# Supplementary material for: Targeting the undruggable transcription factor, KLF5, with a peptidomimetic small molecule, NC114, attenuates pressure overload-induced cardiac remodeling and fibrosis
Source: Sci Rep. 2026 Jan 12;16:2367. doi: 10.1038/s41598-025-32155-y (PMC12816732; doi:10.1038/s41598-025-32155-y)
Supplement: Supplementary file 3 — Supplementary Information 3. [file 41598_2025_32155_MOESM3_ESM.xlsx]

## Sheet: description
Tab 1: VHWT_1wk
Differential gene expression results comparing VH (TAC+Vehicle) versus WT (Wild-type) at 1 week. Includes gene annotation, log2 fold change, P-values, and normalized expression values for each sample.
Tab 2: enrich_up
STRING functional enrichment analysis of upregulated DEGs (VH vs WT, 1 week).
Tab 3: enrich_down
STRING functional enrichment analysis of downregulated DEGs (VH vs WT, 1 week).

## Sheet: VHWT_1wk
ensembl_gene_id	external_gene_name	chromosome_name	strand	start_position	end_position	logFC	AveExpr	t	P.Value	adj.P.Val	B	1wkWT1	1wkWT2	1wkWT3	1wkVH1	1wkVH2	1wkVH3	VH_avg	WT_avg
ENSMUSG00000058914	C1qtnf3	15	1	10952418	10980236	8.45415	-1.62322	4.74669	0.000150456	0.0031803	0.122291	-5.03004	-4.79345	-2.68696	4.0872	3.5289	5.22923	4.28178	-4.17015
ENSMUSG00000050359	Sprr1a	3	-1	92391259	92393202	8.19668	-1.69732	3.19231	0.00492062	0.0274149	-2.18375	-5.03004	-4.79345	-5.00889	3.80278	1.6326	4.40322	3.27953	-4.94413
ENSMUSG00000054196	Cthrc1	15	1	38940327	38950516	8.17195	-0.651647	5.14376	6.27404e-05	0.00206237	1.07331	-2.70811	-2.47152	-3.42393	4.43349	5.20275	6.27643	5.30422	-2.86785
ENSMUSG00000029304	Spp1	5	1	104582984	104588916	7.03305	0.722451	3.74862	0.00141463	0.0122568	-0.950998	-0.942573	-1.62352	-1.83897	4.88051	4.65911	7.21255	5.58406	-1.46835
ENSMUSG00000105954	Gm42793	5	1	104582987	104584238	6.82008	-1.51122	3.24763	0.00435146	0.0252482	-2.10134	-1.5706	-4.79345	-5.00889	2.45139	1.9339	4.63762	3.00764	-3.79098
ENSMUSG00000052353	Cemip	7	-1	83582065	83735710	6.81593	-2.38602	2.98033	0.00785409	0.037013	-2.50544	-5.03004	-3.20849	-3.42393	1.86966	1.68739	5.09865	2.88523	-3.88748
ENSMUSG00000051048	P4ha3	7	1	99934727	99968906	6.78248	-1.82712	4.09308	0.000650501	0.00780747	-0.839	-3.44507	-4.79345	-5.00889	1.39196	1.88786	3.68731	2.32238	-4.4158
ENSMUSG00000007888	Crlf1	8	1	70945808	70956731	6.15851	0.0796799	4.75258	0.0001485	0.00315969	0.636367	-0.942573	-4.79345	-1.54946	3.63633	3.65797	4.1131	3.80247	-2.42849
ENSMUSG00000097697	4833412C05Rik	7	-1	67434151	67453887	6.07578	-1.68598	4.35336	0.000362175	0.0053841	-0.455177	-1.3296	-4.79345	-5.00889	2.28712	1.6326	3.19368	2.37113	-3.71065
ENSMUSG00000052026	Slc6a7	18	-1	61128452	61147294	6.02721	-1.71391	3.73475	0.00145953	0.0124847	-1.38567	-5.03004	-4.79345	-3.42393	0.672861	1.74018	2.28959	1.56754	-4.4158
ENSMUSG00000028626	Col9a2	4	1	120896582	120912519	5.98494	-1.2811	7.46934	5.43155e-07	0.000136697	3.80141	-2.70811	-3.20849	-3.42393	2.18187	3.38714	2.9579	2.8423	-3.11351
ENSMUSG00000056174	Col8a2	4	1	126180586	126208123	5.84542	0.737483	5.13931	6.3354e-05	0.00206604	1.61586	-0.0758396	-1.98609	-2.20154	3.60178	5.25205	4.46283	4.43889	-1.42116
ENSMUSG00000028364	Tnc	4	-1	63878022	63965252	5.76684	1.42265	6.11808	7.88121e-06	0.00061325	3.68923	-0.782108	0.335834	-0.0546937	5.18674	4.99219	6.57974	5.58622	-0.166989
ENSMUSG00000027750	Postn	3	1	54268530	54298458	5.50541	6.82204	6.20991	6.52068e-06	0.000554691	4.04217	4.95153	4.87721	4.65822	10.4544	10.45	10.088	10.3308	4.82899
ENSMUSG00000024529	Lox	18	-1	52649139	52662939	5.47251	3.44446	6.51439	3.50635e-06	0.000396935	4.6346	2.10952	1.94802	2.26723	7.17185	7.11157	8.51697	7.60013	2.10826
ENSMUSG00000117110	Gm49808	17	1	10083348	10101078	5.46418	-1.87861	4.83561	0.000123543	0.00284934	0.172435	-5.03004	-4.79345	-3.42393	1.70578	1.6511	-0.13145	1.07514	-4.4158
ENSMUSG00000002020	Ltbp2	12	-1	84829986	84923306	5.32798	4.01198	5.67704	1.98778e-05	0.00106369	2.97353	3.07325	2.14907	2.28573	7.53371	8.1597	7.88238	7.8586	2.50268
ENSMUSG00000029377	Ereg	5	1	91222481	91241505	5.26106	-2.03361	3.68231	0.00164261	0.0134781	-1.46817	-3.44507	-3.20849	-5.00889	1.3087	0.465	2.34824	1.37398	-3.88748
ENSMUSG00000027996	Sfrp2	3	1	83673628	83681623	5.18383	2.28316	4.26872	0.00043803	0.00602506	0.110616	1.73815	-0.705986	0.417375	4.37671	6.19055	6.67848	5.74858	0.483179
ENSMUSG00000091387	Gcnt4	13	1	97061197	97087414	5.09415	-1.9165	8.36583	1.05417e-07	5.88424e-05	4.59605	-2.70811	-3.20849	-3.42393	1.8889	1.88786	2.1646	1.98045	-3.11351
ENSMUSG00000032332	Col12a1	9	-1	79506273	79626113	5.0601	2.25916	5.67882	1.98029e-05	0.00106322	2.96959	1.27374	0.632816	-0.254003	4.88531	5.50939	6.48424	5.62632	0.550853
ENSMUSG00000027386	Fbln7	2	1	128704901	128738954	5.01119	-1.39742	3.21397	0.00468953	0.0265872	-2.16874	-1.3296	-4.79345	-5.00889	1.05988	0.926331	1.90808	1.2981	-3.71065
ENSMUSG00000020808	Pimreg	11	1	71932858	71938196	4.94269	-1.19363	3.1873	0.00497561	0.0276067	-2.22034	-2.70811	-4.79345	-5.00889	-0.491526	0.333756	2.31334	0.718522	-4.17015
ENSMUSG00000042436	Mfap4	11	1	61376257	61379726	4.89667	4.94772	4.85274	0.00011895	0.00280066	1.22047	3.34934	3.13136	2.67059	7.04683	8.44518	8.43866	7.97689	3.05043
ENSMUSG00000026051	Ecrg4	1	1	43769762	43781738	4.86493	0.225441	3.13493	0.00558765	0.0298014	-2.0972	0.255366	-1.98609	-2.68696	2.0342	3.46761	4.58249	3.36143	-1.47256
ENSMUSG00000042254	Cilp	9	1	65172462	65187887	4.80788	5.31642	6.70391	2.39804e-06	0.000336552	4.99972	3.2783	4.02992	3.88289	9.12604	9.46251	6.93727	8.5086	3.73037
ENSMUSG00000031849	Comp	8	1	70826208	70834716	4.78419	2.57265	3.41642	0.00298528	0.0196181	-1.74701	3.10439	0.160747	0.417375	4.86116	6.93225	6.49466	6.09603	1.2275
ENSMUSG00000040133	Gpr176	2	-1	118107591	118203900	4.7064	-0.843293	4.60991	0.000203978	0.00378076	0.505992	-2.22268	-1.98609	-1.83897	2.13431	2.25734	3.60311	2.66492	-2.01591
ENSMUSG00000004939	Nmrk2	10	-1	81034004	81037885	4.69508	2.72761	5.16205	6.02845e-05	0.00202101	1.94075	0.802854	1.5464	1.18093	6.81634	5.42727	5.25091	5.83151	1.17673
ENSMUSG00000029675	Eln	5	-1	134731447	134776177	4.68523	5.92957	4.98547	8.87629e-05	0.00241797	1.52925	4.92561	4.58809	4.76425	8.17393	8.88279	11.3978	9.48485	4.75932
ENSMUSG00000026043	Col3a1	1	1	45350698	45388866	4.68039	8.38012	6.28549	5.5836e-06	0.00052369	4.15189	7.27117	6.59079	6.08717	10.6473	11.2854	12.101	11.3446	6.64971
ENSMUSG00000021702	Thbs4	13	-1	92888098	92931326	4.66257	3.44919	5.51928	2.78351e-05	0.00129205	2.65506	1.47776	2.21778	1.95689	7.41225	7.55936	4.54286	6.50483	1.88414
ENSMUSG00000068744	Psrc1	3	1	108291155	108295547	4.64275	-0.8068	3.53014	0.00231321	0.0166855	-1.65106	-0.506474	-4.79345	-5.00889	0.265203	1.20197	2.1646	1.21059	-3.43627
ENSMUSG00000022033	Pbk	14	1	66043286	66055271	4.62171	-1.18107	3.31444	0.00374958	0.0229201	-2.03236	-5.03004	-3.20849	-3.42393	-0.59462	0.189366	2.43739	0.67738	-3.88748
ENSMUSG00000062609	Kcnj15	16	1	95058417	95101119	4.6071	1.0453	3.66418	0.00171106	0.0138353	-1.09069	-0.782108	-0.545522	-0.150909	3.48022	3.16061	5.66959	4.10347	-0.492846
ENSMUSG00000063594	Gng8	7	1	16625711	16629361	4.57662	-0.222369	3.83983	0.00115162	0.0108411	-0.908426	-1.12315	-3.20849	-2.68696	1.27985	2.84432	2.53152	2.21856	-2.33953
ENSMUSG00000001131	Timp1	X	1	20736405	20740974	4.5384	2.32345	6.94627	1.48566e-06	0.000246696	5.42253	1.4457	1.08919	1.33096	5.2213	5.59548	6.73397	5.85025	1.28862
ENSMUSG00002074901	Gm54819	1	1	45350833	45350973	4.41439	3.80999	5.62097	2.23969e-05	0.00112005	2.85073	2.69106	2.10137	1.8366	6.02933	6.49251	7.43181	6.65122	2.20968
ENSMUSG00000029838	Ptn	6	-1	36691864	36787155	4.39442	2.45848	6.63362	2.75933e-06	0.000361338	4.83564	1.53982	0.878976	0.96839	5.33612	6.39848	4.8835	5.53937	1.12906
ENSMUSG00000030562	Nox4	7	1	86895304	87047918	4.36961	1.63281	4.27751	0.000429464	0.00593766	0.140493	0.255366	0.0645319	-0.0546937	3.67008	4.35224	5.33452	4.45228	0.0884015
ENSMUSG00000001506	Col1a1	11	1	94827050	94843868	4.33203	6.72908	6.85158	1.78958e-06	0.000281594	5.27746	5.51782	5.39019	5.04232	8.73671	9.63264	10.6584	9.6759	5.31678
ENSMUSG00000034855	Cxcl10	5	-1	92494497	92496748	4.22264	-1.13844	2.93229	0.0087244	0.0398184	-2.54087	-1.3296	-3.20849	-5.00889	0.759017	0.731515	1.6151	1.03521	-3.18232
ENSMUSG00000032500	Dclk3	9	1	111268149	111318186	4.16452	-0.536002	5.1703	5.92091e-05	0.00201345	1.33492	-1.3296	-3.20849	-2.20154	0.954274	2.04996	2.70313	1.90245	-2.24654
ENSMUSG00000026042	Col5a2	1	-1	45413481	45542442	4.16348	6.06818	8.00781	2.0033e-07	7.68267e-05	7.37694	5.04009	4.72028	4.66177	8.55691	8.73145	9.66711	8.98516	4.80738
ENSMUSG00000006403	Adamts4	1	1	171077990	171088206	4.14878	-0.809697	4.4554	0.000288106	0.00466384	0.0915734	-2.22268	-2.47152	-2.68696	1.05988	1.07072	2.85648	1.66236	-2.46039
ENSMUSG00000040152	Thbs1	2	1	117942357	117957614	4.12808	4.2722	5.0938	6.99837e-05	0.0021793	1.70275	3.34934	2.84318	2.904	6.70611	6.4053	8.43849	7.1833	3.03217
ENSMUSG00000037725	Ckap2	8	-1	22658176	22675835	4.11642	-0.282845	3.33253	0.00360128	0.0223271	-1.8639	-2.70811	-2.47152	-3.42393	0.0767577	0.696326	2.79033	1.1878	-2.86785
ENSMUSG00000027004	Frzb	2	-1	80242314	80277969	4.08188	2.58185	7.57556	4.44775e-07	0.000130254	6.52988	1.27374	0.878976	1.4005	4.52854	5.50559	5.82945	5.28786	1.18441
ENSMUSG00000038379	Ttk	9	1	83716742	83754442	4.07067	-1.75455	3.06637	0.00650098	0.032794	-2.41931	-2.70811	-4.79345	-5.00889	-1.10158	-0.59913	1.27151	-0.143065	-4.17015
ENSMUSG00000032925	Itgbl1	14	1	123897383	124213030	4.06961	4.21642	7.5104	5.02695e-07	0.000130468	6.50602	3.10439	2.81388	2.7659	6.40997	7.19942	7.35702	6.9888	2.89472
ENSMUSG00000038508	Gdf15	8	-1	71082043	71085106	4.03258	-0.355337	3.44959	0.00277145	0.0187289	-1.68935	-5.03004	-1.98609	-1.83897	1.25041	1.85632	0.0491225	1.05195	-2.9517
ENSMUSG00000023232	Serinc2	4	-1	130147288	130172998	4.02374	-0.059087	3.57898	0.00207272	0.0155497	-1.29337	-2.22268	-1.62352	-1.30845	2.46427	1.9339	2.53152	2.3099	-1.71822
ENSMUSG00000033213	AA467197	2	1	122478906	122483111	4.01997	-1.61517	2.90866	0.0091859	0.0411597	-2.58644	-5.03004	-2.47152	-2.20154	-0.305113	0.696326	1.74302	0.711411	-3.23436
ENSMUSG00000023349	Clec4n	6	1	123206802	123223980	4.01971	0.973051	5.98848	1.0317e-05	0.000719987	3.25438	-2.22268	-0.269887	-0.0546937	3.07256	2.38438	3.97847	3.14514	-0.849087
ENSMUSG00000059049	Frem1	4	-1	82816164	82970576	3.99901	-0.595386	4.45175	0.000290468	0.00468174	0.254318	-1.5706	-1.33402	-2.68696	1.70578	3.19253	1.38792	2.09541	-1.86386
ENSMUSG00000089929	Bcl2a1b	9	1	89081262	89089880	3.98129	-0.140187	4.48259	0.000271092	0.00450153	0.322758	-0.275148	-2.47152	-2.68696	1.81036	1.80769	2.91973	2.17926	-1.81121
ENSMUSG00000030000	Add2	6	1	86005663	86101391	3.95653	-1.87372	3.47527	0.00261637	0.0180867	-1.70656	-2.22268	-2.47152	-5.00889	1.27985	0.799419	0.104618	0.727962	-3.23436
ENSMUSG00000041482	Piezo2	18	-1	63143284	63520254	3.94057	1.04611	3.868	0.00108074	0.0104738	-0.690496	1.59932	-0.401132	-1.54946	3.19352	3.60677	4.66787	3.82272	-0.11709
ENSMUSG00000109341	Gm30873	7	1	83987303	83997077	3.92787	-0.804007	5.63527	2.17247e-05	0.00110822	1.84562	-2.70811	-1.62352	-3.42393	0.672861	1.7228	1.45351	1.28306	-2.58519
ENSMUSG00000028613	Lrp8	4	1	107659066	107734037	3.9209	1.30361	3.04836	0.00676399	0.0336362	-2.32103	1.11971	-1.33402	-0.616573	3.2762	2.56105	5.19288	3.67671	-0.27696
ENSMUSG00000021091	Serpina3n	12	1	104372988	104380588	3.90999	4.90672	4.54577	0.000235372	0.00413879	0.492793	3.60296	3.67008	3.94239	8.01559	6.60054	8.28931	7.63514	3.73848
ENSMUSG00000060572	Mfap2	4	1	140737729	140743295	3.90568	1.34643	6.37359	4.66429e-06	0.000466632	4.22486	0.179417	0.491953	-0.150909	3.63063	3.94706	4.59708	4.05826	0.173487
ENSMUSG00000029661	Col1a2	6	1	4504814	4541544	3.87201	7.63618	7.19523	9.16054e-07	0.000189165	5.8841	6.69149	6.28136	6.08056	9.3525	10.2385	11.1458	10.2456	6.35114
ENSMUSG00000113909	Gm36377	13	-1	70799124	70803906	3.8601	-2.47066	4.12293	0.000608191	0.0074894	-0.881729	-3.44507	-3.20849	-5.00889	-0.825945	0.696326	-0.068714	-0.0661112	-3.88748
ENSMUSG00000037254	Itih2	2	-1	10099404	10136207	3.85462	0.00661613	3.13471	0.00559038	0.0298061	-2.09776	0.255366	-1.62352	-2.68696	1.70578	2.57079	3.16133	2.4793	-1.35171
ENSMUSG00000038112	AW551984	9	-1	39498692	39515699	3.80319	-1.02385	2.936	0.00865385	0.0395763	-2.54027	-1.3296	-3.20849	-5.00889	0.840318	-0.285972	1.36538	0.639909	-3.18232
ENSMUSG00000029414	Kntc1	5	1	123887779	123959656	3.79208	-0.921764	2.92858	0.00879528	0.0400244	-2.57399	-3.44507	-3.20849	-3.42393	-0.491526	-0.21726	1.87654	0.389252	-3.35916
ENSMUSG00000007682	Dio2	12	-1	90691326	90705812	3.79073	2.18139	3.11211	0.00587684	0.0307732	-2.34421	2.33629	-0.0385616	0.417375	4.6406	4.05865	5.5092	4.73615	0.905033
ENSMUSG00000031595	Pdgfrl	8	1	41379249	41443822	3.78219	1.99466	5.44754	3.24714e-05	0.00141255	2.52591	1.65646	1.39638	-0.254003	4.10376	4.95546	5.03758	4.69894	0.932946
ENSMUSG00000035352	Ccl12	11	1	81992671	81994226	3.76316	0.446943	5.16301	6.0159e-05	0.00202101	1.78316	-1.12315	-0.269887	-1.102	2.96791	2.28129	3.49823	2.91581	-0.831677
ENSMUSG00000049420	Tmem200a	10	-1	25788229	25954950	3.74391	-2.11996	5.11077	6.74328e-05	0.0021484	0.645016	-3.44507	-3.20849	-3.42393	0.265203	0.333756	0.526444	0.375134	-3.35916
ENSMUSG00000024672	Ms4a7	19	-1	11298403	11313510	3.73989	1.88164	6.22662	6.3004e-06	0.000550159	4.00666	1.11971	0.160747	0.120393	3.51158	4.46631	4.64933	4.20907	0.46695
ENSMUSG00000030116	Mfap5	6	1	122482804	122506249	3.73232	5.38159	7.62608	4.04671e-07	0.000125347	6.71626	4.13236	4.34354	4.17846	8.10106	7.95975	7.76404	7.94162	4.21812
ENSMUSG00000031284	Pak3	X	1	142301587	142580792	3.72567	-0.776919	4.81805	0.00012844	0.00292202	1.0503	-0.506474	-1.09301	-2.20154	2.45139	1.7228	3.20006	2.45809	-1.26701
ENSMUSG00000047592	Nxpe5	5	1	138224160	138251625	3.70967	-0.360587	2.88562	0.00965874	0.0425878	-2.54579	-2.70811	-1.98609	-1.102	0.840318	0.799419	3.56899	1.73624	-1.93207
ENSMUSG00000050370	Ch25h	19	-1	34451178	34452564	3.70395	-0.144087	4.12678	0.000602935	0.00744745	-0.353217	-0.275148	-4.79345	-0.921427	1.81036	1.34516	2.25321	1.80291	-1.99667
ENSMUSG00000030074	Gxylt2	6	1	100681695	100787874	3.70277	3.15694	6.20377	6.60359e-06	0.00055688	4.02923	2.12984	1.9208	1.86147	4.80405	5.64361	6.63967	5.69578	1.9707
ENSMUSG00000068196	Col8a1	16	-1	57444621	57575100	3.65889	5.6194	6.40881	4.34192e-06	0.000448359	4.4128	4.37298	5.04102	4.77738	8.03891	8.72873	8.42186	8.3965	4.73046
ENSMUSG00000079014	Serpina3i	12	1	104229381	104235631	3.65806	-1.3829	4.13197	0.000595918	0.00738068	-0.258394	-1.86011	-1.62352	-1.102	2.83537	1.01469	2.65747	2.16917	-1.52854
ENSMUSG00000074973	Gm11382	13	-1	33122496	33122674	3.65126	-1.88502	3.08256	0.00627298	0.0320649	-2.30156	-5.03004	-1.98609	-2.20154	1.02553	1.32226	-0.669107	0.559562	-3.07256
ENSMUSG00000035274	Tpbg	9	1	85724433	85729093	3.6493	-1.08851	4.71278	0.000162225	0.00332861	0.510144	-3.44507	-2.47152	-1.30845	1.18965	1.07072	1.45351	1.23796	-2.40835
ENSMUSG00000062380	Tubb3	8	1	124138163	124148754	3.64897	0.97204	4.00002	0.000802383	0.00881179	-0.424068	-0.506474	-0.705986	-0.616573	3.12217	2.37328	3.65049	3.04865	-0.609678
ENSMUSG00000031740	Mmp2	8	1	93553919	93580048	3.62059	6.24255	11.8377	4.54974e-10	1.46565e-06	13.0689	4.98538	5.10288	4.80007	8.48249	8.87691	8.3988	8.58607	4.96278
ENSMUSG00000059089	Fcgr4	1	1	170846489	170857330	3.50226	0.366549	5.2347	5.14599e-05	0.00184281	1.83916	-0.637719	-1.33402	-1.30845	1.81036	2.41717	2.94275	2.3901	-1.0934
ENSMUSG00000022440	C1qtnf6	15	-1	78407546	78415616	3.48934	3.34842	13.5759	4.63692e-11	4.16835e-07	14.9959	1.98119	2.36642	2.44232	5.56413	5.82357	5.86805	5.75192	2.26331
ENSMUSG00000024598	Fbn2	18	-1	58141695	58343559	3.46985	0.283746	8.01759	1.96801e-07	7.68267e-05	6.72586	-0.172055	-0.149593	-0.485328	2.8154	3.26637	3.46151	3.18109	-0.268992
ENSMUSG00000026343	Gpr39	1	1	125604732	125801599	3.46783	0.396862	3.22544	0.00457151	0.0260926	-1.94774	1.07849	-1.33402	-1.54946	2.4897	2.29311	3.86253	2.88178	-0.601662
ENSMUSG00000031548	Sfrp1	8	1	23901518	23939648	3.46765	4.72619	8.82084	4.77324e-08	3.34272e-05	8.78578	3.513	3.67008	3.74265	6.50809	6.83347	8.04458	7.12871	3.64191
ENSMUSG00000043857	Mgat5b	11	1	116809689	116877774	3.40117	-0.527979	3.46772	0.0026611	0.0182626	-1.52028	-1.5706	-1.98609	-2.20154	1.68392	1.04298	1.7604	1.49576	-1.91941
ENSMUSG00000035835	Plppr3	10	-1	79696309	79710468	3.38983	-0.737046	3.15323	0.00536585	0.0289734	-2.09457	-1.12315	-3.20849	-2.20154	0.954274	1.09794	1.65282	1.23501	-2.17772
ENSMUSG00000022371	Col14a1	15	1	55171146	55384199	3.37598	5.06412	4.86197	0.000116547	0.00276762	1.15125	4.31204	3.41112	3.06257	6.273	6.78457	7.95754	7.00504	3.59524
ENSMUSG00000037868	Egr2	10	1	67371305	67378018	3.35828	0.524006	3.99317	0.00081487	0.00891043	-0.435393	0.461817	-0.401132	-1.54946	2.73264	3.01111	2.82378	2.85584	-0.496258
ENSMUSG00000010461	Eya4	10	-1	22978862	23226684	3.35463	-0.536128	3.33069	0.00361603	0.0223755	-1.74168	-0.782108	-1.62352	-2.20154	0.672861	1.68739	2.95034	1.7702	-1.53572
ENSMUSG00000028111	Ctsk	3	1	95406567	95416673	3.31839	2.87257	7.50242	5.10306e-07	0.000130468	6.47837	2.35367	1.71435	1.86147	4.95541	5.22915	5.74793	5.31083	1.9765
ENSMUSG00000004473	Clec11a	7	-1	43952111	43956326	3.31629	0.859502	3.19028	0.00494276	0.0274907	-2.05447	0.852607	-1.09301	-0.0546937	1.74853	3.41447	4.42518	3.19606	-0.0983654
ENSMUSG00000031934	Panx1	9	-1	14913424	14956774	3.31563	1.58791	6.96847	1.42248e-06	0.000241517	5.29078	0.852607	-0.0385616	0.0355041	3.85751	3.13455	3.87455	3.6222	0.283183
ENSMUSG00000022816	Fstl1	16	1	37597235	37656876	3.31215	7.37568	8.20939	1.39271e-07	6.40924e-05	7.67656	6.09989	6.59295	6.25614	9.23093	9.54224	10.164	9.64571	6.31633
ENSMUSG00000021388	Aspn	13	1	49697919	49721041	3.31066	5.36834	10.2179	4.89816e-09	8.33923e-06	10.9575	4.30759	4.58809	4.43198	7.62759	8.28064	7.35737	7.7552	4.44255
ENSMUSG00000121484	Serpina3h	12	1	104214121	104220671	3.28072	-1.48253	4.58069	0.000217717	0.00394557	0.42671	-1.5706	-1.62352	-2.68696	1.18965	0.623262	2.11141	1.30811	-1.96036
ENSMUSG00000000693	Loxl3	6	1	83011154	83029543	3.25414	3.47661	10.1822	5.17739e-09	8.33923e-06	10.843	2.66345	2.32549	2.42574	5.43758	5.79579	5.98449	5.73929	2.47156
ENSMUSG00000047534	Mis18bp1	12	-1	65179508	65219378	3.25328	-0.95656	3.13185	0.00562591	0.0299361	-2.21395	-1.3296	-2.47152	-5.00889	-0.491526	-0.358122	1.67132	0.27389	-2.93667
ENSMUSG00000020399	Havcr2	11	1	46345762	46372082	3.24642	-0.187204	5.0586	7.55936e-05	0.00222679	1.25356	-1.5706	-3.20849	-0.921427	1.33699	1.01469	1.81133	1.38767	-1.90017
ENSMUSG00000032783	Troap	15	1	98972456	98981290	3.2387	-1.86461	2.83779	0.010716	0.0457277	-2.75185	-3.44507	-2.47152	-5.00889	-1.44262	-0.785543	0.852431	-0.458576	-3.64183
ENSMUSG00000027188	Pamr1	2	1	102380357	102473386	3.2314	2.94796	4.6196	0.000199619	0.00374302	0.762311	2.20837	1.61594	1.21993	4.39364	5.47087	4.89141	4.91864	1.68141
ENSMUSG00000079049	Serpinb1c	13	-1	33065417	33082194	3.22951	-0.373904	2.83352	0.0108155	0.0459885	-2.64991	-1.86011	-0.886559	-0.921427	2.59886	2.89175	0.566522	2.01904	-1.2227
ENSMUSG00000000957	Mmp14	14	1	54669069	54682821	3.2105	4.03686	7.58319	4.38463e-07	0.000130254	6.63741	3.32311	2.8286	2.83031	5.82104	5.94566	6.90588	6.2242	2.99401
ENSMUSG00000031574	Star	8	1	26296583	26306010	3.19627	2.26869	3.40267	0.00307863	0.0200192	-1.86123	2.67732	1.3563	1.21993	6.2265	4.79423	3.86253	4.96109	1.75118
ENSMUSG00000026193	Fn1	1	-1	71624679	71692359	3.18957	7.01917	3.95579	0.000886561	0.00935156	-0.693774	7.07751	5.79245	5.55621	8.44216	8.92876	10.6831	9.35134	6.14206
ENSMUSG00000018486	Wnt9b	11	-1	103618190	103640647	3.18549	-1.26835	3.24231	0.00440324	0.025453	-2.02003	-1.86011	-4.79345	-1.83897	1.3087	-0.285972	0.353977	0.458903	-2.83084
ENSMUSG00000036545	Adamts2	11	1	50492911	50698400	3.18377	5.10599	8.2842	1.21855e-07	6.12426e-05	7.88137	3.96149	4.07999	3.97695	6.81446	7.15109	7.63629	7.20061	4.00614
ENSMUSG00000050493	Fam167b	4	-1	129470608	129472342	3.18166	-0.827213	3.37754	0.00325663	0.0207823	-1.68081	-1.3296	-2.47152	-1.83897	0.0767577	1.27534	2.44816	1.26675	-1.88003
ENSMUSG00000027204	Fbn1	2	-1	125142514	125349913	3.17646	6.77895	7.76318	3.13662e-07	0.000106831	6.9518	5.66432	5.96227	5.66971	8.56889	8.9868	9.31163	8.95577	5.76544
ENSMUSG00000045312	Lhfpl2	13	1	94194304	94331917	3.1638	2.62567	5.29006	4.56303e-05	0.00172527	2.19419	1.71143	1.61594	0.921847	3.87208	4.86328	4.97382	4.56973	1.41641
ENSMUSG00000022754	Tmem45a	16	-1	56625524	56706529	3.15837	1.98889	5.43362	3.34591e-05	0.00143714	2.49791	1.50912	0.821261	0.60582	3.65892	3.79734	4.95129	4.13585	0.978734
ENSMUSG00000079022	Col22a1	15	-1	71667644	71906076	3.1429	0.036398	3.66947	0.0016908	0.0137177	-1.10956	-2.22268	-0.886559	-1.102	1.09344	3.27832	0.680478	1.68408	-1.40375
ENSMUSG00000021567	Nkd2	13	-1	73966653	73995750	3.1372	2.00081	8.97139	3.69349e-08	2.97456e-05	8.70587	1.15979	0.878976	0.824	4.30334	3.82612	4.16949	4.09965	0.954255
ENSMUSG00000073412	Lst1	17	-1	35404071	35407415	3.13038	-0.0161577	4.29322	0.000414561	0.00580638	-0.0487951	-0.506474	-1.62352	-3.42393	0.759017	1.27534	1.72543	1.25326	-1.85131
ENSMUSG00000034145	Tmem63c	12	1	87068114	87136817	3.1121	-1.2602	5.23605	5.13089e-05	0.00184281	0.666122	-3.44507	-1.98609	-5.00889	-0.395311	0.028901	-0.868415	-0.411608	-3.48002
ENSMUSG00000027408	Cpxm1	2	-1	130232695	130239494	3.10901	3.24393	4.28936	0.000418169	0.00583135	0.031412	2.89478	2.05204	0.663535	4.1563	4.87119	5.91149	4.97966	1.87012
ENSMUSG00000027490	E2f1	2	-1	154401327	154411812	3.08685	0.515789	4.02002	0.000766989	0.00860898	-0.446967	-0.637719	-1.09301	-2.20154	1.09344	1.3899	2.73864	1.74066	-1.31075
ENSMUSG00000026837	Col5a1	2	1	27776437	27929526	3.08403	6.07238	9.67644	1.15239e-08	1.42781e-05	10.1238	5.11844	5.3059	5.09571	7.92123	8.21688	8.66592	8.26801	5.17335
ENSMUSG00000017861	Mybl2	2	1	162896607	162926608	3.07185	-0.88057	2.93988	0.00858088	0.0394017	-2.51078	-1.5706	-4.79345	-2.20154	-0.395311	-0.0288145	1.17111	0.248996	-2.8552
ENSMUSG00000029223	Uchl1	5	1	66833434	66844577	3.06883	3.36154	5.88873	1.27116e-05	0.000818985	3.36953	2.20837	2.30458	2.87985	6.44775	5.26862	4.84532	5.52056	2.46427
ENSMUSG00000067276	Capn6	X	-1	142585227	142610410	3.06559	0.566967	3.23637	0.00446186	0.0256503	-1.95553	1.62818	-1.33402	-0.760963	2.16619	2.71842	3.89042	2.92501	-0.155602
ENSMUSG00000027239	Mdk	2	-1	91760150	91762642	3.05571	1.06433	4.00239	0.000798108	0.00880488	-0.43591	0.900701	0.416004	-0.150909	2.22792	4.19725	3.76687	3.39735	0.388599
ENSMUSG00000047497	Adamts12	15	1	11064876	11349317	3.0397	1.69312	3.97739	0.000844389	0.00908472	-0.530875	1.41291	0.987911	0.276512	3.49912	3.56349	4.6975	3.92003	0.892443
ENSMUSG00000034825	Nrip3	7	-1	109357262	109381232	3.03952	-1.68737	3.25189	0.00431037	0.0251002	-1.89479	-1.12315	-1.33402	-2.68696	2.27254	0.422565	1.38792	1.36101	-1.71471
ENSMUSG00000071714	Csf2rb2	15	-1	78166707	78189921	3.03487	1.53958	3.73633	0.00145436	0.0124603	-0.980519	1.65646	0.160747	-0.921427	3.49284	2.68291	3.87853	3.35143	0.298595
ENSMUSG00000036596	Cpz	5	-1	35659562	35683042	3.03342	-0.336982	3.0005	0.00751422	0.0360106	-2.34543	0.396229	-3.20849	-2.68696	0.80024	0.422565	2.47998	1.23426	-1.83307
ENSMUSG00000027656	Ccn5	2	1	163662781	163675066	3.03206	4.09717	4.64718	0.000187718	0.00363411	0.675207	3.36657	3.2564	3.16604	5.45382	6.06081	7.45468	6.3231	3.263
ENSMUSG00000000567	Sox9	11	1	112673050	112678586	3.03135	0.931335	5.16222	6.02622e-05	0.00202101	1.90743	0.697885	0.0645319	-0.760963	2.82542	2.8118	3.43469	3.02397	0.000484611
ENSMUSG00000039542	Ncam1	9	-1	49413436	49710225	3.01021	2.58512	4.19884	0.000512611	0.0067127	-0.171902	1.86478	1.83591	2.08914	5.40955	4.60796	4.80819	4.9419	1.92994
ENSMUSG00000113581	Dio3os	12	-1	110241818	110244609	2.99312	-1.14148	4.50694	0.000256715	0.00436372	0.313597	-2.22268	-2.47152	-0.921427	0.716582	1.49603	1.14488	1.11916	-1.87188
ENSMUSG00000079553	Kifc1	17	-1	34094633	34109635	2.99266	-0.35349	2.88294	0.00971507	0.0427776	-2.55547	-1.5706	-2.47152	-2.20154	0.142346	0.333756	2.20325	0.893116	-2.08122
ENSMUSG00000017724	Etv4	11	-1	101660568	101676197	2.98799	-0.336612	5.0318	8.0172e-05	0.00229366	1.27484	-1.5706	-1.62352	-1.83897	1.36474	0.731515	1.8443	1.31352	-1.6777
ENSMUSG00000074677	Sirpb1c	3	-1	15849309	15902692	2.98654	-1.62677	3.55463	0.00218935	0.0161466	-1.37415	-1.12315	-1.98609	-2.68696	0.954274	0.028901	2.19048	1.05788	-1.93207
ENSMUSG00000005124	Ccn4	15	1	66763169	66795050	2.98413	1.97185	3.67297	0.00167754	0.0136474	-1.27644	1.88883	1.68228	1.4989	3.80278	4.58168	5.63232	4.67226	1.69001
ENSMUSG00000056025	Clca3a1	3	-1	144435438	144466738	2.97491	1.6773	3.52485	0.00234084	0.0168183	-1.4451	0.900701	0.564103	0.276512	3.68667	2.3621	4.64465	3.56447	0.580439
ENSMUSG00000036040	Adamtsl2	2	1	26969391	26998993	2.96762	4.24298	5.06153	7.51096e-05	0.00222679	1.56364	2.99787	3.56849	3.82716	5.72931	6.57534	7.04802	6.45089	3.46451
ENSMUSG00000028864	Hgf	5	1	16758493	16825150	2.9584	-0.480868	3.73394	0.00146222	0.0124972	-1.03407	-0.637719	-1.98609	-2.68696	0.716582	0.926331	1.8924	1.17844	-1.77026
ENSMUSG00000042489	Clspn	4	1	126450728	126487696	2.94757	-0.155463	2.7865	0.0119731	0.0494688	-2.71658	-1.12315	-1.09301	-3.42393	0.00804498	0.765867	2.22845	1.00079	-1.88003
ENSMUSG00000027323	Rad51	2	1	118943274	118977926	2.94559	-0.629314	2.95918	0.00822637	0.0380863	-2.4376	-2.22268	-1.98609	-2.68696	-0.395311	0.465	1.70761	0.592434	-2.29858
ENSMUSG00000119972	Gm6634	3	-1	70696525	70714652	2.94391	-0.67442	2.99444	0.00761482	0.0363736	-2.35299	-1.3296	-0.886559	-2.68696	0.265203	0.5463	2.91973	1.24374	-1.63437
ENSMUSG00000052336	Cx3cr1	9	-1	119877749	119898945	2.93958	2.08556	3.7811	0.00131472	0.0117917	-0.928602	0.802854	1.03944	0.417375	2.37159	4.15899	4.38372	3.6381	0.753223
ENSMUSG00000065516	Mir214	1	1	162050937	162051046	2.92924	-1.23312	5.56651	2.51584e-05	0.00120963	2.17467	-1.3296	-2.47152	-1.102	0.759017	1.3899	1.74302	1.29731	-1.63437
ENSMUSG00000030717	Nupr1	7	-1	126222421	126230033	2.91988	3.30572	2.78251	0.0120765	0.0497612	-3.23364	3.23206	1.77641	1.88593	4.53161	4.90047	6.31958	5.25055	2.29813
ENSMUSG00000046186	Cd109	9	1	78522828	78623535	2.91265	2.04609	4.72752	0.000156999	0.00325995	1.04622	0.947244	1.13729	0.77247	3.08928	3.49858	4.92456	3.83747	0.952334
ENSMUSG00000031375	Bgn	X	1	72527208	72539539	2.91196	8.57311	6.6024	2.93744e-06	0.000364292	4.77699	7.60364	7.54557	7.25936	9.84636	10.3161	11.0311	10.3979	7.46952
ENSMUSG00000034205	Loxl2	14	1	69846517	69933283	2.90699	4.16722	9.50055	1.53252e-08	1.64562e-05	9.88403	3.12478	3.46865	3.04096	5.90138	5.94285	6.49855	6.11426	3.21146
ENSMUSG00000022952	Runx1	16	-1	92398354	92623037	2.88998	1.78486	3.91378	0.000974683	0.00989863	-0.651082	0.524553	0.76114	1.01348	3.38181	3.1862	4.37529	3.64777	0.76639
ENSMUSG00000030208	Emp1	6	1	135339543	135360171	2.87977	6.41208	11.8679	4.36308e-10	1.46565e-06	13.1569	5.1782	5.54306	5.56381	8.15816	8.26759	8.51393	8.31323	5.42836
ENSMUSG00000101445	Gm28932	14	1	124216622	124218031	2.87279	-1.46421	3.75172	0.00140476	0.0122273	-1.05366	-1.5706	-2.47152	-2.20154	-0.305113	1.27534	1.29556	0.755262	-2.08122
ENSMUSG00000078190	Dnm3os	1	1	162045192	162053119	2.86259	2.35311	8.34152	1.10056e-07	5.90891e-05	7.9148	1.65646	1.71435	2.17102	4.25967	4.80253	5.07627	4.71282	1.84728
ENSMUSG00000035279	Ssc5d	7	1	4928784	4947825	2.84999	3.62873	9.94747	7.47875e-09	1.00383e-05	10.5079	2.24609	2.76879	2.35743	5.1848	5.79683	4.9071	5.29624	2.45744
ENSMUSG00000025185	Loxl4	19	-1	42582421	42601252	2.84943	0.512744	8.61321	6.83006e-08	4.40047e-05	7.1999	-0.38618	-0.705986	-0.921427	2.05137	2.17026	2.30151	2.17438	-0.671198
ENSMUSG00000024593	Megf10	18	1	57266162	57430539	2.8414	0.356091	4.93981	9.81488e-05	0.00256339	1.42865	-0.782108	0.335834	-0.616573	2.13431	2.26936	2.93512	2.44626	-0.354282
ENSMUSG00000051855	Mest	6	1	30723546	30748464	2.83505	2.62901	3.17579	0.00510419	0.0280408	-2.32582	2.18913	1.3563	1.46684	2.92196	4.25885	6.33851	4.50644	1.67076
ENSMUSG00000034739	Mfrp	9	1	44013026	44020484	2.82721	2.23328	6.49588	3.63981e-06	0.000401551	4.58267	1.53982	1.13729	0.921847	3.54228	4.11303	4.40322	4.01951	1.19965
ENSMUSG00000015947	Fcgr1	3	-1	96190225	96201285	2.82461	1.6069	6.02288	9.60324e-06	0.000687464	3.61615	0.0143582	1.22892	0.200563	2.8154	2.89951	4.06145	3.25878	0.48128
ENSMUSG00000079592	C1qtnf5	9	1	44018542	44020484	2.82421	2.22146	6.48075	3.75287e-06	0.000408429	4.55407	1.53982	1.13729	0.921847	3.54228	4.10969	4.39768	4.01655	1.19965
ENSMUSG00000046805	Mpeg1	19	1	12438143	12442649	2.82241	4.38599	5.30167	4.44963e-05	0.00171592	2.08496	4.29414	2.72225	2.71221	5.57456	6.05822	6.6819	6.10489	3.24287
ENSMUSG00000032243	Itga11	9	1	62585108	62691264	2.81753	2.02592	6.28473	5.59227e-06	0.00052369	4.1784	1.07849	1.08919	1.29489	3.41536	4.44791	4.01513	3.95947	1.15419
ENSMUSG00000030587	2200002D01Rik	7	-1	28945986	28947891	2.81113	0.374262	3.4808	0.00258411	0.0179555	-1.44789	-0.172055	-0.886559	-0.616573	2.77461	1.6326	2.46945	2.29222	-0.558395
ENSMUSG00000032661	Oas3	5	-1	120891163	120915726	2.802	-0.704121	3.06111	0.00657681	0.0330214	-2.25874	-2.22268	-3.20849	-1.102	0.378413	0.0843961	1.47473	0.645846	-2.17772
ENSMUSG00000018593	Sparc	11	-1	55285326	55314009	2.79316	8.8714	6.46072	3.90802e-06	0.000422216	4.48762	7.95385	8.02813	7.90007	10.167	10.6762	11.4704	10.7712	7.96068
ENSMUSG00000029816	Gpnmb	6	1	49013480	49047863	2.7804	1.56491	2.96645	0.00809652	0.0377945	-2.65329	1.47776	0.821261	0.824	3.00364	2.73585	5.69015	3.80988	1.04101
ENSMUSG00000021614	Vcan	13	-1	89803431	89890628	2.77298	4.39823	6.33333	5.06337e-06	0.00049263	4.21697	2.99787	3.83226	3.59474	6.33305	5.48769	6.86278	6.22784	3.47496
ENSMUSG00000001493	Meox1	11	-1	101768336	101785200	2.77204	3.69829	8.26309	1.26528e-07	6.12426e-05	7.84116	2.79651	2.90004	2.52249	5.40955	5.88834	5.2261	5.508	2.73968
ENSMUSG00000000753	Serpinf1	11	-1	75300595	75313527	2.76943	5.16668	5.63193	2.188e-05	0.00110822	2.76375	4.51106	3.94464	3.75598	6.28576	7.31847	6.99439	6.86621	4.07056
ENSMUSG00000028194	Ddah1	3	1	145464430	145600032	2.74937	3.0192	7.95871	2.19052e-07	8.01879e-05	7.30626	2.12984	2.98134	2.26723	4.68254	5.53825	5.35612	5.1923	2.45947
ENSMUSG00000045136	Tubb2b	13	-1	34310731	34314449	2.74705	1.92306	5.06294	7.48789e-05	0.00222523	1.74508	0.947244	0.987911	0.200563	3.68116	2.8118	3.88647	3.45981	0.711906
ENSMUSG00000041559	Fmod	1	1	133964992	133976015	2.74594	3.76287	3.00462	0.00744655	0.0357928	-2.89155	4.36871	2.30458	2.61316	4.80405	6.8223	6.09651	5.90762	3.09548
ENSMUSG00000023992	Trem2	17	1	48653429	48661175	2.73523	1.70169	4.7871	0.000137554	0.00303921	1.17549	1.56988	0.698404	0.276512	3.2762	3.03243	4.43874	3.58246	0.848264
ENSMUSG00000051242	Pcdhb9	18	1	37533908	37536962	2.72935	-1.11163	3.68129	0.0016464	0.0135023	-1.156	-1.12315	-2.47152	-2.20154	0.378413	0.585294	1.43198	0.798562	-1.93207
ENSMUSG00000020325	Fstl3	10	1	79613106	79618464	2.72827	2.65687	5.1026	6.8649e-05	0.00216385	1.78263	1.73815	1.68228	1.86147	4.7862	3.80562	4.89141	4.49441	1.76064
ENSMUSG00000034591	Slc41a2	10	-1	83066712	83173746	2.72691	1.37288	3.97643	0.00084623	0.00908682	-0.48821	0.852607	-0.149593	0.482963	3.12217	2.52138	3.79244	3.14533	0.395326
ENSMUSG00000030218	Mgp	6	-1	136849433	136852821	2.72507	7.70805	4.79717	0.000134521	0.00299272	1.14601	7.31731	6.70091	6.62274	9.22124	9.42882	10.1825	9.61086	6.88032
ENSMUSG00000036777	Anln	9	-1	22243308	22300484	2.71147	1.43932	3.09787	0.00606461	0.0314395	-2.26536	0.179417	0.632816	-0.150909	2.39869	2.09119	4.19847	2.89611	0.220441
ENSMUSG00000044576	Garem2	5	1	30310159	30323376	2.71123	-1.59024	4.44649	0.000293915	0.00470581	0.214711	-1.86011	-1.98609	-1.54946	0.142346	1.6511	0.852431	0.881958	-1.79855
ENSMUSG00000040690	Col16a1	4	1	129941633	129993076	2.70033	4.38453	7.08944	1.12387e-06	0.000220729	5.69778	3.81231	3.67008	3.47895	5.8397	6.56684	6.70901	6.37185	3.65378
ENSMUSG00000030257	Srgap3	6	-1	112694932	112924227	2.69474	1.07556	4.33809	0.000374809	0.00546834	0.26481	0.461817	0.250945	-0.485328	1.90788	3.06728	3.20006	2.72508	0.0758113
ENSMUSG00000010830	Kdelr3	15	1	79400612	79411940	2.68984	2.69927	5.4185	3.45663e-05	0.00146902	2.43545	1.76438	2.12541	1.75929	4.00143	4.45319	5.22454	4.55972	1.88303
ENSMUSG00000027832	Ptx3	3	1	66127331	66133226	2.68142	-0.595577	3.66739	0.00169875	0.0137566	-1.08398	-0.275148	-1.33402	-0.760963	1.3087	1.22684	3.12153	1.88569	-0.790043
ENSMUSG00000042734	Ttc9	12	1	81678023	81714331	2.68138	1.28047	2.85795	0.0102573	0.0444215	-2.76245	0.900701	-0.149593	0.417375	2.97692	2.67389	3.61749	3.08943	0.389494
ENSMUSG00000036334	Igsf10	3	-1	59224156	59251815	2.66195	2.36146	7.29178	7.61133e-07	0.00016567	6.05232	1.65646	1.03944	1.33096	3.46106	4.29752	4.25168	4.00342	1.34229
ENSMUSG00000048126	Col6a3	1	-1	90693645	90771693	2.64383	5.43866	7.00534	1.32363e-06	0.000236885	5.5391	4.62996	4.75152	4.35086	6.68013	7.74382	7.29127	7.2384	4.57744
ENSMUSG00000067780	Pi15	1	1	17672125	17701163	2.64014	1.77605	3.37622	0.00326631	0.0208193	-1.82288	1.4457	0.934471	1.01348	2.86481	3.83018	4.56033	3.75178	1.13122
ENSMUSG00000031253	Srpx2	X	1	132809175	132833195	2.63784	3.26424	10.76	2.14724e-09	4.94081e-06	11.6855	2.18913	2.75345	2.69847	4.80405	5.44725	5.28584	5.17904	2.54702
ENSMUSG00000000386	Mx1	16	-1	97248235	97264107	2.63285	0.266203	3.42473	0.00293022	0.0194149	-1.55612	0.0992471	-1.62352	-1.83897	1.15829	1.17665	2.2159	1.51695	-1.12108
ENSMUSG00000046402	Rbp1	9	1	98305014	98328628	2.63066	3.95528	4.779	0.000140049	0.00307249	0.958876	3.81231	2.98134	2.49096	5.2175	5.49411	6.52167	5.74443	3.09487
ENSMUSG00000049103	Ccr2	9	1	123901987	123913594	2.62709	2.91612	3.35088	0.00345664	0.0216134	-2.0082	3.18428	1.47334	1.33096	3.68116	4.52765	5.72266	4.64382	1.99619
ENSMUSG00000089812	Gm15867	1	1	192537231	192539259	2.61164	-0.652741	3.28694	0.00398671	0.0237999	-1.81442	-0.0758396	-1.62352	-1.54946	0.990343	1.7052	1.87654	1.52403	-1.08294
ENSMUSG00000028989	Angptl7	4	-1	148579640	148584917	2.60757	3.04852	4.37852	0.000342296	0.00519637	0.195859	2.068	2.02673	2.22951	3.94741	5.01914	5.18325	4.7166	2.10808
ENSMUSG00000068335	Dok1	6	-1	83007915	83010452	2.60186	1.81092	5.37655	3.78402e-05	0.00157086	2.38247	1.62818	0.564103	0.824	3.19352	3.74234	3.8983	3.61139	1.00543
ENSMUSG00000036446	Lum	10	1	97400990	97408565	2.59117	6.53671	6.26165	5.86318e-06	0.000527588	4.1132	5.63441	5.81481	5.4999	7.48635	8.44452	8.87199	8.26762	5.6497
ENSMUSG00000032507	Fbxl2	9	-1	113792705	113875259	2.58726	-0.318034	3.81038	0.00123074	0.0113277	-0.873419	-1.3296	-1.98609	-1.30845	0.80024	1.20197	1.14488	1.04903	-1.54138
ENSMUSG00000027254	Map1a	2	1	121120081	121141313	2.58605	3.37249	5.81927	1.47114e-05	0.000883709	3.2152	2.80917	2.32549	2.59844	5.47784	4.88297	5.15395	5.17159	2.5777
ENSMUSG00000036256	Igfbp7	5	-1	77497087	77555888	2.57835	7.1008	7.20572	8.97753e-07	0.000187893	5.94637	6.22794	6.05282	6.04164	8.26555	8.82593	9.00566	8.69904	6.10747
ENSMUSG00000074766	Ism1	2	1	139520098	139600501	2.57199	0.543198	3.55007	0.00221188	0.0162457	-1.35988	0.697885	-0.401132	0.663535	1.96338	2.86823	3.80086	2.87749	0.320096
ENSMUSG00000042821	Snai1	2	1	167380115	167384734	2.55546	0.782053	4.77431	0.000141513	0.00307604	1.10587	0.327516	-1.09301	-0.254003	1.90788	1.91872	2.86454	2.23038	-0.339832
ENSMUSG00000034161	Scx	15	1	76341652	76343658	2.55267	1.30091	3.03023	0.00703915	0.0344934	-2.4057	-0.0758396	0.987911	-0.0546937	3.49284	3.65797	1.36538	2.83873	0.285792
ENSMUSG00000020241	Col6a2	10	-1	76431596	76459464	2.55177	6.58263	6.9994	1.33905e-06	0.000237012	5.55141	5.63441	5.76401	5.29146	7.64891	8.51232	8.23575	8.13233	5.5633
ENSMUSG00000032334	Loxl1	9	-1	58195021	58220469	2.5487	5.46456	7.42077	5.95418e-07	0.000147545	6.32354	4.71648	4.63491	4.52444	6.91347	7.36228	7.27511	7.18362	4.62528
ENSMUSG00000021186	Fbln5	12	-1	101712824	101785314	2.54426	4.96047	4.80613	0.000131875	0.00296664	0.974225	4.43553	3.98463	3.97695	5.71456	6.68487	7.74888	6.7161	4.13237
ENSMUSG00000020142	Slc1a4	11	-1	20252180	20282713	2.54329	1.76708	3.88666	0.00103617	0.0102327	-0.706946	0.584674	1.08919	0.71903	2.96791	2.72716	4.25475	3.31661	0.797633
ENSMUSG00000025427	Ark2c	18	-1	77543806	77652857	2.54072	-1.00298	3.16598	0.00521639	0.0284718	-2.12477	-0.637719	-1.98609	-5.00889	-0.491526	0.028901	0.353977	-0.036216	-2.54423
ENSMUSG00000039787	Cercam	2	1	29759176	29772852	2.5386	2.34884	5.58664	2.40991e-05	0.00117625	2.79962	1.84033	1.64949	1.14086	3.55437	4.34089	4.30891	4.06806	1.54356
ENSMUSG00000058152	Chsy3	18	1	59308473	59669071	2.53351	-1.54717	4.70758	0.000164111	0.00333749	0.579962	-2.22268	-1.62352	-2.20154	0.265203	0.333756	0.884492	0.494483	-2.01591
ENSMUSG00000000120	Ngfr	11	-1	95459644	95478561	2.52805	-0.420933	2.78702	0.0119596	0.0494437	-2.72998	-1.3296	-1.09301	-1.102	0.716582	1.55615	1.68958	1.32077	-1.17487
ENSMUSG00000032113	Chek1	9	-1	36619778	36638361	2.52624	-0.39247	3.75534	0.00139336	0.0121707	-1.01321	-0.942573	-3.20849	-1.30845	0.00804498	0.765867	1.38792	0.720612	-1.81984
ENSMUSG00000056679	Gpr173	X	-1	151126594	151151700	2.52446	-0.314202	3.38141	0.00322861	0.020683	-1.64255	-0.275148	-1.98609	-1.54946	0.58123	0.895634	2.27756	1.25148	-1.27023
ENSMUSG00000097993	Ptprv	1	-1	135036235	135060332	2.52221	-0.478956	3.39818	0.0031097	0.0201723	-1.61455	-0.506474	-1.98609	-1.54946	1.39196	2.17026	0.0491225	1.20378	-1.34734
ENSMUSG00000042766	Trim46	3	-1	89141484	89153616	2.52024	0.606052	4.52225	0.000248076	0.00429683	0.596673	-0.942573	0.0645319	-0.616573	1.66172	1.7228	2.57145	1.98532	-0.498205
ENSMUSG00000048216	Gpr85	6	-1	13834457	13839941	2.51753	-1.54845	2.83173	0.0108575	0.0461063	-2.69041	-1.5706	-4.79345	-2.20154	-0.825945	-0.59913	0.526444	-0.299544	-2.8552
ENSMUSG00000037411	Serpine1	5	-1	137090358	137101122	2.49724	5.7491	4.68977	0.000170741	0.00341775	0.77301	5.63085	5.19949	5.00373	7.452	7.62018	8.2865	7.78623	5.27803
ENSMUSG00000053025	Sv2b	7	-1	74764642	74959010	2.48593	0.0847117	3.10035	0.00603155	0.0313524	-2.16308	-1.12315	-0.705986	-2.68696	1.12623	1.27534	0.485222	0.962262	-1.50536
ENSMUSG00000029843	Slc13a4	6	-1	35244892	35285066	2.4807	-0.308409	3.5345	0.00229065	0.0165897	-1.36025	-0.0758396	-1.62352	-2.20154	0.990343	1.9931	0.566522	1.18332	-1.3003
ENSMUSG00000021886	Gpr65	12	1	98234894	98242903	2.47362	1.07124	5.16775	5.95395e-05	0.00201471	1.89537	1.15979	-0.545522	-0.921427	1.76943	2.3621	2.9579	2.36314	-0.102387
ENSMUSG00000038600	Atp6v0a4	6	-1	38025418	38101521	2.46904	0.71994	3.79175	0.00128354	0.0116129	-0.846254	0.179417	-0.269887	0.276512	1.72731	3.39813	2.38232	2.50259	0.0620141
ENSMUSG00000040229	Gpr34	X	1	13498328	13507097	2.46425	1.18182	5.95987	1.09521e-05	0.000744327	3.43151	0.524553	-0.149593	0.0355041	2.37159	2.38438	3.05265	2.60288	0.136821
ENSMUSG00000098666	Mir6950	14	1	69929697	69929769	2.45943	-0.68285	4.27441	0.000432464	0.00596378	0.0627295	-1.5706	-0.401132	-0.921427	1.33699	1.01469	2.05618	1.46929	-0.964388
ENSMUSG00000016262	Sertad4	1	-1	192526796	192538064	2.45348	2.67383	3.44397	0.00280662	0.0188516	-1.79817	2.80917	1.74571	1.21993	3.74061	4.34374	5.05881	4.38105	1.92494
ENSMUSG00000021062	Rab15	12	-1	76844734	76869682	2.44751	0.30177	2.93217	0.00872657	0.0398184	-2.50095	-0.38618	-0.545522	-0.760963	1.22035	1.3899	2.95034	1.85353	-0.564221
ENSMUSG00000020635	Fkbp1b	12	-1	4883174	4891591	2.44627	-0.398085	4.12554	0.000604615	0.00745106	-0.301837	-0.0758396	-3.20849	-1.30845	0.716582	0.660256	1.51625	0.964362	-1.53093
ENSMUSG00000001119	Col6a1	10	-1	76544626	76562002	2.44471	6.77123	7.36124	6.66677e-07	0.000155897	6.23279	5.97208	5.95558	5.56381	7.69574	8.74537	8.44925	8.29679	5.83049
ENSMUSG00000039883	Lrrc17	5	1	21748557	21780902	2.44243	2.26572	3.53022	0.00231278	0.0166855	-1.52025	2.02525	1.03944	0.824	3.13833	3.78902	4.26696	3.73144	1.29623
ENSMUSG00000090919	Pabpc4l	3	-1	46396632	46402654	2.44061	-1.41095	4.30115	0.000407241	0.00575893	-0.193524	-2.22268	-2.47152	-2.20154	-0.140054	0.189366	0.353977	0.13443	-2.29858
ENSMUSG00000038642	Ctss	3	1	95434097	95463714	2.43977	4.80004	4.04358	0.000727301	0.00838557	-0.71457	4.90807	3.67008	3.23428	6.04227	5.8317	7.32306	6.39901	3.93748
ENSMUSG00000022996	Wnt10b	15	-1	98668593	98676031	2.43757	-0.772516	2.82233	0.0110809	0.0467961	-2.67051	-1.86011	-2.47152	-2.68696	0.483383	-1.25121	1.14488	0.125686	-2.33953
ENSMUSG00000034675	Dbn1	13	-1	55621242	55635924	2.43408	3.78365	6.79006	2.02091e-06	0.000298199	5.14672	2.66345	2.8576	2.75266	5.35353	4.82306	5.38022	5.1856	2.7579
ENSMUSG00000056069	Otulinl	15	-1	27655155	27681665	2.43398	1.84202	4.86343	0.000116172	0.00276762	1.33479	1.23675	0.821261	0.482963	2.76424	3.00393	4.02236	3.26351	0.846991
ENSMUSG00000115067	Dpep2	8	-1	106711577	106723055	2.4188	1.10547	3.74964	0.00141136	0.0122518	-0.947159	0.642389	0.0645319	0.200563	3.15432	1.77433	3.3338	2.75415	0.302495
ENSMUSG00000053687	Dpep2	8	-1	106711576	106718391	2.4188	1.09818	3.73922	0.00144491	0.0124057	-0.96859	0.642389	0.0645319	0.200563	3.15432	1.77433	3.3338	2.75415	0.302495
ENSMUSG00000020053	Igf1	10	1	87694127	87772904	2.41697	4.37742	3.73566	0.00145656	0.0124659	-1.37534	4.11717	3.16655	3.23428	5.18868	5.96796	6.71905	5.95856	3.506
ENSMUSG00000028459	Cd72	4	-1	43446462	43454628	2.41409	1.89111	2.98559	0.007764	0.0367268	-2.59466	1.65646	0.821261	0.417375	2.74325	3.74234	3.59828	3.36129	0.965033
ENSMUSG00000052727	Map1b	13	-1	99557954	99653048	2.40673	3.94577	3.7863	0.00129941	0.0116919	-1.23065	3.34065	2.8576	3.16604	5.46828	5.03155	6.11943	5.53975	3.12143
ENSMUSG00000024538	Ppic	18	-1	53539404	53551187	2.40558	4.6939	11.0816	1.33545e-09	3.58501e-06	12.2521	4.14239	3.96477	4.12297	6.31093	6.29495	6.8683	6.4914	4.07671
ENSMUSG00000025161	Slc16a3	11	1	120839306	120851694	2.39286	1.67855	3.46275	0.00269089	0.018342	-1.60753	1.11971	1.08919	0.545699	2.98588	2.40632	4.49434	3.29552	0.918201
ENSMUSG00000025272	Tro	X	-1	149428300	149440579	2.39021	0.988432	3.90045	0.00100444	0.0100349	-0.635948	0.992332	0.0645319	-0.150909	2.21274	2.7701	3.05969	2.68084	0.301985
ENSMUSG00000048368	Omd	13	1	49735938	49746298	2.38363	0.646705	3.44622	0.00279249	0.0188092	-1.54048	0.697885	0.0645319	-0.760963	1.54531	2.98218	2.50082	2.34277	0.000484611
ENSMUSG00000006522	Itih3	14	-1	30630529	30645717	2.38325	-1.65455	3.34705	0.00348634	0.0217357	-1.76093	-1.86011	-1.98609	-2.20154	0.00804498	-0.358122	1.41012	0.353348	-2.01591
ENSMUSG00000028167	Bdh2	3	1	134986982	135010187	2.38068	-0.633374	3.14752	0.00543417	0.0292677	-2.07412	-1.12315	-0.705986	-1.54946	0.840318	1.25129	1.57637	1.22266	-1.1262
ENSMUSG00000040867	Begain	12	-1	108998113	109034143	2.37744	-1.14762	2.96054	0.00820182	0.0380396	-2.43091	-0.942573	-1.98609	-3.42393	-0.305113	0.895634	0.104618	0.231713	-2.11753
ENSMUSG00000026259	Ngef	1	-1	87404556	87501592	2.37726	-0.0678948	3.00117	0.00750322	0.0359767	-2.36107	-0.782108	-0.545522	-0.760963	1.22035	1.75736	1.98403	1.65391	-0.696198
ENSMUSG00000030144	Clec4d	6	1	123239070	123252224	2.37321	0.0772476	3.06299	0.00654949	0.0329459	-2.31989	0.524553	-0.0385616	-0.0546937	3.14635	1.15089	3.37951	2.55892	0.143766
ENSMUSG00000074577	Ripor3	2	-1	167822084	167852538	2.36569	0.443517	5.81077	1.49774e-05	0.000883709	2.97337	-1.12315	-0.269887	-0.254003	1.54531	2.35083	1.47473	1.79029	-0.549012
ENSMUSG00000026475	Rgs16	1	1	153616095	153621214	2.36561	0.234789	3.44527	0.00279844	0.0188215	-1.51315	0.179417	-1.33402	-1.30845	1.27985	0.926331	2.45885	1.55501	-0.821017
ENSMUSG00000040528	Milr1	11	1	106642052	106659620	2.36045	0.177573	5.29932	4.47235e-05	0.00171592	1.90297	-1.5706	-0.545522	-1.102	0.879312	1.09794	1.77758	1.25161	-1.07271
ENSMUSG00000049871	Nlrc3	16	-1	3762871	3794496	2.35883	2.48764	3.62711	0.00186	0.0145151	-1.35603	1.81545	1.39638	1.56097	4.74457	4.32658	2.85648	3.97588	1.59093
ENSMUSG00000026271	Gpr35	1	1	92878587	92914113	2.35271	-0.168186	2.80915	0.0114012	0.0478603	-2.68811	-0.172055	-3.20849	-0.254003	0.80024	0.287213	2.50082	1.19609	-1.21151
ENSMUSG00000044811	Cd300c2	11	-1	114887547	114895058	2.35224	1.4588	5.69332	1.92022e-05	0.00104219	3.00669	1.15979	0.934471	0.276512	2.82542	2.85233	3.70088	3.12621	0.790257
ENSMUSG00000044734	Serpinb1a	13	-1	33026075	33035168	2.34866	2.30214	3.11605	0.00582589	0.0305959	-2.50196	2.51686	1.71435	1.78553	5.24761	3.99491	3.89042	4.37765	2.00558
ENSMUSG00000040711	Sh3pxd2b	11	1	32297820	32378173	2.33982	3.22068	7.20544	8.98227e-07	0.000187893	5.94589	2.068	2.57287	2.32203	4.31405	4.61032	5.02145	4.64861	2.32097
ENSMUSG00000062184	Hs6st2	X	-1	50476089	50770733	2.33874	-0.563733	3.92064	0.000959708	0.0098454	-0.605819	-0.506474	-0.886559	-1.30845	0.483383	1.09794	2.61032	1.39721	-0.900494
ENSMUSG00000099398	Ms4a14	19	-1	11278613	11291818	2.33837	0.665417	5.51043	2.83681e-05	0.0013055	2.58556	0.0143582	-0.0385616	0.482963	1.72731	2.61857	3.03848	2.46145	0.15292
ENSMUSG00000031343	Gabra3	X	-1	71476287	71700454	2.33438	1.914	2.95942	0.00822201	0.0380855	-2.71244	2.70467	0.698404	0.663535	3.17013	3.48833	4.44682	3.70176	1.35554
ENSMUSG00000050761	Gp1bb	16	-1	18439067	18441153	2.33424	0.362651	4.9856	8.87384e-05	0.00241797	1.47103	-0.38618	-0.886559	-0.365034	1.54531	1.59488	2.22845	1.78955	-0.545924
ENSMUSG00000030774	Pak1	7	1	97437748	97561588	2.32825	1.04222	3.84755	0.00113174	0.0107673	-0.732929	0.179417	0.250945	-0.150909	1.8304	2.43862	2.89633	2.38845	0.0931511
ENSMUSG00000028226	Mmp16	4	1	17852893	18119145	2.32483	-0.439925	3.608	0.00194175	0.0149217	-1.23162	-1.3296	-0.545522	-2.20154	0.322918	0.623262	1.79455	0.913577	-1.35888
ENSMUSG00000020627	Klhl29	12	-1	5127472	5425682	2.32195	0.587309	3.83761	0.00115741	0.0108681	-0.747076	0.751324	-0.401132	-0.616573	1.61628	2.71842	2.31334	2.21601	-0.0887935
ENSMUSG00000032024	Clmp	9	1	40597258	40696615	2.31882	2.70683	6.0477	9.12005e-06	0.000664967	3.7214	2.068	1.71435	1.73258	3.75116	4.04122	4.67247	4.15495	1.83831
ENSMUSG00000055541	Lair1	7	-1	4006401	4066178	2.31398	2.10249	6.88507	1.67535e-06	0.000269849	5.26415	1.37935	1.18383	0.276512	2.88411	3.1862	3.64582	3.23871	0.946566
ENSMUSG00000001435	Col18a1	10	-1	76888012	77002382	2.30704	4.18757	2.85085	0.0104166	0.044853	-3.25372	3.72819	3.16655	3.0944	4.60323	5.16946	7.22825	5.66698	3.32971
ENSMUSG00000047945	Marcksl1	4	1	129407374	129409778	2.30667	2.51219	4.87367	0.000113573	0.00271816	1.30687	2.20837	1.22892	1.62047	3.33349	3.75522	4.89928	3.996	1.68592
ENSMUSG00000040552	C3ar1	6	-1	122824097	122833120	2.30248	3.28827	6.90412	1.61377e-06	0.000262555	5.37825	2.62102	2.50117	2.08914	4.30334	4.49218	5.31113	4.70222	2.40378
ENSMUSG00000050010	Shisa3	5	1	67765225	67780895	2.30171	1.14363	3.35845	0.00339862	0.0213964	-1.72866	0.396229	-0.401132	0.417375	3.02987	2.4909	1.93894	2.48657	0.137491
ENSMUSG00000028370	Pappa	4	1	65042411	65275746	2.29818	0.0993673	3.77264	0.00134003	0.0119117	-0.873702	-0.0758396	-0.149593	-1.102	1.92662	1.01469	2.61987	1.85373	-0.442477
ENSMUSG00000079227	Ccr5	9	1	123921580	123947736	2.29743	2.45073	4.82627	0.000126125	0.00288155	1.22469	1.53982	1.39638	1.46684	3.20891	3.41987	4.62581	3.75153	1.46768
ENSMUSG00000033420	Antxr1	6	-1	87110835	87312803	2.29644	4.01693	4.76742	0.000143692	0.0031192	0.918875	3.65296	2.9681	2.86763	4.80405	5.65052	5.9891	5.48122	3.1629
ENSMUSG00000072214	Septin5	16	-1	18439252	18448704	2.29566	2.53587	7.37503	6.4943e-07	0.000155897	6.2244	1.65646	1.80646	1.36615	3.7353	3.63956	4.30891	3.89459	1.60969
ENSMUSG00000028369	Svep1	4	-1	58042442	58206859	2.29387	5.19584	4.7335	0.000154928	0.00323242	0.796564	4.5568	3.91045	4.00513	6.11963	6.66054	6.63438	6.47152	4.15746
ENSMUSG00000116594	Gm49601	16	-1	18439216	18445177	2.28908	2.11974	7.08325	1.13743e-06	0.000220729	5.65721	1.27374	1.51033	0.824	3.3613	3.22375	3.84634	3.47713	1.20269
ENSMUSG00000015852	Fcrl2	3	-1	87158065	87171045	2.27383	3.38854	4.84223	0.000121747	0.0028269	1.16039	2.38782	2.48268	2.45872	3.84279	4.74342	5.55225	4.71282	2.44307
ENSMUSG00000034173	Zbed5	5	1	129924564	129932464	2.27184	-0.775457	3.80189	0.00125452	0.0114615	-0.906525	-2.22268	-1.98609	-0.616573	0.378413	0.956388	0.643484	0.659429	-1.60845
ENSMUSG00000083307	AA414768	X	1	12803111	12804367	2.26893	-0.290756	5.5436	2.64221e-05	0.00124804	2.40655	-0.38618	-0.545522	-1.54946	1.12623	1.53638	1.59587	1.41949	-0.827053
ENSMUSG00000027797	Dclk1	3	1	55149785	55446489	2.26762	2.371	4.61252	0.000202791	0.00377614	0.733822	1.98119	2.00097	1.56097	3.53619	3.6256	5.13575	4.09918	1.84771
ENSMUSG00000021423	Ly86	13	1	37529184	37603012	2.25588	2.50305	3.73004	0.00147513	0.0125261	-1.12021	2.51686	1.08919	0.873753	3.08095	3.69855	4.46018	3.74656	1.49327
ENSMUSG00000020689	Itgb3	11	1	104498826	104561302	2.25497	2.12931	3.15458	0.0053499	0.0289067	-2.30492	1.93575	0.564103	1.43405	3.92894	2.58048	4.31774	3.60905	1.3113
ENSMUSG00000120849	Gm56768	14	1	54679606	54679902	2.24773	-1.87251	2.81825	0.0111791	0.0471736	-2.66212	-1.12315	-2.47152	-1.54946	-0.705651	0.506223	1.70761	0.502729	-1.71471
ENSMUSG00000015451	C4a	17	-1	35028069	35042440	2.24771	-1.2603	3.66068	0.00172463	0.0138733	-1.32635	-2.22268	-1.98609	-3.42393	-0.705651	-0.21726	-0.068714	-0.330541	-2.54423
ENSMUSG00000021070	Bdkrb2	12	1	105529485	105561496	2.23265	-0.638908	3.75646	0.00138983	0.0121531	-0.957363	-1.3296	-1.62352	-1.102	1.25041	0.465	1.00605	0.907153	-1.35171
ENSMUSG00000022037	Clu	14	1	66205932	66218996	2.22629	9.62279	5.07801	7.24459e-05	0.00220063	1.77067	9.25631	9.0847	8.96848	11.4048	11.376	11.1995	11.3268	9.10316
ENSMUSG00000039405	Prss23	7	-1	89156991	89176395	2.21572	4.44894	4.1551	0.000565674	0.00713493	-0.472945	4.17698	3.38148	3.49494	5.72931	5.2475	6.77143	5.91608	3.68446
ENSMUSG00000039239	Tgfb2	1	-1	186354989	186438186	2.2136	3.94464	6.48823	3.69649e-06	0.00040503	4.537	3.44974	3.0331	2.67059	5.32203	5.27459	5.20245	5.26636	3.05114
ENSMUSG00000040084	Bub1b	2	1	118428692	118472072	2.20839	0.994096	3.35459	0.00342811	0.0215116	-1.71736	0.255366	-0.269887	-0.150909	1.52086	1.94893	2.92744	2.13241	-0.0551433
ENSMUSG00000028339	Col15a1	4	1	47208161	47313167	2.20768	6.35398	5.97539	1.06029e-05	0.000731004	3.49972	5.53125	5.53186	5.14466	6.92341	8.4716	7.51353	7.63618	5.40259
ENSMUSG00000066705	Fxyd6	9	1	45281483	45307457	2.19549	5.039	8.36301	1.05943e-07	5.88424e-05	8.01082	4.22026	4.40867	4.00513	6.2675	6.57776	6.37423	6.4065	4.21136
ENSMUSG00000037379	Spon2	5	-1	33355528	33375799	2.19078	1.3582	3.03353	0.00698833	0.0343069	-2.3768	0.524553	0.632816	-0.616573	2.01682	1.68739	3.32214	2.34212	0.180265
ENSMUSG00000030148	Clec4a2	6	1	123083387	123120958	2.18786	1.30431	5.07318	7.3216e-05	0.00220063	1.76346	1.07849	0.76114	0.0355041	2.51468	2.28129	3.59828	2.79808	0.625044
ENSMUSG00000005413	Hmox1	8	1	75820249	75827217	2.18639	3.66648	4.46033	0.000284941	0.00463123	0.236727	3.28738	3.23446	3.13577	5.38436	4.13291	6.69383	5.4037	3.2192
ENSMUSG00000056271	Lman1l	9	-1	57514368	57528057	2.17456	-0.543997	3.16427	0.00523627	0.028532	-2.04315	-1.3296	-1.62352	-0.485328	0.879312	1.25129	0.97661	1.03574	-1.14615
ENSMUSG00000024679	Ms4a6d	19	-1	11563968	11582213	2.17161	2.17172	3.66161	0.00172101	0.0138602	-1.30693	1.23675	1.97474	2.13066	4.04496	2.79527	5.00149	3.94724	1.78072
ENSMUSG00000039683	Sdk1	5	1	141227245	142201341	2.16555	0.602877	3.23185	0.00450686	0.0258243	-1.93814	-0.38618	-0.0385616	-0.616573	1.36474	1.09794	2.90417	1.78895	-0.347105
ENSMUSG00000005667	Mthfd2	6	-1	83282673	83302890	2.16453	1.5361	4.37634	0.000343971	0.00520708	0.317813	0.461817	1.13729	1.18093	2.24295	3.38714	3.5034	3.0445	0.92668
ENSMUSG00000090084	Srpx	X	-1	9904216	9983948	2.16432	2.49369	3.27178	0.00412371	0.0243453	-2.11415	2.43757	1.22892	1.29489	3.08095	3.63493	4.73095	3.81561	1.65379
ENSMUSG00000024501	Dpysl3	18	-1	43454049	43571351	2.16149	5.85083	7.01415	1.30108e-06	0.000235466	5.55287	5.27032	5.06298	5.01763	7.2887	7.17086	7.37511	7.27822	5.11698
ENSMUSG00000027883	Gpsm2	3	-1	108585954	108629625	2.15767	0.869859	3.09889	0.00605103	0.0313792	-2.2255	0.852607	-0.545522	-0.365034	1.52086	2.00753	2.86454	2.13097	-0.0193161
ENSMUSG00000118667	Ahnak2	12	-1	112738628	112766277	2.15741	4.13067	4.9106	0.00010468	0.00260462	1.21227	3.58099	3.26725	3.14593	5.33962	5.65511	5.49109	5.49527	3.33139
ENSMUSG00000074971	Fibin	2	-1	110191262	110193528	2.15524	4.33167	6.11822	7.87902e-06	0.00061325	3.7513	3.52838	3.93787	3.6741	5.68185	6.60648	5.31113	5.86648	3.71345
ENSMUSG00000021253	Tgfb3	12	-1	86103519	86125815	2.15154	4.57703	6.3365	5.03067e-06	0.00049263	4.19059	4.25305	3.83955	3.82716	5.73994	6.52483	6.16338	6.14272	3.97325
ENSMUSG00000042182	Bend6	1	-1	33891133	33946897	2.14888	0.197837	6.50704	3.5587e-06	0.000396935	4.04608	-0.38618	-1.09301	-0.760963	1.3087	1.55615	1.36538	1.41008	-0.746717
ENSMUSG00000004730	Adgre1	17	1	57665691	57790527	2.14213	4.12368	5.2527	4.94859e-05	0.0018042	1.97511	3.25073	3.26725	2.69847	4.80405	4.97394	5.85698	5.21166	3.07215
ENSMUSG00000018920	Cxcl16	11	-1	70344809	70350810	2.13981	3.64226	5.68979	1.93465e-05	0.00104219	2.92615	3.40876	2.8286	2.15098	4.65752	4.73694	5.41904	4.93783	2.79611
ENSMUSG00000037855	Zfp365	10	-1	67721933	67748492	2.13526	0.201702	3.92511	0.000950089	0.00978732	-0.571458	0.0143582	-0.149593	-0.921427	1.49598	1.6326	2.1646	1.76439	-0.352221
ENSMUSG00000022842	Ece2	16	1	20448578	20465235	2.13406	0.470453	4.44676	0.000293738	0.00470581	0.476627	0.0992471	0.0645319	-0.365034	1.18965	2.72716	2.13825	2.01835	-0.067085
ENSMUSG00000041889	Shisa4	1	-1	135298795	135302975	2.12223	2.17103	4.44312	0.000296143	0.00472491	0.437537	1.53982	1.18383	0.873753	3.02987	3.30192	3.60311	3.31163	1.19913
ENSMUSG00000033730	Egr3	14	1	70314652	70320063	2.12134	1.20973	2.80038	0.0116196	0.0484376	-2.83771	1.11971	-0.0385616	-0.365034	2.51468	2.37328	2.25321	2.38039	0.238705
ENSMUSG00000102191	Gm36569	3	-1	79761715	79794113	2.11277	-1.49385	3.77458	0.0013342	0.0118664	-1.06375	-2.70811	-1.98609	-1.83897	-0.705651	0.189366	0.209587	-0.102233	-2.17772
ENSMUSG00000028047	Thbs3	3	1	89122487	89134144	2.10921	3.89249	4.50673	0.000256835	0.00436372	0.338586	3.28738	3.32029	3.00792	5.35871	4.97027	5.59889	5.30929	3.2052
ENSMUSG00000021322	Aoah	13	1	20978283	21220787	2.10721	1.47789	5.05843	7.56228e-05	0.00222679	1.73254	1.19878	0.160747	0.417375	2.65612	2.14438	3.35111	2.7172	0.592302
ENSMUSG00000028755	Cda	4	-1	138065735	138095303	2.10698	-0.322754	4.76227	0.000145341	0.00314229	0.896359	-1.12315	-1.62352	-0.921427	0.716582	0.660256	1.29556	0.8908	-1.2227
ENSMUSG00000037370	Enpp1	10	-1	24513812	24588057	2.10467	3.34186	4.71071	0.000162973	0.00333122	0.825714	2.85871	3.16655	2.52249	3.99701	5.63434	5.20245	4.9446	2.84925
ENSMUSG00000040659	Efhd2	4	-1	141585453	141602231	2.10358	5.2736	5.44849	3.24053e-05	0.00141255	2.34156	4.98538	4.44257	4.35086	7.07124	6.01513	6.96845	6.68494	4.59293
ENSMUSG00000050908	Tvp23a	16	-1	10238421	10265226	2.10269	-0.0169059	4.06367	0.000695087	0.00813922	-0.360605	-0.637719	-1.33402	-1.30845	-0.0641048	1.25129	1.72543	0.970871	-1.0934
ENSMUSG00000030268	Bcat1	6	-1	144939561	145021910	2.10004	0.253308	3.18118	0.00504363	0.0278555	-2.04734	0.327516	-0.269887	-0.616573	0.990343	1.7228	2.91197	1.87504	-0.186315
ENSMUSG00000061878	Sphk1	11	1	116421751	116427501	2.09599	0.82304	6.67403	2.54527e-06	0.000343696	4.72734	0.524553	0.0645319	0.200563	2.58713	2.14438	2.4046	2.3787	0.263216
ENSMUSG00000035258	Abi3bp	16	1	56298241	56510498	2.08741	4.09901	3.77897	0.00132106	0.0117917	-1.29336	4.10696	3.44017	2.904	5.01353	6.25772	5.49239	5.58788	3.48371
ENSMUSG00000033777	Tlr13	X	1	105186810	105204099	2.08699	1.91269	6.19884	6.67102e-06	0.000559636	4.01715	1.11971	1.5464	1.33096	3.24668	3.01825	3.95224	3.40572	1.33236
ENSMUSG00000075012	Fjx1	2	-1	102279711	102282844	2.08662	-0.71124	2.80184	0.0115829	0.0483332	-2.69029	-1.86011	-2.47152	-0.760963	0.00804498	-0.0889355	1.27151	0.396875	-1.69753
ENSMUSG00000020592	Sdc1	12	1	8821323	8843715	2.08319	3.21753	3.76657	0.00135853	0.0120035	-1.20913	2.9066	2.73793	2.19078	4.13229	4.43729	5.49888	4.68949	2.61177
ENSMUSG00000047181	Samd14	11	1	94900705	94916913	2.08189	1.41592	6.67473	2.54169e-06	0.000343696	4.85131	0.947244	0.698404	0.71903	2.51468	2.76162	3.29854	2.85828	0.788226
ENSMUSG00000016024	Lbp	2	1	158148413	158174772	2.07843	3.48391	3.42189	0.00294892	0.0194533	-1.95866	2.97559	2.7064	2.21028	4.6292	4.24065	5.25245	4.70743	2.63075
ENSMUSG00000025324	Atp10a	7	1	58305914	58479168	2.07534	2.01936	3.03162	0.00701779	0.0344204	-2.5307	1.76438	0.934471	0.873753	2.85506	2.8118	4.11985	3.26224	1.19087
ENSMUSG00000049872	Calhm5	10	-1	33963811	33972515	2.07397	1.45664	4.00599	0.000791638	0.00876954	-0.444519	1.07849	0.878976	0.276512	2.52701	2.33947	3.54412	2.80353	0.744659
ENSMUSG00000048612	Myof	19	-1	37887484	38032025	2.07067	4.1665	3.4495	0.00277206	0.0187289	-2.00523	4.01709	3.09529	3.10485	5.00033	5.02978	6.46648	5.49886	3.40574
ENSMUSG00000026728	Vim	2	1	13578738	13587637	2.06862	8.1957	4.29217	0.000415544	0.00581005	0.0581544	7.66932	7.24992	6.92	9.17693	8.97824	9.89796	9.35104	7.27975
ENSMUSG00000047330	Kcne4	1	1	78794475	78797745	2.06814	2.12684	4.69521	0.000168688	0.00339633	0.939279	1.65646	1.58159	1.53027	3.02987	3.39265	4.49174	3.63809	1.58944
ENSMUSG00000033192	Lpcat2	8	1	93581967	93645907	2.06485	1.07822	3.51917	0.0023709	0.0169349	-1.41716	0.396229	0.160747	0.482963	1.8889	1.91872	3.37951	2.39571	0.346646
ENSMUSG00000044551	9930012K11Rik	14	-1	70391854	70396951	2.06265	-0.357794	4.1474	0.000575572	0.0072202	-0.229919	-1.5706	-0.886559	-1.30845	0.672861	0.660256	1.03491	0.789342	-1.2552
ENSMUSG00000058571	Gpc6	14	1	117162727	118213956	2.05407	3.07868	4.84439	0.000121167	0.00282437	1.19935	1.98119	2.30458	2.19078	3.7977	4.21911	4.58249	4.19977	2.15885
ENSMUSG00000029163	Emilin1	5	1	31070746	31078621	2.05131	5.09848	7.56129	4.56838e-07	0.000130468	6.56652	4.32532	4.51716	4.34205	5.93763	6.45549	6.98887	6.46067	4.39484
ENSMUSG00000039153	Runx2	17	-1	44806874	45125684	2.04867	0.527482	5.20657	5.47086e-05	0.00191981	1.97177	-0.0758396	-0.149593	0.200563	1.63918	2.19568	2.24088	2.02525	-0.00828976
ENSMUSG00000031659	Adcy7	8	1	88999031	89056590	2.04786	4.86409	8.25105	1.29276e-07	6.12426e-05	7.81253	4.34283	4.27533	3.80168	5.98644	6.32694	6.25972	6.19103	4.13995
ENSMUSG00000038668	Lpar1	4	-1	58435255	58553898	2.0458	3.68128	8.08504	1.74174e-07	7.32882e-05	7.53381	2.77086	3.21218	2.93948	4.8757	5.08014	5.07627	5.0107	2.97417
ENSMUSG00000026274	Pask	1	-1	93236492	93271204	2.04436	-0.265245	3.61443	0.00191383	0.0147776	-1.22877	-1.5706	-1.33402	-1.30845	0.205082	0.287213	1.36538	0.619226	-1.40436
ENSMUSG00000003585	Sec14l2	11	-1	4047039	4073415	2.04038	-0.376749	3.19206	0.00492335	0.0274206	-1.99898	-0.942573	-2.47152	-0.921427	-0.220224	0.799419	1.19688	0.592024	-1.44517
ENSMUSG00000006014	Prg4	1	-1	150325163	150341916	2.03528	4.15322	3.10864	0.00592209	0.0309158	-2.77292	3.80601	3.87544	3.76919	7.04039	4.25885	6.1519	5.81705	3.81688
ENSMUSG00000022883	Robo1	16	1	72105194	72842983	2.03331	1.39166	4.14267	0.000581731	0.00726352	-0.147289	0.327516	1.08919	0.348662	2.08512	2.64649	3.00241	2.57801	0.588457
ENSMUSG00000112980	D430020J02Rik	12	-1	116365567	116368830	2.03319	-0.907752	3.6992	0.00158127	0.0131557	-1.12664	-1.86011	-2.47152	-1.102	0.533136	-0.285972	0.526444	0.257869	-1.81121
ENSMUSG00000074480	Mex3a	3	1	88439702	88448703	2.02961	-0.300009	3.25377	0.0042924	0.0250408	-1.87736	-1.5706	-0.545522	-1.102	-0.220224	0.731515	2.15148	0.887592	-1.07271
ENSMUSG00000022945	Chaf1b	16	1	93680789	93703003	2.02567	-0.2674	2.78714	0.0119564	0.0494434	-2.72381	-0.942573	-1.62352	-1.102	0.378413	0.0843961	1.93894	0.800583	-1.2227
ENSMUSG00000033350	Chst2	9	-1	95281345	95288775	2.02445	0.492843	3.32397	0.00367073	0.0225767	-1.7525	-0.172055	0.416004	-1.54946	0.533136	1.53638	2.46945	1.51299	-0.43517
ENSMUSG00000025140	Pycr1	11	-1	120526538	120534595	2.02254	0.813308	3.94525	0.000907879	0.00950045	-0.540269	0.642389	0.250945	0.0355041	1.47067	2.20822	3.20642	2.29511	0.309613
ENSMUSG00000043157	Arl11	14	1	61547202	61549385	2.01827	-0.228666	3.79491	0.00127441	0.0115644	-0.860224	-0.38618	-1.62352	-1.102	0.672861	0.287213	2.01332	0.991132	-1.03723
ENSMUSG00000029061	Mmp23	4	-1	155735112	155737841	2.01457	3.48604	3.73684	0.00145269	0.0124526	-1.30159	3.61021	2.48268	2.28573	4.37671	4.69744	5.39559	4.82325	2.79287
ENSMUSG00000063193	Cd300lb	11	-1	114813607	114825212	2.01243	0.485374	3.73779	0.00144956	0.0124391	-0.956444	0.0992471	0.416004	-0.0546937	2.1017	1.45451	2.91197	2.15606	0.153519
ENSMUSG00000069793	Slfn9	11	-1	82869216	82882656	2.01153	1.51607	3.45353	0.00274713	0.0186225	-1.55593	0.327516	0.632816	0.276512	1.61628	1.9931	3.52898	2.37945	0.412281
ENSMUSG00000112023	Lilrb4b	10	1	51356728	51362799	2.00905	2.79082	5.37873	3.76631e-05	0.00156797	2.33684	2.46981	1.77641	2.13066	4.1563	3.6488	4.64465	4.14992	2.12563
ENSMUSG00000025747	Tyms	5	-1	30263200	30278615	2.00853	1.15268	3.75683	0.00138869	0.0121531	-0.954469	1.03605	0.632816	0.276512	1.8889	2.50113	3.48261	2.62421	0.64846
ENSMUSG00000100838	Gm29094	9	1	89081432	89097524	2.00851	1.35825	4.43864	0.000299126	0.00473938	0.46506	1.11971	0.250945	0.482963	2.24295	2.35083	3.28058	2.62479	0.617873
ENSMUSG00000029070	Mxra8	4	1	155924137	155928545	2.00502	5.29496	6.65634	2.63677e-06	0.000350995	4.82906	4.88435	4.48964	4.31078	6.09499	6.6218	7.0387	6.58516	4.56159
ENSMUSG00000038496	Slc19a3	1	-1	82990244	83016169	2.00223	-0.867191	3.09261	0.0061354	0.0316155	-2.19568	-1.12315	-3.20849	-1.30845	0.431853	-0.151671	0.25934	0.179841	-1.88003
ENSMUSG00000053475	Tnfaip6	2	1	51928021	51946698	1.99998	0.712734	3.58566	0.00204182	0.0154257	-1.26883	0.524553	0.698404	-0.616573	2.50224	1.61386	2.49044	2.20218	0.202128
ENSMUSG00000050288	Fzd2	11	1	102495222	102498884	1.99395	2.40638	4.00829	0.000787553	0.00874541	-0.553343	1.95865	1.86476	1.43405	3.42857	3.50876	4.26392	3.73375	1.75249
ENSMUSG00000030641	Ddias	7	-1	92506733	92523455	1.99231	-0.79897	4.51623	0.00025144	0.00431303	0.384475	-1.86011	-0.705986	-1.83897	-0.0641048	0.287213	1.19688	0.473328	-1.46835
ENSMUSG00000020681	Ace	11	1	105858771	105880790	1.99026	6.51825	12.1753	2.86209e-10	1.46565e-06	13.6091	5.67473	5.84227	6.00024	7.73414	7.82268	7.94168	7.83283	5.83908
ENSMUSG00000049037	Clec4a1	6	1	122898807	122911578	1.98613	2.31182	6.4577	3.93198e-06	0.000422216	4.52251	1.56988	1.80646	1.2579	3.31938	3.34232	3.88251	3.51473	1.54475
ENSMUSG00000047407	Tgif1	17	-1	71151200	71160541	1.98493	1.84857	4.31527	0.00039452	0.00563697	0.17451	1.84033	1.13729	0.417375	3.18577	3.03243	3.14819	3.12213	1.13166
ENSMUSG00000020312	Shc2	10	-1	79453885	79473752	1.98329	1.83947	5.24847	4.99419e-05	0.00181583	2.12248	1.37935	0.698404	1.09963	2.58713	2.97486	3.54912	3.03704	1.05913
ENSMUSG00000026494	Kif26b	1	1	178356690	178766765	1.98305	2.75712	3.39199	0.0031531	0.0203392	-1.9452	2.42118	2.28337	1.8366	3.31938	4.123	4.99049	4.14429	2.18038
ENSMUSG00000035914	Cd276	9	-1	58431581	58462720	1.98208	2.54151	6.84843	1.80072e-06	0.000281594	5.2736	1.79014	2.26183	1.59102	3.61339	3.72498	4.18887	3.84242	1.881
ENSMUSG00000027955	Gask1b	3	1	79791840	79853587	1.97827	5.56259	5.8655	1.33475e-05	0.00083329	3.23015	5.00751	4.94295	4.81288	6.48061	6.92704	7.33507	6.91424	4.92112
ENSMUSG00000012017	Scarf2	16	1	17615146	17626157	1.97488	3.23058	5.70127	1.88811e-05	0.00103442	2.98171	2.71816	2.36642	2.2485	4.18771	4.06556	5.0106	4.42129	2.44436
ENSMUSG00000056515	Rab31	17	-1	65958724	66079747	1.97468	4.44045	13.4877	5.17583e-11	4.16835e-07	15.328	3.72819	3.7802	3.7626	5.68735	5.63551	5.87205	5.73164	3.75699
ENSMUSG00000071984	Fndc1	17	-1	7957401	8046134	1.97389	5.1541	3.18287	0.00502473	0.0278026	-2.62745	5.36335	3.8468	3.63857	6.02499	6.13661	6.6739	6.2785	4.28291
ENSMUSG00000031561	Tenm3	8	-1	48680717	49296986	1.97075	2.69136	6.79279	2.01002e-06	0.000298199	5.17053	2.02525	2.32549	1.67761	3.62491	4.28277	3.97102	3.95957	2.00945
ENSMUSG00000045679	Slc66a3	12	-1	17038649	17050409	1.97074	2.82523	4.08135	0.000667942	0.00792763	-0.4521	2.59202	2.19524	1.67761	3.7977	4.069	4.49174	4.11948	2.15495
ENSMUSG00000097960	A330074K22Rik	8	-1	120931173	120954969	1.96581	-0.914961	3.07239	0.00641525	0.032521	-2.26703	-2.22268	-1.98609	-2.68696	-1.44262	-0.0889355	0.353977	-0.392525	-2.29858
ENSMUSG00000031596	Slc7a2	8	1	41315433	41375345	1.96466	2.69425	3.77987	0.00131837	0.0117917	-1.12685	2.85871	2.17234	1.81129	4.05351	4.04473	4.64933	4.24919	2.28078
ENSMUSG00000038233	Gask1a	9	1	121780054	121809275	1.96134	0.628124	2.84052	0.0106528	0.0455856	-2.70534	0.0143582	0.0645319	-0.485328	0.58123	2.82815	1.86051	1.75663	-0.135479
ENSMUSG00000087179	5730471H19Rik	2	-1	156644136	156681821	1.9567	-0.57516	3.31225	0.00376798	0.022975	-1.77804	-0.275148	-2.47152	-1.30845	-0.220224	0.506223	1.53657	0.607522	-1.35171
ENSMUSG00000033906	Zdhhc15	X	-1	103580575	103714670	1.95312	0.24788	4.82656	0.000126042	0.00288155	1.16677	-0.38618	-0.705986	-0.365034	0.91728	1.7052	1.72543	1.4493	-0.485733
ENSMUSG00000030579	Tyrobp	7	1	30113185	30117010	1.95114	3.65104	4.72717	0.000157121	0.00325995	0.858082	3.24143	2.81388	2.56854	4.54076	4.50241	5.44615	4.82977	2.87462
ENSMUSG00000045680	Tcf21	10	-1	22693180	22696073	1.95094	2.70826	2.84636	0.0105186	0.0451192	-3.04318	2.31869	2.05204	1.56097	3.18577	3.51887	5.01965	3.9081	1.97723
ENSMUSG00000091243	Vgll3	16	1	65612143	65663254	1.94797	2.65165	3.74244	0.00143446	0.012349	-1.16592	2.43757	2.12541	1.4989	3.57233	3.28425	5.01604	3.95754	2.02063
ENSMUSG00000006342	Susd2	10	-1	75472540	75479842	1.94756	1.67896	3.39203	0.00315279	0.0203392	-1.71969	1.37935	0.416004	0.417375	2.41204	2.72716	2.91973	2.68631	0.737578
ENSMUSG00000053063	Clec12a	6	1	129319654	129342266	1.94312	2.03892	4.72677	0.00015726	0.00325995	1.02721	1.68421	1.13729	1.2579	2.56338	3.41987	3.86253	3.28193	1.3598
ENSMUSG00000032011	Thy1	9	1	43954681	43959876	1.9352	2.97666	4.94427	9.71902e-05	0.00254543	1.41094	2.20837	2.19524	2.17102	3.57827	3.72934	5.04114	4.11625	2.19154
ENSMUSG00000037990	Sh3rf3	10	1	58649181	58974738	1.93368	0.883182	6.17842	6.95773e-06	0.000571777	3.7978	0.697885	0.250945	-0.616573	1.74853	2.10467	2.22845	2.02721	0.110752
ENSMUSG00000003824	Syce2	8	1	85598740	85614850	1.92719	-0.955018	3.3003	0.00386974	0.0233677	-1.81859	-1.12315	-1.62352	-2.20154	-0.0641048	-0.0889355	0.946553	0.264504	-1.6494
ENSMUSG00000049580	Tsku	7	-1	97999875	98010535	1.92315	2.23051	3.00824	0.00738758	0.0356204	-2.63601	1.88883	1.39638	1.36615	3.34049	2.99672	4.09266	3.47662	1.55045
ENSMUSG00000051220	Ercc6l	X	-1	101185322	101200697	1.92315	-0.80237	2.83851	0.0106993	0.0456875	-2.62753	-2.22268	-0.545522	-2.20154	-0.825945	0.333756	1.03491	0.180906	-1.65658
ENSMUSG00000063160	Numbl	7	1	26957858	26981569	1.92248	2.87125	5.81779	1.47572e-05	0.000883709	3.24993	2.54739	1.89305	1.73258	3.97917	3.82612	4.1597	3.98833	2.05767
ENSMUSG00000029161	Cgref1	5	-1	31090487	31102935	1.92244	0.266598	3.93437	0.000930445	0.00966883	-0.552361	0.255366	0.0645319	-0.254003	1.39196	1.51635	2.84837	1.91889	0.0219652
ENSMUSG00000024909	Efemp2	19	1	5523982	5532545	1.92154	3.29969	4.89601	0.000108104	0.00263026	1.26622	3.01981	2.44496	2.15098	3.83289	4.3691	5.17841	4.46013	2.53858
ENSMUSG00000015143	Actn1	12	-1	80214321	80307145	1.9156	5.08287	5.94842	1.12175e-05	0.000755982	3.38272	4.39413	4.55306	4.55907	6.14685	5.94753	7.17901	6.42446	4.50209
ENSMUSG00000113769	5033406O09Rik	12	-1	111908425	111910918	1.91523	-0.767234	2.90863	0.00918663	0.0411597	-2.51512	-1.3296	-3.20849	-1.30845	-0.825945	0.378843	0.353977	-0.0310415	-1.94884
ENSMUSG00000058290	Espl1	15	1	102204701	102232792	1.91501	0.742464	3.05197	0.00671043	0.0334754	-2.29374	0.255366	0.0645319	-0.921427	1.02553	1.34516	2.65747	1.67605	-0.20051
ENSMUSG00000020695	Mrc2	11	1	105183469	105241965	1.91068	5.18061	7.74278	3.25729e-07	0.000106831	6.89801	4.46782	4.63491	4.38557	6.0075	6.47898	6.76606	6.41751	4.4961
ENSMUSG00000047557	Lxn	3	-1	67365331	67371259	1.90573	1.67231	3.56508	0.00213851	0.0159185	-1.3849	1.23675	1.03944	0.545699	2.08512	2.7701	3.57391	2.80971	0.94063
ENSMUSG00000022148	Fyb1	15	1	6552334	6692794	1.90548	2.52385	4.5771	0.000219469	0.00395855	0.669642	2.33629	1.51033	1.4989	3.32645	3.44659	4.29108	3.68804	1.78184
ENSMUSG00000026249	Serpine2	1	-1	79771914	79838897	1.9011	4.98539	6.1545	7.30972e-06	0.000590555	3.80829	4.38571	4.61806	4.50484	6.0075	6.45022	6.78688	6.41487	4.50287
ENSMUSG00000029348	Asphd2	5	-1	112532220	112542732	1.90017	-0.591304	4.02021	0.000766656	0.00860898	-0.471495	-2.22268	-0.269887	-1.30845	0.91728	0.86427	0.0491225	0.610224	-1.26701
ENSMUSG00000043832	Clec4a3	6	1	122929474	122946834	1.89962	1.64011	4.35649	0.00035964	0.00535867	0.271967	1.345	0.76114	0.96839	2.53924	2.59965	3.61749	2.91879	1.02484
ENSMUSG00000024011	Pi16	17	1	29536654	29549567	1.89873	6.86174	5.03017	8.04594e-05	0.0022978	1.5202	5.57452	6.16583	6.06458	7.93633	7.66638	7.89621	7.83297	5.93498
ENSMUSG00000027230	Creb3l1	2	-1	91812673	91854847	1.89572	1.83533	3.40984	0.00302956	0.019796	-1.73691	1.23675	0.878976	1.29489	2.6673	2.42794	3.98957	3.02827	1.13687
ENSMUSG00000029762	Akr1b8	6	1	34331054	34345398	1.89546	2.51584	3.25286	0.00430109	0.0250734	-2.18996	2.73152	1.83591	1.14086	3.54834	3.3705	4.47341	3.79742	1.90276
ENSMUSG00000039168	Dap	15	1	31224460	31274487	1.89336	4.03621	3.95655	0.000885046	0.00935025	-0.90224	3.78054	3.43055	3.05181	4.91376	5.18541	5.86303	5.32073	3.42096
ENSMUSG00000029641	Rasl11a	5	1	146781881	146784537	1.89201	-0.313136	2.83878	0.0106931	0.0456731	-2.64258	-1.3296	-0.545522	-0.921427	1.02553	-0.151671	1.98403	0.95263	-0.932182
ENSMUSG00000027298	Tyro3	2	1	119628214	119648585	1.89064	1.72727	4.47715	0.000274413	0.00452403	0.516079	1.03605	1.22892	1.21993	2.83537	2.83626	3.45084	3.04082	1.16163
ENSMUSG00000046688	Tifa	3	1	127583454	127625813	1.89042	1.53761	3.80062	0.00125812	0.0114813	-0.859666	1.47776	1.03944	-0.616573	1.94511	2.33947	3.17436	2.48631	0.633542
ENSMUSG00000026548	Slamf9	1	1	172302925	172306142	1.8851	2.29254	6.08706	8.40429e-06	0.000642554	3.80093	1.41291	1.58159	1.21993	3.14635	3.31937	3.36822	3.27798	1.40481
ENSMUSG00000046491	C1qtnf2	11	1	43365103	43382352	1.88083	2.15237	7.11129	1.07726e-06	0.000215127	5.73709	1.68421	1.39638	1.4989	3.02118	3.55369	3.61749	3.39745	1.5265
ENSMUSG00000117628	Gm50012	17	1	87277800	87282716	1.87604	-0.57107	3.25199	0.00430946	0.0251002	-1.88278	-1.12315	-1.09301	-1.30845	0.879312	0.239119	1.00605	0.708161	-1.17487
ENSMUSG00000039470	Zdhhc2	8	1	40876856	40963309	1.874	1.66914	2.92522	0.00886013	0.0401774	-2.73501	1.47776	1.13729	0.921847	1.63918	3.21134	4.12991	2.99348	1.17896
ENSMUSG00000022246	Rai14	15	-1	10569055	10714710	1.87398	3.07192	8.90351	4.14479e-08	3.14197e-05	8.89784	2.64944	2.21778	2.55335	4.23358	4.13291	4.70425	4.35691	2.47352
ENSMUSG00000043895	S1pr2	9	-1	20873657	20888077	1.86678	2.81109	4.81641	0.000128906	0.00292678	1.16242	2.40459	1.77641	1.73258	3.36817	3.78064	4.35255	3.83379	1.97119
ENSMUSG00000058715	Fcer1g	1	-1	171057141	171061934	1.86116	3.35533	5.54464	2.63633e-05	0.00124804	2.63211	2.54739	2.84318	2.6846	4.23733	4.17506	5.21983	4.54407	2.69172
ENSMUSG00000020458	Rtn4	11	1	29642947	29694331	1.859	6.78951	4.94782	9.64335e-05	0.00253644	1.35946	6.52695	5.97059	6.03345	8.61745	7.87254	7.54553	8.01184	6.177
ENSMUSG00000031778	Cx3cl1	8	1	95498637	95509055	1.85651	3.38002	6.51061	3.53315e-06	0.000396935	4.59414	2.96432	2.87189	2.65645	4.26336	4.74342	5.04824	4.68501	2.83088
ENSMUSG00000037239	Spred3	7	-1	28858254	28869836	1.85523	1.0919	3.45546	0.00273522	0.0185734	-1.53923	1.37935	0.160747	-0.616573	1.74853	1.96381	2.74738	2.15324	0.307843
ENSMUSG00000001025	S100a6	3	1	90520189	90531488	1.85243	5.07773	3.74777	0.00141733	0.0122704	-1.40661	5.15112	4.29666	4.25555	6.47982	5.79371	6.99485	6.42279	4.56778
ENSMUSG00000022665	Ccdc80	16	1	44913765	44948440	1.8517	6.88996	3.59188	0.00201346	0.0152717	-1.60012	6.58789	5.96893	5.93875	7.65629	8.24036	8.18053	8.02573	6.16519
ENSMUSG00000024713	Pcsk5	19	-1	17409683	17814996	1.85042	2.25361	3.53315	0.0022976	0.0166115	-1.55433	1.98119	1.58159	1.4005	3.06412	3.1862	4.23001	3.49344	1.65443
ENSMUSG00000009013	Dynll1	5	-1	115435169	115439058	1.85009	4.72265	5.45622	3.18703e-05	0.00139873	2.33845	4.15236	4.26995	3.87681	5.83846	5.63898	6.36432	5.94725	4.0997
ENSMUSG00000044770	Scml4	10	1	42736366	42836776	1.8481	1.32465	5.04628	7.76639e-05	0.00224182	1.70805	0.751324	0.698404	0.482963	2.87449	2.32802	2.32506	2.50919	0.64423
ENSMUSG00000029915	Clec5a	6	-1	40551828	40562755	1.84757	1.06845	3.91678	0.000968105	0.00986916	-0.617395	0.396229	0.76114	0.71903	2.50224	1.6326	3.28058	2.47181	0.625466
ENSMUSG00000057135	Scimp	11	-1	70681758	70703412	1.84729	-1.18675	2.85857	0.0102436	0.044401	-2.61011	-2.70811	-2.47152	-1.30845	-1.10158	-0.0889355	0.158057	-0.344153	-2.16269
ENSMUSG00000019539	Rcn3	7	-1	44732337	44741645	1.8447	4.69604	3.70672	0.00155473	0.0129985	-1.49582	4.45579	3.83955	3.70879	4.88291	5.96149	6.79006	5.87816	4.00138
ENSMUSG00000046841	Ckap4	10	-1	84362169	84369926	1.84098	4.94842	7.06173	1.18597e-06	0.000224735	5.61237	4.13236	4.33326	4.0491	5.80214	5.62033	6.61659	6.01302	4.17157
ENSMUSG00000020865	Abcc3	11	-1	94234121	94283823	1.83705	1.63891	3.76942	0.0013498	0.0119655	-0.951308	0.524553	1.03944	1.14086	2.58713	2.22066	3.37388	2.72722	0.901617
ENSMUSG00000022887	Masp1	16	-1	23268167	23339565	1.83557	3.79258	5.31284	4.34321e-05	0.00169559	2.07946	2.83415	3.55085	3.48696	5.59521	4.91202	4.82481	5.11068	3.29065
ENSMUSG00000061039	Or8b53	9	1	38663595	38671413	1.83554	-0.773918	3.39648	0.00312154	0.0201951	-1.61957	-0.782108	-0.705986	-2.20154	0.322918	0.765867	0.643484	0.577423	-1.22988
ENSMUSG00000029769	Ccdc136	6	1	29396308	29426987	1.83167	1.71282	4.51795	0.000250473	0.00430843	0.618352	1.62818	0.632816	0.482963	3.02118	2.66481	2.62936	2.77179	0.914651
ENSMUSG00000074676	Foxs1	2	-1	152773818	152775128	1.82938	0.727223	6.03803	9.30523e-06	0.000669104	3.55018	0.0992471	0.160747	0.200563	1.86966	1.87218	2.19048	1.97744	0.153519
ENSMUSG00000040640	Erc2	14	1	27344385	28200494	1.82865	-0.218458	3.24164	0.00440979	0.0254765	-1.90107	-0.506474	-0.401132	-1.30845	1.68392	0.189366	1.45351	1.10893	-0.738685
ENSMUSG00000026589	Sec16b	1	1	157334298	157395995	1.82528	2.62122	8.07472	1.77453e-07	7.32882e-05	7.48848	2.28285	2.14907	1.97979	3.74589	4.16544	3.95978	3.95704	2.13724
ENSMUSG00000115317	Gm32618	15	1	32779002	32796155	1.82003	0.446026	5.8099	1.50047e-05	0.000883709	3.01357	0.327516	-0.886559	-0.365034	1.15829	1.6511	1.74302	1.51747	-0.308025
ENSMUSG00000026255	Efhd1	1	1	87192085	87238561	1.81963	1.55668	3.67543	0.00166827	0.0136124	-1.1195	0.179417	1.03944	0.71903	2.27254	1.85632	3.20006	2.44298	0.645963
ENSMUSG00000037206	Islr	9	-1	58063551	58111589	1.81244	5.38028	6.90934	1.59727e-06	0.000262523	5.31882	4.5455	4.83773	4.41947	5.9696	6.63522	6.66873	6.42452	4.6009
ENSMUSG00000023191	P3h3	6	-1	124818052	124834715	1.81019	3.88707	5.34992	4.00822e-05	0.00162621	2.15968	3.50524	3.16655	3.17599	4.44328	5.3114	5.55474	5.10314	3.28259
ENSMUSG00000021268	Meg3	12	1	109506879	109538165	1.80989	4.87011	3.38664	0.00319103	0.02051	-2.19917	5.0824	4.38397	4.06525	5.82104	5.71128	7.48604	6.33945	4.51054
ENSMUSG00000059498	Fcgr3	1	-1	170878743	170892504	1.80976	4.24048	4.84964	0.000119768	0.00280917	1.04777	3.9951	3.50576	3.30852	5.35007	4.8413	6.06276	5.41804	3.60313
ENSMUSG00000024397	Aif1	17	-1	35389967	35395044	1.80967	1.57425	3.73927	0.00144475	0.0124057	-0.994181	1.345	0.878976	-0.0546937	1.8889	2.41717	3.19368	2.49992	0.723095
ENSMUSG00000049988	Lrrc25	8	1	71068805	71074133	1.80819	1.34637	3.43484	0.00286463	0.0191228	-1.61285	1.03605	0.878976	-0.0546937	2.1181	1.96381	3.14157	2.40782	0.620112
ENSMUSG00000040594	Ranbp17	11	-1	33161795	33463746	1.80441	-0.321035	3.90372	0.000997059	0.0100014	-0.662776	-1.3296	-1.09301	-0.760963	0.91728	0.333756	1.00605	0.752363	-1.06119
ENSMUSG00000021130	Galnt16	12	1	80565051	80677746	1.80434	2.95498	5.86427	1.3382e-05	0.00083329	3.32697	2.22735	2.64118	2.15098	4.2853	3.61622	4.50469	4.1354	2.33984
ENSMUSG00000118559	A930007A09Rik	16	1	13572430	13576401	1.80368	-0.487105	3.09542	0.00609752	0.0315391	-2.16959	-0.275148	-1.33402	-1.83897	0.483383	0.422565	1.0632	0.656382	-1.14938
ENSMUSG00000024659	Anxa1	19	-1	20350792	20368308	1.80085	5.3008	3.46373	0.00268496	0.0183314	-2.02246	5.27716	4.62229	4.37697	6.28666	6.08737	7.3376	6.57055	4.75881
ENSMUSG00000045362	Tnfrsf26	7	-1	143161396	143182459	1.80012	-0.915099	2.90318	0.00929635	0.0415144	-2.51522	-0.942573	-1.33402	-1.54946	0.0767577	-0.21726	1.67132	0.510272	-1.27535
ENSMUSG00000032322	Pstpip1	9	1	55997246	56036172	1.79806	1.42312	3.49734	0.00249	0.0174984	-1.50675	1.50912	0.878976	0.0355041	2.35785	2.14438	3.28659	2.59627	0.807868
ENSMUSG00000027995	Tlr2	3	-1	83743579	83749074	1.79593	2.5727	6.82842	1.87326e-06	0.000290121	5.2358	2.18913	1.77641	1.73258	3.31938	3.76799	3.97847	3.68861	1.89937
ENSMUSG00000023885	Thbs2	17	-1	14885762	14914497	1.79566	5.05888	6.35297	4.86443e-06	0.00048365	4.22038	4.76275	4.91563	5.00652	6.38224	6.86501	6.85774	6.70166	4.89497
ENSMUSG00000023913	Pla2g7	17	1	43878989	43923092	1.79566	2.91172	3.26167	0.00421759	0.0247298	-2.28927	3.06272	2.40622	2.2485	4.53771	3.30776	5.29183	4.3791	2.57248
ENSMUSG00000055421	Pcdh9	14	-1	93250846	94128115	1.79362	0.42544	3.55745	0.00217549	0.0160942	-1.31329	0.179417	0.0645319	-0.0546937	1.44491	1.6326	2.43739	1.8383	0.0630852
ENSMUSG00000052572	Dlg2	7	1	90125880	92098455	1.79231	1.64479	5.67422	1.99974e-05	0.00106655	2.9813	1.30981	1.22892	1.09963	2.68941	3.13455	3.14819	2.99072	1.21279
ENSMUSG00000112148	Lilrb4a	10	1	51367052	51372707	1.79121	3.25512	6.05374	9.00629e-06	0.000664967	3.68696	2.75787	2.73793	2.55335	4.40705	4.04822	4.96072	4.472	2.68305
ENSMUSG00000027907	S100a11	3	1	93427795	93433594	1.7904	4.57537	3.35434	0.00343002	0.0215138	-2.2632	4.40668	3.67823	3.62411	5.57901	5.0647	6.46846	5.70406	3.903
ENSMUSG00000020122	Egfr	11	1	16702203	16868158	1.78867	3.13884	4.50474	0.000257985	0.00436992	0.407648	2.88285	2.44496	2.50681	4.03204	4.46892	4.71097	4.40397	2.61154
ENSMUSG00000040428	Plekha4	7	1	45175754	45203653	1.78729	2.41181	4.22241	0.000486131	0.00648481	-0.0786274	1.98119	1.5464	1.53027	2.82542	3.882	3.65515	3.45419	1.68595
ENSMUSG00000087651	1500009L16Rik	10	1	83558729	83598626	1.78433	1.67004	3.82575	0.00118879	0.0110809	-0.81263	0.751324	0.335834	1.01348	2.80531	2.85233	1.87654	2.51139	0.700212
ENSMUSG00000029718	Pcolce	5	-1	137603365	137612046	1.78374	5.89099	6.1437	7.47463e-06	0.000596009	3.80727	5.42014	5.1824	4.94385	6.61013	7.01937	7.30651	6.97867	5.18213
ENSMUSG00000022014	Epsti1	14	1	78141679	78240097	1.78329	1.32257	3.10947	0.00591119	0.0308727	-2.26233	1.59932	0.160747	-0.150909	1.96338	2.04996	2.95034	2.32123	0.536386
ENSMUSG00000025017	Pik3ap1	19	-1	41260816	41373541	1.78319	2.47539	2.87252	0.00993786	0.0434145	-2.91981	2.10952	1.43537	1.33096	2.98588	3.15414	4.06495	3.40166	1.62528
ENSMUSG00000005087	Cd44	2	-1	102641486	102732010	1.78237	3.87485	2.81756	0.0111958	0.0472317	-3.32036	3.97839	2.99445	2.65645	4.9959	4.0342	5.978	5.0027	3.20976
ENSMUSG00000062593	Gm49339	10	1	51356708	51372709	1.77967	3.36027	5.98666	1.03563e-05	0.000719987	3.54062	2.87083	2.87189	2.64216	4.5224	4.14601	5.04647	4.57163	2.79496
ENSMUSG00000038147	Cd84	1	1	171667265	171718285	1.77657	2.1145	2.97289	0.00798308	0.0374007	-2.73383	2.42118	1.77641	0.96839	3.07256	3.08779	4.29407	3.48481	1.72199
ENSMUSG00000020886	Dlg4	11	1	69907768	69938348	1.77583	2.83128	5.11106	6.73895e-05	0.0021484	1.78623	2.08891	2.46394	1.4989	3.46748	3.71183	4.12321	3.7675	2.01725
ENSMUSG00000024270	Slc39a6	18	-1	24712938	24736874	1.77513	2.96047	5.80991	1.50046e-05	0.000883709	3.21585	2.30088	2.30458	2.40896	4.10787	3.75522	4.4813	4.1148	2.33814
ENSMUSG00000070047	Fat1	8	1	45388484	45505294	1.7696	5.69795	6.98079	1.38862e-06	0.000241517	5.47543	5.06668	5.32938	5.1871	6.73829	6.59935	7.57407	6.97057	5.19439
ENSMUSG00000045672	Col27a1	4	1	63132241	63253228	1.7692	3.22919	5.19626	5.59517e-05	0.00192567	1.89728	2.97559	2.57287	2.44232	4.4818	4.38852	4.44413	4.43815	2.66359
ENSMUSG00000030346	Rad51ap1	6	-1	126900013	126916550	1.7673	-0.303863	2.79409	0.0117784	0.0489209	-2.71048	-0.637719	-1.09301	-1.83897	0.265203	0.0843961	1.34248	0.564027	-1.1899
ENSMUSG00000037892	Pcdh18	3	-1	49697745	49711774	1.76229	2.484	6.18672	6.83959e-06	0.000567863	3.99814	1.93575	1.80646	1.88593	3.26152	3.79734	3.82585	3.62824	1.87605
ENSMUSG00000071855	Ccdc112	18	-1	46415218	46444995	1.75836	0.0782449	4.21269	0.000496874	0.00658696	-0.0375079	-0.782108	-0.149593	-1.102	0.840318	0.86427	1.45351	1.0527	-0.6779
ENSMUSG00000031502	Col4a1	8	-1	11248423	11362826	1.75514	8.62468	5.22742	5.22821e-05	0.00186307	2.07098	7.93376	8.02573	8.15366	9.41386	10.0472	9.95238	9.80449	8.03772
ENSMUSG00000020098	Pcbd1	10	1	60925110	60930103	1.75096	-0.305639	3.55121	0.00220621	0.0162263	-1.33576	-0.782108	-1.62352	-1.30845	0.431853	0.287213	0.852431	0.523832	-1.23803
ENSMUSG00000028789	Azin2	4	-1	128824026	128856235	1.7499	0.886736	3.18197	0.00503479	0.0278391	-2.0755	1.27374	-0.545522	-0.150909	1.92662	1.6326	2.35969	1.97297	0.192438
ENSMUSG00000027932	Slc27a3	3	-1	90292546	90297245	1.74965	0.912315	3.40824	0.00304047	0.0198432	-1.62143	0.327516	0.491953	-0.254003	1.47067	1.75736	2.49044	1.90616	0.188489
ENSMUSG00000026600	Soat1	1	-1	156252095	156301901	1.74788	3.06818	3.1429	0.00549001	0.0294562	-2.52269	2.98677	2.36642	2.08914	3.68667	3.80149	5.19288	4.22701	2.48078
ENSMUSG00000030474	Siglece	7	-1	43300494	43309585	1.74617	0.987573	5.02271	8.17884e-05	0.00231931	1.60717	-0.172055	-0.149593	0.276512	1.54531	1.97853	1.65282	1.72555	-0.0150452
ENSMUSG00000043614	Vps37d	5	-1	135101754	135107120	1.74031	-0.883561	2.94705	0.00844744	0.038953	-2.4378	-1.3296	-1.33402	-1.83897	0.205082	-0.0288145	0.526444	0.234237	-1.50086
ENSMUSG00000039497	Dse	10	-1	34027389	34083711	1.74003	3.21288	3.29858	0.00388464	0.0234169	-2.21484	3.22263	2.42572	2.15098	3.80784	3.8702	5.34896	4.34233	2.59978
ENSMUSG00000097451	Rian	12	1	109570242	109628150	1.73875	3.55208	2.90895	0.00918019	0.0411537	-3.13911	3.40042	3.08307	3.26257	4.03636	4.57685	6.38267	4.99863	3.24869
ENSMUSG00000044042	Fmn1	2	1	113158081	113547112	1.73444	1.33603	5.60309	2.32674e-05	0.00114258	2.82753	1.19878	0.76114	0.663535	2.47704	2.38438	2.96541	2.60894	0.874486
ENSMUSG00000017969	Ptgis	2	-1	167033725	167082524	1.7344	4.4773	3.18321	0.00502098	0.0278009	-2.62891	4.36443	3.79527	3.37913	5.1848	5.13865	6.45117	5.59154	3.84627
ENSMUSG00000018042	Cyb5r3	15	-1	83037695	83056793	1.73402	6.72478	6.03844	9.29727e-06	0.000669104	3.64628	6.23147	6.07923	6.08056	8.25075	7.6001	7.69792	7.84959	6.13042
ENSMUSG00000037419	Endod1	9	-1	14265286	14292803	1.73288	3.62904	5.29628	4.50187e-05	0.00171592	2.07614	3.10439	3.0583	2.7659	4.40371	4.61268	5.10036	4.70558	2.9762
ENSMUSG00000078700	D030028A08Rik	11	1	96807096	96855886	1.73182	-0.176602	4.14608	0.000577276	0.00723235	-0.207268	0.0992471	-1.62352	-1.54946	0.483383	0.731515	0.946553	0.720484	-1.02458
ENSMUSG00000060131	Atp8b4	2	-1	126162893	126342594	1.73128	0.524939	3.2511	0.004318	0.0251355	-1.90499	0.396229	-0.0385616	-0.921427	1.47067	0.956388	2.19048	1.53918	-0.18792
ENSMUSG00000040522	Tlr8	X	-1	166025692	166047325	1.7308	1.06851	3.8154	0.00121687	0.0112873	-0.820746	1.03605	0.934471	-0.254003	1.70578	1.9339	3.15477	2.26482	0.572174
ENSMUSG00000038843	Gcnt1	19	-1	17303505	17350208	1.72958	2.54794	3.13156	0.00562948	0.0299404	-2.43994	2.54739	1.68228	1.4989	3.12217	3.24826	4.53025	3.63356	1.90953
ENSMUSG00000001986	Gria3	X	1	40489731	40767478	1.72518	1.11985	2.96303	0.00815723	0.0379626	-2.58234	2.02525	0.335834	-0.150909	2.16619	2.13126	3.10802	2.46849	0.736724
ENSMUSG00000039747	Orai2	5	-1	136176313	136199567	1.71983	1.49044	3.53622	0.00228181	0.0165702	-1.43068	1.345	0.632816	0.60582	2.24295	2.69187	2.79033	2.57505	0.861213
ENSMUSG00000026321	Tnfrsf11a	1	1	105708443	105775709	1.7193	1.59864	5.88035	1.29375e-05	0.000826287	3.36434	0.802854	0.934471	0.77247	2.46427	2.23299	2.95034	2.5492	0.836598
ENSMUSG00000021260	Hhipl1	12	1	108272529	108297128	1.71919	3.03167	6.26504	5.82254e-06	0.000527588	4.13311	1.86478	2.79901	2.55335	4.41038	4.17506	3.75391	4.11312	2.40571
ENSMUSG00000030107	Usp18	6	1	121222865	121247876	1.71903	1.76439	3.55169	0.00220385	0.0162201	-1.36648	0.900701	0.821261	0.0355041	1.90788	2.52138	2.4046	2.27796	0.585822
ENSMUSG00000000739	Sult5a1	8	-1	123866931	123885054	1.71736	0.0288114	3.28306	0.00402133	0.0238921	-1.8296	0.327516	-0.705986	-0.921427	0.716582	1.53638	1.55661	1.26986	-0.433299
ENSMUSG00000048779	P2ry6	7	-1	100586837	100623856	1.71674	2.60003	4.75551	0.000147538	0.0031551	1.04892	1.47776	1.97474	2.06793	3.20891	3.09457	4.31481	3.53943	1.84014
ENSMUSG00000026656	Fcgr2b	1	-1	170786186	170804116	1.71077	4.08864	4.24568	0.000461327	0.00624945	-0.28899	3.90954	3.66188	3.34426	5.34136	4.46892	6.23507	5.34845	3.63856
ENSMUSG00000009687	Fxyd5	7	-1	30732147	30741906	1.70943	4.48305	5.05107	7.68521e-05	0.00224023	1.46276	4.11207	4.01068	3.71562	5.4952	5.25508	6.22023	5.65683	3.94613
ENSMUSG00000116883	Gm49700	12	1	20665015	20714804	1.70536	-1.37635	3.0374	0.00692914	0.0341099	-2.30564	-2.22268	-1.62352	-2.20154	-0.395311	-0.514241	-0.068714	-0.326089	-2.01591
ENSMUSG00000027646	Src	2	1	157260364	157313782	1.70489	2.40548	3.74741	0.00141849	0.0122704	-1.08346	1.81545	1.77641	1.18093	2.98588	3.00393	3.84634	3.27872	1.59093
ENSMUSG00000110605	Gm32856	8	1	129990061	130009325	1.70463	-1.3921	3.94398	0.000910495	0.00951677	-0.760616	-1.86011	-1.98609	-2.20154	0.142346	-0.59913	-0.413849	-0.290211	-2.01591
ENSMUSG00000032231	Anxa2	9	1	69360902	69399077	1.70416	6.5106	4.3676	0.000350787	0.00528543	0.0505922	6.02185	5.76593	5.75349	7.41764	7.05062	8.19278	7.55368	5.84709
ENSMUSG00000056737	Capg	6	1	72521374	72539966	1.7025	3.90589	3.83226	0.00117146	0.0109638	-1.16222	3.76113	3.0331	3.04096	4.96904	4.70631	5.30077	4.99204	3.27839
ENSMUSG00000079685	Ulbp1	10	-1	7390362	7423638	1.69985	2.04312	3.91587	0.000970111	0.00987086	-0.680364	1.73815	0.821261	1.21993	2.37159	2.67389	3.80924	2.95157	1.25978
ENSMUSG00000029185	Fam114a1	5	1	65127414	65199229	1.69918	4.17413	3.46617	0.00267036	0.018295	-2.01084	4.07063	3.48732	3.57982	4.79643	5.16141	6.33634	5.43139	3.71259
ENSMUSG00000104420	E230020A03Rik	7	1	36426602	36428987	1.69441	-1.41131	2.96139	0.00818661	0.0380369	-2.43818	-2.70811	-1.33402	-2.20154	-0.825945	-0.514241	0.0491225	-0.430355	-2.08122
ENSMUSG00000079523	Tmsb10	6	-1	72934330	72935731	1.69127	4.2332	3.58988	0.00202254	0.0153159	-1.72623	4.26688	3.50576	2.87985	4.67702	5.02625	6.05574	5.253	3.55083
ENSMUSG00000042331	Specc1	11	1	61847589	62113839	1.68111	2.03228	3.24475	0.00437946	0.0253649	-2.14648	1.95865	1.3563	1.46684	2.52701	2.66481	4.5776	3.25647	1.59393
ENSMUSG00000056481	Cd248	19	1	5118106	5120710	1.67964	3.98207	2.93832	0.00861018	0.0394549	-3.06637	3.10439	3.44972	2.93948	4.69625	4.1941	5.60852	4.83296	3.16453
ENSMUSG00000026749	Nek6	2	1	38401655	38484618	1.67783	2.44958	3.3811	0.0032308	0.020683	-1.91382	2.12984	2.00097	1.59102	3.3613	2.98947	4.37811	3.57629	1.90727
ENSMUSG00000055407	Map6	7	1	98916654	98986344	1.67753	2.83077	5.2666	4.80141e-05	0.00176971	2.10028	2.33629	2.23997	1.95689	3.93358	3.75949	3.87455	3.85587	2.17772
ENSMUSG00000025268	Maged2	X	-1	149589366	149597341	1.67668	4.53354	4.83501	0.000123706	0.00284934	0.98646	4.36443	4.0489	3.62411	5.54455	5.05083	6.47834	5.69124	4.01248
ENSMUSG00000031149	Praf2	X	1	7594678	7597303	1.67523	2.39378	3.91748	0.000966578	0.00986202	-0.757144	2.18913	1.71435	1.67761	3.07256	3.3649	4.13991	3.52579	1.86036
ENSMUSG00000032089	Il10ra	9	-1	45165135	45180447	1.67493	2.89277	3.72384	0.00149587	0.0126278	-1.2019	2.88285	1.77641	1.43405	3.49284	3.56836	4.0754	3.7122	2.0311
ENSMUSG00000096956	Snhg18	15	-1	32240711	32244848	1.67172	3.05832	4.18043	0.000534301	0.00688479	-0.285238	3.07325	2.3461	2.11005	3.7564	4.23146	4.56033	4.18273	2.5098
ENSMUSG00000037313	Tacc3	5	1	33815472	33836339	1.6716	1.67217	3.53211	0.00230295	0.0166414	-1.44845	0.947244	0.564103	1.33096	1.96338	2.40632	3.44009	2.60326	0.947436
ENSMUSG00000023972	Ptk7	17	-1	46875397	46940430	1.66809	2.65515	3.65212	0.00175817	0.0140533	-1.36777	2.96432	1.74571	1.59102	3.54228	3.46761	4.32652	3.7788	2.10035
ENSMUSG00000011263	Exoc3l2	7	1	19197256	19230687	1.66782	0.840539	3.23301	0.00449526	0.0257745	-1.99097	0.179417	0.250945	0.71903	1.3087	1.91872	2.83202	2.01982	0.383131
ENSMUSG00000049866	Arl4c	1	-1	88600847	88629943	1.66439	3.1792	5.19665	5.59044e-05	0.00192567	1.92885	2.51686	2.44496	2.2485	4.05351	3.70299	4.44413	4.06688	2.40344
ENSMUSG00000044534	Ackr2	9	1	121727421	121740140	1.66272	1.62402	3.28608	0.00399442	0.0238025	-1.97377	0.697885	1.03944	1.4005	3.31227	2.40632	2.49044	2.73634	1.04594
ENSMUSG00000034796	Cpne7	8	1	123844113	123861921	1.6605	0.0601645	4.46549	0.000281666	0.00460121	0.457094	-0.38618	-0.705986	-0.616573	0.954274	1.25129	1.0632	1.08959	-0.56958
ENSMUSG00000034459	Ifit1	19	1	34618271	34627409	1.65921	2.57992	4.50435	0.000258206	0.00436992	0.530275	1.65646	1.94802	1.43405	2.99479	3.35366	3.59828	3.31558	1.67951
ENSMUSG00000035692	Isg15	4	-1	156283912	156285253	1.6559	1.66426	4.25506	0.000451695	0.0061552	0.0747032	0.900701	1.08919	0.60582	2.13431	2.51129	2.84022	2.49527	0.865238
ENSMUSG00000021384	Susd3	13	-1	49384166	49402182	1.65572	-0.0635081	2.78625	0.0119795	0.0494752	-2.73916	0.396229	-1.09301	-1.83897	0.205082	0.731515	1.45351	0.796703	-0.845249
ENSMUSG00000027848	Olfml3	3	-1	103629538	103645317	1.65257	4.4625	5.97462	1.06199e-05	0.000731004	3.42731	4.00614	4.15199	3.89499	5.20412	5.81437	6.01196	5.67682	4.01771
ENSMUSG00000051498	Tlr6	5	-1	65109374	65117440	1.64922	-0.0630572	4.0208	0.000765638	0.00860581	-0.403559	-0.0758396	-0.705986	-1.102	0.483383	0.765867	1.7604	1.00322	-0.627942
ENSMUSG00000018774	Cd68	11	-1	69555039	69556979	1.6492	3.41122	3.61364	0.00191723	0.0147897	-1.54821	3.06272	2.84318	2.11005	4.04066	3.8702	5.02685	4.31257	2.67198
ENSMUSG00000072235	Tuba1a	15	-1	98847718	98851584	1.64716	6.1322	5.21296	5.39533e-05	0.00190159	1.84768	5.32421	5.46747	5.25907	6.88681	6.3291	7.78277	6.99956	5.35025
ENSMUSG00000031239	Itm2a	X	-1	106440705	106446982	1.64713	3.6016	3.55853	0.00217025	0.0160866	-1.74703	3.55868	3.13136	2.83031	4.19931	5.16624	5.10717	4.82424	3.17345
ENSMUSG00000051439	Cd14	18	-1	36858120	36859851	1.64617	2.8295	3.38323	0.00321545	0.0206176	-1.94114	2.51686	2.00097	1.75929	3.52394	3.43062	4.25781	3.73746	2.09237
ENSMUSG00000034685	Fam171a2	11	-1	102327807	102338508	1.64601	1.60312	4.17859	0.000536517	0.00689409	-0.0775134	0.751324	0.564103	0.921847	2.28712	2.13126	2.76471	2.39436	0.745758
ENSMUSG00000110618	Gm39822	11	1	51789793	51800451	1.646	-0.830226	3.26533	0.00418339	0.0245829	-1.85807	-1.12315	-1.62352	-0.616573	1.09344	0.799419	-0.197038	0.565272	-1.12108
ENSMUSG00000050212	Eva1b	4	1	126041537	126043668	1.64431	2.60654	4.98772	8.83241e-05	0.00241797	1.54831	2.00339	1.71435	1.64932	2.84525	3.35929	4.04026	3.41493	1.78902
ENSMUSG00000069920	B3gnt9	8	-1	105979270	105981785	1.64408	2.56941	4.75503	0.000147696	0.0031551	1.01762	2.51686	2.17234	1.67761	3.2762	3.77222	4.20483	3.75108	2.12227
ENSMUSG00000040829	Zmynd15	11	1	70350259	70357028	1.64279	1.8105	3.20588	0.0047746	0.0269462	-2.14035	1.59932	0.632816	0.96839	2.32997	2.59965	3.20006	2.7099	1.06684
ENSMUSG00000005397	Nid1	13	1	13612136	13686854	1.641	7.39255	5.51936	2.78302e-05	0.00129205	2.61584	6.68892	6.93064	6.86032	8.25447	8.84538	8.33607	8.47864	6.82663
ENSMUSG00000003283	Hck	2	1	152950388	152993361	1.64072	1.65549	3.31366	0.00375613	0.0229341	-1.91479	2.16964	0.76114	0.200563	2.35785	2.47022	3.22532	2.68446	1.04378
ENSMUSG00000023367	Tmem176a	6	1	48817853	48824005	1.63956	3.92927	3.03753	0.00692717	0.0341099	-2.85861	3.78695	2.99445	2.6846	4.39701	4.45845	5.55474	4.8034	3.15533
ENSMUSG00000031342	Gpm6b	X	1	165021907	165171984	1.63847	4.38068	6.59951	2.95455e-06	0.000364292	4.70479	3.85566	4.02992	3.82083	5.28076	5.78954	5.55474	5.54168	3.90214
ENSMUSG00000002699	Lcp2	11	1	33996920	34042295	1.6351	1.69463	2.80564	0.0114881	0.0480622	-2.9466	2.068	0.416004	0.71903	2.37159	2.29311	3.48261	2.71577	1.06768
ENSMUSG00000054115	Skp2	15	-1	9112073	9155512	1.63419	0.351472	3.29972	0.00387478	0.0233837	-1.79702	-0.0758396	-0.269887	-0.921427	0.80024	0.86427	1.90808	1.19086	-0.422385
ENSMUSG00000056220	Pla2g4a	1	-1	149705369	149837041	1.63407	2.59178	2.86474	0.0101071	0.0439394	-2.99961	2.48566	1.61594	1.86147	3.37501	3.08779	4.42791	3.63024	1.98769
ENSMUSG00000021720	Rnf180	13	-1	105266509	105431323	1.63317	-0.365468	4.9655	9.27514e-05	0.00248577	1.26869	-0.782108	-1.33402	-1.102	0.483383	0.333756	0.884492	0.56721	-1.07271
ENSMUSG00000094686	Ccl21a	4	-1	42772860	42773993	1.63171	4.16037	3.36767	0.00332931	0.0211144	-2.19105	3.40876	3.57724	3.19568	5.34659	5.94378	3.76256	5.01765	3.39389
ENSMUSG00000023905	Tnfrsf12a	17	-1	23894419	23896442	1.63006	4.87828	3.81099	0.00122904	0.0113276	-1.2895	4.56802	4.4233	4.34646	7.0479	5.43529	5.65573	6.04631	4.44592
ENSMUSG00000029201	Ugdh	5	-1	65570564	65593292	1.62919	4.24095	3.75099	0.00140709	0.0122273	-1.37804	4.07587	3.17809	3.50286	5.2156	4.59129	5.88499	5.23063	3.58561
ENSMUSG00000025321	Itgb8	12	-1	119121757	119202537	1.62832	1.35283	2.93688	0.00863736	0.0395121	-2.66342	0.947244	1.22892	0.663535	2.06835	1.9931	3.56899	2.54348	0.946566
ENSMUSG00000024940	Ltbp3	19	1	5790932	5808560	1.62755	6.03763	3.94983	0.000898561	0.00943489	-0.919104	5.7505	5.30853	5.20421	6.66486	7.06965	7.45201	7.06217	5.42108
ENSMUSG00000029919	Hpgds	6	-1	65094277	65121892	1.62705	1.7916	4.03815	0.000736265	0.0084436	-0.417245	1.76438	0.878976	1.09963	2.3852	2.73585	3.48261	2.86789	1.24766
ENSMUSG00000038702	Dsel	1	-1	111786432	111792648	1.62202	2.86628	5.86045	1.34897e-05	0.000835688	3.31312	2.60659	2.14907	2.55335	3.76684	3.85831	4.56776	4.0643	2.43634
ENSMUSG00000028108	Ecm1	3	-1	95641459	95646881	1.62104	5.46735	3.00926	0.00737117	0.0355791	-3.00482	5.38887	4.80832	4.35524	6.35223	5.95033	7.12468	6.47575	4.85081
ENSMUSG00000022090	Pdlim2	14	-1	70401667	70415130	1.62031	3.17116	4.53595	0.000240594	0.00419399	0.491296	2.92997	2.42572	2.19078	3.78235	4.16222	4.45751	4.13403	2.51549
ENSMUSG00000003352	Cacnb3	15	1	98528721	98542410	1.61988	2.46838	3.46453	0.00268021	0.0183235	-1.73408	2.60659	1.47334	1.62047	3.10582	3.3649	4.0995	3.52341	1.90013
ENSMUSG00000022773	Ypel1	16	1	16887560	16904909	1.61717	-0.632579	3.46034	0.0027055	0.0184125	-1.5148	-0.782108	-1.09301	-2.20154	0.0767577	0.5463	0.104618	0.242559	-1.35888
ENSMUSG00000004891	Nes	3	1	87878385	87887758	1.61658	5.61968	5.00916	8.42582e-05	0.00235616	1.38596	4.94867	5.27935	5.16977	7.25203	6.07544	6.85875	6.72874	5.1326
ENSMUSG00000072676	Tmem254	14	-1	25923724	25928096	1.61581	3.25992	2.79959	0.0116394	0.0484935	-3.28382	3.52838	2.17234	2.61316	4.09964	4.0861	5.04647	4.41074	2.77129
ENSMUSG00000022324	Matn2	15	1	34306823	34436419	1.61547	4.50789	5.75723	1.67703e-05	0.000947784	2.97927	3.92125	3.7726	3.82083	4.98253	5.83272	5.58066	5.4653	3.83823
ENSMUSG00000079355	Ackr4	9	-1	103961356	104004132	1.60936	2.93835	4.71143	0.000162714	0.00333122	0.912516	2.08891	2.3461	2.21028	4.3733	4.02713	3.10121	3.83388	2.2151
ENSMUSG00000085457	1110046J04Rik	13	1	34119550	34144174	1.60849	0.164964	4.02556	0.000757469	0.00855183	-0.398984	-1.12315	-0.545522	-0.365034	1.12623	0.956388	0.716547	0.933054	-0.6779
ENSMUSG00000024349	Sting1	18	-1	35866732	35873607	1.60801	2.96926	4.02153	0.000764379	0.00859766	-0.603108	2.69106	2.23997	2.06793	3.54228	3.76374	4.50211	3.93604	2.33299
ENSMUSG00000004633	Chn2	6	1	54016539	54278795	1.60703	1.40959	3.77891	0.00132124	0.0117917	-0.91244	1.03605	0.564103	0.71903	2.01682	2.70077	2.39351	2.37036	0.773062
ENSMUSG00000004952	Rasa4	5	1	136112770	136140714	1.60661	3.68427	5.24467	5.03564e-05	0.00182148	1.97343	3.39203	2.51943	2.81766	4.89486	4.78797	3.92552	4.53612	2.90971
ENSMUSG00000026278	Bok	1	1	93613382	93623486	1.6062	2.02061	3.00211	0.00748771	0.0359156	-2.6393	2.22735	1.3563	1.09963	2.96791	2.87611	3.66441	3.16948	1.56109
ENSMUSG00000007783	Cpt1c	7	-1	44608796	44624275	1.60482	2.26047	4.42237	0.000310238	0.00484206	0.347193	2.18913	1.89305	1.18093	3.02987	3.38162	3.61749	3.34299	1.75437
ENSMUSG00000044583	Tlr7	X	-1	166087925	166113554	1.60252	2.11715	4.68476	0.000172654	0.00344602	0.924618	1.53982	1.61594	1.62047	2.93126	2.99672	3.62225	3.18341	1.59208
ENSMUSG00000020099	Unc5b	10	-1	60598372	60667360	1.60152	4.83072	4.60426	0.000206564	0.00380698	0.469277	4.42323	4.25367	3.97125	5.17699	5.76109	6.56188	5.83332	4.21605
ENSMUSG00000033453	Adamts15	9	-1	30810451	30833748	1.60078	3.21847	3.78829	0.0012936	0.0116644	-1.16102	2.74475	2.42572	2.72582	4.22225	3.46238	5.04114	4.24192	2.6321
ENSMUSG00000048376	F2r	13	-1	95738311	95754995	1.60071	5.4502	2.98214	0.00782298	0.0369299	-3.04843	5.32642	4.9497	4.88137	6.52047	6.22645	7.2263	6.65774	5.0525
ENSMUSG00000026779	Mastl	2	-1	23005618	23046036	1.59941	-0.322408	2.96933	0.00804559	0.037601	-2.4052	-0.506474	-1.09301	-0.921427	0.265203	0.422565	1.55661	0.748125	-0.840304
ENSMUSG00000042804	Gpr153	4	1	152358689	152369794	1.59633	4.17522	8.2706	1.24844e-07	6.12426e-05	7.84948	3.36657	3.83955	3.54953	4.98253	5.52828	5.0106	5.1738	3.58522
ENSMUSG00000034993	Vat1	11	-1	101349571	101357056	1.59362	4.98526	5.15227	6.15858e-05	0.00204529	1.66774	4.6756	4.31246	4.10225	5.86299	5.93438	6.08707	5.96148	4.36343
ENSMUSG00000050192	Eif5a2	3	1	28835425	28852995	1.5934	1.86088	5.85348	1.36889e-05	0.000844779	3.33769	1.59932	1.08919	1.18093	2.85506	2.58048	3.23778	2.89111	1.28982
ENSMUSG00000065738	Gm24494	3	-1	153617247	153617327	1.59271	-1.22369	2.81527	0.0112515	0.0473921	-2.70012	-2.22268	-3.20849	-1.83897	-0.491526	-0.785543	-1.09974	-0.79227	-2.42338
ENSMUSG00000026365	Cfh	1	-1	140012446	140111502	1.59057	7.80931	2.98588	0.00775901	0.0367268	-2.75428	7.84168	7.02633	7.15821	8.40402	8.90017	9.51493	8.93971	7.34207
ENSMUSG00000028389	Zfp37	4	-1	62107777	62149284	1.58686	1.15165	4.3127	0.000396808	0.00565109	0.209156	0.524553	0.491953	0.71903	2.1017	2.28129	2.11141	2.1648	0.578512
ENSMUSG00000030376	Slc8a2	7	1	15863751	15894988	1.58676	0.310414	2.80957	0.0113911	0.0478301	-2.72077	0.0143582	-0.401132	-1.102	1.44491	0.985832	0.884492	1.10508	-0.496258
ENSMUSG00000067377	Tspan6	X	-1	132791817	132799178	1.5836	2.74438	3.52888	0.00231973	0.0167177	-1.67335	2.43757	2.42572	2.19078	2.80531	4.12961	4.77223	3.90239	2.35136
ENSMUSG00000031963	Bmper	9	1	23134372	23396496	1.5832	2.16987	4.93526	9.914e-05	0.00256339	1.4228	2.00339	2.10137	1.75929	3.02118	3.60677	3.91392	3.51396	1.95468
ENSMUSG00000076441	Ass1	2	1	31360219	31410684	1.58229	2.05296	4.80362	0.000132611	0.0029755	1.17651	1.84033	1.22892	1.70536	3.12217	3.28425	3.14819	3.18487	1.59153
ENSMUSG00000013921	Clip3	7	1	29991153	30007792	1.58194	2.62728	4.32018	0.000390196	0.00560151	0.0810181	2.57729	2.10137	1.64932	3.40204	3.5586	4.09266	3.68443	2.10933
ENSMUSG00000064080	Fbln2	6	1	91189437	91249522	1.57995	7.21205	5.0534	7.6461e-05	0.00223919	1.61865	6.69661	6.74037	6.76053	8.58317	7.63187	8.69107	8.30204	6.7325
ENSMUSG00000041736	Tspo	15	1	83447793	83458404	1.57992	5.18812	2.7792	0.012163	0.0499896	-3.49335	5.6468	4.3639	4.0491	6.57271	5.93154	6.28321	6.26249	4.6866
ENSMUSG00000040836	Gpr161	1	1	165123358	165154314	1.57794	1.99341	6.242	6.10445e-06	0.000543228	4.092	1.23675	1.58159	1.01348	2.84525	2.70077	2.98772	2.84458	1.27727
ENSMUSG00000040212	Emp3	7	-1	45567447	45570828	1.57734	3.77748	3.62033	0.00188861	0.0146814	-1.60077	3.4578	3.02033	2.80489	4.55889	4.09626	5.37176	4.67563	3.09434
ENSMUSG00000031756	Cenpn	8	1	117648469	117668246	1.57637	-0.0474707	3.01582	0.00726564	0.0352281	-2.31506	-1.86011	-0.705986	-0.485328	-0.491526	0.623262	1.36538	0.499039	-1.01714
ENSMUSG00000048332	Lhfpl6	3	1	52948949	53169100	1.5731	5.71229	5.87883	1.29789e-05	0.000826287	3.25164	5.34174	5.35248	5.12425	6.52432	6.87832	7.16928	6.85731	5.27283
ENSMUSG00000020814	Mxra7	11	-1	116693888	116718872	1.57236	4.26137	9.1245	2.85365e-08	2.55354e-05	9.29713	3.63885	3.67823	3.7292	4.98253	5.407	5.38443	5.25799	3.68209
ENSMUSG00000074657	Kif5a	10	-1	127061565	127099217	1.57181	1.34097	4.64241	0.000189723	0.00365098	0.882816	0.852607	0.878976	0.77247	2.56338	1.9931	2.68504	2.41384	0.834684
ENSMUSG00000030329	Pianp	6	1	124973657	124980059	1.57145	-0.0577508	2.85605	0.0102998	0.0445364	-2.61245	-0.275148	-1.62352	-0.616573	0.627773	1.07072	0.566522	0.755005	-0.838415
ENSMUSG00000045333	Zfp423	8	-1	88388438	88686223	1.571	1.63432	2.78384	0.012042	0.0496442	-2.99244	1.50912	1.03944	0.77247	2.21274	2.78693	2.98032	2.66	1.10701
ENSMUSG00000055116	Bmal1	7	1	112806672	112913333	1.56972	1.86573	3.24717	0.00435591	0.0252558	-2.07763	1.68421	0.491953	1.46684	3.29074	2.28129	2.93512	2.83571	1.21434
ENSMUSG00000035356	Nfkbiz	16	-1	55631738	55659262	1.56536	3.06014	3.02297	0.00715239	0.0348363	-2.757	2.6353	2.23997	2.37481	3.84771	3.4036	4.71097	3.98743	2.4167
ENSMUSG00000027635	Dsn1	2	-1	156837185	156849074	1.56417	1.13858	4.12954	0.000599194	0.0074098	-0.169812	0.802854	0.160747	0.824	1.8889	2.02181	2.58127	2.16399	0.595867
ENSMUSG00000052776	Oas1a	5	-1	121034319	121045584	1.56373	1.52315	4.04632	0.000722826	0.00835239	-0.344987	0.751324	0.416004	0.77247	1.8304	2.22066	2.55162	2.2009	0.646599
ENSMUSG00000032400	Zwilch	9	-1	64044426	64080386	1.56117	0.197454	3.25895	0.00424323	0.0248246	-1.86865	-0.0758396	-0.545522	-1.30845	0.483383	0.506223	1.70761	0.899073	-0.643271
ENSMUSG00000046731	Kctd11	11	-1	69769087	69772232	1.56089	2.6663	5.16288	6.01754e-05	0.00202101	1.88855	2.08891	2.21778	2.06793	3.47386	3.38162	4.17274	3.67607	2.12487
ENSMUSG00000022098	Bmp1	14	-1	70711998	70757674	1.55898	5.76235	9.45538	1.64989e-08	1.66092e-05	9.83157	5.31537	5.38023	5.19446	6.6452	6.6927	7.24995	6.86262	5.29669
ENSMUSG00000041219	Arhgap11a	2	-1	113661837	113679006	1.5582	1.67923	2.97517	0.00794332	0.0372873	-2.584	0.524553	0.878976	1.43405	1.79004	2.31648	3.31039	2.4723	0.945861
ENSMUSG00000002985	Apoe	7	-1	19430034	19433113	1.55798	8.59812	2.91546	0.00905082	0.0407145	-2.81405	8.81966	7.68355	7.58287	9.35099	9.06313	10.3295	9.58121	8.02869
ENSMUSG00000037946	Fgd3	13	-1	49415030	49473787	1.55418	1.60342	2.93489	0.00867494	0.0396164	-2.67557	1.91248	0.564103	0.545699	1.98141	2.39539	3.28659	2.55446	1.00743
ENSMUSG00000028599	Tnfrsf1b	4	-1	144940033	144973440	1.55283	3.82924	5.06706	7.42043e-05	0.00221745	1.56167	3.33191	3.21218	2.96265	4.43349	4.44526	5.28133	4.72003	3.16891
ENSMUSG00000030844	Rgs10	7	-1	127975345	128020482	1.55223	2.43065	3.9881	0.000824249	0.0089715	-0.594733	2.02525	1.83591	1.59102	2.86481	3.27235	3.91392	3.35036	1.81739
ENSMUSG00000036905	C1qb	4	-1	136607440	136613498	1.55213	5.80001	4.67773	0.000175375	0.00347022	0.656538	5.36764	5.20796	4.7839	6.2975	6.45154	7.30392	6.68432	5.11983
ENSMUSG00000039062	Anpep	7	-1	79471551	79510807	1.54809	3.67386	3.67962	0.00165259	0.0135324	-1.47734	3.44164	3.09529	2.86763	4.31405	4.35507	5.38443	4.68451	3.13485
ENSMUSG00000037224	Zfyve28	5	-1	34352237	34445793	1.54733	0.571818	3.65312	0.00175423	0.0140365	-1.10946	0.396229	-1.09301	-0.150909	0.990343	1.53638	1.31921	1.28198	-0.282563
ENSMUSG00000038463	Olfml2b	1	1	170472101	170510358	1.54627	3.91174	3.05959	0.00659874	0.0330905	-2.88859	3.82483	3.45922	3.93655	4.72061	4.90626	6.28396	5.30361	3.7402
ENSMUSG00000096221	1500002C15Rik	4	-1	155817002	155819184	1.54559	-1.20288	2.87112	0.00996802	0.043499	-2.58977	-1.12315	-2.47152	-2.68696	-0.59462	-0.59913	-0.413849	-0.535866	-2.09388
ENSMUSG00000038400	Pmepa1	2	-1	173066251	173118326	1.5448	4.92672	4.45935	0.000285569	0.00463676	0.143811	4.30759	4.50347	4.52054	5.58197	6.06081	6.35362	5.9988	4.44386
ENSMUSG00000030659	Nucb2	7	1	116103604	116139819	1.54191	3.07898	3.99778	0.00080644	0.00884229	-0.715087	3.04143	2.59026	2.50681	3.91962	3.94332	4.90515	4.25603	2.71283
ENSMUSG00000078771	Evi2a	11	-1	79417386	79421435	1.54039	2.2797	3.3222	0.00368521	0.0226297	-1.9895	2.45378	1.3563	1.14086	2.80531	2.85233	3.91003	3.18922	1.65031
ENSMUSG00000003206	Ebi3	17	1	56259640	56264022	1.53942	-0.391048	3.29207	0.00394142	0.0236359	-1.80977	-0.275148	-1.98609	-1.102	0.205082	0.506223	0.605516	0.43894	-1.12108
ENSMUSG00000121084	Gm56860	8	-1	117882952	117884572	1.53738	0.722813	4.08156	0.000667625	0.00792763	-0.257552	0.697885	-0.269887	0.482963	1.92662	1.47542	2.20325	1.86843	0.303653
ENSMUSG00000057706	Mex3b	7	1	82516541	82520723	1.53723	0.594794	6.31651	5.24031e-06	0.000499442	3.97643	-0.0758396	0.416004	-0.365034	1.47067	1.6511	1.41012	1.51063	-0.00828976
ENSMUSG00000045934	Mtmr11	3	1	96069321	96079034	1.53663	2.63863	4.7574	0.00014692	0.00315105	1.02832	2.30088	2.19524	1.78553	3.31227	3.53887	4.00058	3.61724	2.09388
ENSMUSG00000076387	Mir671	5	1	24797112	24797209	1.53583	0.792857	4.64001	0.000190743	0.00366185	0.875908	0.802854	0.160747	0.0355041	1.49598	1.7228	2.35969	1.85949	0.333035
ENSMUSG00000031503	Col4a2	8	1	11362805	11499287	1.5357	8.32612	4.54238	0.000237164	0.0041567	0.617846	7.70277	8.01451	8.06742	9.34686	9.63249	9.43312	9.47083	7.92823
ENSMUSG00000022500	Litaf	16	-1	10777139	10884021	1.53361	4.06227	5.17872	5.81327e-05	0.00198799	1.77695	3.513	3.40131	3.30852	4.74984	4.6174	5.45951	4.94225	3.40761
ENSMUSG00000089762	Ier5l	2	-1	30361549	30364231	1.52955	1.57979	4.13291	0.000594668	0.00737928	-0.177624	1.03605	0.564103	0.921847	2.41204	2.06383	2.67591	2.38393	0.840668
ENSMUSG00000023224	Serping1	2	-1	84595731	84605788	1.52739	7.23133	4.36696	0.000351285	0.00528564	0.118178	6.89441	6.57233	6.4179	8.04402	7.87082	8.55544	8.15676	6.62821
ENSMUSG00000020785	Camkk1	11	1	72909834	72932899	1.52669	1.50022	3.77909	0.00132069	0.0117917	-0.933577	1.345	0.878976	0.77247	1.99922	2.64649	2.87255	2.50609	0.998816
ENSMUSG00000087006	Gm13889	2	-1	93786155	93787546	1.52635	1.79897	3.07956	0.00631465	0.0322173	-2.36154	1.23675	0.987911	0.348662	3.10582	2.52138	1.6151	2.4141	0.857774
ENSMUSG00000051243	Islr2	9	-1	58103580	58111602	1.52616	0.278393	3.34656	0.00349017	0.0217386	-1.70251	-0.782108	0.160747	-1.102	1.27985	0.660256	0.884492	0.941533	-0.574454
ENSMUSG00000011256	Adam19	11	1	45946819	46038170	1.52602	5.10913	6.0475	9.12384e-06	0.000664967	3.56878	4.21076	4.41844	3.95978	5.84463	5.46565	5.82842	5.7129	4.19632
ENSMUSG00000000278	Scpep1	11	-1	88814846	88846291	1.52481	4.19356	3.47113	0.00264082	0.0181863	-1.99184	4.0915	3.48732	3.17599	4.45301	5.27459	5.6335	5.12037	3.58493
ENSMUSG00000022488	Nckap1l	15	1	103362221	103407237	1.52452	3.83373	3.50828	0.0024296	0.0172394	-1.86177	3.93863	2.92765	2.7659	4.36645	4.50749	5.37034	4.7481	3.21073
ENSMUSG00000003348	Mob3a	10	-1	80521087	80537811	1.52351	3.12291	3.17664	0.00509461	0.0280212	-2.42294	2.95296	2.32549	1.78553	3.74589	3.49858	4.39211	3.87886	2.35466
ENSMUSG00000047180	Neurl3	1	-1	36303678	36313760	1.52226	2.97959	3.3207	0.00369759	0.0226884	-2.07888	2.80917	1.68228	1.93362	3.0471	3.59727	4.3468	3.66372	2.14169
ENSMUSG00000074896	Ifit3	19	1	34560931	34566131	1.52067	3.70541	5.46719	3.11278e-05	0.00137741	2.45188	3.05211	2.72225	2.84286	4.3492	4.48705	4.36112	4.39912	2.87241
ENSMUSG00000048402	Gli2	1	-1	118761862	118981349	1.51752	1.53546	3.78607	0.00130007	0.0116919	-0.917046	1.03605	0.76114	1.14086	2.37159	2.93012	2.19048	2.4974	0.97935
ENSMUSG00000030657	Xylt1	7	1	116980214	117272803	1.51494	2.06666	5.14837	6.21128e-05	0.00205356	1.90721	1.88883	1.08919	1.46684	2.88411	2.78693	3.35111	3.00738	1.48162
ENSMUSG00000090958	Lrrc32	7	1	98138490	98151388	1.51431	4.00506	4.29029	0.000417304	0.00582453	-0.149182	3.31426	3.23446	3.19568	4.57679	4.45319	5.25858	4.76285	3.24813
ENSMUSG00000034641	Cd300ld	11	-1	114873100	114880748	1.51249	2.86963	4.05316	0.000711769	0.00826565	-0.523446	2.33629	2.19524	2.30399	3.82292	3.10131	4.46549	3.79657	2.2785
ENSMUSG00000030878	Cdr2	7	-1	120556259	120581535	1.51076	3.27994	4.0881	0.000657847	0.0078451	-0.505632	2.69106	2.65776	2.58357	4.17992	3.45187	4.8351	4.15563	2.64413
ENSMUSG00000038168	P3h2	16	-1	25778038	25924534	1.50848	2.18696	6.13285	7.64406e-06	0.000603544	3.89376	1.62818	2.05204	1.46684	3.24668	3.19253	3.20006	3.21309	1.71569
ENSMUSG00000047115	Fam221a	6	1	49344673	49367473	1.50819	-1.16179	3.04755	0.00677606	0.0336735	-2.27053	-1.86011	-1.62352	-1.54946	-0.395311	-0.358122	0.209587	-0.181282	-1.6777
ENSMUSG00000028597	Gpx7	4	-1	108257587	108264158	1.50498	2.61133	4.33739	0.000375397	0.00547196	0.100697	2.40459	2.78398	1.56097	3.31938	3.42525	4.42246	3.72236	2.24985
ENSMUSG00000018008	Cyth4	15	1	78481247	78506219	1.50384	3.78291	4.25246	0.000454348	0.0061809	-0.217327	3.52838	3.18954	2.6846	4.27071	4.46369	5.17355	4.63598	3.13418
ENSMUSG00000054277	Arfgap3	15	-1	83183940	83234448	1.50255	3.708	5.31554	4.31781e-05	0.00169214	2.09626	3.40042	3.15492	2.96265	4.6519	4.44791	4.93033	4.67671	3.17266
ENSMUSG00000048388	Fam171b	2	1	83642980	83713830	1.50069	1.08879	3.89506	0.00101673	0.0100716	-0.669948	1.03605	0.76114	0.60582	1.66172	2.42794	2.72984	2.27317	0.801004
ENSMUSG00000054520	Sh3bp2	5	1	34683182	34720985	1.49854	2.44942	4.78902	0.00013697	0.00303046	1.1252	2.00339	2.10137	1.4005	3.26152	3.21756	3.48783	3.3223	1.83509
ENSMUSG00000002897	Il17ra	6	1	120440208	120464520	1.49819	2.81952	3.37185	0.00329836	0.0209821	-2.01885	2.74475	2.17234	2.30399	3.83289	3.31937	4.59223	3.91483	2.40703
ENSMUSG00000028007	Snx7	3	-1	117575296	117662585	1.49688	3.11012	4.91497	0.000103676	0.00259302	1.29475	2.42118	2.8576	2.7393	3.78235	3.89757	4.7829	4.15427	2.67269
ENSMUSG00000014329	Bicc1	10	-1	70758662	70995530	1.49634	5.24417	5.42614	3.40022e-05	0.00145271	2.25752	4.89626	4.5663	4.44026	5.74918	6.17944	6.50372	6.14412	4.63427
ENSMUSG00000039899	Fgl2	5	1	21577640	21583372	1.49433	5.90234	2.84762	0.0104899	0.0450354	-3.30338	5.55399	5.45803	5.22353	6.81634	6.99287	6.91949	6.90957	5.41185
ENSMUSG00000051790	Nlgn2	11	-1	69713948	69728610	1.49116	3.66341	5.31618	4.31186e-05	0.00169214	2.10796	3.37511	3.0331	2.83031	4.2853	4.52515	4.90515	4.57187	3.07951
ENSMUSG00000027078	Ube2l6	2	1	84629172	84640679	1.48919	3.87668	3.46029	0.0027058	0.0184125	-1.96779	3.85566	2.91391	2.904	4.58271	3.92063	5.67991	4.72775	3.22452
ENSMUSG00000017929	B4galt5	2	-1	167140364	167191103	1.4876	3.79259	5.8498	1.37954e-05	0.0008481	3.2306	3.20358	3.16655	2.95111	4.48812	4.30922	4.9794	4.59224	3.10708
ENSMUSG00000030598	Fbxo17	7	1	28416229	28437569	1.48248	0.468866	3.51182	0.00241033	0.0171432	-1.39668	0.179417	0.160747	-0.365034	1.3087	1.20197	1.87654	1.4624	-0.00828976
ENSMUSG00000029861	Fam131b	6	-1	42292246	42301577	1.48105	0.234957	4.85616	0.000118055	0.00278405	1.2509	-0.275148	0.160747	-0.485328	1.22035	1.12466	1.45351	1.26617	-0.19991
ENSMUSG00000069516	Lyz2	10	-1	117113236	117118226	1.47875	7.68591	3.12225	0.00574659	0.0303079	-2.51024	7.68185	7.04063	6.69372	8.45129	8.06631	9.3353	8.61763	7.13873
ENSMUSG00000016918	Sulf1	1	1	12762501	12931416	1.47872	5.66756	3.17291	0.0051369	0.028162	-2.65801	5.57452	4.92936	4.65822	6.41163	5.9125	7.28565	6.53659	5.05403
ENSMUSG00000076068	Mir678	10	-1	76043160	76043243	1.47837	0.550491	3.84594	0.00113586	0.0107873	-0.732286	-0.172055	-0.401132	-0.616573	1.36474	1.27534	0.643484	1.09452	-0.396586
ENSMUSG00000025610	Map3k7cl	16	1	87350218	87392224	1.47696	0.267633	2.90436	0.00927244	0.0414507	-2.54968	-0.637719	-0.0385616	-0.485328	0.142346	0.895634	2.07018	1.03605	-0.387203
ENSMUSG00000029659	Medag	5	1	149335214	149355188	1.47559	4.59451	4.90444	0.000106112	0.0026122	1.13086	4.20119	3.89655	3.97125	5.33436	5.39059	5.79297	5.50597	4.02299
ENSMUSG00000044807	Zfp354c	11	-1	50701913	50718551	1.47431	1.92706	4.41983	0.000312009	0.0048509	0.357496	2.12984	1.5464	1.2579	2.63349	3.23606	3.44009	3.10321	1.64471
ENSMUSG00000041117	Ccdc8	7	1	16726633	16731441	1.4742	2.71265	3.43306	0.00287608	0.0191663	-1.86879	2.73152	2.26183	1.93362	3.38181	3.348	4.59708	3.77563	2.30899
ENSMUSG00000025650	Col7a1	9	1	108782654	108813943	1.47334	1.01421	3.16998	0.00517041	0.0282759	-2.14062	0.947244	0.335834	0.545699	1.85017	2.14438	2.25321	2.08259	0.609592
ENSMUSG00000022489	Pde1b	15	1	103411461	103438479	1.47328	1.75429	4.02848	0.000752498	0.00853169	-0.443083	2.00339	0.878976	1.09963	2.61049	2.75308	3.0667	2.81009	1.32733
ENSMUSG00000046561	Arsj	3	1	126157333	126234024	1.47208	-0.860136	2.77981	0.0121472	0.0499554	-2.73776	-1.5706	-0.0385616	-1.54946	0.431853	0.0843961	0.643484	0.386577	-1.05287
ENSMUSG00000041734	Kirrel1	3	-1	86985900	87082054	1.46938	4.25543	4.41368	0.000316339	0.0048946	0.0677187	4.07063	3.50576	3.66707	4.94396	4.96103	5.78343	5.22948	3.74782
ENSMUSG00000076138	Gm26377	9	-1	78385810	78385917	1.46616	6.16297	3.29206	0.00394152	0.0236359	-2.35099	6.18853	5.39019	5.22832	6.65577	6.84457	7.74343	7.08125	5.60234
ENSMUSG00000037060	Cavin3	7	-1	105129290	105131507	1.46603	4.16744	4.64071	0.000190443	0.00366047	0.582483	3.67387	3.55085	3.57982	4.83661	4.89466	5.48195	5.07107	3.60151
ENSMUSG00000029664	Tfpi2	6	-1	3962595	3988919	1.4632	-0.106321	3.0778	0.00633927	0.0322765	-2.21666	0.327516	-0.886559	-0.921427	0.322918	0.585294	1.96915	0.959122	-0.49349
ENSMUSG00000040010	Slc7a5	8	-1	122607889	122634433	1.46211	2.31258	6.43326	4.13169e-06	0.000440495	4.47605	1.73815	1.5464	1.67761	3.34049	3.00393	3.04558	3.13	1.65405
ENSMUSG00000070469	Adamtsl3	7	1	81984902	82263658	1.46178	3.24882	5.08403	7.14967e-05	0.0021852	1.66081	2.57729	2.72225	2.6846	3.53008	4.02359	4.77223	4.10863	2.66138
ENSMUSG00000040328	Or2v1	11	1	48941560	49026214	1.46164	-0.684009	2.97494	0.00794731	0.0372873	-2.38794	-0.275148	-1.98609	-1.83897	-0.220224	-0.21726	0.751737	0.104751	-1.36674
ENSMUSG00000079654	Prrt4	6	-1	29169231	29179583	1.46137	1.40841	3.62865	0.00185359	0.0145026	-1.2245	0.947244	0.821261	0.60582	3.09758	1.75736	2.02775	2.29423	0.791441
ENSMUSG00000020882	Cacnb1	11	-1	97892334	97913860	1.46032	3.26707	3.48821	0.00254152	0.0177598	-1.77688	2.42118	2.40622	2.52249	4.77591	3.81386	3.21275	3.93417	2.44996
ENSMUSG00000035441	Myo1d	11	-1	80372952	80670851	1.45912	4.08015	5.02766	8.09042e-05	0.00230642	1.44398	3.52071	3.22336	3.63135	4.54683	4.77749	5.45818	4.9275	3.45847
ENSMUSG00000023411	Nfatc4	14	1	56060601	56071400	1.45689	2.73816	5.07623	7.27291e-05	0.00220063	1.70439	2.43757	1.9208	2.08914	3.12217	3.68963	3.98588	3.59923	2.14917
ENSMUSG00000066456	Hmgn3	9	-1	82992001	83028738	1.45371	2.68877	3.67229	0.00168009	0.0136535	-1.33816	2.64944	2.28337	1.73258	3.31938	3.48318	4.18887	3.66381	2.2218
ENSMUSG00000028681	Ptch2	4	1	116953272	116973298	1.45319	0.720134	3.92545	0.00094936	0.00978732	-0.572939	0.255366	0.335834	0.120393	1.76943	1.61386	1.68958	1.69096	0.237198
ENSMUSG00000002233	Rhoc	3	1	104695691	104701775	1.45258	5.66235	7.52052	4.93208e-07	0.000130468	6.48513	5.02389	5.21077	5.14972	6.74622	6.24103	6.73342	6.57356	5.12813
ENSMUSG00000049687	Pheta2	15	1	82223143	82229944	1.45142	-0.00825628	3.12052	0.00576861	0.0303829	-2.15509	0.0143582	-0.149593	-0.365034	0.627773	1.07072	2.07018	1.25623	-0.166756
ENSMUSG00000035062	Zc4h2	X	-1	94682799	94702115	1.45117	0.749296	3.58544	0.00204281	0.0154259	-1.26746	0.255366	0.335834	0.348662	1.25041	1.57564	2.39351	1.73985	0.313287
ENSMUSG00000000392	Fap	2	-1	62331287	62404419	1.45001	2.29267	4.37733	0.000343211	0.00520047	0.231625	2.16964	1.97474	1.67761	2.6673	3.69855	3.71877	3.36154	1.94066
ENSMUSG00000032657	Entrep3	3	1	89090450	89096602	1.44851	2.15255	3.81233	0.00122533	0.0113276	-0.921164	1.91248	1.47334	1.0572	2.46427	3.00393	3.26239	2.9102	1.48101
ENSMUSG00000002006	Pdzd4	X	-1	72836965	72868575	1.44434	1.04519	3.99048	0.000819826	0.00894038	-0.445632	0.697885	0.76114	-0.254003	1.49598	1.66936	2.28959	1.81831	0.401674
ENSMUSG00000061119	Prcp	7	1	92523678	92583791	1.44273	3.90882	4.58427	0.000215984	0.0039309	0.490983	3.76113	2.92765	3.23428	4.43021	4.69966	5.16867	4.76618	3.30769
ENSMUSG00000031328	Flna	X	-1	73267067	73293426	1.44145	7.84148	3.71385	0.00152995	0.0128415	-1.23864	7.29836	7.29236	7.16884	8.51051	7.98799	9.60172	8.70007	7.25318
ENSMUSG00000052821	Cysltr1	X	-1	105617952	105647285	1.4402	1.92983	4.59065	0.00021293	0.00389734	0.756817	1.41291	1.43537	0.873753	2.70034	2.32802	3.00241	2.67692	1.24068
ENSMUSG00000107314	Gm20488	5	1	149291941	149354147	1.43786	4.05631	4.72961	0.000156272	0.00325204	0.786472	3.70806	3.33067	3.50286	4.78106	4.85333	5.24475	4.95971	3.51386
ENSMUSG00000027962	Vcam1	3	-1	115903598	115923337	1.43568	4.68007	3.04953	0.00674659	0.0336015	-2.94644	4.59018	4.11043	4.08651	5.19062	5.16464	6.78582	5.71369	4.26237
ENSMUSG00000035109	Shc4	2	-1	125469367	125566068	1.43514	0.321289	3.18302	0.00502306	0.0278026	-2.02509	-0.275148	-0.0385616	-0.616573	0.990343	1.3899	0.946553	1.10893	-0.310094
ENSMUSG00000038524	Fchsd1	18	-1	38090484	38102827	1.43463	1.9617	3.88106	0.00104936	0.0102759	-0.751722	1.98119	0.76114	1.14086	2.77461	2.8603	2.61987	2.7516	1.2944
ENSMUSG00000029810	Tmem176b	6	-1	48810752	48818430	1.43346	5.36371	3.32527	0.00366009	0.0225528	-2.35747	5.1855	4.58809	4.19812	5.73994	5.83777	6.73067	6.10279	4.65724
ENSMUSG00000028480	Glipr2	4	1	43957401	43979118	1.4327	2.26254	2.92884	0.0087904	0.0400189	-2.79987	1.84033	1.5464	1.62047	2.53924	2.56105	4.15313	3.08447	1.66907
ENSMUSG00000025555	Farp1	14	1	121272612	121521156	1.43195	3.7814	7.35583	6.73583e-07	0.000155897	6.19587	3.36657	3.41112	3.28113	4.57085	4.80872	4.96822	4.78259	3.35294
ENSMUSG00000086841	2410006H16Rik	11	1	62493650	62495725	1.43162	3.02853	3.74028	0.00144147	0.0123894	-1.22536	3.2783	2.38646	1.59102	4.09551	3.59249	3.8983	3.8621	2.4186
ENSMUSG00000015340	Cybb	X	-1	9301491	9354010	1.4304	4.08063	3.35625	0.00341539	0.0214722	-2.22987	4.41498	3.0331	3.01902	4.57382	4.83928	5.40943	4.94085	3.48903
ENSMUSG00000026956	Uap1l1	2	-1	25249901	25255694	1.43023	2.78955	4.32255	0.000388121	0.00558666	0.0773081	2.6353	2.00097	1.95689	3.31227	3.65339	3.91392	3.62653	2.19772
ENSMUSG00000020604	Arsg	11	1	109364200	109464156	1.42961	1.56093	4.5114	0.00025417	0.00434137	0.609618	0.852607	0.698404	1.18093	2.46427	2.07757	2.52136	2.3544	0.910649
ENSMUSG00000039982	Dtx4	19	-1	12443702	12478818	1.42873	2.94237	5.21387	5.38466e-05	0.00190159	1.98163	2.91833	2.19524	1.75929	3.22414	3.83018	4.0754	3.70991	2.29095
ENSMUSG00000004098	Col5a3	9	-1	20681346	20726363	1.42742	4.30789	4.00707	0.000789716	0.00875698	-0.854122	4.39413	3.7573	3.9248	5.3238	5.83777	5.2339	5.46516	4.02541
ENSMUSG00000059173	Pde1a	2	-1	79664797	79959802	1.42591	3.16126	3.45088	0.00276348	0.0186944	-1.90539	3.34065	2.38646	2.44232	3.89605	4.11303	4.47077	4.15995	2.72314
ENSMUSG00000119320	Snora70	X	1	73316090	73316226	1.42505	-0.436551	3.05285	0.00669754	0.0334296	-2.24729	-1.86011	-0.886559	-0.760963	-0.0641048	-0.21726	0.97661	0.231749	-1.16921
ENSMUSG00000025192	Entpd7	19	1	43678111	43722136	1.42452	0.708944	3.60879	0.00193831	0.0149023	-1.22344	-0.0758396	0.632816	0.545699	1.47067	1.51635	2.31334	1.76678	0.367558
ENSMUSG00000026712	Mrc1	2	1	14234203	14336868	1.42375	5.39682	3.75717	0.0013876	0.0121531	-1.40843	4.90513	4.95977	4.67936	6.20844	5.44593	7.15744	6.2706	4.84809
ENSMUSG00000092203	1110038B12Rik	17	-1	35167235	35171498	1.42331	1.87403	4.73726	0.00015364	0.00322224	1.06073	1.27374	1.27264	1.36615	2.62204	2.41717	3.13492	2.72471	1.30418
ENSMUSG00000036896	C1qc	4	-1	136617115	136620376	1.42175	5.79036	4.66275	0.000181323	0.00355301	0.612353	5.333	5.14172	4.87833	6.33918	6.17466	7.12258	6.54547	5.11768
ENSMUSG00000038451	Spsb2	6	1	124785624	124787582	1.42106	1.26205	3.0159	0.00726448	0.0352281	-2.45982	1.41291	0.0645319	0.60582	1.96338	2.07757	2.35969	2.13355	0.69442
ENSMUSG00000061535	C1qtnf7	5	1	43672881	43776145	1.42021	3.45752	7.03668	1.2452e-06	0.000230533	5.61036	3.16472	2.99445	2.77901	4.11197	4.42391	4.65398	4.39662	2.9794
ENSMUSG00000038903	Ccdc68	18	1	70058497	70102555	1.41902	1.92157	4.95474	9.49751e-05	0.00251193	1.50281	1.59932	1.47334	1.4989	2.63349	2.72716	3.43469	2.93178	1.52385
ENSMUSG00000040249	Lrp1	10	-1	127374030	127457017	1.41808	7.91136	4.29919	0.000409036	0.00577419	0.0325996	7.46757	7.17917	7.21963	8.63891	8.56524	8.91167	8.70527	7.28879
ENSMUSG00000029581	Fscn1	5	1	142946098	142958940	1.417	4.11506	4.22644	0.000481737	0.00644464	-0.320275	3.73484	3.44017	3.28113	4.38689	5.01022	5.32141	4.90617	3.48538
ENSMUSG00000032014	Oaf	9	-1	43132532	43151208	1.41631	3.72474	5.70553	1.87111e-05	0.00103212	2.90776	3.41705	3.56849	2.99673	4.50068	5.08864	4.61391	4.73441	3.32743
ENSMUSG00000032997	Chpf	1	-1	75451213	75455951	1.41137	4.55761	9.60161	1.30042e-08	1.49614e-05	10.0663	3.93863	4.07999	3.901	5.27346	5.38783	5.48718	5.38282	3.97321
ENSMUSG00000031486	Adgra2	8	1	27575611	27613464	1.40987	4.04621	3.02034	0.00719399	0.034986	-2.96319	4.12731	3.44017	3.35305	4.67978	4.70631	5.79718	5.06109	3.64018
ENSMUSG00000097440	Gm6277	18	-1	11953728	11973926	1.40945	1.12424	2.99317	0.00763599	0.0364207	-2.49687	0.852607	0.76114	0.348662	1.59301	1.49603	3.03133	2.04012	0.654136
ENSMUSG00000004609	Cd33	7	-1	43173640	43193852	1.40869	3.24875	4.47831	0.0002737	0.00451689	0.345925	2.84648	2.42572	2.75266	4.04496	3.63956	4.59708	4.09387	2.67495
ENSMUSG00000038079	Tmem237	1	-1	59139749	59159567	1.40605	1.64511	3.66747	0.00169844	0.0137566	-1.1559	1.53982	0.564103	0.663535	2.16619	1.9339	2.91197	2.33736	0.922486
ENSMUSG00000041945	Mfsd9	1	-1	40811198	40829847	1.40329	0.440931	3.12985	0.00565086	0.0300094	-2.13875	0.524553	-0.705986	-0.254003	1.27985	1.17665	1.38792	1.28148	-0.145145
ENSMUSG00000017830	Dhx58	11	-1	100585710	100595097	1.4023	1.32754	3.00315	0.00747063	0.0358657	-2.46731	1.27374	0.632816	-0.150909	1.76943	1.94893	2.2159	1.97809	0.585217
ENSMUSG00000046179	E2f8	7	-1	48516177	48531344	1.39908	0.357515	3.3319	0.00360629	0.0223496	-1.73836	-0.275148	-0.0385616	-0.485328	0.840318	0.86427	1.63408	1.11289	-0.266346
ENSMUSG00000100182	1810006J02Rik	1	1	98059154	98073990	1.39844	-0.809281	2.9588	0.00823323	0.0381071	-2.42337	-2.22268	-1.62352	-1.102	0.142346	-0.434071	-0.413849	-0.235191	-1.6494
ENSMUSG00000029468	P2rx7	5	1	122781974	122829495	1.39758	3.11301	4.15816	0.000561779	0.00711366	-0.334479	2.84648	2.57287	2.22951	3.53619	3.99853	4.27605	3.93692	2.54962
ENSMUSG00000050910	Cdr2l	11	1	115272742	115286958	1.39741	2.77484	5.43746	3.31835e-05	0.00143579	2.45668	2.42118	2.44496	1.88593	3.38859	3.5586	3.95224	3.63314	2.25069
ENSMUSG00000033436	Armcx2	X	-1	133704894	133709970	1.39655	3.13696	3.43389	0.00287073	0.0191386	-1.91844	3.09409	2.19524	2.50681	3.3613	3.85831	4.77651	3.99871	2.59871
ENSMUSG00000069662	Marcks	10	-1	37009371	37014916	1.39614	5.30818	5.86365	1.33993e-05	0.00083329	3.18537	4.97418	4.64742	4.77738	5.45058	6.39711	6.8199	6.22253	4.79966
ENSMUSG00000017466	Timp2	11	-1	118191887	118246566	1.39532	6.98403	3.36798	0.003327	0.0211143	-2.08687	6.99406	6.31964	6.12361	7.61646	7.52906	8.4884	7.87797	6.47911
ENSMUSG00000030761	Myo7a	7	-1	97700267	97768731	1.39445	3.88826	7.97238	2.13665e-07	8.00348e-05	7.32055	3.39203	3.78775	3.45463	4.63206	4.91202	5.24783	4.93064	3.5448
ENSMUSG00000038181	Chpf2	5	1	24791739	24799554	1.38779	4.27031	5.86607	1.33314e-05	0.00083329	3.2054	4.19155	3.64534	3.54953	5.02445	5.01022	5.53846	5.19104	3.79547
ENSMUSG00000023800	Tiam2	17	1	3376848	3581619	1.38748	2.08644	4.27897	0.000428057	0.00592839	0.0733775	1.37935	1.51033	1.62047	3.19352	2.30484	3.21905	2.90581	1.50338
ENSMUSG00000037447	Arid5a	1	1	36346814	36363110	1.38725	3.31082	2.92216	0.00891935	0.040374	-2.9954	2.79651	2.26183	2.72582	4.26704	3.52389	4.21748	4.0028	2.59472
ENSMUSG00000041827	Oasl1	5	1	115061299	115075974	1.38684	0.701885	2.96026	0.00820683	0.0380396	-2.45757	-0.637719	0.632816	-0.616573	1.09344	0.731515	1.6151	1.14668	-0.207159
ENSMUSG00000016382	Pls3	X	-1	74829260	74918788	1.3856	5.92484	7.34172	6.91931e-07	0.000155897	6.16293	5.39937	5.66701	5.53317	6.67598	6.67869	7.42706	6.92724	5.53318
ENSMUSG00000042712	Tceal9	X	1	135145828	135147888	1.38555	3.90363	3.43415	0.00286902	0.0191351	-2.06271	3.79333	3.42087	3.27188	4.1563	4.75842	5.74357	4.8861	3.49536
ENSMUSG00000020900	Myh10	11	1	68582385	68707458	1.38385	5.66252	6.41177	4.31586e-06	0.000448359	4.32514	4.91687	5.12988	5.24968	6.38224	6.31394	6.76013	6.48544	5.09881
ENSMUSG00000026574	Dpt	1	1	164624213	164651835	1.38132	6.54651	3.30802	0.00380374	0.0231108	-2.28225	6.28907	5.89742	5.71135	6.90286	7.21348	7.9674	7.36125	5.96595
ENSMUSG00000013089	Etv5	16	-1	22200059	22258469	1.37923	4.13075	4.87943	0.000112137	0.00270885	1.12582	3.4578	3.47801	3.29945	4.93705	5.20275	4.22688	4.78889	3.41176
ENSMUSG00000035547	Capn5	7	-1	97770766	97827481	1.37539	2.18544	2.89304	0.00950399	0.0421641	-2.84395	1.95865	1.22892	1.4005	2.46427	2.83626	3.39072	2.89708	1.52936
ENSMUSG00000092060	Bend4	5	-1	67549490	67585653	1.37529	1.86784	3.53591	0.0022834	0.0165702	-1.45849	1.41291	1.22892	0.824	2.31583	2.51129	2.72984	2.51899	1.15528
ENSMUSG00000034361	Cpne2	8	1	95259618	95297159	1.37514	2.46046	3.89974	0.00100606	0.0100355	-0.796726	1.98119	1.94802	1.86147	3.12217	3.03243	3.74083	3.29848	1.93023
ENSMUSG00000079419	Ms4a6c	19	1	11446730	11459556	1.37358	3.21215	3.56858	0.00212173	0.0158363	-1.69594	3.05211	2.98134	2.95111	4.19546	3.87414	5.03223	4.36728	2.99485
ENSMUSG00000074415	Mir100hg	9	1	41238373	41628290	1.37015	3.66699	3.42301	0.00294152	0.0194495	-2.06862	3.37511	3.62018	3.0944	4.10787	4.48189	5.57698	4.72225	3.36323
ENSMUSG00000075122	Cd80	16	1	38275923	38316697	1.36585	0.596688	4.12053	0.000611487	0.00750131	-0.177627	0.900701	0.250945	-0.150909	1.52086	1.7228	1.8443	1.69599	0.333579
ENSMUSG00000018217	Pmp22	11	1	63019808	63050373	1.36334	6.12267	4.9159	0.000103463	0.00259302	1.19741	5.67127	5.54306	5.46988	7.03501	6.60589	7.1188	6.9199	5.5614
ENSMUSG00000031875	Cmtm3	8	1	105066042	105074304	1.36244	3.91814	4.601	0.000208072	0.00383019	0.523281	3.69448	3.29931	3.04096	4.24482	4.68178	5.20086	4.70915	3.34491
ENSMUSG00000078546	Zfp995	17	-1	22098551	22128907	1.36219	0.144971	2.85098	0.0104138	0.044853	-2.64387	0.0992471	-1.62352	0.200563	0.205082	0.956388	1.63408	0.931852	-0.441238
ENSMUSG00000050410	Tcf19	17	-1	35823631	35827721	1.3614	1.45576	2.93007	0.00876676	0.0399531	-2.6447	1.30981	0.250945	0.873753	1.54531	2.11803	2.83202	2.16512	0.811504
ENSMUSG00000036894	Rap2b	3	1	61269059	61275851	1.36116	2.90769	3.49769	0.00248804	0.0174923	-1.74506	2.94151	2.28337	2.00234	3.2762	3.67615	4.33525	3.76253	2.40907
ENSMUSG00000029484	Anxa3	5	1	96941198	96993825	1.36036	5.18793	4.91511	0.000103642	0.00259302	1.14247	4.92271	4.60101	4.74767	6.31805	5.66538	6.35505	6.11283	4.75713
ENSMUSG00000036103	Colec12	18	1	9707595	9882644	1.35776	4.78718	2.83114	0.0108715	0.0461469	-3.40251	4.85108	3.98463	3.78227	5.1573	5.40564	6.17557	5.5795	4.20599
ENSMUSG00000026355	Mcm6	1	-1	128259327	128287401	1.35549	3.37855	3.11406	0.0058516	0.0306909	-2.6129	3.21314	2.28337	2.55335	3.61916	3.72061	4.80401	4.04793	2.68329
ENSMUSG00000007041	Clic1	17	1	35268942	35277725	1.34539	5.21009	4.7528	0.00014843	0.00315969	0.783878	4.93719	4.54863	4.59288	5.80468	5.71458	6.62255	6.04727	4.6929
ENSMUSG00000030342	Cd9	6	-1	125437229	125471754	1.34488	5.32317	3.96387	0.000870548	0.00924929	-0.956535	5.09538	4.85221	4.65111	5.99867	5.83575	6.81783	6.21741	4.86623
ENSMUSG00000044548	Dact1	12	1	71356658	71366881	1.3444	2.89504	4.63895	0.000191194	0.00366333	0.744784	2.71816	2.12541	2.19078	3.48022	3.4036	4.19528	3.69303	2.34478
ENSMUSG00000009731	Kcnd1	X	1	7688528	7704519	1.34407	0.446992	3.75776	0.00138575	0.0121531	-0.905985	-0.0758396	0.250945	0.0355041	0.840318	1.47542	1.82791	1.38121	0.0702031
ENSMUSG00000045777	Ifitm10	7	-1	141879574	141927490	1.34341	0.524751	2.83773	0.0107172	0.0457277	-2.7447	0.584674	0.416004	-0.150909	0.954274	1.66936	2.15148	1.59171	0.283256
ENSMUSG00000013707	Tnfaip8l2	3	-1	95046832	95049671	1.34254	1.13434	3.18589	0.00499112	0.0276546	-2.12831	1.59932	0.491953	0.276512	1.81036	1.9339	2.64816	2.13081	0.789262
ENSMUSG00000028581	Laptm5	4	1	130640436	130663452	1.34205	4.50925	3.12121	0.00575978	0.0303656	-2.77057	4.28511	3.73403	3.41317	4.73663	4.84532	5.89879	5.16025	3.81077
ENSMUSG00000041000	Trim62	4	1	128777373	128805121	1.33955	0.780773	3.43904	0.0028378	0.0190056	-1.56688	0.852607	0.416004	-0.150909	1.66172	1.51635	1.95413	1.71073	0.372567
ENSMUSG00000016256	Ctsz	2	-1	174269286	174280832	1.33718	5.20151	3.2933	0.00393064	0.0235882	-2.43364	5.24259	4.38895	4.26956	5.48417	5.92775	6.55754	5.98982	4.6337
ENSMUSG00000002111	Spi1	2	1	90912735	90946101	1.33663	2.42333	2.86863	0.0100221	0.0436404	-2.96417	2.22735	1.74571	1.75929	2.90316	2.74449	4.07887	3.24217	1.91079
ENSMUSG00000008167	Fbxw9	8	1	85786684	85793753	1.33571	1.98972	4.06074	0.000699703	0.00817268	-0.364554	1.41291	1.27264	1.14086	2.61049	2.47022	2.75608	2.61226	1.27547
ENSMUSG00000029561	Oasl2	5	1	115034997	115050295	1.33557	4.0346	3.02838	0.00706797	0.03454	-2.89547	3.4896	3.2887	3.04096	4.18771	4.49731	5.13575	4.60692	3.27309
ENSMUSG00000063506	Arhgap22	14	1	32935983	33091891	1.33441	1.39466	5.29583	4.50632e-05	0.00171592	2.21632	0.900701	1.22892	0.824	2.22792	2.22066	2.46945	2.30601	0.98454
ENSMUSG00000058818	Pirb	7	-1	3714408	3723390	1.33356	3.45614	3.16134	0.00527036	0.0286306	-2.58403	3.48172	2.91391	2.84286	4.27437	3.95453	5.03044	4.41978	3.0795
ENSMUSG00000038648	Creb3l2	6	-1	37304190	37419081	1.33345	5.80823	3.26	0.00423325	0.0247945	-2.4575	5.6093	5.33969	5.14466	6.25458	6.49762	7.3874	6.7132	5.36455
ENSMUSG00000025887	Casp12	9	1	5345430	5373032	1.33235	3.54589	3.50509	0.00244704	0.0173174	-1.8322	3.2783	2.73793	2.95111	3.83785	4.32658	4.81237	4.3256	2.98912
ENSMUSG00000020773	Trim47	11	-1	115996578	116018036	1.33131	4.47986	4.8745	0.000113364	0.00271816	1.07137	3.84955	3.88251	3.84598	5.2156	4.82102	5.53088	5.18917	3.85934
ENSMUSG00000078122	F630028O10Rik	X	1	95283498	95287267	1.33054	1.60575	3.06132	0.00657364	0.0330214	-2.46905	1.27374	1.3563	1.43405	2.08512	2.19568	3.69637	2.65906	1.3547
ENSMUSG00000024663	Rab3il1	19	1	9979033	10015744	1.33053	3.74123	4.7098	0.000163304	0.00333376	0.779643	3.29639	3.23446	3.0944	4.00584	4.47152	5.12573	4.53436	3.20842
ENSMUSG00000028843	Sh3bgrl3	4	-1	133854717	133856100	1.3305	4.18834	4.10625	0.000631476	0.00764751	-0.596874	3.70128	3.60316	3.41317	4.55889	4.83928	5.31113	4.9031	3.57254
ENSMUSG00000027935	Rab13	3	1	90121002	90133692	1.33004	2.16268	3.40827	0.00304028	0.0198432	-1.81614	2.22735	1.58159	1.43405	2.68941	2.83626	3.68276	3.06948	1.74767
ENSMUSG00000052560	Cpne8	15	-1	90371685	90563635	1.32918	3.00008	6.03834	9.29919e-06	0.000669104	3.67061	2.37084	2.51943	2.75266	3.83785	3.80149	3.98957	3.8763	2.54765
ENSMUSG00000035004	Igsf6	7	-1	120663290	120673795	1.3282	1.56757	3.43606	0.00285678	0.0190951	-1.66434	1.62818	0.878976	0.921847	2.46427	2.03596	2.95034	2.48352	1.143
ENSMUSG00000015094	Npdc1	2	1	25289363	25299506	1.32716	4.29732	4.14879	0.000573768	0.00720319	-0.518124	4.00063	3.65363	3.48696	4.79897	4.98856	5.34896	5.0455	3.71374
ENSMUSG00000029186	Pi4k2b	5	1	52898916	52926682	1.32389	2.0446	2.85417	0.010342	0.0446711	-2.96012	2.42118	1.43537	1.36615	2.86481	2.65568	3.69185	3.07078	1.7409
ENSMUSG00000021665	Hexb	13	-1	97312839	97334865	1.32282	4.76892	4.95733	9.4435e-05	0.00251001	1.23215	4.56055	4.15199	4.07592	5.02662	5.76746	6.01015	5.60141	4.26282
ENSMUSG00000023827	Agpat4	17	1	12337591	12438532	1.32032	2.19296	3.44611	0.00279315	0.0188092	-1.74099	2.08891	1.47334	1.75929	3.06412	2.65568	3.59828	3.10603	1.77385
ENSMUSG00000057219	Armc7	11	1	115366493	115381293	1.3171	0.924439	3.77756	0.00132528	0.0118137	-0.868623	0.0992471	0.160747	0.200563	1.41868	1.17665	1.81133	1.46889	0.153519
ENSMUSG00000026200	Glb1l	1	-1	75174880	75187457	1.317	2.05918	3.28267	0.00402487	0.0239044	-2.06796	1.86478	1.89305	1.29489	2.56338	2.94519	3.41836	2.97564	1.68424
ENSMUSG00000044258	Ctla2a	13	-1	61081969	61084439	1.31679	4.66642	3.27073	0.00413331	0.0243745	-2.48532	4.81074	4.05517	4.32427	5.48101	4.79423	6.90344	5.72623	4.39673
ENSMUSG00000049532	Sall2	14	-1	52548629	52566219	1.31671	1.61574	4.03834	0.000735953	0.0084436	-0.388942	0.992332	1.08919	1.09963	1.86966	2.4909	2.69411	2.35156	1.06039
ENSMUSG00000085517	Gm12963	4	-1	129918049	129941567	1.31609	-0.689812	2.9919	0.00765734	0.0364785	-2.3582	-0.38618	-1.98609	-0.616573	0.533136	0.506223	0.0491225	0.362827	-0.996282
ENSMUSG00000085894	Gm15832	1	-1	39586651	39591083	1.31486	2.14498	4.29749	0.000410604	0.00578111	0.0850289	2.22735	1.71435	1.36615	2.72196	2.98218	3.51369	3.07261	1.76928
ENSMUSG00000059277	R74862	7	-1	142575521	142607423	1.31445	1.17211	4.514	0.000252697	0.00432999	0.622537	0.179417	0.564103	0.545699	2.05137	1.9339	1.27151	1.75226	0.42974
ENSMUSG00000085399	Foxd2os	4	1	114766424	114779164	1.31242	-0.0856573	2.9458	0.0084706	0.0390375	-2.44248	-1.86011	-0.705986	-0.254003	-0.0641048	0.239119	0.852431	0.342481	-0.940033
ENSMUSG00000038991	Txndc5	13	-1	38684055	38712800	1.3115	5.89818	3.70453	0.00156242	0.0130191	-1.48898	5.84418	5.29269	5.10615	6.22745	6.43162	7.56884	6.74264	5.41434
ENSMUSG00000049625	Tifab	13	-1	56321517	56326698	1.31057	1.41185	3.12369	0.0057284	0.0302814	-2.27802	0.751324	1.27264	0.873753	1.92662	1.87218	2.95034	2.24971	0.965906
ENSMUSG00000047749	Zc3hav1l	6	-1	38264331	38276194	1.31028	1.74895	3.42198	0.00294836	0.0194533	-1.70482	1.62818	1.47334	0.60582	2.1017	2.32802	3.12824	2.51932	1.23578
ENSMUSG00000024621	Csf1r	18	1	61233670	61265221	1.30861	5.95012	3.93306	0.000933194	0.00969114	-0.996231	5.66954	5.25231	5.0204	6.52432	6.18976	7.16154	6.62521	5.31408
ENSMUSG00000026796	Niban2	2	1	32766126	32815266	1.30817	5.17302	5.3035	4.43197e-05	0.00171592	1.98302	4.78214	4.61806	4.61499	5.80341	5.69799	6.45451	5.98531	4.67173
ENSMUSG00000024737	Slc15a3	19	1	10817091	10836726	1.30729	1.54051	3.60759	0.00194355	0.0149229	-1.29025	0.947244	0.821261	1.33096	1.90788	2.40632	2.66672	2.32697	1.03315
ENSMUSG00000032640	Chsy1	7	1	65759263	65823546	1.30677	3.58857	5.16153	6.0353e-05	0.00202101	1.76409	3.37511	3.10742	3.0944	4.09551	4.2798	5.12405	4.49979	3.19231
ENSMUSG00000026483	Niban1	1	1	151446937	151597690	1.30539	4.85805	3.89532	0.00101614	0.0100716	-1.11731	4.5303	4.22614	4.05451	4.9758	5.56897	6.22493	5.5899	4.27031
ENSMUSG00000037742	Eef1a1	9	-1	78385731	78396433	1.30412	9.98669	2.93872	0.00860266	0.0394541	-2.63362	10.1254	9.17459	9.07484	10.4496	10.5129	11.3217	10.7614	9.45827
ENSMUSG00000104253	Gm37174	1	1	121255821	121258878	1.30283	-1.05469	2.80712	0.0114515	0.0479836	-2.68571	-1.3296	-2.47152	-1.54946	-0.705651	-0.434071	-0.265751	-0.468491	-1.78353
ENSMUSG00000002083	Bbc3	7	1	16042318	16052130	1.30078	1.36649	3.75114	0.00140661	0.0122273	-0.950924	0.900701	0.821261	0.200563	1.96338	1.80769	2.04203	1.9377	0.640842
ENSMUSG00000021998	Lcp1	14	1	75368541	75468282	1.30002	5.29349	3.1148	0.00584202	0.0306506	-2.81371	5.15608	4.78963	4.37697	5.66382	5.7664	6.82817	6.08613	4.77423
ENSMUSG00000004768	Rab23	1	1	33758968	33781645	1.29922	3.23159	5.24394	5.04364e-05	0.00182148	1.98343	2.99787	2.90004	2.62773	4.05776	3.86229	4.49434	4.13813	2.84188
ENSMUSG00000020614	Fam20a	11	-1	109560575	109613105	1.2989	2.16754	4.48259	0.000271089	0.00450153	0.491624	1.88883	1.61594	1.56097	2.57531	3.14111	3.20006	2.97216	1.68858
ENSMUSG00000025875	Tspan17	13	1	54937190	54944589	1.29722	3.73603	4.99115	8.76615e-05	0.00241797	1.39825	3.26917	3.09529	3.14593	4.91141	4.46107	4.05089	4.47446	3.17013
ENSMUSG00000027199	Gatm	2	-1	122424948	122441784	1.29673	1.96745	2.80755	0.0114409	0.0479547	-2.90196	1.37935	0.934471	0.482963	1.59301	2.14438	2.86454	2.20064	0.932263
ENSMUSG00000060671	Atp8b2	3	-1	89846788	89870815	1.29578	4.79652	6.2379	6.15606e-06	0.000544812	3.95124	4.52647	4.20373	4.25555	5.60396	5.24141	6.03803	5.6278	4.32858
ENSMUSG00000029622	Arpc1b	5	1	145051025	145067515	1.29467	5.90643	4.17876	0.000536316	0.00689409	-0.445951	5.62728	5.35503	5.22353	6.57938	6.31321	7.20662	6.69974	5.40195
ENSMUSG00000048450	Msx1	5	-1	37977829	37981927	1.29123	1.09057	4.5886	0.00021391	0.00390197	0.776044	0.852607	0.491953	0.545699	1.44491	2.33947	1.92359	1.90266	0.630086
ENSMUSG00000003355	Fkbp11	15	-1	98622247	98626079	1.29008	1.05639	3.04609	0.00679786	0.0336799	-2.39312	1.03605	0.250945	0.77247	1.85017	1.43329	2.68504	1.9895	0.686489
ENSMUSG00000006360	Crip1	12	1	113109936	113117499	1.29008	5.18695	2.87701	0.00984134	0.0431684	-3.31729	5.20717	4.40377	4.27882	6.13582	5.27906	6.33851	5.9178	4.62992
ENSMUSG00000076431	Sox4	13	-1	29132902	29137696	1.2898	3.85047	3.5804	0.0020661	0.0155208	-1.74786	3.61742	3.46865	3.46279	4.53161	4.72607	5.16705	4.80824	3.51628
ENSMUSG00000096145	Vkorc1	7	-1	127492235	127494789	1.28943	3.42187	3.2983	0.00388706	0.0234227	-2.26864	3.26917	2.9681	2.59844	3.63063	4.26487	4.78077	4.22543	2.94524
ENSMUSG00000059327	Eda	X	1	99019212	99444368	1.28819	1.77063	4.31522	0.000394563	0.00563697	0.172415	1.88883	1.18383	0.873753	2.52701	3.01111	2.27756	2.60523	1.31547
ENSMUSG00000040613	Apobec1	6	-1	122554751	122579403	1.28743	3.01371	3.24426	0.00438418	0.0253649	-2.3401	3.15484	2.53747	2.42574	3.29795	4.07586	4.58249	3.98544	2.70602
ENSMUSG00000026536	Ifi211	1	-1	173723911	173740612	1.28712	1.91924	3.57033	0.00211344	0.0157964	-1.43829	1.56988	1.47334	1.56097	3.02987	2.50113	2.97289	2.83463	1.53473
ENSMUSG00000034684	Sema3f	9	-1	107558699	107587674	1.2859	4.08255	4.67408	0.000176806	0.00348998	0.65358	3.63885	3.54194	3.64575	4.92312	4.68851	5.07974	4.89712	3.60885
ENSMUSG00000041577	Prelp	1	-1	133838042	133849152	1.28558	5.96602	3.28846	0.00397324	0.023773	-2.40485	5.55962	5.25504	5.13959	6.00639	6.70049	7.16847	6.62512	5.31808
ENSMUSG00000021318	Gli3	13	1	15637820	15904611	1.28299	1.85619	3.91852	0.000964325	0.00984933	-0.688519	1.62818	1.5464	1.2579	2.34398	2.78693	3.0875	2.73947	1.47749
ENSMUSG00000031274	Col4a5	X	1	140258381	140472230	1.28275	6.03379	3.60719	0.00194526	0.0149272	-1.67263	5.67473	5.82585	5.68721	6.7122	6.87685	7.48015	7.02307	5.72926
ENSMUSG00000030323	Ift122	6	1	115830431	115903660	1.2802	3.73624	3.9227	0.000955265	0.00981279	-0.888416	2.9066	2.75345	2.7393	3.80278	4.61504	3.80924	4.07569	2.79978
ENSMUSG00000002257	Def6	17	1	28426752	28447582	1.27611	1.55842	2.98068	0.00784806	0.0370049	-2.57293	1.56988	0.698404	0.77247	1.8304	2.25734	2.75608	2.28127	1.01358
ENSMUSG00000052688	Rab7b	1	1	131616433	131643177	1.2733	3.02633	2.88207	0.00973358	0.042824	-3.07902	3.00888	2.59026	2.26723	3.97017	3.47801	4.25475	3.90097	2.62212
ENSMUSG00000036908	Unc93b1	19	1	3985186	3999340	1.2733	4.84611	3.19617	0.0048786	0.0272941	-2.64044	4.93719	3.92423	3.68808	5.05882	5.39471	5.96494	5.47282	4.18317
ENSMUSG00000021643	Serf1	13	1	100244520	100251079	1.27136	1.61785	4.55335	0.000231422	0.00409617	0.687482	0.900701	1.18383	1.36615	2.05137	2.68291	2.46945	2.40124	1.15023
ENSMUSG00000025007	Aldh18a1	19	-1	40538701	40576907	1.27101	3.48859	4.83456	0.00012383	0.00284934	1.07787	3.00888	3.13136	2.91592	3.90552	4.2798	4.65398	4.27977	3.01872
ENSMUSG00000031387	Renbp	X	-1	72965727	72974456	1.26975	1.96523	3.13865	0.00554186	0.0296149	-2.33357	2.26458	0.934471	1.29489	2.21274	2.83626	3.24398	2.76432	1.49798
ENSMUSG00000026458	Ppfia4	1	-1	134224521	134260666	1.2696	1.91739	4.81592	0.000129048	0.00292678	1.23724	1.11971	1.18383	0.921847	1.85017	2.4909	2.61032	2.31713	1.07513
ENSMUSG00000054418	2900041M22Rik	11	1	117502073	117504683	1.26945	-1.49806	3.17575	0.00510474	0.0280408	-2.04375	-1.3296	-1.98609	-1.30845	-0.95719	0.422565	-0.337901	-0.290842	-1.54138
ENSMUSG00000062488	Ifit3b	19	1	34585370	34590801	1.26903	2.12199	3.35155	0.0034515	0.0216007	-1.857	1.15979	1.22892	1.46684	1.86966	2.89951	2.79876	2.52264	1.28518
ENSMUSG00000044949	Ubtd2	11	1	32405370	32466687	1.26786	1.16208	3.84853	0.00112925	0.0107672	-0.764503	1.19878	0.416004	0.873753	1.63918	1.85632	2.78184	2.09245	0.829513
ENSMUSG00000026072	Il1r1	1	1	40264240	40356417	1.26638	4.14823	4.53819	0.000239393	0.00418666	0.332607	4.16718	3.67008	3.64575	4.76814	4.76268	5.77704	5.10262	3.82767
ENSMUSG00000028629	Exo5	4	-1	120778393	120782214	1.26564	1.38928	4.36021	0.000356651	0.00533388	0.303592	0.584674	1.27264	0.482963	1.74853	2.04996	2.24088	2.01312	0.780092
ENSMUSG00000078954	Arhgap8	15	1	84604253	84656408	1.26366	-0.610315	3.04741	0.0067781	0.0336735	-2.25863	-1.12315	-1.33402	-1.30845	-0.140054	-0.151671	0.307434	0.00523651	-1.2552
ENSMUSG00000029778	Adcyap1r1	6	1	55428963	55478436	1.26345	3.21364	4.84785	0.000120242	0.00280917	1.13989	2.88285	2.65776	2.77901	4.09964	4.55492	3.47209	4.04222	2.77321
ENSMUSG00000022892	App	16	-1	84746573	84970654	1.26148	7.68152	6.81549	1.92175e-06	0.000294796	5.21346	7.36309	7.16547	7.2322	8.50195	8.31711	8.71787	8.51231	7.25358
ENSMUSG00000052160	Pld4	12	1	112727089	112735424	1.25851	3.52273	2.97657	0.00791894	0.037239	-2.9405	3.54361	2.69037	2.50681	3.7772	3.95825	4.79349	4.17631	2.9136
ENSMUSG00000004508	Gab2	7	1	96730793	96958153	1.25801	5.01941	7.6354	3.97692e-07	0.000125347	6.68121	4.5455	4.68431	4.62955	6.10941	5.99988	5.50276	5.87068	4.61979
ENSMUSG00000030782	Tgfb1i1	7	1	127845984	127854871	1.25766	4.11134	4.32392	0.000386924	0.0055794	-0.124763	3.70806	3.57724	3.68111	4.75509	4.54506	5.44883	4.91633	3.65547
ENSMUSG00000072694	1500011B03Rik	5	-1	114946257	114961529	1.25637	1.06925	4.01658	0.00077297	0.00863703	-0.402283	1.03605	0.564103	0.348662	2.16619	1.49603	2.11141	1.92454	0.649606
ENSMUSG00000030748	Il4ra	7	1	125151292	125178646	1.25534	4.45999	4.06499	0.000693023	0.00812802	-0.739841	4.02796	4.03627	4.42365	5.44896	4.74557	6.06451	5.41968	4.16263
ENSMUSG00000008393	Carhsp1	16	-1	8476444	8490019	1.25512	5.05721	2.97516	0.00794344	0.0372873	-3.11685	5.10824	4.13433	4.27882	5.94454	5.43529	5.91925	5.76636	4.50713
ENSMUSG00000068758	Il3ra	14	-1	8113752	8123488	1.25508	1.93559	4.64508	0.000188598	0.00363897	0.874708	1.65646	1.27264	0.77247	2.30154	2.35083	2.79033	2.4809	1.23386
ENSMUSG00000033066	Gas7	11	1	67345917	67575800	1.25434	2.59614	3.47572	0.00261373	0.0180761	-1.6964	2.12984	1.86476	1.70536	3.07256	2.74449	3.64582	3.15429	1.89998
ENSMUSG00000033149	Phldb2	16	-1	45566606	45773961	1.25405	4.80892	6.31877	5.21611e-06	0.000499442	4.11397	4.58651	4.5217	4.30626	5.50302	5.44062	6.24436	5.72933	4.47149
ENSMUSG00000046417	Lrrc75a	11	-1	62495710	62539349	1.25352	1.98629	5.21169	5.41029e-05	0.0019027	2.04607	1.19878	1.51033	1.2579	2.32997	2.29311	3.05265	2.55858	1.32234
ENSMUSG00000023009	Nckap5l	15	-1	99319916	99355629	1.25213	2.62999	6.4056	4.3703e-06	0.000448359	4.42536	2.10952	2.36642	1.88593	3.15432	3.31358	3.59828	3.35539	2.12062
ENSMUSG00000024666	Tmem138	19	-1	10547842	10554726	1.25117	1.54303	3.56269	0.00215005	0.015981	-1.37926	0.900701	0.987911	1.14086	2.08512	1.88786	2.79033	2.25443	1.00982
ENSMUSG00000025498	Irf7	7	-1	140842619	140846394	1.25089	3.56849	3.41369	0.0030036	0.0197143	-1.98899	3.13487	2.59026	2.58357	3.55437	4.28573	4.21433	4.01814	2.76956
ENSMUSG00000053332	Gas5	1	1	160861992	160866116	1.24701	5.26754	5.23443	5.14907e-05	0.00184281	1.8327	5.18064	4.52622	4.62592	5.97411	5.95127	6.16419	6.02986	4.77759
ENSMUSG00000031799	Tpm4	8	1	72884018	72906986	1.24241	6.82829	5.27664	4.69784e-05	0.00175944	2.04112	6.18003	6.48093	6.36343	7.39931	7.16524	8.21206	7.5922	6.34146
ENSMUSG00000006395	Hyi	4	1	118217187	118219941	1.24229	1.2056	2.80464	0.0115129	0.048141	-2.8678	1.19878	0.698404	0.200563	1.99922	1.75736	2.08406	1.94688	0.69925
ENSMUSG00000020185	E2f7	10	1	110581300	110623245	1.24113	0.578236	3.14527	0.00546126	0.0293606	-2.10748	0.327516	-0.886559	0.200563	0.879312	0.799419	1.74302	1.14058	-0.119493
ENSMUSG00000036887	C1qa	4	-1	136623228	136626114	1.24041	5.84121	3.73277	0.00146607	0.012505	-1.44308	5.57266	5.20232	5.16977	6.18431	6.21173	7.30688	6.56764	5.31492
ENSMUSG00000059791	Nrm	17	1	36172210	36176294	1.23794	1.19162	3.33018	0.00362022	0.0223764	-1.79884	0.900701	0.821261	-0.150909	1.66172	1.34516	2.24088	1.74925	0.523684
ENSMUSG00000074220	Zfp382	7	1	29821367	29834375	1.23658	0.321475	3.69195	0.00160732	0.0133238	-1.03486	0.0143582	-0.886559	-0.365034	0.759017	0.696326	1.0632	0.839514	-0.412411
ENSMUSG00000020230	Prmt2	10	-1	76043056	76073699	1.23629	3.79524	6.96553	1.43069e-06	0.000241517	5.46189	3.43349	3.07074	3.0944	4.55287	4.60559	4.16949	4.44265	3.19954
ENSMUSG00000035208	Slfn8	11	-1	82892984	82911636	1.23476	1.81816	3.1387	0.00554124	0.0296149	-2.29244	1.71143	0.987911	1.09963	1.96338	2.24522	3.25628	2.48829	1.26633
ENSMUSG00000050721	Plekho2	9	-1	65459980	65487322	1.23396	4.15121	4.51775	0.000250588	0.00430843	0.320068	3.83105	3.45922	3.23428	4.53466	4.63376	5.06582	4.74475	3.50818
ENSMUSG00000021217	Tshz3	7	1	36397543	36472978	1.23249	2.07385	7.02668	1.2697e-06	0.000232398	5.59287	1.37935	2.05204	1.93362	2.92196	2.88395	3.21275	3.00622	1.78834
ENSMUSG00000075592	Nynrin	14	1	56091467	56112193	1.23179	3.31521	2.97117	0.00801318	0.0374973	-2.9056	3.12478	2.50117	2.40896	3.54228	3.57322	4.61391	3.9098	2.67831
ENSMUSG00000063838	Cdc42ep5	7	-1	4154259	4167859	1.23028	1.39361	2.84333	0.0105879	0.0453803	-2.80625	1.59932	0.491953	0.276512	1.76943	2.07757	2.2159	2.02097	0.789262
ENSMUSG00000033287	Kctd17	15	1	78312764	78323503	1.23017	4.08141	4.22582	0.00048241	0.00644828	-0.318714	3.7546	3.54194	3.08387	4.57085	4.77116	4.7221	4.68804	3.46014
ENSMUSG00000022074	Tnfrsf10b	14	1	70004921	70021860	1.22938	1.72441	2.97105	0.00801535	0.0374973	-2.60146	1.95865	0.250945	1.01348	2.01682	2.25734	2.69411	2.32276	1.07436
ENSMUSG00000038679	Trps1	15	-1	50518148	50753859	1.2284	2.96235	4.19738	0.000514298	0.00672387	-0.24411	2.80917	2.3461	2.49096	3.42198	3.82204	4.08233	3.77545	2.54874
ENSMUSG00000032431	Crtap	9	-1	114204202	114219743	1.22803	4.58861	5.4972	2.9185e-05	0.00132849	2.40236	4.26688	4.09833	4.02728	4.98923	5.30411	5.80349	5.36561	4.13083
ENSMUSG00000015027	Galns	8	-1	123304981	123338202	1.22798	2.84324	3.75506	0.00139422	0.0121715	-1.17212	2.22735	2.42572	2.35743	3.76163	2.9601	3.98588	3.5692	2.33683
ENSMUSG00000046169	Adamts6	13	1	104424343	104633203	1.22633	2.73088	3.91386	0.000974502	0.00989863	-0.837619	2.64944	2.23997	2.30399	3.46748	3.76374	3.64582	3.62568	2.3978
ENSMUSG00000026288	Inpp5d	1	1	87548034	87648229	1.22404	3.54592	3.44736	0.00278539	0.0187795	-1.95896	3.22263	2.90004	2.91592	4.17992	3.71183	4.83305	4.2416	3.01286
ENSMUSG00000042515	Pwwp3b	X	1	138110791	138139084	1.22301	1.57264	3.27149	0.00412633	0.0243453	-2.04695	1.50912	1.31508	1.4989	2.41204	2.50113	3.05969	2.65762	1.44103
ENSMUSG00000032135	Mcam	9	1	44045766	44054024	1.22291	5.87688	3.56998	0.00211507	0.0158012	-1.80487	5.51396	5.25231	5.08255	6.27848	6.0187	7.24069	6.51262	5.28294
ENSMUSG00000060216	Arrb2	11	1	70323461	70331654	1.22103	3.86427	3.66389	0.0017122	0.0138376	-1.53161	3.39203	3.26725	3.18587	4.07045	4.3063	5.12405	4.50027	3.28171
ENSMUSG00000121093	Gm56906	17	1	21695173	21698393	1.22067	2.29578	4.43787	0.000299645	0.00473938	0.362038	2.22735	1.61594	2.11005	3.21655	3.12135	3.32214	3.22001	1.98445
ENSMUSG00000031558	Slit2	5	1	48140480	48465075	1.21867	2.57705	4.04289	0.000728435	0.00839263	-0.543446	2.51686	2.21778	2.22951	3.23921	3.29605	4.06844	3.53457	2.32138
ENSMUSG00000031207	Msn	X	1	95139648	95212158	1.21707	7.82208	7.55207	4.64817e-07	0.000130468	6.57126	7.27574	7.48993	7.48271	8.88179	8.43854	8.56041	8.62691	7.41613
ENSMUSG00000040675	Mthfd1l	10	1	3923118	4117081	1.21495	1.5675	3.05873	0.00661124	0.0331426	-2.43465	0.947244	1.3563	1.14086	2.15034	2.13126	2.75608	2.34589	1.14813
ENSMUSG00000042082	Arsb	13	1	93908138	94079524	1.21311	4.04058	2.88578	0.00965533	0.0425844	-3.21603	3.97839	3.30984	3.01902	4.04496	4.75629	5.15888	4.65337	3.43575
ENSMUSG00000019823	Mical1	10	1	41352310	41363028	1.21258	4.12591	5.07041	7.3662e-05	0.00220534	1.51806	4.12225	3.47801	3.29945	4.85873	4.86328	4.83715	4.85305	3.63324
ENSMUSG00000028541	B4galt2	4	-1	117726457	117740684	1.21215	2.50466	5.88952	1.26907e-05	0.000818985	3.39881	2.14987	2.19524	2.04639	3.0471	3.41447	3.5239	3.32849	2.1305
ENSMUSG00000029126	Nsg1	5	-1	38294536	38317251	1.21112	2.05361	3.4848	0.00256104	0.0178652	-1.62277	1.95865	1.31508	1.46684	2.72196	2.24522	3.43469	2.80062	1.58019
ENSMUSG00000007613	Tgfbr1	4	1	47353222	47414931	1.21072	4.75556	5.63441	2.17646e-05	0.00110822	2.68656	4.38571	4.46158	4.36398	5.38436	5.63318	5.83664	5.61806	4.40375
ENSMUSG00000074361	C5ar2	7	-1	15968510	15978079	1.21062	0.85246	3.25921	0.00424077	0.0248205	-1.93426	0.179417	0.491953	0.71903	1.36474	1.32226	2.28959	1.65886	0.463467
ENSMUSG00000022844	Pdia5	16	-1	35217682	35311243	1.20855	2.33838	3.07038	0.0064438	0.0326077	-2.57285	2.22735	1.77641	2.15098	2.61049	3.06728	4.05794	3.24524	2.05158
ENSMUSG00000033880	Lgals3bp	11	-1	118283577	118292918	1.20769	5.41877	2.78675	0.0119665	0.0494597	-3.50735	5.0374	4.4521	4.31978	5.37415	5.96149	6.14115	5.8256	4.6031
ENSMUSG00000048965	Mrgpre	7	-1	143332100	143338237	1.20741	1.51562	3.91519	0.000971589	0.00987966	-0.626705	1.03605	0.632816	0.921847	1.54531	2.57079	2.04203	2.05271	0.863572
ENSMUSG00000025776	Crispld1	1	1	17797269	17836568	1.20469	1.27707	4.2633	0.000443404	0.0060834	0.0844516	1.03605	1.13729	1.09963	1.70578	2.90722	2.1776	2.26353	1.09099
ENSMUSG00000026421	Csrp1	1	1	135647799	135679970	1.20306	5.55976	2.82721	0.0109643	0.0464377	-3.40907	5.34826	4.79339	4.8413	5.65822	5.81334	7.17537	6.21565	4.99432
ENSMUSG00000029761	Cald1	6	1	34575435	34752408	1.20087	6.10671	4.29217	0.000415543	0.00581005	-0.1667	5.93503	5.61912	5.76342	6.5985	6.53856	7.81562	6.98422	5.77252
ENSMUSG00000031565	Fgfr1	8	1	26003670	26065734	1.2003	5.54967	3.75483	0.00139495	0.0121715	-1.41255	5.29076	5.17089	4.9897	6.26198	6.20783	6.59011	6.35331	5.15045
ENSMUSG00000020736	Nt5c	11	-1	115381246	115382688	1.19948	2.70175	3.53106	0.00230841	0.0166658	-1.63255	2.62102	2.07692	1.95689	3.25412	3.14111	3.86253	3.41925	2.21828
ENSMUSG00000022817	Itgb5	16	1	33650035	33769708	1.19896	6.75963	7.73309	3.31628e-07	0.000106831	6.90686	6.26631	6.42269	6.41999	7.26819	7.77999	7.69425	7.58081	6.36966
ENSMUSG00000041707	Tmem273	14	1	32507920	32539941	1.19871	0.193204	3.31305	0.00376129	0.0229568	-1.77848	0.327516	-0.269887	-0.485328	0.716582	0.832209	1.59587	1.04822	-0.142566
ENSMUSG00000033460	Armcx1	X	1	133618712	133622666	1.19866	2.3922	3.05547	0.00665899	0.0332965	-2.58253	2.24609	2.10137	1.4989	2.51468	2.98947	3.84634	3.11683	1.94879
ENSMUSG00000060470	Adgrg3	8	1	95744320	95771878	1.19835	1.23823	4.31856	0.000391616	0.00561688	0.214827	0.255366	1.22892	1.0572	2.19739	2.11803	1.79455	2.03665	0.847161
ENSMUSG00000041779	Tram2	1	-1	21066523	21149453	1.19744	3.18022	4.30316	0.000405401	0.00573796	-0.0491372	2.77086	2.87189	2.71221	3.6076	3.93579	4.3668	3.97006	2.78499
ENSMUSG00000063445	Nmral1	16	-1	4527923	4537220	1.19291	1.70607	2.81387	0.0112855	0.0474981	-2.9102	0.900701	1.22892	1.0572	3.08928	1.91872	1.86051	2.28951	1.06227
ENSMUSG00000003363	Pld3	7	-1	27231425	27252643	1.19258	4.98276	8.70664	5.8091e-08	3.89863e-05	8.58915	4.64768	4.53971	4.45259	5.62849	5.79683	5.80139	5.74223	4.54666
ENSMUSG00000032353	Tmed3	9	-1	89581259	89587121	1.19154	4.45109	3.91174	0.000979171	0.00990673	-1.07532	4.43961	3.90352	3.85839	4.88051	5.11053	5.81705	5.26936	4.06717
ENSMUSG00000026547	Tagln2	1	1	172327614	172334947	1.19115	6.22719	4.12101	0.000610827	0.00750131	-0.55304	5.63263	5.79994	5.68547	6.67251	6.30375	7.73686	6.90437	5.70601
ENSMUSG00000097183	Gm17501	3	1	145356067	145383764	1.19071	1.5786	3.31886	0.00371283	0.0227487	-1.9169	1.53982	1.13729	1.0572	2.45139	2.03596	2.84022	2.44252	1.24477
ENSMUSG00000034593	Myo5a	9	1	74978297	75130970	1.18789	4.30749	2.87162	0.00995717	0.0434753	-3.29303	4.38148	3.34098	3.66707	4.81162	4.7041	5.49109	5.00227	3.79651
ENSMUSG00000036718	Micall2	5	-1	139692451	139722091	1.18753	1.37151	3.35456	0.00342835	0.0215116	-1.76754	0.524553	1.03944	0.545699	1.47067	1.7911	2.31334	1.85837	0.703231
ENSMUSG00000036362	P2ry13	3	-1	59115313	59118303	1.18726	0.768778	2.81539	0.0112486	0.0473921	-2.80006	0.751324	0.250945	0.200563	1.90788	0.832209	2.0978	1.61263	0.400944
ENSMUSG00000045658	Pid1	1	-1	84014017	84341901	1.18669	3.5666	3.74561	0.00142426	0.0123053	-1.33265	3.12478	3.2564	3.08387	4.19159	3.97302	4.84328	4.33597	3.15502
ENSMUSG00000004562	Arhgef40	14	1	52222176	52243708	1.18617	5.19114	6.21624	6.43634e-06	0.000554386	3.90395	4.97979	4.66393	4.67586	5.89901	6.08056	5.90954	5.96304	4.77319
ENSMUSG00000039942	Ptger4	15	-1	5236142	5273668	1.18339	2.41036	3.66289	0.00171605	0.0138469	-1.29551	1.98119	1.71435	2.04639	2.4897	2.92253	3.82585	3.07936	1.91398
ENSMUSG00000033684	Qsox1	1	-1	155651775	155688635	1.18126	5.70588	4.78574	0.000137971	0.00304425	0.87011	5.29302	5.22197	5.13704	6.66765	6.09161	6.40702	6.38876	5.21734
ENSMUSG00000014813	Stc1	14	1	69266687	69279253	1.1807	1.86111	3.08606	0.0062247	0.0318897	-2.4689	1.30981	1.74571	1.95689	3.23169	2.47022	2.89633	2.86608	1.67081
ENSMUSG00000043631	Ecm2	13	1	49658286	49686265	1.17986	4.9749	3.84826	0.00112994	0.0107672	-1.23217	4.56055	4.53971	4.38985	5.52778	6.21018	5.30225	5.68007	4.4967
ENSMUSG00000043943	Naalad2	9	-1	18233247	18314291	1.17944	4.1486	5.46268	3.1431e-05	0.00138701	2.34697	4.02796	3.7573	3.68808	4.75247	5.29679	4.97568	5.00831	3.82444
ENSMUSG00000026479	Lamc2	1	-1	152998502	153062193	1.17743	3.04042	4.90791	0.000105303	0.00260704	1.28252	2.74475	2.76879	2.56854	4.19931	3.79734	3.63644	3.8777	2.69403
ENSMUSG00000114432	Gm49391	13	-1	61043164	61084385	1.17711	4.59903	3.19675	0.00487229	0.0272916	-2.65132	4.69618	4.19807	4.28803	5.40455	4.64072	6.6893	5.57819	4.39409
ENSMUSG00000030254	Rad18	6	-1	112596811	112673647	1.17597	0.475343	3.58065	0.00206496	0.0155208	-1.26553	0.396229	0.250945	-0.0546937	1.47067	0.956388	1.70761	1.37822	0.197493
ENSMUSG00000095115	Itpripl2	7	-1	118084334	118091198	1.17575	5.44899	6.06457	8.80594e-06	0.000664711	3.59915	5.0561	5.00259	5.00931	6.02173	6.1259	6.46449	6.20404	5.02267
ENSMUSG00000031907	Zfp90	8	1	107141959	107153230	1.1742	2.43284	4.63814	0.00019154	0.00366405	0.775072	2.38782	2.14907	1.88593	3.39533	3.08099	3.48261	3.31964	2.14094
ENSMUSG00000003573	Homer3	8	1	70735477	70747011	1.17366	3.19058	5.29255	4.53845e-05	0.00172407	2.10417	3.13487	2.3461	2.67059	3.81288	3.89369	4.00787	3.90482	2.71719
ENSMUSG00000007039	Ddah2	17	1	35278011	35281071	1.1733	4.13983	6.715	2.34567e-06	0.000336552	4.94252	3.67387	3.67008	3.59474	4.63206	4.87906	4.9456	4.81891	3.64623
ENSMUSG00000036356	Csgalnact1	8	-1	68809433	69187798	1.17146	2.28686	3.55869	0.00216946	0.0160866	-1.54602	2.14987	2.19524	1.88593	2.93126	2.98218	3.78396	3.23247	2.07701
ENSMUSG00000025212	Sfxn3	19	1	45035942	45044822	1.17053	4.05404	3.30567	0.00382366	0.0231881	-2.37152	3.95581	3.67823	3.57982	4.77591	4.49218	5.46615	4.91141	3.73795
ENSMUSG00000041836	Ptpre	7	1	135139210	135288022	1.1693	2.79937	5.61715	2.25804e-05	0.00112254	2.83209	2.54739	2.00097	2.26723	3.39533	3.35929	3.59828	3.45097	2.27186
ENSMUSG00000030804	Gm21974	7	-1	127485399	127494626	1.16877	3.57563	3.15223	0.00537777	0.0290184	-2.61235	3.44164	3.18954	2.81766	3.68667	4.3691	4.87155	4.30911	3.14961
ENSMUSG00000035372	1810055G02Rik	19	1	3758293	3767881	1.16813	2.66946	4.60508	0.000206187	0.00380698	0.689484	2.10952	2.59026	2.06793	3.28349	3.19883	3.73645	3.40625	2.2559
ENSMUSG00000031167	Rbm3	X	-1	8005214	8012119	1.16735	6.21214	3.91121	0.000980346	0.00991036	-1.01215	6.16041	5.69339	5.52152	7.49814	6.14886	7.16276	6.93659	5.79177
ENSMUSG00000105987	AI506816	5	-1	23903294	23917684	1.16643	4.41583	5.81699	1.47821e-05	0.000883709	3.08369	3.90365	4.18097	4.04368	5.07361	4.81488	5.72819	5.20556	4.04277
ENSMUSG00000071722	Spin4	X	-1	94066116	94070288	1.16484	0.258256	3.25308	0.00429898	0.0250701	-1.89201	-0.782108	-0.149593	0.348662	0.80024	0.832209	1.24706	0.959837	-0.194346
ENSMUSG00000035184	Fam124a	14	1	62793186	62845935	1.16414	3.03771	3.77482	0.00133348	0.0118664	-1.18637	2.66345	2.88603	2.45872	4.4818	3.37607	3.67361	3.84383	2.6694
ENSMUSG00000036672	Cenpt	8	-1	106571305	106579910	1.16236	1.94094	3.53924	0.0022664	0.0165255	-1.50088	1.65646	1.68228	1.33096	2.41204	2.39539	3.29854	2.70199	1.55657
ENSMUSG00000021493	Pdlim7	13	-1	55643608	55661489	1.15854	5.03914	5.986	1.03705e-05	0.000719987	3.42607	4.63708	5.09985	4.63316	6.13582	5.5714	6.10759	5.93827	4.79003
ENSMUSG00000000555	Itga5	15	-1	103252713	103275190	1.15591	6.01052	4.24685	0.00046012	0.0062436	-0.282134	5.56895	5.73305	5.76177	7.39133	6.16584	6.91173	6.82297	5.68792
ENSMUSG00000040322	Slc25a24	3	1	109030465	109075773	1.15416	3.22676	3.53125	0.00230744	0.0166658	-1.74348	2.9066	2.91391	2.67059	3.75116	3.70741	4.47077	3.97645	2.83037
ENSMUSG00000099060	Mir7025	5	1	75337492	75337565	1.15347	-0.15316	3.25876	0.004245	0.0248246	-1.87225	-0.172055	0.0645319	-1.102	0.759017	0.696326	0.751737	0.735693	-0.403174
ENSMUSG00000091549	Gm6548	17	-1	79158221	79159385	1.15326	2.34538	3.81134	0.00122807	0.0113276	-0.947285	2.30088	1.43537	1.43405	2.58713	2.94519	3.09437	2.87556	1.72343
ENSMUSG00000034663	Bmp2k	5	1	97145548	97239726	1.15318	3.40742	3.87648	0.00106025	0.0103499	-1.01479	3.30535	2.95474	2.64216	4.10787	3.68515	4.57514	4.12272	2.96742
ENSMUSG00000100005	B130024G19Rik	7	1	70014658	70139720	1.15318	0.775959	3.23994	0.00442653	0.0255457	-1.9604	0.947244	0.632816	-0.485328	1.18965	1.34516	1.95413	1.49631	0.364911
ENSMUSG00000056214	Pard6g	18	1	80090105	80162854	1.15309	2.13904	3.24839	0.00434414	0.025233	-2.12574	1.76438	1.43537	1.73258	2.4897	3.16705	2.71209	2.78961	1.64411
ENSMUSG00000059901	Adamts14	10	-1	61032891	61109217	1.15284	0.632471	3.20438	0.00479051	0.0270076	-2.04039	0.697885	0.160747	0.482963	1.09344	1.7911	1.87654	1.58703	0.447198
ENSMUSG00000026435	Slc45a3	1	1	131890705	131910707	1.15242	2.37076	2.88905	0.00958689	0.0423754	-2.94713	2.08891	1.74571	2.39199	2.93126	3.25432	3.49823	3.22794	2.07553
ENSMUSG00000020407	Upp1	11	1	9068103	9086170	1.15241	1.97852	3.68664	0.00162668	0.0134089	-1.19582	1.50912	1.61594	1.67761	3.08095	3.05344	2.1646	2.76633	1.60089
ENSMUSG00000046387	Pcdhb17	18	1	37617848	37622507	1.15238	2.15991	5.91415	1.20519e-05	0.000789105	3.46007	2.10952	1.5464	1.78553	2.90316	2.94519	3.07366	2.974	1.81381
ENSMUSG00000048234	Rnf149	1	-1	39590377	39616486	1.1516	3.39771	4.7486	0.000149818	0.0031803	0.882971	3.39203	2.91391	2.95111	4.019	4.11636	4.5898	4.24172	3.08568
ENSMUSG00000066441	Rdh11	12	-1	79221111	79239067	1.15067	2.42538	3.18806	0.00496724	0.02758	-2.30562	2.18913	2.02673	1.62047	2.93126	2.8603	3.47209	3.08789	1.94544
ENSMUSG00000026566	Mpzl1	1	-1	165419809	165462107	1.14846	3.59412	6.28578	5.58037e-06	0.00052369	4.1144	3.24143	3.36137	3.14593	4.09136	4.64072	4.43874	4.39028	3.24957
ENSMUSG00000072620	Slfn2	11	1	82955938	82961504	1.14792	3.15866	2.92135	0.00893516	0.0404152	-3.01642	2.95296	2.48268	2.7659	3.48654	3.63493	4.52517	3.88221	2.73384
ENSMUSG00000051212	Gpr183	14	-1	122189963	122202607	1.14567	0.821512	2.85785	0.0102596	0.0444215	-2.75168	1.345	0.564103	0.0355041	1.66172	1.55615	2.1646	1.79416	0.648203
ENSMUSG00000042834	Nrep	18	-1	33570072	33597082	1.14465	4.48507	3.11241	0.00587298	0.030763	-2.82026	4.02796	4.33326	4.00513	4.54076	6.12176	5.14901	5.27051	4.12211
ENSMUSG00000021486	Prelid1	13	1	55468313	55473085	1.14357	4.93532	4.35839	0.000358109	0.00534091	-0.102262	4.68249	4.48035	4.29261	5.48891	5.30119	6.10504	5.63171	4.48515
ENSMUSG00000073684	Faap20	4	1	155334259	155341144	1.1431	2.79908	2.92928	0.00878192	0.0399916	-2.90293	2.45378	2.42572	1.90997	3.40872	3.38714	3.40736	3.40107	2.26316
ENSMUSG00000044022	Pcdhb21	18	1	37646674	37651378	1.14248	-0.139267	3.22876	0.00453791	0.0259468	-1.93472	-0.637719	0.0645319	-0.254003	0.91728	0.86427	0.786088	0.855879	-0.27573
ENSMUSG00000098912	1500004A13Rik	3	-1	88690250	88739884	1.14034	-0.160347	3.09549	0.00609651	0.0315391	-2.17807	-0.38618	-0.401132	-0.760963	0.265203	0.696326	0.852431	0.604653	-0.516091
ENSMUSG00000018537	Pcgf2	11	-1	97579649	97591323	1.13876	2.6437	4.1208	0.000611106	0.00750131	-0.357014	2.14987	2.42572	2.13066	3.34746	3.46238	3.28659	3.36548	2.23542
ENSMUSG00000027377	Mall	2	-1	127546306	127571852	1.13476	2.19027	3.09514	0.00610123	0.0315482	-2.40924	0.947244	1.83591	1.59102	2.75378	2.23299	2.7733	2.58669	1.45806
ENSMUSG00000029994	Anxa4	6	-1	86713822	86770566	1.13407	4.88666	4.67144	0.00017785	0.00349772	0.590378	4.52263	4.48964	4.43198	5.87148	5.55553	5.40253	5.60985	4.48142
ENSMUSG00000027712	Anxa5	3	-1	36503072	36530043	1.13404	6.77008	5.02308	8.17214e-05	0.00231931	1.48072	6.43706	6.17306	6.20361	7.41267	7.21426	7.5805	7.40248	6.27124
ENSMUSG00000032625	Thsd7a	6	-1	12311609	12749409	1.13364	3.29318	4.93026	0.000100239	0.00256901	1.29876	3.01981	2.69037	3.0944	4.66312	3.84632	3.76256	4.09067	2.93486
ENSMUSG00000029352	Crybb3	5	-1	113223705	113229450	1.13328	-0.103026	3.59179	0.00201385	0.0152717	-1.23485	-0.637719	-1.09301	-0.150909	0.265203	0.660256	0.605516	0.510325	-0.627212
ENSMUSG00000018819	Lsp1	7	1	142014546	142048604	1.1297	5.68339	3.45987	0.00270835	0.018422	-2.03197	5.58743	5.70938	5.23071	6.4083	6.58499	6.94869	6.64733	5.50917
ENSMUSG00000069808	Tlcd3a	11	1	76070497	76105653	1.12768	1.68879	5.1476	6.22175e-05	0.00205356	1.91643	1.30981	1.31508	1.18093	2.16619	2.07757	2.91197	2.38525	1.26861
ENSMUSG00000037405	Icam1	9	1	20927281	20940113	1.12741	3.85673	2.9619	0.00817755	0.0380242	-3.04155	3.70128	3.17809	3.11523	4.19159	3.99129	5.2088	4.46389	3.33154
ENSMUSG00000009681	Bcr	10	1	74896424	75020753	1.12615	3.95571	3.12109	0.0057613	0.0303656	-2.72467	3.64592	3.36137	3.30852	4.47545	4.34658	4.88152	4.56785	3.4386
ENSMUSG00000087579	Hectd2os	19	-1	36544889	36683041	1.12602	3.94383	3.47074	0.00264314	0.0181936	-2.0132	3.58835	3.637	3.94821	4.97129	5.04735	4.54035	4.853	3.72452
ENSMUSG00000060594	Layn	9	-1	50965940	50988394	1.12528	2.14869	3.63703	0.00181894	0.0143195	-1.35143	1.71143	2.23997	1.86147	2.4897	2.94519	3.64582	3.0269	1.93763
ENSMUSG00000022150	Dab2	15	1	6329269	6470193	1.12099	5.65207	3.86405	0.0010904	0.0105117	-1.17307	5.33738	5.15053	5.15727	6.1765	5.76427	7.07995	6.34024	5.21506
ENSMUSG00000014303	Glis2	16	1	4412577	4442788	1.12056	3.60309	3.06794	0.00647851	0.0327217	-2.78789	3.40876	3.17809	2.84286	3.99701	3.78484	4.99783	4.25989	3.14324
ENSMUSG00000026825	Dnm1	2	-1	32198483	32243350	1.11819	3.90898	4.8826	0.000111353	0.00269708	1.14183	3.39203	3.13136	3.51075	4.36302	4.57927	4.46813	4.47014	3.34471
ENSMUSG00000036565	Ttyh3	5	-1	140606333	140634786	1.11759	3.86239	4.75975	0.000146156	0.00314725	0.863527	3.63174	3.29931	3.33541	4.01463	4.59129	5.01785	4.54126	3.42215
ENSMUSG00000069806	Cacng7	7	1	3381471	3416737	1.11574	2.23272	4.57053	0.00022271	0.00400746	0.661422	2.068	2.07692	1.56097	2.83537	3.27832	2.89633	3.00334	1.90196
ENSMUSG00000032344	Cgas	9	-1	78337808	78350519	1.11321	0.434926	3.34407	0.00350959	0.0218259	-1.72288	-0.506474	0.335834	0.120393	0.879312	0.765867	1.57637	1.07385	-0.016749
ENSMUSG00000001082	Mfsd10	5	-1	34790986	34794556	1.11269	2.97462	3.65233	0.00175735	0.0140533	-1.39943	2.62102	2.05204	2.49096	3.40872	3.32514	3.80086	3.51157	2.388
ENSMUSG00000031146	Plp2	X	-1	7534180	7537629	1.10985	4.912	5.13011	6.46399e-05	0.0020991	1.59484	4.43961	4.53971	4.62592	6.27483	5.38092	5.23546	5.6304	4.53508
ENSMUSG00000116305	Lncppara	15	1	85537757	85591728	1.10922	1.04337	3.05423	0.00667713	0.0333511	-2.38049	0.584674	0.76114	0.96839	1.61628	1.68739	2.30151	1.86839	0.771401
ENSMUSG00000067629	Syngap1	17	1	27160227	27191408	1.10437	2.8687	3.63854	0.00181275	0.0143057	-1.43404	2.33629	2.60743	2.32203	3.31938	3.57322	3.64114	3.51125	2.42191
ENSMUSG00000073599	Ecscr	18	-1	35846139	35855409	1.10321	3.8547	6.59811	2.96283e-06	0.000364292	4.73419	3.2783	3.38148	3.33541	4.24482	4.33519	4.7132	4.43107	3.33173
ENSMUSG00000107019	Gm43682	5	1	93324829	93326918	1.09963	0.191934	3.04635	0.00679404	0.0336769	-2.31966	0.255366	-0.0385616	0.276512	0.58123	1.96381	1.17111	1.23872	0.164439
ENSMUSG00000034708	Grn	11	1	102321141	102327874	1.09571	6.51496	4.75755	0.000146873	0.00315105	0.880063	6.28341	6.05439	5.89574	7.18747	6.88224	7.44531	7.17167	6.07785
ENSMUSG00000034595	Ppp1r18	17	1	36176485	36186488	1.09481	4.28585	4.34761	0.000366879	0.00542139	-0.0929014	4.06536	3.73403	3.73594	4.81666	4.66368	5.35326	4.94453	3.84511
ENSMUSG00000019979	Apaf1	10	-1	90825173	90918632	1.0943	3.28679	5.08714	7.10113e-05	0.0021793	1.65654	2.95296	2.57287	2.87985	3.53008	3.80562	4.35255	3.89608	2.80189
ENSMUSG00000039529	Atp8b1	18	-1	64662038	64794338	1.0933	3.29204	6.52452	3.43542e-06	0.000395245	4.61171	2.69106	3.22336	3.18587	4.2853	3.97302	4.10632	4.12155	3.03343
ENSMUSG00000029860	Zyx	6	1	42326564	42337147	1.09183	5.95485	4.32999	0.000381688	0.00553991	-0.124243	5.66606	5.45803	5.23785	6.60287	6.19922	6.82662	6.5429	5.45398
ENSMUSG00000025351	Cd63	10	1	128736858	128748691	1.09158	6.27669	8.47643	8.67408e-08	5.17457e-05	8.21105	6.00545	5.97887	5.88213	6.93039	7.05757	7.16643	7.05146	5.95548
ENSMUSG00000060036	Rpl3	15	-1	79961992	79976069	1.09109	7.36803	3.52765	0.00232614	0.0167414	-1.71664	7.37058	6.7039	6.61179	8.04214	7.76202	8.1296	7.97792	6.89542
ENSMUSG00000041180	Hectd2	19	1	36532039	36598535	1.08891	1.72575	3.71344	0.00153134	0.0128465	-1.10309	1.37935	1.3563	1.36615	2.4384	2.02181	2.91197	2.45739	1.36727
ENSMUSG00000021365	Nedd9	13	-1	41463057	41640838	1.08823	4.90337	3.85369	0.00111617	0.010695	-1.2243	4.51879	4.7783	4.81925	5.78171	5.49667	6.09737	5.79191	4.70545
ENSMUSG00000033361	Prrg3	X	1	71006230	71016328	1.08794	3.89263	3.74434	0.00142834	0.0123226	-1.38086	3.54361	3.46865	3.37913	4.39701	4.69744	4.55785	4.55077	3.46379
ENSMUSG00000028641	P3h1	4	1	119090112	119106172	1.08414	4.21331	5.34441	4.05631e-05	0.0016293	2.08343	3.97839	4.01068	3.81448	4.80658	4.69298	5.55225	5.01727	3.93452
ENSMUSG00000072623	Zfp9	6	-1	118438911	118456281	1.08248	2.93128	4.33566	0.000376863	0.00548837	0.0423842	2.62102	2.78398	2.62773	3.55437	3.47801	4.21748	3.74995	2.67758
ENSMUSG00000053931	Cnn3	3	1	121220146	121251856	1.08106	5.77509	6.80595	1.95835e-06	0.000297577	5.11428	5.46282	5.50461	5.41423	6.27392	6.49251	6.88622	6.55088	5.46055
ENSMUSG00000059588	Calcrl	2	-1	84160970	84255755	1.07997	4.67376	7.23724	8.44989e-07	0.00018147	5.92628	4.30312	4.51261	4.41107	5.54152	5.28351	5.62995	5.48499	4.40893
ENSMUSG00000043008	Klhl6	16	-1	19765246	19801787	1.07969	3.21956	2.91641	0.00903209	0.0406709	-3.05286	2.89478	2.95474	2.79201	3.74589	3.6488	4.46283	3.95251	2.88051
ENSMUSG00000031078	Cttn	7	-1	143989470	144024746	1.07789	5.93451	6.50501	3.57332e-06	0.000396935	4.51699	5.59476	5.44853	5.42886	6.54493	6.34196	6.81938	6.56876	5.49072
ENSMUSG00000020810	Cygb	11	-1	116536421	116545139	1.07714	6.1738	4.98561	8.87357e-05	0.00241797	1.34335	5.81624	5.73696	5.64843	6.62311	7.02514	6.80637	6.81821	5.73387
ENSMUSG00000021338	Carmil1	13	-1	24196327	24464778	1.07619	2.02683	3.31218	0.00376854	0.022975	-1.99894	2.08891	1.58159	1.43405	2.59886	2.56105	3.16786	2.77592	1.70152
ENSMUSG00000027160	Ccdc34	2	1	109848162	110003705	1.07437	1.96252	3.6627	0.00171679	0.0138469	-1.24013	1.68421	1.3563	1.70536	2.51468	2.39539	3.0667	2.65892	1.58195
ENSMUSG00000091462	Gm17084	13	1	34218509	34219019	1.07375	0.253355	2.98806	0.00772213	0.0366256	-2.42041	0.461817	-0.269887	-0.0546937	0.716582	1.07072	1.55661	1.11464	0.0457454
ENSMUSG00000044768	Macir	1	-1	97534043	97589799	1.07084	2.23515	3.09306	0.0061293	0.0316155	-2.50042	2.22735	2.07692	1.56097	2.77461	2.74449	3.5188	3.01264	1.95508
ENSMUSG00000021806	Nid2	14	1	19801333	19861855	1.06999	4.75878	3.62475	0.00186992	0.0145783	-1.72409	4.4718	4.23169	4.14339	5.06729	5.23529	5.7717	5.35809	4.2823
ENSMUSG00000015247	Nipsnap3b	4	1	53011880	53022060	1.06872	2.51153	3.28877	0.00397052	0.023773	-2.1169	2.35367	1.68228	2.21028	2.97692	3.12135	3.37951	3.15926	2.08208
ENSMUSG00000002602	Axl	7	-1	25456698	25488130	1.06846	6.78871	4.67917	0.000174814	0.00347022	0.742742	6.1678	6.7049	6.37319	7.60087	7.20647	7.6486	7.48531	6.4153
ENSMUSG00000039286	Fndc3b	3	-1	27470311	27765456	1.06799	5.87219	6.96298	1.43785e-06	0.000241517	5.42657	5.60387	5.57397	5.56002	6.50497	6.42223	7.02797	6.65172	5.57928
ENSMUSG00000025283	Sat1	X	-1	153996128	153999445	1.06606	4.83379	3.05642	0.00664504	0.0332603	-2.95513	4.90513	4.20373	4.23666	5.13733	5.2731	6.17314	5.52786	4.44851
ENSMUSG00000061288	Taok3	5	1	117258194	117413284	1.06387	3.4118	4.6926	0.000169669	0.00340756	0.788842	3.25073	2.7064	2.7393	3.96564	3.79319	4.15642	3.97175	2.89881
ENSMUSG00000024776	Stambpl1	19	1	34169629	34217733	1.06308	1.67593	4.78259	0.000138937	0.00306137	1.16255	1.23675	1.68228	0.921847	2.25782	2.20822	2.51112	2.32572	1.28029
ENSMUSG00000026737	Pip4k2a	2	-1	18847066	19002937	1.06181	3.78739	3.75606	0.00139108	0.0121574	-1.34077	3.48172	3.47801	3.14593	3.97917	4.37468	4.91294	4.42226	3.36855
ENSMUSG00000030223	Ptpro	6	1	137229317	137440231	1.0613	1.89207	2.82465	0.0110254	0.046623	-2.96118	2.56242	1.08919	0.873753	2.30154	2.41717	3.00969	2.57614	1.50846
ENSMUSG00000021701	Plk2	13	1	110531580	110537378	1.05951	4.73841	3.11113	0.00588954	0.0307971	-2.83894	4.5303	4.34354	4.31078	5.22887	5.0971	6.05221	5.45939	4.39487
ENSMUSG00000074738	Fndc10	4	1	155778799	155780938	1.05948	0.857865	2.84751	0.0104924	0.0450354	-2.75532	0.947244	0.416004	0.348662	1.09344	1.97853	1.7604	1.61079	0.570637
ENSMUSG00000006390	Elovl1	4	1	118285290	118290150	1.05943	4.21656	5.0234	8.16638e-05	0.00231931	1.39734	3.79969	3.85401	3.80168	4.79643	4.69298	5.14074	4.87672	3.81846
ENSMUSG00000055963	Triqk	4	1	12906838	12983553	1.05855	1.95178	2.84034	0.0106568	0.0455908	-2.94258	2.16964	1.22892	1.33096	2.47704	2.47022	2.98032	2.64253	1.57651
ENSMUSG00000058672	Tubb2a	13	-1	34258257	34261990	1.05797	4.6704	4.91878	0.000102808	0.00259128	1.14703	3.91541	4.29666	4.05451	5.29164	4.74126	5.38302	5.13864	4.08886
ENSMUSG00000028334	Nans	4	1	46489248	46503632	1.05762	3.43966	4.59147	0.000212543	0.00389469	0.558399	3.10439	2.94126	2.8553	3.7564	3.87414	4.43062	4.02039	2.96698
ENSMUSG00000063605	Ccdc102a	8	-1	95629497	95644726	1.0557	2.26121	3.93127	0.000936977	0.00970147	-0.713902	2.26458	1.74571	1.73258	2.59886	2.89951	3.38513	2.96116	1.91429
ENSMUSG00000049775	Tmsb4x	X	-1	165990089	165992311	1.0556	8.11654	4.03792	0.000736648	0.0084436	-0.51459	7.95278	7.68709	7.45999	8.34431	8.49691	9.46138	8.76753	7.69995
ENSMUSG00000000317	Bcl6b	11	-1	70114954	70120624	1.05533	4.25229	2.86986	0.00999538	0.0435712	-3.26017	3.83724	3.42087	3.29032	4.66869	4.68627	4.37529	4.57675	3.51614
ENSMUSG00000026643	Nmt2	2	1	3285249	3329914	1.05503	4.03587	3.68572	0.00163004	0.013416	-1.53452	3.91541	3.67823	3.3618	4.59154	4.39402	5.13409	4.70655	3.65181
ENSMUSG00000026478	Lamc1	1	-1	153094668	153208532	1.05468	7.80897	6.05693	8.94679e-06	0.000664967	3.7277	7.22824	7.52538	7.43224	8.57131	8.5453	8.234	8.4502	7.39528
ENSMUSG00000042286	Stab1	14	-1	30860970	30890598	1.05348	6.72194	3.82043	0.00120314	0.011193	-1.16496	6.3137	6.39452	6.03345	6.99285	6.86254	8.08352	7.31297	6.24723
ENSMUSG00000059479	B3gnt8	7	1	25326079	25334525	1.05338	1.49811	3.9047	0.000994866	0.00999865	-0.658666	1.23675	0.987911	0.824	1.92662	1.97853	2.28959	2.06491	1.01622
ENSMUSG00000005973	Rcn1	2	-1	105216636	105229664	1.04962	5.05829	3.59417	0.00200308	0.0152547	-1.79779	5.06668	4.55306	4.31529	5.04603	5.63783	6.45117	5.71168	4.64501
ENSMUSG00000030536	Iqgap1	7	-1	80361331	80475722	1.04874	6.40837	5.21353	5.38857e-05	0.00190159	1.86602	6.17759	6.03071	5.99322	7.08694	6.80175	7.45768	7.11546	6.06717
ENSMUSG00000027201	Myef2	2	-1	124926548	124965581	1.04612	3.1908	3.82293	0.00119636	0.0111386	-1.11479	2.95296	2.84318	2.8553	3.69762	3.54877	4.53278	3.92639	2.88381
ENSMUSG00000058013	Septin11	5	1	93241296	93324306	1.04612	4.74776	5.2153	5.36794e-05	0.00190159	1.77904	4.32532	4.57506	4.53607	5.06306	5.72662	5.80558	5.53175	4.47882
ENSMUSG00000021259	Cyp46a1	12	1	108300640	108328493	1.04521	-0.311795	3.14471	0.00546804	0.0293677	-2.08199	-0.506474	-0.705986	-0.616573	0.322918	0.623262	0.353977	0.433386	-0.609678
ENSMUSG00000045114	Prrt2	7	-1	126616703	126620383	1.04487	2.83899	3.87565	0.00106223	0.010363	-0.93071	2.80917	2.65776	2.02453	3.21655	3.68963	3.66902	3.52507	2.49715
ENSMUSG00000036862	Dchs1	7	-1	105402197	105436861	1.04344	4.32972	4.22221	0.000486351	0.00648481	-0.367163	3.68077	3.85401	3.88289	4.70442	5.06814	4.77009	4.84755	3.80589
ENSMUSG00000079111	Kdelr2	5	1	143389593	143407656	1.0424	4.86189	4.36312	0.000354332	0.0053239	-0.096733	4.58651	4.61382	4.35962	5.18674	5.38369	6.13284	5.56776	4.51998
ENSMUSG00000018001	Cyth3	5	1	143608202	143696005	1.04122	5.56969	5.1068	6.80207e-05	0.00214905	1.56621	5.11844	5.44376	5.23785	6.41246	6.38058	6.11943	6.30415	5.26668
ENSMUSG00000027800	Tm4sf1	3	-1	57193032	57209409	1.03852	5.91087	2.86927	0.0100083	0.0436039	-3.28475	5.6237	5.57397	5.5657	6.08564	6.11927	7.7275	6.64414	5.58779
ENSMUSG00000021127	Zfp36l1	12	-1	80154528	80159787	1.03782	5.80522	5.56216	2.53934e-05	0.00121368	2.54796	5.43042	5.13877	5.2684	6.34529	6.19055	6.41253	6.31612	5.27919
ENSMUSG00000017446	C1qtnf1	11	1	118319029	118340789	1.03695	3.92216	3.68935	0.00161677	0.0133683	-1.49514	3.65296	3.18954	3.4299	4.04496	4.37468	4.98125	4.46696	3.42413
ENSMUSG00000020100	Slc29a3	10	-1	60547851	60588573	1.03693	2.89902	2.80421	0.0115237	0.0481735	-3.19346	2.97559	2.21778	2.19078	3.05563	3.3649	4.06145	3.49399	2.46138
ENSMUSG00000028576	Ift74	4	1	94502728	94581466	1.0364	2.18547	4.31499	0.000394767	0.00563697	0.110973	2.14987	1.68228	1.95689	2.89367	2.84432	3.18083	2.97294	1.92968
ENSMUSG00000001750	Tcirg1	19	-1	3946050	3957133	1.03622	4.42195	3.91738	0.000966793	0.00986202	-1.06976	4.17698	4.13433	4.0107	4.70713	5.05951	5.67304	5.14656	4.10734
ENSMUSG00000035673	Sbno2	10	-1	79892826	79941405	1.03478	4.70713	4.26452	0.000442194	0.00607558	-0.313336	4.48763	4.18669	4.46887	5.53848	5.02092	5.69467	5.41802	4.38106
ENSMUSG00000056201	Cfl1	19	1	5540483	5545229	1.03454	6.92705	4.29331	0.000414474	0.00580638	-0.0913231	6.65164	6.56135	6.4179	7.40851	7.25489	8.08697	7.58345	6.54363
ENSMUSG00000022951	Rcan1	16	-1	92188841	92267755	1.03305	6.20537	3.11118	0.00588887	0.0307971	-2.77731	5.42014	5.79057	5.73342	7.32711	6.93603	5.71599	6.65971	5.64805
ENSMUSG00000038244	Mical2	7	1	111825063	112012313	1.033	6.77252	2.88828	0.00960297	0.0424349	-3.13236	6.26516	6.67059	6.47744	7.66504	7.10488	7.73631	7.50207	6.47106
ENSMUSG00000031290	Lrch2	X	-1	146253371	146337077	1.03249	1.01068	3.16472	0.00523104	0.0285131	-2.15273	1.15979	0.491953	0.60582	1.12623	1.80769	2.35969	1.76453	0.75252
ENSMUSG00000038607	Gng10	4	1	59035088	59041903	1.03056	3.26049	4.17803	0.000537199	0.00689409	-0.33359	3.04143	2.87189	2.71221	3.48654	3.99129	4.208	3.89528	2.87517
ENSMUSG00000098754	Prn	2	1	131751877	131798050	1.0276	4.41216	4.44239	0.000296622	0.00472561	0.109889	4.01709	3.76497	3.95978	4.77849	5.21212	4.85142	4.94734	3.91395
ENSMUSG00000039357	Fut11	14	1	20745036	20751084	1.0275	3.47606	4.58903	0.000213703	0.00390197	0.534441	3.23206	3.2887	2.77901	3.75116	4.04122	4.54787	4.11342	3.09992
ENSMUSG00000019779	Frk	10	1	34359395	34487274	1.02701	1.47952	3.00424	0.00745281	0.0358122	-2.55418	1.03605	1.39638	1.36615	1.68392	2.26936	2.82378	2.25902	1.26619
ENSMUSG00000030681	Mvp	7	-1	126586032	126613793	1.02665	6.18392	6.1789	6.95073e-06	0.000571777	3.86493	5.82249	5.7252	5.55049	7.0744	6.81616	6.25129	6.71395	5.69939
ENSMUSG00000018999	Slc35b4	6	-1	34130315	34154046	1.02662	3.53173	2.83269	0.010835	0.0460474	-3.26744	3.28738	3.18954	2.86763	3.90079	3.90914	4.59465	4.13486	3.11485
ENSMUSG00000031825	Crispld2	8	1	120719177	120779532	1.02585	5.90503	3.83779	0.00115695	0.0108681	-1.21916	5.36335	5.59779	5.38235	6.27757	6.80537	6.36147	6.48147	5.44783
ENSMUSG00000032383	Ppib	9	1	65967504	65973905	1.02557	6.01126	5.01457	8.32635e-05	0.00234053	1.39767	5.82561	5.67721	5.52736	6.37969	6.59935	7.16113	6.71339	5.67673
ENSMUSG00000019929	Dcn	10	1	97315471	97354005	1.02522	9.22009	3.20103	0.00482622	0.0271015	-2.18305	9.11709	8.66509	8.56061	9.42934	9.85355	10.1575	9.81347	8.78093
ENSMUSG00000034616	Ssh3	19	-1	4311696	4319208	1.02291	3.54035	3.91923	0.000962774	0.00984933	-0.942299	3.29639	3.16655	2.89198	3.88171	4.09288	4.43062	4.13507	3.11831
ENSMUSG00000035305	Ror1	4	1	99952988	100301962	1.02279	3.03248	4.84786	0.000120241	0.00280917	1.13415	2.94151	2.90004	2.72582	4.06623	3.86625	3.71432	3.88227	2.85579
ENSMUSG00000046768	Rhoj	12	1	75355096	75448230	1.02129	4.739	5.9432	1.13406e-05	0.000757936	3.33024	4.46382	4.5217	4.38128	5.40788	5.1517	5.86905	5.47621	4.4556
ENSMUSG00000037190	Cyb561d2	9	-1	107416206	107419392	1.01649	1.46865	3.53532	0.00228643	0.0165741	-1.40801	1.53982	0.491953	0.482963	1.76943	1.91872	1.90808	1.86541	0.838245
ENSMUSG00000073427	Gm4924	10	1	82190089	82258716	1.01591	0.26448	2.86242	0.0101584	0.0441026	-2.64011	0.461817	-0.401132	-0.485328	0.879312	0.832209	0.946553	0.886024	-0.141548
ENSMUSG00000028048	Gba1	3	1	89110235	89116273	1.01525	3.93372	3.41764	0.00297714	0.0195806	-2.12476	3.92707	3.637	3.51859	4.68529	4.35788	5.09352	4.71223	3.69422
ENSMUSG00000103041	Gm37305	3	1	65865179	65869457	1.0137	1.38958	3.08495	0.00624003	0.0319479	-2.34398	1.65646	0.878976	0.348662	2.1017	1.7228	2.13825	1.98758	0.961368
ENSMUSG00000074916	Chst14	2	1	118756977	118759066	1.01321	2.6381	5.69508	1.91304e-05	0.00104219	3.0026	2.48566	2.05204	2.00234	2.92196	3.1862	3.45618	3.18811	2.18001
ENSMUSG00000015133	Lrrk1	7	-1	65876660	66038098	1.01298	4.50075	4.42129	0.000310986	0.00484434	0.0438694	4.24376	4.08613	4.16354	4.80405	5.3698	5.3774	5.18375	4.16448
ENSMUSG00000097772	5430416N02Rik	5	-1	100568379	100577449	1.00913	0.994251	3.59777	0.00198694	0.0151533	-1.25265	1.15979	0.250945	0.276512	1.49598	1.3899	1.86051	1.58213	0.562415
ENSMUSG00000035357	Pdzrn3	6	-1	101126570	101354858	1.00888	5.03131	3.78096	0.00131513	0.0117917	-1.38907	4.57914	4.82677	4.91146	6.19304	5.43796	5.67876	5.76992	4.77246
ENSMUSG00000098557	Kctd12	14	-1	103214017	103220073	1.00692	5.15785	3.35149	0.00345193	0.0216007	-2.32847	5.12605	4.44734	4.44026	5.0503	5.55553	6.48424	5.69669	4.67122
ENSMUSG00000032440	Tgfbr2	9	-1	115913361	116004428	1.00667	6.17461	4.03507	0.000741399	0.0084693	-0.750198	5.86554	5.73891	5.77656	6.54114	6.77195	7.11373	6.80894	5.79367
ENSMUSG00000022443	Myh9	15	-1	77644787	77726375	1.00578	7.38636	4.67188	0.000177676	0.00349772	0.768244	6.9165	6.83818	6.75888	7.69779	7.57458	8.27104	7.8478	6.83786
ENSMUSG00000029580	Actb	5	-1	142888870	142892509	1.00568	8.34655	3.01394	0.00729572	0.0352995	-2.68455	8.00562	7.88933	7.5339	8.62589	8.33706	9.50344	8.82213	7.80962
ENSMUSG00000025648	Pfkfb4	9	1	108820846	108861296	1.00528	2.43454	3.7255	0.00149029	0.012594	-1.17037	2.51686	2.00097	1.53027	2.6784	2.97486	3.37388	3.00905	2.01603
ENSMUSG00000022676	Snai2	16	1	14523716	14527249	1.00407	1.71172	4.03093	0.000748356	0.00851255	-0.450117	1.27374	1.71435	1.73258	1.99922	2.87611	2.75608	2.5438	1.57356
ENSMUSG00000078794	Dact3	7	1	16609242	16621387	1.00239	3.64612	3.30636	0.00381784	0.023179	-2.33884	3.34065	3.81018	3.37049	4.34572	4.74557	4.39768	4.49632	3.50711
ENSMUSG00000003200	Sh3gl1	17	-1	56323750	56343635	1.00136	4.18724	5.2019	5.52678e-05	0.00192263	1.78602	3.67387	3.89655	3.8522	4.74984	4.55246	5.11394	4.80542	3.80754
ENSMUSG00000037613	Tnfrsf23	7	-1	143219546	143239609	1.00127	1.1706	2.9202	0.00895769	0.0404827	-2.7228	1.41291	1.03944	1.33096	2.18187	1.7052	2.91973	2.26894	1.2611
ENSMUSG00000019975	Ikbip	10	1	90918802	90938469	1.00007	4.00939	3.71902	0.00151222	0.0127392	-1.47725	3.98955	3.74958	3.6095	4.32469	4.63841	5.39002	4.78437	3.78288
ENSMUSG00000115293	Eef1ece2	16	1	20430360	20464670	0.998743	1.95334	3.24222	0.00440415	0.025453	-2.13325	1.41291	1.64949	1.93362	2.05137	3.06038	2.79033	2.63403	1.66534
ENSMUSG00000033355	Rtp4	16	1	23339041	23432972	0.998724	2.75664	3.54157	0.00225454	0.0164614	-1.59117	2.31869	2.10137	2.08914	2.64485	3.22992	3.57391	3.14956	2.16973
ENSMUSG00000024145	Pigf	17	-1	87304684	87332834	0.99818	0.979252	3.40779	0.00304351	0.0198469	-1.64182	0.751324	0.76114	0.276512	1.47067	1.29899	1.98403	1.58456	0.596325
ENSMUSG00000027087	Itgav	2	1	83554741	83637260	0.997821	4.8564	3.80507	0.00124554	0.0114248	-1.33694	4.68593	4.60529	4.45668	5.10479	5.34729	6.31664	5.58957	4.58263
ENSMUSG00000021948	Prkcd	14	-1	30317311	30348167	0.99701	4.43188	3.47682	0.00260733	0.0180552	-2.03447	4.42734	3.83955	3.89499	4.86603	4.79838	5.51433	5.05958	4.05396
ENSMUSG00000022621	Rabl2	15	-1	89466736	89476126	0.997001	1.69765	2.85477	0.0103283	0.044636	-2.8356	1.30981	1.13729	1.0572	1.98141	2.14438	2.34824	2.15801	1.1681
ENSMUSG00000027506	Tpd52	3	-1	8990653	9069783	0.996231	4.48113	5.24695	5.01079e-05	0.00181777	1.85451	4.34717	4.17522	4.10745	5.0924	4.97944	5.55349	5.20845	4.20995
ENSMUSG00000051579	Tceal8	X	-1	135069733	135073091	0.994616	4.19527	3.62774	0.00185737	0.0145147	-1.69987	4.28511	3.98463	3.72243	4.68804	4.67953	5.6157	4.99442	3.99739
ENSMUSG00000090841	Myl6	10	-1	128326729	128330014	0.993538	7.51731	2.98347	0.00780022	0.0368765	-2.84478	7.38174	7.03905	6.95942	8.11005	7.61989	8.6192	8.11638	7.12673
ENSMUSG00000053007	Creb5	6	1	53264255	53677361	0.993482	3.04542	4.14224	0.000582295	0.00726493	-0.358393	2.6353	2.73793	2.30399	3.81791	3.06728	3.78396	3.55639	2.55908
ENSMUSG00000053641	Dennd4a	9	1	64718622	64826949	0.992784	3.82045	4.40146	0.000325122	0.00501604	0.065499	3.64592	3.30984	3.54953	4.32115	4.3237	4.85749	4.50078	3.50176
ENSMUSG00000037820	Tgm2	2	-1	157958322	157988356	0.992406	8.48669	4.51293	0.000253301	0.00433113	0.555936	7.97155	8.48427	8.43081	9.85158	9.08562	8.89012	9.27577	8.29554
ENSMUSG00000028656	Cap1	4	-1	122752840	122779849	0.991629	5.71063	3.94578	0.000906814	0.00950045	-0.995367	5.47478	5.2686	5.18955	6.10325	5.98081	6.8415	6.30852	5.31098
ENSMUSG00000017677	Wsb1	11	-1	79130198	79145497	0.991109	4.3177	4.2492	0.000457688	0.00621583	-0.322319	4.18185	3.81018	3.87069	4.63491	4.59369	5.62522	4.95127	3.95424
ENSMUSG00000047832	Cdca4	12	-1	112783849	112793043	0.990104	2.46105	4.87436	0.000113399	0.00271816	1.30943	1.59932	2.12541	2.08914	2.57531	2.82815	3.31039	2.90461	1.93796
ENSMUSG00000038545	Cul7	17	1	46961263	46975290	0.989351	5.02409	6.60992	2.8935e-06	0.000364292	4.69309	4.7981	4.64326	4.26491	5.70781	5.65854	5.29631	5.55422	4.56876
ENSMUSG00000032220	Myo1e	9	1	70114632	70307048	0.989274	3.67558	4.61013	0.000203875	0.00378076	0.562524	3.36657	3.2009	3.12554	4.13632	4.22838	4.29705	4.22058	3.231
ENSMUSG00000034930	Rtkn	6	1	83112444	83129560	0.988238	3.15094	5.08707	7.1022e-05	0.0021793	1.6581	2.84648	2.99445	2.59844	3.49912	4.0517	3.80506	3.78529	2.81312
ENSMUSG00000031591	Asah1	8	-1	41793234	41827810	0.986635	5.47377	4.91099	0.000104589	0.00260462	1.12875	5.32642	5.1476	5.01486	5.86663	6.11844	6.49011	6.1584	5.16296
ENSMUSG00000006476	Nsmf	2	1	24944367	24952893	0.986522	4.34224	5.76982	1.63297e-05	0.000929408	2.98706	4.22971	3.95809	3.70192	4.97805	4.88688	4.9868	4.95058	3.96324
ENSMUSG00000001123	Lgals9	11	-1	78853800	78875772	0.985157	4.53146	4.7252	0.00015781	0.00326296	0.726317	4.01162	4.02353	3.99954	4.77073	4.90433	5.31701	4.99736	4.01157
ENSMUSG00000030082	Sec61a1	6	-1	88480561	88495887	0.984334	5.50694	3.64316	0.00179402	0.0142262	-1.67693	5.29527	5.10893	4.96122	5.74391	5.91537	6.69156	6.11695	5.1218
ENSMUSG00000028556	Dock7	4	-1	98824908	99009152	0.984188	4.34248	3.88207	0.00104696	0.0102759	-1.13747	4.20598	3.98463	3.72243	4.60032	5.00483	5.26468	4.95661	3.97101
ENSMUSG00000028082	Sh3d19	3	1	85878416	86037833	0.981882	4.41386	3.98642	0.000827364	0.00897889	-0.913687	4.12225	3.97804	4.07059	4.65752	5.1122	5.36183	5.04385	4.05696
ENSMUSG00000009418	Nav1	1	-1	135362318	135615843	0.981836	5.78967	6.26745	5.79383e-06	0.000527588	4.03308	5.37617	5.57833	5.64664	6.49794	6.57049	6.48097	6.51647	5.53371
ENSMUSG00000037902	Sirpa	2	1	129434755	129474148	0.981575	5.56161	7.29653	7.54254e-07	0.00016567	6.04662	5.04277	5.30327	5.15978	5.78299	6.23338	6.46714	6.16117	5.1686
ENSMUSG00000027247	Arhgap1	2	1	91480205	91502671	0.980104	4.93872	3.90088	0.00100346	0.0100327	-1.12568	4.68249	4.35884	4.55144	5.45704	5.19331	5.89584	5.5154	4.53092
ENSMUSG00000074802	Gas2l3	10	-1	89244685	89279829	0.97934	1.27803	3.49967	0.00247699	0.0174374	-1.47549	1.27374	0.934471	0.200563	1.63918	1.55615	2.12489	1.77341	0.802926
ENSMUSG00000026556	Vangl2	1	-1	171828527	171856011	0.979325	1.30236	3.02996	0.00704347	0.0344957	-2.46685	1.19878	0.878976	1.09963	1.56936	1.97853	2.52136	2.02308	1.05913
ENSMUSG00000039621	Prex1	2	-1	166408262	166555752	0.979214	3.58929	3.5572	0.00217675	0.0160942	-1.74809	3.2783	3.43055	2.91592	3.92429	4.07244	4.52771	4.17481	3.20826
ENSMUSG00000006301	Tmbim1	1	-1	74327406	74344781	0.978953	6.24595	4.06478	0.000693357	0.00812802	-0.684269	5.98886	5.80739	5.73342	7.44998	6.61651	6.3298	6.79876	5.84322
ENSMUSG00000032609	Klhdc8b	9	-1	108324835	108338780	0.97879	3.45982	2.80485	0.0115077	0.0481316	-3.29163	3.30535	2.95474	2.59844	3.82292	3.69855	4.27	3.93049	2.95285
ENSMUSG00000031903	Pla2g15	8	1	106877031	106891347	0.978455	3.50536	2.79935	0.0116454	0.0485061	-3.33585	3.48172	2.8286	3.06257	3.60178	4.04822	4.66556	4.10519	3.1243
ENSMUSG00000020941	Map3k14	11	-1	103110588	103158298	0.978199	2.68843	4.26229	0.000444416	0.00609209	-0.045832	2.35367	2.30458	2.08914	3.18577	3.22992	3.25628	3.22399	2.24913
ENSMUSG00000026797	Stxbp1	2	-1	32677614	32737257	0.97615	3.96538	4.76368	0.000144889	0.00314095	0.866463	3.65996	3.36137	3.41317	4.32469	4.2798	4.77009	4.45819	3.47817
ENSMUSG00000085175	Gm11423	11	-1	82670423	82671925	0.974702	0.0283979	3.01926	0.00721095	0.0350473	-2.31176	-1.3296	-0.545522	-0.254003	0.0767577	0.028901	0.643484	0.249714	-0.709707
ENSMUSG00000015085	Entpd2	2	1	25285886	25291333	0.974505	4.22774	3.91348	0.000975341	0.00989906	-1.05462	3.98398	3.81018	3.72243	4.55889	5.23222	4.65398	4.81503	3.83886
ENSMUSG00000002983	Relb	7	-1	19340142	19363363	0.97417	3.00463	3.54162	0.00225428	0.0164614	-1.65081	2.80917	2.64118	2.02453	3.40872	3.42525	3.54412	3.45936	2.49163
ENSMUSG00000034330	Plcg2	8	1	118225030	118361881	0.972826	4.10402	3.3139	0.00375414	0.0229341	-2.34742	3.84341	3.61169	3.60213	5.04174	4.70188	4.24552	4.66305	3.68575
ENSMUSG00000031538	Plat	8	1	23247743	23272860	0.972046	4.38808	3.38975	0.00316888	0.020392	-2.21401	4.07587	3.89655	3.85839	4.86603	4.56227	5.32433	4.91754	3.9436
ENSMUSG00000040220	Gas8	8	1	124245573	124263389	0.967342	2.74194	4.09478	0.000648024	0.00778935	-0.410234	2.35367	2.23997	2.17102	3.25412	3.08099	3.33959	3.2249	2.25489
ENSMUSG00000033965	Slc16a2	X	-1	102741020	102865589	0.967038	3.86689	2.96135	0.00818736	0.0380369	-3.08182	3.74145	3.58593	3.46279	4.1242	4.40224	5.15888	4.56177	3.59672
ENSMUSG00000041025	Iffo2	4	1	139257859	139347693	0.966185	3.15403	3.58036	0.00206629	0.0155208	-1.59282	2.83415	2.55528	2.49096	3.47386	3.24826	4.05794	3.59335	2.6268
ENSMUSG00000025314	Ptprj	2	-1	90260098	90410991	0.965441	3.73379	2.92713	0.00882312	0.0400771	-3.11334	3.83105	3.14319	3.06257	4.16816	3.92063	4.86755	4.31878	3.3456
ENSMUSG00000024030	Abcg1	17	1	31276649	31336962	0.964127	2.94532	2.97646	0.00792083	0.037239	-2.88336	2.40459	2.75345	2.87985	3.29795	3.39265	4.19528	3.62863	2.6793
ENSMUSG00000000001	Gnai3	3	-1	108014596	108053462	0.964122	4.83078	3.64562	0.00178411	0.0141839	-1.68895	4.71312	4.42814	4.35086	5.19062	5.21679	5.99646	5.46796	4.49737
ENSMUSG00000004530	Coro1c	5	-1	113980497	114046819	0.96405	5.15276	5.30807	4.38829e-05	0.0017073	1.97589	4.61202	4.68835	4.75764	5.46508	5.34018	6.15519	5.65348	4.686
ENSMUSG00000062127	Cttnbp2nl	3	-1	104909231	104960462	0.96346	4.65042	6.08631	8.41739e-06	0.000642554	3.62786	4.30312	4.29666	4.55907	5.27529	5.17745	5.60491	5.35255	4.38628
ENSMUSG00000032855	Pkd1	17	1	24768808	24815482	0.961808	6.79203	6.33718	5.02372e-06	0.00049263	4.23469	6.29583	6.50633	6.46634	7.48398	7.26768	7.39681	7.38282	6.42283
ENSMUSG00000021196	Pfkp	13	-1	6629804	6698813	0.961785	6.21824	3.13219	0.00562162	0.0299232	-2.70275	5.74886	5.992	6.13002	7.504	7.22433	5.96962	6.89932	5.95696
ENSMUSG00000038827	Abitram	4	1	56802345	56809601	0.960462	2.37632	4.15237	0.000569163	0.00715653	-0.250878	1.98119	2.21778	1.90997	2.84525	2.89951	3.20642	2.98373	2.03631
ENSMUSG00000048120	Entpd1	19	1	40600810	40730046	0.960117	4.65272	3.17468	0.00511686	0.0280713	-2.71006	4.23909	4.37898	4.77411	5.47784	4.82102	5.97242	5.42376	4.46406
ENSMUSG00000034487	Poglut3	9	1	53295325	53313167	0.958442	3.79189	3.53603	0.00228281	0.0165702	-1.83925	3.513	3.47801	3.48696	3.90079	4.43195	5.00696	4.44657	3.49266
ENSMUSG00000027940	Tpm3	3	1	89979956	90008209	0.956737	5.91264	3.11902	0.00578783	0.0304556	-2.77957	5.58007	5.50232	5.4577	6.20076	6.18501	7.05023	6.47866	5.51336
ENSMUSG00000012422	Tmem167	13	1	90237242	90292026	0.956586	4.03205	4.24057	0.000466664	0.00630272	-0.327813	3.67387	3.78775	3.98829	4.42033	4.69075	5.2088	4.77329	3.81664
ENSMUSG00000001555	Fkbp10	11	1	100306523	100315650	0.956585	4.85166	3.90741	0.00098879	0.00996025	-1.11227	4.77571	4.49426	4.60029	5.0694	5.34445	6.36432	5.59272	4.62342
ENSMUSG00000043496	Tril	6	-1	53792453	53797815	0.954344	2.93297	4.2066	0.000503736	0.00664818	-0.20608	2.51686	2.30458	2.67059	3.42857	3.95453	2.98772	3.45694	2.49734
ENSMUSG00000037816	Fbxw17	13	1	50571900	50587816	0.954017	1.95792	3.73	0.00147526	0.0125261	-1.09653	1.84033	1.71435	1.29489	2.53924	2.5314	2.62936	2.56667	1.61652
ENSMUSG00000040875	Osbpl10	9	1	114807637	115061293	0.953502	1.29504	3.39624	0.00312324	0.0201951	-1.68796	0.900701	0.564103	0.96839	1.61628	1.88786	1.79455	1.76623	0.811065
ENSMUSG00000075702	Selenom	11	1	3464684	3467351	0.953379	4.5607	3.27162	0.00412514	0.0243453	-2.493	4.62281	3.99771	4.10745	4.87087	5.15008	5.6001	5.20702	4.24266
ENSMUSG00000020121	Srgap1	10	-1	121616896	121883220	0.950726	1.86578	3.75407	0.00139735	0.0121792	-1.03904	1.4457	1.61594	1.64932	2.64485	2.22066	2.71209	2.52587	1.57032
ENSMUSG00000026558	Uck2	1	-1	167050452	167112889	0.950267	5.49227	2.85016	0.0104322	0.0448976	-3.38476	4.6084	5.168	5.20664	6.45745	5.96796	5.36183	5.92908	4.99435
ENSMUSG00000041845	Rhod	19	-1	4475487	4489460	0.949003	1.98884	3.31492	0.00374558	0.0229044	-1.98134	1.56988	1.68228	1.75929	2.53924	2.19568	3.11479	2.61657	1.67049
ENSMUSG00000044043	Pcdhb14	18	1	37580709	37589403	0.948968	1.43304	3.89629	0.0010139	0.0100697	-0.679187	1.50912	0.76114	0.96839	1.61628	2.15738	2.28959	2.02108	1.07955
ENSMUSG00000040488	Ltbp4	7	-1	27004561	27037117	0.947591	8.50222	3.90966	0.000983783	0.00993201	-0.763247	8.17347	8.04201	7.92977	8.98204	9.08253	8.92389	8.99616	8.04841
ENSMUSG00000116069	Gm49510	15	1	78783867	78803232	0.947445	2.35904	2.85696	0.0102795	0.0444725	-2.94597	2.20837	1.80646	1.4005	2.50224	2.52138	3.20642	2.74335	1.80511
ENSMUSG00000038034	Igsf8	1	1	172089208	172147408	0.947006	3.61188	3.28629	0.00399251	0.0237999	-2.34062	3.47379	3.23446	3.06257	3.86724	4.0861	4.64699	4.20011	3.25694
ENSMUSG00000028923	Necap2	4	-1	140793823	140805668	0.946314	4.10744	3.65756	0.00173676	0.0139382	-1.59967	3.96714	3.43055	3.64575	4.47863	4.46107	4.97009	4.6366	3.68115
ENSMUSG00000002227	Mov10	3	-1	104702152	104725879	0.944738	3.13834	4.45374	0.000289178	0.00467181	0.310991	3.20358	2.38646	2.32203	3.53008	3.57322	3.67361	3.5923	2.63736
ENSMUSG00000077220	Snord78	1	1	160864554	160864619	0.944273	1.18537	3.05599	0.00665129	0.0332813	-2.39927	1.11971	1.18383	0.60582	1.92662	1.68739	2.11141	1.90847	0.969787
ENSMUSG00000019960	Dusp6	10	1	99099093	99103351	0.943777	4.39559	3.63168	0.00184098	0.0144436	-1.68764	4.28058	3.80274	3.77574	4.85629	4.42928	5.42177	4.90245	3.95302
ENSMUSG00000027276	Jag1	2	-1	136923376	136958564	0.943398	4.04557	3.98618	0.000827817	0.00897889	-0.895206	3.7546	3.98463	3.81448	4.49755	4.60084	5.27076	4.78972	3.85123
ENSMUSG00000034109	Golim4	3	-1	75782391	75864256	0.941966	5.35306	3.62755	0.00185816	0.0145147	-1.71933	5.19517	4.98298	4.93216	5.58934	5.87955	6.50114	5.99001	5.03677
ENSMUSG00000020357	Flt4	11	1	49500090	49543566	0.941064	4.30452	3.72614	0.00148816	0.0125826	-1.49184	3.78695	4.12243	4.34205	5.15133	5.35295	4.56281	5.02237	4.08381
ENSMUSG00000031103	Elf4	X	-1	47499923	47552009	0.94092	4.11729	4.34675	0.000367592	0.00542328	-0.0688657	3.7148	3.73403	3.38771	4.5038	4.33232	4.81028	4.5488	3.61218
ENSMUSG00000073982	Rhog	7	-1	101888330	101905261	0.939864	3.81067	3.80438	0.00124748	0.0114346	-1.23429	3.6246	3.2564	3.2532	4.1242	4.123	4.71543	4.32088	3.37807
ENSMUSG00002076377	Gm56125	7	-1	45107513	45107621	0.939516	6.65538	3.0871	0.00621056	0.0318291	-2.75815	6.57034	6.276	5.89875	6.81697	7.10907	7.67605	7.20069	6.24836
ENSMUSG00000048677	Tpcn2	7	-1	144740261	144837748	0.935542	2.63219	2.78607	0.0119841	0.0494817	-3.21189	2.48566	2.3461	2.37481	3.13027	3.04647	3.82171	3.33282	2.40219
ENSMUSG00000031451	Gas6	8	-1	13515374	13544490	0.93435	7.35989	3.7716	0.00134318	0.0119274	-1.18388	7.11367	7.03905	6.89235	7.75722	7.71031	8.39967	7.95573	7.01502
ENSMUSG00000024299	Adamts10	17	1	33743178	33772756	0.930452	5.62348	3.86755	0.00108182	0.0104779	-1.17338	5.37191	5.25231	5.29146	5.87389	6.24408	6.62492	6.24763	5.30523
ENSMUSG00000022639	Dubr	16	-1	50530732	50553159	0.930104	2.96683	5.26345	4.83432e-05	0.00177777	2.05883	2.78375	2.81388	2.32203	3.22414	3.6256	3.80506	3.5516	2.63988
ENSMUSG00000010067	Rassf1	9	1	107428754	107439466	0.927961	3.92987	5.92069	1.18879e-05	0.000787978	3.33793	3.60296	3.44972	3.6095	4.74193	4.06211	4.66094	4.48833	3.55406
ENSMUSG00000041390	Mdfic	6	1	15720660	15802168	0.927179	3.85704	4.44291	0.000296279	0.00472491	0.139943	3.74804	3.49657	3.68808	4.35958	4.52013	4.84736	4.57569	3.64423
ENSMUSG00000045932	Ifit2	19	1	34528094	34553819	0.926263	4.15253	4.13398	0.000593232	0.00737853	-0.542688	3.54361	3.90352	3.46279	4.44328	4.91967	4.29407	4.55234	3.63664
ENSMUSG00000021036	Sptlc2	12	-1	87351832	87435129	0.925248	4.53288	4.86149	0.000116671	0.00276762	1.0129	4.23909	3.92423	4.41528	5.11095	4.77959	5.48587	5.12547	4.19286
ENSMUSG00000036943	Rab8b	9	-1	66750946	66826969	0.925236	4.21176	3.71466	0.00152715	0.0128247	-1.49397	4.22499	3.71038	3.60213	4.32469	4.59607	5.40805	4.77627	3.84583
ENSMUSG00000021592	Arsk	13	-1	76208541	76246779	0.924791	2.76237	3.63755	0.00181681	0.0143158	-1.42741	2.57729	2.28337	2.39199	2.91259	3.46238	3.61749	3.33082	2.41755
ENSMUSG00000033467	Crlf2	5	-1	109702575	109706859	0.923879	2.34276	4.43099	0.000304302	0.00478294	0.362549	2.18913	1.83591	1.81129	2.91259	2.55123	3.16786	2.87723	1.94544
ENSMUSG00000038387	Rras	7	1	44667385	44671071	0.923727	4.77528	4.25031	0.000456552	0.00620564	-0.348626	4.49939	4.37898	4.26024	5.49363	5.06814	5.34032	5.3007	4.37954
ENSMUSG00000038074	Fkbp14	6	-1	54554589	54574293	0.923587	3.57925	4.18913	0.000523939	0.00680244	-0.395335	3.17454	3.7183	3.45463	3.92894	4.21911	4.9207	4.35625	3.44916
ENSMUSG00000045757	Zfp764	7	-1	127002840	127005994	0.922911	1.8299	3.23774	0.00444826	0.0256252	-2.09397	1.65646	1.22892	1.29489	1.8304	2.43862	2.62936	2.29946	1.39342
ENSMUSG00000033306	Lpp	16	1	24212257	24811328	0.922736	5.55545	4.97963	8.99111e-05	0.00243476	1.28146	5.24259	5.27935	5.28688	5.94339	6.0187	6.63732	6.1998	5.26961
ENSMUSG00000000901	Mmp11	10	-1	75759056	75772330	0.922718	2.76353	4.9035	0.000106332	0.0026122	1.3018	2.60659	2.51943	2.49096	3.49912	3.5877	3.30448	3.46376	2.53899
ENSMUSG00000038070	Cntln	4	1	84802546	85050158	0.920704	2.74727	3.93964	0.00091945	0.0095731	-0.799162	2.74475	2.69037	2.28573	2.99479	3.58289	3.83818	3.47195	2.57362
ENSMUSG00000024544	Ldlrad4	18	1	68066328	68401701	0.92001	3.33419	2.92204	0.00892172	0.040374	-3.06297	3.01981	2.8576	3.18587	3.64767	3.85433	4.31774	3.93991	3.02109
ENSMUSG00000023008	Fmnl3	15	-1	99215106	99268363	0.919841	4.98749	4.06509	0.000692866	0.00812802	-0.764446	4.6756	4.54417	4.85993	5.47306	5.74611	5.63703	5.61873	4.69323
ENSMUSG00000022912	Pros1	16	1	62674670	62749709	0.919339	4.76439	4.46468	0.00028218	0.00460494	0.124701	4.53411	4.58376	4.29261	5.04817	5.21834	5.91051	5.39234	4.47016
ENSMUSG00000046722	Cdc42se1	3	1	95136043	95143720	0.918728	4.54006	3.4917	0.00252168	0.0176441	-2.00859	4.37723	4.00421	3.96552	4.78106	4.71293	5.62522	5.03974	4.11566
ENSMUSG00000026088	Mitd1	1	-1	37913882	37929492	0.917647	1.95574	2.90994	0.00916034	0.0410762	-2.78237	1.37935	1.80646	1.36615	2.08512	2.10467	3.03848	2.40942	1.51732
ENSMUSG00000006800	Sulf2	2	-1	165915009	165997583	0.917485	5.96325	3.55948	0.00216563	0.0160745	-1.81185	5.78294	5.66496	5.7782	6.86329	6.44758	6.64261	6.65116	5.74203
ENSMUSG00000050708	Ftl1	7	-1	45107368	45109308	0.917077	8.21715	3.10235	0.00600486	0.0312707	-2.50862	8.19653	7.77522	7.47266	8.49373	8.55638	9.16169	8.73726	7.8148
ENSMUSG00000030560	Ctsc	7	1	87927293	87960096	0.914388	5.61122	3.30908	0.00379473	0.0230648	-2.39404	5.39937	5.32679	5.27304	5.89545	5.74826	7.1297	6.2578	5.33307
ENSMUSG00000043067	Dpy19l1	9	-1	24323072	24414436	0.914121	3.72696	3.17563	0.00510609	0.0280408	-2.61691	3.72151	3.51489	3.28113	4.01463	4.3063	4.92841	4.41645	3.50584
ENSMUSG00000029570	Lfng	5	1	140593075	140601300	0.913909	2.93905	2.93708	0.0086336	0.0395061	-2.98002	2.85871	2.53747	2.89198	3.34746	3.83423	3.84226	3.67465	2.76272
ENSMUSG00000055200	Sertad3	7	1	27173193	27176789	0.913751	1.80874	3.95445	0.000889238	0.00937366	-0.586526	1.41291	1.74571	0.96839	2.19739	2.13126	2.49044	2.27303	1.37567
ENSMUSG00000027660	Skil	3	1	31149207	31176726	0.91375	4.80874	4.39907	0.000326873	0.0050334	-0.0218848	4.29864	4.66393	4.53221	5.1848	5.28943	5.76094	5.41172	4.49826
ENSMUSG00000025534	Gusb	5	-1	130017852	130031890	0.91122	4.58463	3.53389	0.0022938	0.0165976	-1.92316	4.28964	4.27533	4.0491	4.74984	4.9405	5.66036	5.1169	4.20469
ENSMUSG00000004846	Plod3	5	1	137015873	137025502	0.910547	5.17022	4.65116	0.000186063	0.00361075	0.537557	4.65821	5.02832	4.81925	5.53084	5.64707	6.06626	5.74806	4.83526
ENSMUSG00000037375	Hhat	1	-1	192179019	192453531	0.906807	1.11506	3.78003	0.0013179	0.0117917	-0.914418	0.992332	1.13729	0.921847	1.63918	2.00753	2.07018	1.90563	1.01716
ENSMUSG00000054808	Actn4	7	-1	28592673	28661765	0.906107	6.96166	3.9672	0.000864027	0.00921648	-0.815987	6.75991	6.48906	6.46735	7.42631	7.18243	7.82236	7.47703	6.57211
ENSMUSG00000025867	Cplx2	13	1	54519162	54531730	0.905823	2.19778	3.32464	0.00366527	0.0225761	-2.00084	2.14987	1.71435	1.86147	2.76424	2.44923	3.25014	2.8212	1.90856
ENSMUSG00000034462	Pkd2	5	1	104607316	104653685	0.904941	5.73627	6.78618	2.0365e-06	0.000298199	5.0661	5.43247	5.50919	5.43923	6.35742	6.25621	6.48228	6.3653	5.46029
ENSMUSG00000029231	Pdgfra	5	1	75312953	75358876	0.903263	5.56166	4.28211	0.000425047	0.00589684	-0.259438	5.45075	5.20796	5.15224	5.9537	6.20861	6.37986	6.18073	5.27032
ENSMUSG00000022656	Nectin3	16	-1	46208069	46318888	0.903091	2.99544	4.03282	0.000745166	0.00848589	-0.644105	2.80917	3.10742	2.64216	3.67563	3.6115	3.94465	3.74393	2.85292
ENSMUSG00000087484	2900089D17Rik	5	-1	144178500	144192996	0.901345	1.64384	3.415	0.00299482	0.0196647	-1.73334	1.41291	1.27264	1.62047	2.75378	2.11803	2.2159	2.36257	1.43534
ENSMUSG00000008475	Arpc5	1	1	152642293	152651348	0.900616	5.43225	3.83525	0.00116359	0.0109091	-1.25851	5.39308	5.07228	4.98688	5.80341	5.81334	6.5594	6.05872	5.15075
ENSMUSG00000070372	Capza1	3	-1	104730095	104771821	0.900416	4.77435	5.47033	3.09187e-05	0.00137571	2.32401	4.50329	4.33841	4.64395	5.27529	5.17426	5.75228	5.40061	4.49522
ENSMUSG00000091337	Eid1	2	1	125515015	125516705	0.89906	5.35458	6.20824	6.5432e-06	0.000554691	3.88347	5.07979	5.18526	4.99814	5.94684	5.83272	6.18123	5.98693	5.08773
ENSMUSG00000067931	Zfp948	17	1	21787270	21808961	0.898729	2.8394	5.25522	4.92152e-05	0.00180161	2.0542	2.66345	2.72225	2.22951	3.40872	3.25432	3.627	3.43001	2.53841
ENSMUSG00000025930	Msc	1	-1	14823570	14826216	0.894878	1.01443	3.98813	0.00082419	0.0089715	-0.463664	0.751324	0.632816	1.01348	1.90788	1.51635	1.70761	1.71061	0.799206
ENSMUSG00000038366	Lasp1	11	1	97689826	97729590	0.894792	5.17422	2.99276	0.00764294	0.0364323	-3.09946	4.91394	4.63909	4.61499	5.44734	5.27459	6.14447	5.62214	4.72268
ENSMUSG00000022451	Twf1	15	-1	94475832	94487770	0.893839	4.57301	2.94264	0.00852922	0.0392402	-3.1968	4.41911	4.31769	4.26491	5.01134	4.8413	5.83869	5.23044	4.3339
ENSMUSG00000121607		X	-1	169067543	169089017	0.891419	1.64128	3.11144	0.00588556	0.0307971	-2.34532	1.65646	1.27264	1.09963	2.61049	2.14438	2.01332	2.25606	1.34291
ENSMUSG00000039959	Hip1	5	-1	135435385	135573974	0.890604	5.87378	4.8624	0.000116437	0.00276762	1.04885	5.49451	5.66701	5.7045	6.56076	6.36245	6.60942	6.51088	5.622
ENSMUSG00000016494	Cd34	1	1	194621127	194643587	0.886893	7.32503	4.08406	0.000663875	0.00789736	-0.513035	6.91577	6.9875	6.9464	7.67407	7.86934	7.98715	7.84352	6.94989
ENSMUSG00000032911	Cspg4	9	1	56772317	56807154	0.885762	5.17391	2.85081	0.0104175	0.044853	-3.39525	4.88435	4.72422	4.38557	5.7051	5.38092	5.55349	5.5465	4.66471
ENSMUSG00000028673	Fuca1	4	1	135648046	135667622	0.885629	4.81357	3.01861	0.00722139	0.0350663	-3.04469	4.99372	4.21498	4.35086	5.46026	5.10886	5.66499	5.41137	4.51985
ENSMUSG00000039294	Cybc1	11	-1	121113414	121120148	0.885487	3.84245	3.66932	0.00169139	0.0137177	-1.54146	3.61021	3.49657	3.26257	4.00143	4.26186	4.74629	4.33653	3.45645
ENSMUSG00000031422	Morf4l2	X	-1	135633691	135644439	0.88533	6.0503	4.46311	0.000283175	0.00461649	0.184541	5.84571	5.78869	5.70964	6.50653	6.25016	7.25724	6.67131	5.78135
ENSMUSG00000027663	Zmat3	3	-1	32388941	32420163	0.884977	3.63292	5.26956	4.77057e-05	0.00176238	1.98906	3.40042	3.23446	3.26257	4.11606	4.01647	4.42518	4.1859	3.29915
ENSMUSG00000021877	Arf4	14	1	26359229	26386239	0.884916	6.16511	4.49288	0.000264918	0.00445229	0.262093	5.97629	5.89218	5.80889	6.58603	6.52358	7.24069	6.78343	5.89245
ENSMUSG00000021670	Hmgcr	13	-1	96785475	96807444	0.88381	3.26467	3.47598	0.00261222	0.0180735	-1.84432	2.73152	2.8576	2.7659	3.57233	3.3705	4.04735	3.66339	2.785
ENSMUSG00000044629	Cnrip1	11	1	17001586	17029371	0.883349	1.75668	3.61947	0.00189224	0.0146899	-1.3109	1.84033	1.22892	1.43405	1.99922	2.50113	2.62936	2.37657	1.5011
ENSMUSG00000027132	Katnbl1	2	1	112209556	112244585	0.882726	2.70144	3.64621	0.00178172	0.014172	-1.412	2.56242	2.40622	2.35743	3.34746	2.87611	3.76256	3.32871	2.44203
ENSMUSG00000025597	Klhl4	X	1	113384030	113470526	0.881377	2.6367	2.91926	0.00897595	0.0405033	-2.96026	2.42118	2.38646	2.71221	2.77461	3.48833	3.84226	3.3684	2.50661
ENSMUSG00000030703	Gdpd3	7	1	126365506	126374821	0.880615	0.0548671	3.09551	0.00609629	0.0315391	-2.19075	-0.172055	-0.0385616	-0.365034	0.672861	0.731515	0.643484	0.68262	-0.191883
ENSMUSG00000121141	Gm56878	8	1	118186456	118188251	0.880553	3.12645	3.12499	0.00571186	0.0302237	-2.60799	2.97559	2.64118	2.9741	3.54834	3.48318	4.21117	3.74756	2.86362
ENSMUSG00000023022	Lima1	15	-1	99676351	99773337	0.880238	5.1901	4.80861	0.000131154	0.00295868	0.884952	4.99925	4.8594	4.82242	5.61988	5.53576	6.17719	5.77761	4.89369
ENSMUSG00000118239	Gm50107	17	1	31786137	31787828	0.879081	0.733014	3.46997	0.00264767	0.018217	-1.49406	0.327516	0.698404	0.120393	1.33699	1.01469	1.41012	1.25393	0.382104
ENSMUSG00000032290	Ptpn9	9	1	56902207	56970091	0.876854	4.04383	4.43756	0.000299851	0.00473938	0.116917	3.83105	3.66188	3.7292	4.47545	4.40496	4.9794	4.61994	3.74071
ENSMUSG00000012429	Mplkip	13	1	17869777	17874333	0.876209	2.30249	5.0978	6.93728e-05	0.00217599	1.78136	2.24609	1.77641	1.86147	2.78492	2.66481	3.0806	2.84344	1.96132
ENSMUSG00000000295	Hddc2	10	1	31189379	31204200	0.875504	1.36416	2.90316	0.00929673	0.0415144	-2.71339	1.59932	0.934471	0.60582	1.96338	1.91872	1.90808	1.93006	1.04654
ENSMUSG00000001525	Tubb5	17	-1	36144813	36149198	0.87504	6.52059	3.52254	0.00235301	0.0168594	-1.84709	6.22558	6.15126	6.02934	6.74951	6.5217	7.78463	7.01861	6.1354
ENSMUSG00000058388	Phtf1	3	1	103875426	103931914	0.873539	3.48282	3.81979	0.00120489	0.0111986	-1.16694	3.17454	3.27801	3.0944	3.88171	3.95825	4.30596	4.04864	3.18232
ENSMUSG00002076664	Gm55891	11	-1	120237562	120237645	0.873122	5.56833	3.0156	0.00726916	0.0352326	-3.04137	5.3198	5.09072	4.80329	6.01298	5.45648	6.35505	5.94151	5.07127
ENSMUSG00000070436	Serpinh1	7	-1	98994583	99002446	0.872997	7.56158	3.27867	0.0040609	0.0240474	-2.22019	6.94903	7.42178	7.30654	7.41142	8.10875	8.86435	8.12817	7.22579
ENSMUSG00000001751	Naglu	11	1	100960838	100968498	0.872213	3.74674	4.90326	0.000106389	0.0026122	1.1821	3.38359	3.51489	3.33541	4.062	4.26487	4.50211	4.27633	3.4113
ENSMUSG00000021408	Ripk1	13	1	34186346	34221130	0.872034	3.7266	2.94432	0.00849806	0.0391304	-3.08156	3.50524	3.02033	3.61682	4.07885	4.06211	4.65166	4.26421	3.3808
ENSMUSG00000014773	Dll1	17	-1	15587616	15597134	0.870003	1.9629	3.77097	0.00134511	0.011937	-0.990324	1.30981	1.31508	1.88593	2.25782	2.4806	2.38232	2.37358	1.50361
ENSMUSG00000016487	Ppfibp1	6	1	146789985	146933523	0.869153	6.54455	5.51597	2.80334e-05	0.00129751	2.51684	6.28228	6.18025	6.27362	7.09058	6.97921	7.2717	7.11383	6.24538
ENSMUSG00000001768	Rin2	2	1	145517135	145729536	0.868921	4.81159	3.91209	0.00097841	0.00990673	-1.10593	4.69277	4.53971	4.64395	4.96677	5.67897	5.87305	5.50626	4.62548
ENSMUSG00000021969	Zdhhc20	14	-1	58070160	58127733	0.868856	4.28916	4.52034	0.000249137	0.00430431	0.270052	4.3209	3.93787	3.87681	4.65471	4.8413	5.2601	4.91871	4.04519
ENSMUSG00000022146	Osmr	15	-1	6843058	6904450	0.868324	4.84727	4.059	0.000702446	0.00818098	-0.780717	4.52647	4.64742	4.96409	5.63847	5.27011	5.83151	5.58003	4.71266
ENSMUSG00000034401	Spata6	4	1	111577181	111686381	0.868293	3.10249	3.24811	0.00434681	0.0252394	-2.35512	3.11462	2.8576	2.7393	3.85751	3.42525	4.05089	3.77788	2.90384
ENSMUSG00000029119	Man2b2	5	-1	36964265	36987997	0.867964	4.80064	3.4174	0.00297874	0.0195831	-2.18323	4.54172	4.29136	4.03277	4.987	5.11553	5.37317	5.15857	4.28862
ENSMUSG00000031570	Plpp5	8	1	26210064	26214914	0.867263	3.49838	4.39136	0.000332571	0.00509679	0.0830168	3.36657	3.14319	3.20543	3.86238	4.02713	4.42518	4.1049	3.2384
ENSMUSG00000017405	Nek8	11	-1	78056932	78067501	0.866239	2.22736	3.09478	0.00610612	0.0315485	-2.443	1.79014	1.80646	1.59102	2.32997	2.75308	2.65747	2.58017	1.72921
ENSMUSG00000032374	Plod2	9	1	92424276	92490481	0.865686	5.1943	3.07772	0.00634029	0.0322765	-2.91031	4.84801	5.17953	5.15476	5.30244	5.96796	6.55754	5.94265	5.06077
ENSMUSG00000065541	Mir24-2	8	1	84935444	84935550	0.86568	0.850024	2.9186	0.00898892	0.0405263	-2.61454	0.461817	0.934471	0.417375	1.8889	0.895634	1.65282	1.47912	0.604554
ENSMUSG00000007872	Id3	4	1	135870808	135873066	0.864742	5.44788	2.86531	0.0100948	0.0439095	-3.35113	5.23558	5.17953	4.93509	5.60687	5.68795	6.67848	5.9911	5.11673
ENSMUSG00000044906	4930503L19Rik	18	-1	70585283	70605580	0.864577	2.61139	4.64426	0.000188943	0.00364032	0.785995	2.26458	2.21778	2.2485	2.78492	2.9149	3.58859	3.09613	2.24362
ENSMUSG00000025130	P4hb	11	-1	120451124	120464079	0.86406	7.89404	6.09798	8.21619e-06	0.000633197	3.81523	7.67624	7.67848	7.62069	8.58612	8.20656	8.76787	8.52019	7.65847
ENSMUSG00000031555	Adam9	8	-1	25439627	25506943	0.863227	6.31459	4.38568	0.000336839	0.00513776	0.045004	5.89552	6.22684	6.16166	7.12395	6.76348	6.97405	6.95382	6.09467
ENSMUSG00000043131	Mob1a	6	1	83302998	83320758	0.861442	5.40495	3.21853	0.00464231	0.0263659	-2.6104	5.29302	5.01552	4.94966	5.66521	5.76002	6.4411	5.95544	5.08607
ENSMUSG00000116358	Gm49450	15	-1	98830018	98851432	0.860933	5.81187	2.98994	0.0076903	0.0365591	-3.06663	5.35259	5.64014	5.36506	6.26198	5.63202	7.04757	6.31386	5.4526
ENSMUSG00000053158	Fes	7	-1	80027504	80037694	0.860874	3.81462	4.71761	0.000160495	0.00330152	0.775995	3.58835	3.29931	3.34426	4.17601	4.03771	4.61151	4.27508	3.41064
ENSMUSG00000041112	Elmo1	13	1	20274766	20792523	0.860218	3.67989	5.28365	4.6269e-05	0.00174125	2.02322	3.28738	3.16655	3.3618	3.97467	4.10969	4.31481	4.13306	3.27191
ENSMUSG00000029009	Mthfr	4	1	148123534	148144008	0.859931	4.28819	4.54746	0.000234484	0.00413221	0.343324	4.10182	3.70241	3.88896	4.77591	4.47671	5.04114	4.76459	3.89773
ENSMUSG00000037253	Mex3c	18	1	73706115	73725646	0.859206	4.00538	5.74903	1.70636e-05	0.00095848	2.96977	3.72819	3.59457	3.63857	4.45946	4.30046	4.78503	4.51498	3.65377
ENSMUSG00000027438	Napb	2	-1	148535905	148574387	0.858837	1.83915	4.55726	0.000229407	0.00407243	0.686644	1.53982	1.3563	1.33096	2.21274	2.20822	2.38232	2.26776	1.40903
ENSMUSG00000027864	Ptgfrn	3	-1	100947548	101017594	0.856543	5.93521	3.84514	0.00113791	0.0107877	-1.21053	5.58743	5.52057	5.46988	6.18041	6.36175	6.62551	6.38922	5.52596
ENSMUSG00000052681	Rap1b	10	-1	117649776	117681940	0.855476	6.02036	5.10856	6.77585e-05	0.0021484	1.59208	5.97348	5.64014	5.54089	6.51352	6.32046	6.88919	6.57439	5.71817
ENSMUSG00000021782	Dlg5	14	-1	24184021	24295988	0.854502	3.88894	4.30725	0.00040169	0.00570549	-0.147956	3.81859	3.43055	3.41317	4.3492	4.32082	4.57022	4.41341	3.5541
ENSMUSG00000030341	Tnfrsf1a	6	1	125326325	125339447	0.853957	5.53227	3.24995	0.00432901	0.0251723	-2.53142	5.37617	5.19665	5.25672	6.12268	5.81744	6.4505	6.13021	5.27652
ENSMUSG00000068220	Lgals1	15	1	78810925	78814665	0.853865	7.45482	2.79346	0.0117944	0.0489619	-3.24051	7.4972	7.08652	6.89762	7.96776	7.68893	8.37995	8.01222	7.16045
ENSMUSG00000024818	Slc25a45	19	1	5927836	5935906	0.853238	2.59526	3.81526	0.00121724	0.0112873	-1.00748	2.48566	2.14907	2.06793	3.05563	2.93012	3.28659	3.09078	2.23422
ENSMUSG00000020032	Nuak1	10	-1	84206769	84276461	0.8487	5.30779	3.64793	0.00177484	0.0141522	-1.68933	4.7398	4.91218	4.86609	6.06571	5.32154	5.64641	5.67788	4.83936
ENSMUSG00000060147	Serpinb6a	13	-1	34101901	34186777	0.84709	6.64737	5.53625	2.68413e-05	0.00126045	2.57467	6.44924	6.46806	6.37103	7.53409	7.18243	7.08729	7.26794	6.42944
ENSMUSG00000057561	Eif1a	18	1	46730768	46749523	0.843465	4.28477	3.24957	0.00433268	0.0251846	-2.53256	4.00063	4.03627	4.27882	4.78876	4.68178	5.38162	4.95072	4.10524
ENSMUSG00000049047	Armcx3	X	1	133657344	133662204	0.842562	3.81715	2.9864	0.00775019	0.0367268	-3.02067	3.65296	3.59457	3.39625	3.99701	4.19095	4.96635	4.38477	3.54793
ENSMUSG00000046152	Fut10	8	1	31677359	31751766	0.842493	1.9015	2.97027	0.0080291	0.0375398	-2.69274	1.93575	1.5464	1.64932	2.19739	2.68291	2.74738	2.54256	1.71049
ENSMUSG00000029171	Pgm2	5	1	64250293	64285694	0.842446	2.75658	3.11669	0.00581766	0.0305626	-2.5585	2.54739	2.55528	2.538	3.20891	3.13455	3.80506	3.38284	2.54689
ENSMUSG00000013698	Pea15a	1	-1	172024295	172034371	0.842397	6.36438	5.6366	2.16636e-05	0.00110822	2.74777	5.9958	5.98381	5.97624	6.52663	6.72252	7.26525	6.83813	5.98528
ENSMUSG00000032806	Slc10a3	X	-1	73412823	73416955	0.84163	2.74319	4.42617	0.000307604	0.00481963	0.290322	2.59202	2.46394	2.19078	3.09758	3.15414	3.49823	3.24998	2.41558
ENSMUSG00000029234	Tmem165	5	1	76331727	76357092	0.841381	4.48773	4.35315	0.000362349	0.0053841	-0.116162	4.46382	4.21498	4.09702	4.89248	4.79006	5.6264	5.10298	4.25861
ENSMUSG00000031930	Wwp2	8	1	108162997	108285227	0.840482	4.89003	3.50114	0.00246885	0.017403	-2.01195	4.55305	4.49887	4.63316	5.18285	5.19961	5.83766	5.40671	4.56169
ENSMUSG00000032116	Stt3a	9	-1	36640640	36678975	0.839673	5.30681	3.50618	0.00244105	0.0172902	-1.99052	5.23088	4.99282	4.98121	5.54909	5.69354	6.5108	5.91781	5.06831
ENSMUSG00000042035	Igsf3	3	1	101284399	101370375	0.838204	3.95668	3.3114	0.00377516	0.0229835	-2.37088	3.81859	3.88251	3.80168	4.29254	4.78379	4.93224	4.66953	3.83426
ENSMUSG00000060591	Ifitm2	7	-1	140534750	140535900	0.837853	5.89547	3.5171	0.00238192	0.0169909	-1.92987	5.66084	5.52283	5.49195	6.3002	6.02314	6.8723	6.39855	5.55854
ENSMUSG00000022283	Pabpc1	15	-1	36595905	36609912	0.836402	6.70383	2.97207	0.0079974	0.037446	-2.99819	6.68635	6.12168	6.18279	6.88141	6.95476	7.67891	7.17169	6.33027
ENSMUSG00000002565	Scin	12	-1	40109768	40184227	0.836378	2.47651	2.81197	0.011332	0.0476317	-3.07456	2.54739	1.94802	1.59102	2.64485	3.56836	2.35969	2.85763	2.02881
ENSMUSG00000021190	Lgmn	12	-1	102360343	102406072	0.835864	6.47136	4.41685	0.000314095	0.00487392	0.131139	6.13173	6.34034	6.30456	6.94884	6.73179	7.62151	7.10071	6.25887
ENSMUSG00000019590	Cyb561	11	-1	105824528	105844162	0.835573	4.24954	3.28413	0.00401183	0.0238445	-2.44814	3.61021	4.24821	4.13831	4.8757	4.71952	4.88152	4.82558	3.99891
ENSMUSG00000020844	Nxn	11	-1	76148024	76289966	0.8337	3.17731	3.00021	0.00751906	0.0360124	-2.88091	3.23206	2.8576	2.72582	3.18577	3.72934	4.36112	3.75874	2.93849
ENSMUSG00000025492	Ifitm3	7	-1	140589499	140590683	0.83359	5.96472	4.09155	0.000652761	0.0078236	-0.678671	5.33956	5.49772	5.33652	6.02173	6.11428	6.55754	6.23118	5.39127
ENSMUSG00000071669	Snx29	16	1	11140772	11573336	0.833586	1.8322	4.43671	0.000300427	0.00473938	0.425221	1.71143	1.31508	1.46684	2.56338	2.26936	2.2159	2.34955	1.49778
ENSMUSG00000025870	Arl10	13	1	54722828	54728941	0.833039	1.81016	3.16829	0.00518983	0.0283653	-2.20899	0.992332	1.22892	1.4989	2.28712	1.97853	1.98403	2.08322	1.24005
ENSMUSG00000029470	P2rx4	5	1	122845607	122867801	0.829455	4.36163	3.90858	0.000986194	0.00994031	-1.08956	4.29414	4.1044	3.83346	4.81414	4.82306	5.08319	4.9068	4.07733
ENSMUSG00000021477	Ctsl	13	-1	64507151	64518704	0.827363	7.56914	5.80862	1.50453e-05	0.000883709	3.22408	7.505	7.53382	7.5866	8.47296	8.0862	8.53554	8.3649	7.54181
ENSMUSG00000041308	Sntb2	8	1	107662382	107746346	0.827092	5.11625	4.02375	0.00076057	0.00857192	-0.858782	5.02117	4.84499	4.65822	5.4522	5.53327	6.03446	5.67331	4.84146
ENSMUSG00000025289	Prdx4	X	-1	154106914	154123750	0.824763	3.83392	3.07606	0.00636362	0.0323442	-2.84113	3.94438	3.44972	3.42156	3.96111	4.41852	4.91683	4.43215	3.60522
ENSMUSG00000019461	Plscr3	11	1	69737202	69742884	0.824412	4.40067	5.2789	4.67482e-05	0.00175518	1.93165	4.18671	3.93787	4.02728	4.72597	4.90433	5.00696	4.87909	4.05062
ENSMUSG00000044636	Csrnp2	15	-1	100377451	100393369	0.823376	1.44596	3.84617	0.00113528	0.0107873	-0.770258	1.03605	0.878976	1.01348	1.61628	1.74018	2.02775	1.79474	0.976169
ENSMUSG00000039005	Tlr4	4	1	66745821	66848521	0.822754	4.09109	4.25405	0.000452729	0.00616408	-0.296844	3.82483	3.93106	3.6741	4.88291	4.52264	4.48391	4.62982	3.81
ENSMUSG00000050989	Selenon	4	-1	134265203	134279477	0.822558	4.58895	5.09124	7.03761e-05	0.0021793	1.50774	4.27603	4.44257	4.203	4.78106	5.07501	5.53088	5.12898	4.3072
ENSMUSG00000031828	Klhl36	8	1	120589005	120603734	0.822409	1.54603	2.9725	0.00798993	0.0374219	-2.5776	1.56988	0.698404	0.96839	1.59301	2.17026	1.93894	1.90073	1.07889
ENSMUSG00000089715	Cbx6	15	-1	79708097	79718889	0.821134	5.25575	4.65839	0.000183092	0.00357029	0.551471	4.92271	5.06919	4.80007	5.38436	5.76321	6.1295	5.75902	4.93066
ENSMUSG00000034587	8430429K09Rik	11	1	3402365	3429831	0.82093	0.435572	2.93855	0.00860586	0.0394549	-2.50898	-0.172055	0.0645319	0.276512	0.954274	0.832209	0.852431	0.879638	0.0563297
ENSMUSG00000021390	Ogn	13	1	49761522	49777977	0.820125	6.67941	2.98983	0.00769224	0.0365591	-2.93242	6.44722	6.67975	6.46024	6.7528	8.10833	7.26525	7.37546	6.52907
ENSMUSG00000033033	Calhm2	19	-1	47093792	47126733	0.819215	2.19965	3.2574	0.00425784	0.0248752	-2.15765	2.24609	2.12541	1.70536	2.63349	2.8118	3.05265	2.83265	2.02562
ENSMUSG00000120863	Gm56582	13	1	54729502	54730576	0.819163	1.83062	3.69105	0.00161058	0.0133238	-1.15346	1.62818	1.80646	1.01348	2.06835	2.4806	2.28959	2.27951	1.48271
ENSMUSG00000053291	Rab4b	7	-1	26867849	26878321	0.818575	3.48843	3.76209	0.0013723	0.0120785	-1.29092	3.36657	3.17809	2.98546	3.84279	3.96196	4.17274	3.99249	3.17671
ENSMUSG00000121485		13	-1	12629946	12665284	0.818151	2.69661	3.09229	0.00613976	0.0316155	-2.58137	2.87083	2.30458	2.06793	3.24668	2.69187	3.78396	3.24084	2.41445
ENSMUSG00000029840	Mtpn	6	-1	35485841	35516823	0.81804	5.74431	4.49132	0.000265847	0.00445577	0.209312	5.54077	5.33969	5.40368	6.1882	5.99988	6.55381	6.24729	5.42805
ENSMUSG00000008384	Sertad1	7	1	27186335	27189741	0.817634	3.0075	3.87014	0.00107551	0.0104357	-0.958711	2.85871	2.44496	2.59844	3.69215	3.16705	3.54912	3.46944	2.63403
ENSMUSG00000047003	Zfp41	15	1	75488528	75501676	0.816497	1.78231	3.37276	0.00329167	0.0209478	-1.79859	0.992332	1.77641	1.21993	1.8889	2.23299	2.22845	2.11678	1.32956
ENSMUSG00000028063	Lmna	3	-1	88387454	88417263	0.814867	6.78777	5.44763	3.2465e-05	0.00141255	2.39313	6.35313	6.55029	6.65867	7.67373	7.06491	7.23332	7.32399	6.5207
ENSMUSG00000026238	Ptma	1	1	86454448	86458434	0.814648	7.16677	3.39922	0.00310248	0.0201498	-2.03221	7.02219	6.71978	6.6026	7.37565	7.47006	7.95849	7.6014	6.78152
ENSMUSG00000110104	Gm45717	7	-1	140529135	140535850	0.813748	5.62899	3.38994	0.00316757	0.0203917	-2.22945	5.40563	5.28737	5.26141	6.01189	5.74395	6.64845	6.13476	5.31814
ENSMUSG00000071866	Ppia	11	1	6365443	6369817	0.812847	7.17503	3.40267	0.00307862	0.0200192	-2.01613	7.18094	6.69288	6.67892	7.66469	7.45599	7.85433	7.65833	6.85092
ENSMUSG00000005802	Slc30a4	2	-1	122523153	122544583	0.811799	4.24181	4.98863	8.81488e-05	0.00241797	1.30515	4.12225	3.95809	3.89499	4.84648	4.74987	4.8186	4.80498	3.99178
ENSMUSG00000062753	Smim29	17	-1	27782547	27784730	0.811566	2.20229	4.07779	0.000673314	0.00795676	-0.371108	1.79014	1.61594	1.95689	2.61049	2.73585	2.46945	2.60527	1.78766
ENSMUSG00000095538	Gm21983	7	-1	26867855	26880511	0.810987	3.50115	3.76227	0.00137176	0.0120785	-1.29283	3.36657	3.18954	3.01902	3.84279	3.98401	4.17274	3.99984	3.19171
ENSMUSG00000072893	4933439C10Rik	11	1	59396488	59404473	0.809965	1.92435	2.80646	0.0114678	0.0480217	-3.02363	2.12984	1.58159	1.46684	2.42528	2.37328	2.81549	2.53802	1.72609
ENSMUSG00000031904	Slc7a6	8	1	106895489	106925338	0.808321	4.22646	4.32857	0.000382908	0.00553994	-0.143994	3.9501	4.00421	3.81448	4.8636	4.50495	4.8186	4.72905	3.92293
ENSMUSG00000025743	Sdc3	4	1	130519848	130553630	0.806667	6.24803	4.06177	0.000698084	0.00816476	-0.695802	5.83956	5.87986	6.00164	6.3505	6.72088	7.1078	6.7264	5.90702
ENSMUSG00000031023	Akip1	7	1	109302897	109311396	0.805238	3.01109	3.59235	0.00201132	0.0152717	-1.56314	2.75787	2.48268	2.6846	3.81288	3.51382	3.07366	3.46679	2.64171
ENSMUSG00000027351	Spred1	2	1	116951855	117012760	0.804776	4.74341	6.59828	2.96181e-06	0.000364292	4.66624	4.64416	4.51261	4.31978	5.06729	5.39196	5.44077	5.30001	4.49218
ENSMUSG00000042312	S100a13	3	1	90421742	90431888	0.803871	4.59279	3.31074	0.00378067	0.0229911	-2.41826	4.67214	4.17522	4.1535	5.46187	5.15495	4.80191	5.13958	4.33362
ENSMUSG00000032436	Cmtm7	9	-1	114585904	114610924	0.803455	3.05842	4.2195	0.000489317	0.00650507	-0.207251	2.85871	2.53747	2.7393	3.26888	3.48833	3.78396	3.51373	2.71183
ENSMUSG00000040124	Gorab	1	-1	163212477	163231238	0.803372	1.79384	4.05012	0.000716654	0.00830124	-0.403918	1.91248	1.47334	1.36615	2.25782	2.24522	2.65747	2.38684	1.58399
ENSMUSG00000001270	Ckb	12	-1	111635795	111638772	0.801984	5.499	4.40311	0.000323927	0.005003	-0.00551951	5.0902	5.28203	5.12682	6.02825	5.98629	5.884	5.96618	5.16635
ENSMUSG00000031749	St3gal2	8	1	111646554	111699112	0.801189	4.72867	6.5198	3.46827e-06	0.000396194	4.51124	4.37298	4.34354	4.39412	5.12318	5.06814	5.32579	5.17237	4.37021
ENSMUSG00000097715	Gpr137b-ps	13	-1	12630627	12665175	0.800954	2.22252	2.89921	0.00937716	0.0417347	-2.87638	2.37084	1.80646	1.59102	2.77461	2.24522	3.18083	2.73355	1.92278
ENSMUSG00000062825	Actg1	11	-1	120236516	120239368	0.799419	7.53112	2.89298	0.00950506	0.0421641	-3.0604	7.22411	7.15309	6.76136	7.94583	7.35806	8.2264	7.84343	7.04619
ENSMUSG00000038372	Gmds	13	-1	32003562	32522723	0.798902	2.09893	3.06082	0.00658091	0.0330317	-2.51052	2.18913	1.3563	1.64932	2.35785	2.17026	3.0875	2.53854	1.73158
ENSMUSG00000031478	Nek3	8	-1	22618299	22656451	0.798659	1.23745	3.27263	0.00411586	0.0243131	-1.91069	1.15979	0.564103	0.120393	1.47067	1.51635	1.27151	1.41951	0.614761
ENSMUSG00000024487	Yipf5	18	-1	40336949	40352482	0.798169	4.3417	3.61824	0.00189751	0.0147009	-1.73697	4.17698	4.16365	4.13322	4.66312	4.72389	5.48326	4.95676	4.15795
ENSMUSG00000024897	Apba1	19	1	23736251	23926960	0.796987	2.72182	4.00172	0.000799304	0.00880528	-0.626103	2.50135	2.32549	2.32203	3.20891	2.89951	3.44548	3.18463	2.38295
ENSMUSG00000073591	Pcdhb22	18	1	37650924	37657532	0.796606	1.8013	2.92389	0.00888583	0.0402599	-2.77298	1.47776	1.80646	1.67761	2.32997	2.68291	2.30151	2.43813	1.65394
ENSMUSG00000020846	Rflnb	11	-1	75910020	75918608	0.796204	5.01927	3.05833	0.00661714	0.0331619	-2.96586	4.54928	4.92251	4.95256	5.52778	6.02226	5.26468	5.6049	4.80812
ENSMUSG00000027475	Kif3b	2	1	153133333	153175310	0.794527	4.28369	5.80136	1.52774e-05	0.000885152	3.04875	4.00063	4.1044	3.95401	4.72061	4.71072	5.00332	4.81155	4.01968
ENSMUSG00000049439	Cyp20a1	1	1	60382482	60427219	0.794425	3.54821	3.78851	0.00129293	0.0116644	-1.24704	3.59567	3.16655	3.03003	3.84771	3.93201	4.39768	4.05913	3.26408
ENSMUSG00000039738	Slx4	16	-1	3796969	3821634	0.793876	3.05285	4.56771	0.000224116	0.00402435	0.550141	2.57729	3.04575	2.59844	3.44166	3.48318	3.63173	3.51885	2.7405
ENSMUSG00000001098	Kctd10	5	-1	114501628	114518569	0.793442	5.77091	4.5652	0.000225377	0.0040335	0.372645	5.40146	5.41479	5.54089	6.28485	5.88737	6.55878	6.24367	5.45238
ENSMUSG00000026426	Arl8a	1	1	135074562	135084007	0.793121	4.22434	4.36264	0.000354713	0.00532467	-0.0662342	3.98955	3.91045	3.80809	4.79132	4.55737	4.73974	4.69614	3.9027
ENSMUSG00000049516	Spty2d1	7	-1	46640144	46658159	0.791594	3.58971	3.23905	0.00443528	0.0255687	-2.42977	3.40042	3.0331	3.21511	3.7926	3.75094	4.48914	4.01089	3.21621
ENSMUSG00000027669	Gnb4	3	-1	32634481	32670734	0.79108	3.82446	4.24319	0.000463918	0.00627399	-0.290397	3.47379	3.64534	3.5873	3.97917	4.3995	4.67705	4.35191	3.56881
ENSMUSG00000047766	Lrrc49	9	-1	60476142	60595441	0.789602	2.5368	3.16522	0.00522526	0.0285008	-2.38913	2.12984	2.00097	2.55335	2.87449	2.92253	3.26239	3.01981	2.22805
ENSMUSG00000022261	Sdc2	15	1	32920869	33035081	0.788477	5.8018	4.86674	0.000115324	0.00275189	1.0449	5.51203	5.70141	5.41842	6.02064	6.48221	6.52803	6.34363	5.54395
ENSMUSG00000038305	Spats2l	1	1	57813321	57987553	0.788345	3.05443	2.94153	0.00854997	0.0393021	-2.97856	2.87083	2.7064	2.91592	3.34049	3.48318	4.02236	3.61534	2.83105
ENSMUSG00000040296	Rigi	4	-1	40203773	40239828	0.787193	3.95938	4.11903	0.000613551	0.00751518	-0.569539	3.70128	3.7802	3.3265	4.13632	4.30922	4.6975	4.38101	3.60266
ENSMUSG00000004665	Cnn2	10	1	79824418	79831896	0.786103	5.48449	3.58445	0.00204737	0.0154318	-1.81653	5.19998	5.31638	5.05854	5.76358	5.72662	6.45785	5.98268	5.19164
ENSMUSG00000053580	Tanc2	11	1	105480812	105820130	0.78525	3.81488	3.36763	0.00332964	0.0211144	-2.20462	3.4896	3.44972	3.60213	4.19159	4.10635	4.6019	4.29995	3.51382
ENSMUSG00000121059	Gm57137	4	1	66762713	66764269	0.7845	2.40009	3.76315	0.00136902	0.0120628	-1.12104	2.48566	2.28337	2.00234	3.33349	3.08099	2.74738	3.05395	2.25712
ENSMUSG00000072915	Gm12258	11	1	58737984	58752782	0.783569	1.8577	2.81671	0.0112165	0.0472858	-2.97994	2.068	1.39638	1.36615	2.45139	2.15738	2.61032	2.40636	1.61017
ENSMUSG00000032740	Ccdc88a	11	1	29323658	29460808	0.783455	3.36218	3.77722	0.00132627	0.0118137	-1.2681	3.52071	3.10742	3.10485	3.70848	3.92063	4.45218	4.0271	3.24433
ENSMUSG00000032698	Lmo2	2	1	103788331	103812223	0.783037	4.46891	4.30664	0.000402242	0.00570664	-0.181717	3.9951	3.70241	3.77574	4.55588	4.86526	4.41424	4.61179	3.82442
ENSMUSG00000028413	B4galt1	4	-1	40804602	40854005	0.782386	6.60289	4.77835	0.000140251	0.00307249	0.932125	6.18489	6.46571	6.47038	7.54398	6.9065	6.98102	7.14383	6.37366
ENSMUSG00000022089	Bin3	14	1	70337554	70375655	0.780575	3.04551	3.7311	0.00147161	0.0125261	-1.29204	3.07325	2.72225	2.64216	3.48022	3.57806	3.72321	3.59383	2.81255
ENSMUSG00000051934	Spats2	15	1	99023797	99111096	0.780341	3.04851	3.393	0.00314598	0.0203096	-2.00146	2.85871	2.57287	2.67059	3.24668	3.10131	4.08922	3.47907	2.70072
ENSMUSG00000024816	Frmd8	19	-1	5899730	5925302	0.780099	3.40835	3.67863	0.00165627	0.0135431	-1.4625	3.2783	2.95474	3.12554	3.83289	3.78902	4.09266	3.90485	3.11953
ENSMUSG00000020227	Irak3	10	-1	119977553	120038035	0.778432	2.74567	3.13148	0.00563044	0.0299404	-2.52957	2.43757	2.6244	2.65645	3.34746	3.24826	3.45084	3.34885	2.57281
ENSMUSG00000053192	Mllt11	3	-1	95126446	95139482	0.778243	3.39306	3.8507	0.00112373	0.0107418	-1.093	3.00888	3.16655	3.30852	4.27071	3.83018	3.74083	3.94724	3.16132
ENSMUSG00000035107	Dcbld2	16	1	58228806	58290090	0.777825	4.85931	4.79733	0.000134471	0.00299272	0.852531	4.7464	4.72028	4.54762	5.49677	5.21056	5.63467	5.44734	4.67143
ENSMUSG00000027207	Galk2	2	1	125701029	125826219	0.777227	3.48235	3.34684	0.00348795	0.0217357	-2.17403	3.44974	2.98134	2.81766	3.65331	4.03067	3.89437	3.85945	3.08291
ENSMUSG00000031007	Atp6ap2	X	1	12454040	12483288	0.774395	4.40601	3.70824	0.00154939	0.0129641	-1.54818	4.40668	4.14613	4.30172	4.77591	4.95546	5.4635	5.06495	4.28484
ENSMUSG00000046157	Tmem229b	12	-1	79008569	79054401	0.773908	2.4598	3.6883	0.00162058	0.0133791	-1.26618	2.31869	2.12541	2.08914	2.4897	3.15414	3.15477	2.93287	2.17775
ENSMUSG00000022550	Adck5	15	1	76460558	76480016	0.773038	2.16084	2.97694	0.00791252	0.0372325	-2.69258	2.22735	1.74571	1.43405	2.39869	2.67389	2.63879	2.57046	1.80237
ENSMUSG00000002603	Tgfb1	7	1	25386427	25404502	0.770289	4.14639	5.10663	6.8046e-05	0.00214905	1.57046	4.02796	3.81018	3.87069	4.6406	4.59129	4.79771	4.67653	3.90294
ENSMUSG00000043998	Mgat2	12	1	69230931	69233544	0.769294	4.41034	4.92664	0.000101041	0.00257511	1.1543	4.13738	4.24272	4.16853	4.89961	4.69298	5.25858	4.95039	4.18288
ENSMUSG00000026727	Rsu1	2	-1	13081632	13276226	0.769045	5.01488	5.03444	7.97082e-05	0.00228445	1.37351	4.8295	4.78963	4.79685	5.42281	5.4165	5.89289	5.5774	4.80533
ENSMUSG00000037552	Plekhg2	7	-1	28059029	28072024	0.768879	4.72841	4.63063	0.000194772	0.00369201	0.491841	4.34717	4.4233	4.30626	4.86603	5.16141	5.35755	5.12833	4.35891
ENSMUSG00000033721	Vav3	3	1	109247969	109593014	0.767257	2.6076	4.27472	0.000432162	0.00596378	-0.0236356	2.35367	2.30458	2.35743	2.98588	3.10131	3.21905	3.10208	2.33856
ENSMUSG00000005142	Man2b1	8	1	85809899	85824911	0.766392	5.78007	3.22354	0.00459095	0.0261572	-2.57794	5.67646	5.47451	5.30059	6.26934	5.89515	6.58157	6.24869	5.48385
ENSMUSG00000029428	Stx2	5	-1	129061621	129085638	0.766242	4.16695	5.80545	1.51461e-05	0.000883709	3.06241	3.93286	3.97804	3.94239	4.6519	4.54753	4.9494	4.71628	3.9511
ENSMUSG00000038530	Rgs4	1	-1	169569046	169575211	0.76511	3.99776	3.34544	0.00349887	0.0217844	-2.30296	3.73484	4.12243	3.78877	4.46908	4.67953	4.76579	4.63813	3.88201
ENSMUSG00000014444	Piezo1	8	-1	123208437	123278068	0.76491	5.6472	3.22744	0.00455124	0.0260138	-2.58258	5.52167	5.3059	5.15978	5.99977	5.98173	6.30854	6.09668	5.32912
ENSMUSG00000017144	Rnd3	2	-1	51020450	51039123	0.764171	4.07124	4.61857	0.000200078	0.00374727	0.504523	3.8918	3.99771	3.69501	4.42033	4.35788	5.08319	4.62047	3.86151
ENSMUSG00000049807	Arhgap23	11	1	97306359	97393228	0.763641	4.45285	5.20324	5.51073e-05	0.00192263	1.76252	4.22026	4.08613	4.03823	5.0567	4.76268	4.8186	4.87933	4.11488
ENSMUSG00000021270	Hsp90aa1	12	-1	110657039	110669162	0.763587	6.81734	3.79738	0.00126734	0.0115198	-1.20991	6.34446	6.58972	6.55669	7.10813	7.26581	7.43079	7.26824	6.49695
ENSMUSG00000107476	Zfp862-ps	6	1	48481308	48509057	0.76206	1.83413	3.04556	0.00680578	0.0336885	-2.51911	1.23675	1.61594	2.02453	2.18187	2.52138	2.42655	2.3766	1.62574
ENSMUSG00000032308	Ulk3	9	1	57496735	57503516	0.760185	3.82173	5.66567	2.03641e-05	0.00107896	2.81978	3.54361	3.32029	3.40474	4.20316	4.35507	4.00423	4.18749	3.42288
ENSMUSG00000008398	Elk3	10	-1	93083276	93146997	0.760093	5.06739	4.67289	0.000177274	0.00349493	0.579106	4.76925	4.93617	4.96122	5.67909	5.49026	5.77277	5.64737	4.88888
ENSMUSG00000079037	Prnp	2	1	131751848	131780349	0.758979	7.30044	4.90648	0.000105635	0.00260704	1.27019	6.88472	6.93999	6.97802	7.9343	7.94109	7.18184	7.68574	6.93424
ENSMUSG00000039230	Tbcd	11	1	121342775	121507990	0.753084	3.9896	4.14554	0.000577981	0.00723235	-0.526721	3.90954	3.69439	3.57231	4.67425	4.34089	4.43062	4.48192	3.72541
ENSMUSG00000040151	Hs2st1	3	-1	144135467	144275942	0.753042	4.02501	4.92078	0.000102355	0.00258812	1.17275	3.79333	3.83955	3.84598	4.34224	4.58168	4.80819	4.57737	3.82629
ENSMUSG00000001521	Tulp3	6	-1	128298124	128332814	0.75302	3.33668	5.08613	7.11686e-05	0.0021793	1.63	3.06272	3.00745	3.0944	3.65892	3.80149	3.95601	3.80548	3.05486
ENSMUSG00000028101	Pias3	3	1	96603700	96613386	0.751695	3.95581	4.82863	0.000125465	0.00287463	0.989273	3.88584	3.54194	3.55716	4.28893	4.43195	4.53025	4.41704	3.66165
ENSMUSG00000028028	Alpk1	3	-1	127463959	127574176	0.750802	2.76252	2.93708	0.00863361	0.0395061	-2.90622	2.31869	2.78398	2.28573	2.86481	3.25432	3.44009	3.18641	2.4628
ENSMUSG00000030759	Far1	7	1	113113041	113170718	0.750361	4.82367	3.46747	0.0026626	0.0182651	-2.08954	4.78214	4.53073	4.55144	5.19062	5.0733	5.86403	5.37598	4.62144
ENSMUSG00000022159	Rab2b	14	-1	52499216	52517002	0.750072	2.9303	3.20109	0.00482558	0.0271015	-2.39878	3.12478	2.50117	2.33984	3.21655	3.34232	3.65979	3.40622	2.65526
ENSMUSG00000030605	Mfge8	7	-1	78783516	78798808	0.750032	6.95937	5.72194	1.80712e-05	0.0010037	2.97522	6.54503	6.66239	6.60352	7.40892	7.25602	7.39403	7.35299	6.60365
ENSMUSG00000057335	Cep170	1	-1	176561219	176641633	0.749641	4.40215	4.36674	0.000351457	0.00528564	-0.0807305	4.19155	4.19807	4.09177	4.77591	4.74342	5.2088	4.90937	4.16047
ENSMUSG00000034390	Cmip	8	1	117983803	118186169	0.749611	3.41425	3.21485	0.00468044	0.0265544	-2.47229	3.18428	3.02033	3.31754	4.01024	3.59727	4.18887	3.93213	3.17405
ENSMUSG00000075284	Wipf1	2	-1	73259954	73360078	0.745841	4.29679	3.63672	0.00182021	0.0143225	-1.6897	4.12731	4.16945	3.94239	4.57382	4.74342	5.15231	4.82318	4.07972
ENSMUSG00000042364	Snx18	13	-1	113728715	113755100	0.744321	4.53894	3.70527	0.00155979	0.0130174	-1.55851	4.29864	4.43296	4.26956	4.67147	4.91202	5.65108	5.07819	4.33372
ENSMUSG00000020668	Kif3c	12	1	3415132	3456494	0.74369	3.21643	4.07915	0.000671258	0.00795087	-0.54206	2.62102	2.98134	3.06257	3.50536	3.96565	3.39629	3.62243	2.88831
ENSMUSG00000028709	Mob3c	4	1	115685289	115693382	0.743659	3.03202	3.37677	0.00326225	0.0208089	-2.04749	3.11462	2.44496	2.72582	3.66451	3.30776	3.60311	3.52513	2.7618
ENSMUSG00000039202	Abhd2	7	1	78922947	79015256	0.743512	4.99304	4.92385	0.000101665	0.00258284	1.1296	4.54928	4.8913	4.66177	5.10067	5.68459	5.55723	5.4475	4.70078
ENSMUSG00000042659	Arrdc4	7	-1	68386743	68398989	0.743182	3.63394	3.1567	0.00532483	0.0288293	-2.60676	3.20358	3.18954	3.31754	4.12013	3.98036	3.85446	3.98498	3.23689
ENSMUSG00000029767	Calu	6	1	29348068	29377109	0.742316	8.40349	3.97651	0.000846078	0.00908682	-0.608775	8.25667	8.32338	8.25041	8.87698	8.81495	9.38184	9.02459	8.27682
ENSMUSG00000051853	Arf3	15	-1	98634515	98661095	0.741977	5.22281	2.8516	0.0103997	0.0448483	-3.39805	5.07456	4.87366	4.7105	5.52471	5.4446	5.92214	5.63048	4.88624
ENSMUSG00000034110	Kctd7	5	1	130173702	130184647	0.741901	1.64794	3.03044	0.00703595	0.0344934	-2.47753	1.19878	1.61594	0.824	1.81036	1.74018	2.25321	1.93459	1.21291
ENSMUSG00000025132	Arhgdia	11	-1	120468930	120472450	0.741409	6.91891	4.67839	0.00017512	0.00347022	0.731586	6.60704	6.59403	6.4724	7.44267	7.07437	7.36591	7.29432	6.55783
ENSMUSG00000032812	Arap1	7	1	100997274	101061793	0.740714	5.37853	3.94504	0.000908325	0.00950045	-1.03178	5.1855	5.09682	4.84442	5.51545	5.82663	6.0255	5.78919	5.04224
ENSMUSG00000076240	Mir702	5	1	137020287	137020395	0.74051	1.86131	2.92195	0.00892353	0.040374	-2.76589	1.47776	1.80646	1.56097	2.13431	2.23299	2.64816	2.33849	1.61506
ENSMUSG00000019088	Dnase1l1	X	-1	73316823	73325943	0.739149	3.87005	4.4542	0.000288884	0.00467173	0.178663	3.68764	3.51489	3.46279	4.53466	4.28869	4.0754	4.29959	3.55511
ENSMUSG00000028173	Wls	3	1	159545309	159644300	0.739129	6.08482	3.18012	0.00505548	0.027896	-2.63103	6.09085	5.76593	5.74349	6.3418	6.54784	6.95153	6.61372	5.86676
ENSMUSG00000031371	Haus7	X	-1	72480921	72502650	0.739018	2.36167	2.80321	0.0115486	0.0482525	-3.08702	2.30088	1.89305	1.88593	3.02987	2.62794	2.69411	2.78397	2.02662
ENSMUSG00000001034	Mapk7	11	-1	61379638	61385232	0.737499	3.0101	4.11195	0.000623421	0.00758661	-0.435138	2.83415	2.65776	2.56854	3.29795	3.45714	3.50855	3.42121	2.68682
ENSMUSG00000027248	Pdia3	2	1	121244256	121269168	0.734455	7.11818	3.52809	0.00232386	0.0167399	-1.7329	6.9055	7.14576	6.88479	7.28916	7.50638	8.40019	7.73191	6.97868
ENSMUSG00000026836	Acvr1	2	-1	58278656	58457169	0.733818	4.0349	3.22408	0.00458538	0.0261494	-2.56068	3.83105	4.07383	3.6741	4.21845	4.65683	4.87754	4.58427	3.85966
ENSMUSG00000028465	Tln1	4	-1	43531519	43562691	0.733516	7.68035	4.99948	8.60697e-05	0.00239021	1.50697	7.34419	7.3036	7.31838	8.21142	7.92336	8.01344	8.04941	7.32206
ENSMUSG00000039361	Picalm	7	1	89779421	89862673	0.733337	7.49911	4.16582	0.000552175	0.00702128	-0.305041	7.23	7.2877	7.36913	8.23134	7.64144	8.19058	8.02112	7.29561
ENSMUSG00000068245	Phf11d	14	-1	59584856	59602919	0.733213	3.07188	3.16793	0.0051939	0.0283779	-2.50164	2.74475	2.98134	2.75266	3.19352	3.71183	3.71432	3.53989	2.82625
ENSMUSG00000060935	Tmem263	10	1	84938491	84956482	0.730812	3.7482	2.98284	0.00781098	0.0368908	-3.04322	3.63174	3.86833	3.48696	3.99257	4.27385	4.87754	4.38132	3.66235
ENSMUSG00000044715	Gskip	12	1	105651088	105669282	0.730171	3.14762	4.66158	0.000181796	0.00355795	0.72983	2.92997	2.90004	2.91592	3.57233	3.65339	3.70537	3.6437	2.91531
ENSMUSG00000060227	Golm2	2	1	121697451	121766701	0.728295	3.96272	3.70661	0.00155511	0.0129985	-1.49448	3.79969	3.81018	3.54186	4.14034	4.57443	4.60431	4.4397	3.71724
ENSMUSG00000059713	Rcan3	4	-1	135139619	135161164	0.727247	3.77502	6.68454	2.49242e-06	0.000343696	4.89057	3.6246	3.60316	3.46279	4.36645	4.19095	4.31481	4.29074	3.56351
ENSMUSG00000028840	Zfp593	4	-1	133970600	133972903	0.726798	1.68753	2.88758	0.00961747	0.042464	-2.74761	1.345	0.821261	1.18093	1.86966	1.9339	1.7604	1.85466	1.11573
ENSMUSG00000033356	Pus7l	15	-1	94420569	94441428	0.726336	1.22767	3.96466	0.000868985	0.00923924	-0.520708	1.03605	0.821261	1.0572	1.86966	1.66936	1.59587	1.71163	0.971504
ENSMUSG00000031983	2310022B05Rik	8	-1	125362495	125390108	0.72619	5.63832	2.84861	0.0104675	0.0449988	-3.38509	5.26344	5.38272	5.23785	6.21987	5.98902	5.83562	6.01484	5.29467
ENSMUSG00000027397	Slc20a1	2	1	129040684	129053536	0.725231	4.83893	4.21935	0.000489486	0.00650507	-0.429159	4.36443	4.6557	4.68285	5.55211	5.33304	4.97754	5.28756	4.56766
ENSMUSG00000041797	Abca9	11	-1	109991575	110059022	0.723662	5.03701	3.13676	0.00556507	0.0297006	-2.80383	4.82639	4.63909	4.60766	5.28076	5.38645	5.58676	5.41799	4.69105
ENSMUSG00000035212	Leprot	4	1	101504915	101516561	0.723306	5.19256	3.93045	0.000938712	0.00971088	-1.06715	5.22853	4.87366	4.87222	5.46026	5.73748	5.96775	5.72183	4.99147
ENSMUSG00000074513	Arfip1	3	-1	84403400	84489932	0.721659	4.61965	4.62832	0.000195776	0.00369471	0.480504	4.49156	4.50805	4.49295	5.01791	5.05605	5.58919	5.22105	4.49752
ENSMUSG00000085133	B930095G15Rik	14	1	121486118	121491383	0.721475	2.35881	3.31117	0.00377707	0.0229835	-2.07488	2.10952	2.3461	2.17102	3.16225	3.00393	2.63879	2.93499	2.20888
ENSMUSG00000030103	Bhlhe40	6	1	108637590	108643886	0.721061	5.80421	2.84296	0.0105966	0.0453933	-3.37875	5.23088	5.74474	5.5524	6.38647	6.2094	6.0819	6.22592	5.50934
ENSMUSG00000026121	Sema4c	1	-1	36587720	36597430	0.720563	3.94157	3.1054	0.00596457	0.0310709	-2.74623	3.4896	3.29931	3.45463	4.26704	4.01647	4.14323	4.14225	3.41451
ENSMUSG00000002105	Slc39a13	2	-1	90892136	90900762	0.720542	4.64767	3.22417	0.0045845	0.0261494	-2.61319	4.41083	4.5217	4.52444	5.02227	5.00842	5.59041	5.20703	4.48566
ENSMUSG00000042626	Shc1	3	1	89325750	89337334	0.720379	5.32033	4.09679	0.000645096	0.00776574	-0.69682	5.14114	5.10288	4.85684	5.62419	5.5871	6.0575	5.75626	5.03362
ENSMUSG00000059552	Trp53	11	1	69471185	69482699	0.720235	4.03849	2.91449	0.00906999	0.040769	-3.18415	4.02253	3.71038	3.23428	4.01024	4.30922	4.79349	4.37098	3.65573
ENSMUSG00000074578	Zfas1	2	1	166904854	166907783	0.718671	3.23607	3.92819	0.000943514	0.00974178	-0.888748	3.26917	2.8576	2.80489	3.90079	3.58289	3.64114	3.70827	2.97722
ENSMUSG00000031668	Eif2ak3	6	1	70821499	70882229	0.717411	3.6029	3.31151	0.00377421	0.0229835	-2.30096	3.48172	3.43055	3.22473	4.04066	3.83018	4.4115	4.09411	3.379
ENSMUSG00000038872	Zfhx3	8	1	108669276	109688262	0.716822	2.92902	3.06388	0.00653678	0.0329128	-2.67809	2.51686	2.64118	2.72582	3.02118	3.46761	3.5034	3.33073	2.62795
ENSMUSG00000024079	Eif2ak2	17	-1	79159993	79190002	0.716413	4.10304	4.33898	0.000374059	0.00546611	-0.103445	3.94438	3.7573	3.61682	4.24855	4.63609	4.58005	4.48823	3.77283
ENSMUSG00000021608	Lpcat1	13	1	73615316	73664541	0.714765	3.24157	2.89085	0.00954936	0.0423024	-3.08994	2.92997	2.92765	2.80489	3.14635	3.60203	4.00787	3.58542	2.8875
ENSMUSG00000040234	Tm7sf3	6	-1	146503850	146544322	0.714464	4.4838	4.20639	0.000503969	0.00664818	-0.444396	4.47974	4.20373	4.11264	4.7017	5.0647	5.18325	4.98322	4.26537
ENSMUSG00000070462	Tlnrd1	7	-1	83529081	83533513	0.714425	3.24332	2.78069	0.0121242	0.0498937	-3.28116	2.82171	2.8286	2.538	3.49284	3.26637	3.56899	3.44273	2.72944
ENSMUSG00000039458	Mtmr12	15	1	12205114	12274582	0.713972	3.95774	4.01184	0.000781276	0.00869062	-0.81028	3.73484	3.61169	3.56476	4.42693	4.2437	4.38932	4.35331	3.6371
ENSMUSG00000002900	Lamb1	12	1	31315233	31379643	0.711746	6.7522	3.3912	0.00315868	0.0203589	-2.10716	6.55352	6.40438	6.35579	7.10505	7.19114	7.15498	7.15039	6.4379
ENSMUSG00000121879	Zfp862-ps	6	1	48481271	48511766	0.711348	2.8716	3.0349	0.00696727	0.0342557	-2.74668	2.54739	2.59026	2.86763	3.02118	3.53887	3.54412	3.36806	2.66842
ENSMUSG00000058298	Mcm9	10	-1	53412411	53506535	0.709939	2.28746	3.98707	0.000826166	0.00897889	-0.60415	2.14987	2.00097	2.08914	3.00364	2.85233	2.55162	2.80253	2.07999
ENSMUSG00000021277	Traf3	12	1	111132804	111233587	0.709133	4.74018	4.34542	0.00036869	0.00542328	-0.143462	4.22026	4.61382	4.36832	5.0799	5.24446	4.99049	5.10495	4.4008
ENSMUSG00000028466	Creb3	4	1	43562332	43567060	0.709063	4.45836	6.20854	6.53913e-06	0.000554691	3.88358	4.21552	4.18669	4.22233	5.00474	4.75201	4.996	4.91758	4.20818
ENSMUSG00000027540	Ptpn1	2	1	167773977	167821305	0.709003	4.68263	4.10365	0.000635192	0.0076752	-0.680802	4.45981	4.30195	4.46075	4.987	4.87119	5.50146	5.11988	4.4075
ENSMUSG00000031355	Arhgap6	X	1	167578095	168087431	0.708951	2.43172	3.5339	0.00229372	0.0165976	-1.61161	2.51686	2.3461	1.95689	2.73264	3.06038	3.11479	2.96927	2.27328
ENSMUSG00000021109	Hif1a	12	1	73948149	73994304	0.705615	6.40088	3.63774	0.00181603	0.0143158	-1.59933	6.05145	6.30918	6.33818	6.85781	7.15474	6.81834	6.94363	6.23294
ENSMUSG00000079442	St6galnac4	2	1	32477107	32489710	0.704561	4.27942	3.42951	0.00289905	0.0192875	-2.13563	3.76763	4.11644	4.15853	4.73928	4.75629	4.64933	4.71497	4.0142
ENSMUSG00000048440	Cyp4f16	17	1	32755532	32770772	0.703835	2.67561	3.53817	0.00227184	0.0165278	-1.65271	2.89478	2.21778	2.47493	3.23921	3.09457	3.40736	3.24705	2.52916
ENSMUSG00000033793	Atp6v1h	1	1	5140241	5232752	0.703768	4.5665	3.44289	0.00281339	0.0188813	-2.13385	4.47974	4.20373	4.31978	5.1573	4.89272	5.0728	5.04094	4.33442
ENSMUSG00000026785	Pkn3	2	1	29967696	29981034	0.702517	3.7174	3.67294	0.00167765	0.0136474	-1.5264	3.29639	3.37146	3.64575	4.24482	4.0517	4.13659	4.14437	3.43787
ENSMUSG00000031480	Thsd1	8	1	22717329	22751350	0.701692	2.91565	3.35378	0.00343432	0.0215324	-2.07386	2.66345	2.57287	2.75266	3.42857	3.45714	3.22532	3.37034	2.663
ENSMUSG00000015932	Dstn	2	1	143757240	143785244	0.700935	7.32238	2.99141	0.00766555	0.0364861	-2.85231	7.07555	7.20196	7.15067	7.88636	7.43779	8.20493	7.84303	7.14273
ENSMUSG00000020362	Cnot6	11	-1	49562330	49603550	0.700872	4.93567	4.04156	0.000730628	0.00840587	-0.826384	4.81389	4.72028	4.76754	5.10685	5.29679	6.02191	5.47518	4.76724
ENSMUSG00000048696	Mex3d	10	-1	80216189	80223493	0.700763	2.54029	4.08647	0.00066027	0.0078661	-0.393035	2.068	2.10137	2.15098	3.00364	2.67389	2.7733	2.81694	2.10678
ENSMUSG00000070348	Ccnd1	7	-1	144483668	144493662	0.700157	5.96441	3.14168	0.00550487	0.0295163	-2.76919	5.19517	5.61063	5.27998	6.37714	5.94191	5.83766	6.05224	5.36193
ENSMUSG00000036053	Fmnl2	2	1	52747872	53023816	0.700098	3.42237	3.83739	0.00115797	0.0108681	-1.13922	3.34934	3.41112	3.08387	3.77203	3.85033	4.29407	3.97214	3.28144
ENSMUSG00000020674	Pxdn	12	1	29987607	30067657	0.699355	6.35392	2.91951	0.00897108	0.0404981	-3.16212	6.10118	6.04181	5.92406	6.39238	6.77985	7.02887	6.7337	6.02235
ENSMUSG00000060538	Tmem219	7	-1	126485343	126522089	0.699028	3.20021	4.29845	0.000409714	0.00577632	-0.0793611	2.87083	3.14319	3.01902	3.63063	3.6256	3.8504	3.70221	3.01101
ENSMUSG00000043542	Zc2hc1a	3	1	7568543	7618896	0.698771	3.72133	3.7291	0.00147825	0.0125383	-1.43039	3.72819	3.59457	3.52639	4.13632	4.14927	4.65631	4.31397	3.61638
ENSMUSG00000027775	Mfsd1	3	1	67490074	67511570	0.697396	4.61305	3.03683	0.00693786	0.0341424	-3.00609	4.60114	4.22057	4.28803	4.76814	4.87709	5.57453	5.07325	4.36991
ENSMUSG00000030055	Rab43	6	-1	87765835	87789146	0.696755	4.39808	3.71759	0.00151709	0.0127584	-1.50587	4.26229	3.99771	3.79524	4.58271	4.70631	4.85951	4.71617	4.01841
ENSMUSG00000023050	Map3k12	15	-1	102406081	102425499	0.695472	2.9539	2.97441	0.0079566	0.03732	-2.89811	2.97559	2.76879	2.64216	3.25412	3.43596	3.76256	3.48421	2.79551
ENSMUSG00000059866	Tnip2	5	-1	34653431	34671335	0.695214	3.89848	5.08635	7.11338e-05	0.0021793	1.57596	3.68764	3.2009	3.51859	4.33173	4.123	4.07887	4.17787	3.46904
ENSMUSG00000030921	Trim30a	7	-1	104058232	104114400	0.694851	3.77586	3.34357	0.00351354	0.0218414	-2.2484	3.63174	3.35121	3.45463	3.81288	4.13291	4.57268	4.17283	3.4792
ENSMUSG00000025511	Tspan4	7	1	141055153	141073340	0.693028	5.1286	3.00648	0.00741624	0.0357091	-3.07731	4.95438	5.06609	4.83817	5.52931	5.49667	5.91537	5.64712	4.95288
ENSMUSG00000073423	Zfp414	17	1	33848064	33850753	0.6909	2.99922	4.43763	0.000299803	0.00473938	0.285727	2.88285	2.65776	2.39199	3.24668	3.33662	3.41287	3.33206	2.6442
ENSMUSG00000020520	Galnt10	11	1	57536268	57678340	0.690468	3.67942	3.30617	0.00381943	0.0231799	-2.34338	3.32311	3.61169	3.78227	3.7564	4.34089	4.66094	4.25275	3.57236
ENSMUSG00000020737	Jpt1	11	-1	115388179	115405213	0.689953	5.90017	3.84319	0.00114292	0.0108025	-1.22765	5.72569	5.44615	5.48796	6.56001	6.26073	5.87704	6.2326	5.55327
ENSMUSG00000089837	Npcd	15	-1	79673876	79718438	0.689081	2.68156	3.89595	0.00101469	0.0100697	-0.844637	2.24609	2.57287	2.2485	2.92196	2.86823	3.30448	3.03155	2.35582
ENSMUSG00000018143	Mafk	5	1	139777268	139788408	0.6889	5.44568	2.84818	0.0104772	0.0450135	-3.39316	5.29976	5.07846	5.33207	6.37969	5.97807	5.38443	5.91406	5.23676
ENSMUSG00000004642	Slbp	5	-1	33792296	33809918	0.688429	3.56477	4.22055	0.000488164	0.0065036	-0.270309	3.15484	3.07074	3.16604	3.63063	3.6488	4.16949	3.81631	3.13054
ENSMUSG00000052459	Atp6v1a	16	-1	43905765	43960068	0.688176	4.97175	2.88544	0.0096624	0.0425923	-3.33239	4.99094	4.62651	4.74767	5.15928	5.28055	6.01377	5.48453	4.78837
ENSMUSG00000001844	Zdhhc4	5	-1	143302244	143315011	0.687395	3.90695	3.54048	0.00226005	0.0164911	-1.84061	3.61021	3.58593	3.60213	4.73397	4.13619	4.01151	4.29389	3.59942
ENSMUSG00000055485	Mtcl2	2	-1	156857719	156921174	0.687191	3.81857	3.0723	0.00641657	0.032521	-2.82786	3.55116	3.36137	3.55716	4.29254	4.00213	4.25781	4.18416	3.4899
ENSMUSG00000011114	Tbrg1	9	-1	37560059	37568608	0.687084	4.87055	5.14123	6.3089e-05	0.0020654	1.60439	4.64416	4.51716	4.60398	5.18674	5.03331	5.61331	5.27779	4.58843
ENSMUSG00000026110	Mgat4a	1	-1	37478421	37580097	0.686763	4.23331	4.41487	0.000315493	0.00489089	0.0475451	3.74145	3.99119	4.04368	4.59154	4.2798	4.95696	4.60943	3.92544
ENSMUSG00000025484	Bet1l	7	-1	140433307	140437490	0.68672	3.65716	3.09018	0.00616839	0.0316616	-2.76693	3.46582	3.2564	3.35305	3.77203	4.05518	4.30299	4.0434	3.35842
ENSMUSG00000060519	Tor3a	1	-1	156481187	156501926	0.686074	3.88525	4.45032	0.000291405	0.00468897	0.171626	3.66693	3.51489	3.47895	3.96564	4.44526	4.30002	4.23698	3.55359
ENSMUSG00000037072	Selenof	3	1	144276065	144303441	0.682618	6.52005	3.45566	0.00273399	0.0185729	-1.98045	6.49597	6.38832	6.19751	6.78267	6.90168	7.47292	7.05242	6.3606
ENSMUSG00000030770	Parva	7	1	112026712	112190899	0.682444	5.70453	3.44585	0.00279483	0.0188117	-2.11024	5.50037	5.45091	5.29146	5.76358	6.01066	6.54568	6.10664	5.41425
ENSMUSG00000031697	Orc6	8	1	86026261	86034907	0.682166	2.55078	2.87529	0.00987806	0.0432706	-2.98292	2.50135	2.28337	1.95689	2.76424	2.61857	3.38513	2.92264	2.2472
ENSMUSG00000020070	Rufy2	10	1	62816002	62852989	0.681631	3.36782	4.37931	0.000341683	0.00519198	0.0849586	3.21314	2.9681	3.10485	3.57827	3.80975	3.94085	3.77629	3.09536
ENSMUSG00000003131	Pafah1b2	9	-1	45874157	45923988	0.681458	5.27585	4.74781	0.000150082	0.0031803	0.745441	5.0561	4.99934	5.0799	5.58787	5.52828	6.07323	5.72979	5.04511
ENSMUSG00000023973	Cnpy3	17	-1	47046631	47063140	0.680677	4.18811	3.20412	0.00479326	0.0270137	-2.59749	4.15732	3.70241	3.59474	4.36302	4.46107	4.6839	4.50266	3.81815
ENSMUSG00000020262	Adarb1	10	-1	77126560	77254104	0.679012	5.05526	3.19178	0.00492639	0.027428	-2.68414	4.76275	5.13581	5.10355	5.73064	5.42593	5.87405	5.67687	5.0007
ENSMUSG00000026223	Itm2c	1	1	85822002	85836396	0.678913	6.05555	3.6019	0.00196856	0.015063	-1.73116	6.09989	5.68936	5.65733	6.27392	6.50273	6.72515	6.5006	5.81553
ENSMUSG00000066894	Vsig10	5	1	117457148	117493070	0.678352	3.18764	4.12019	0.000611959	0.00750139	-0.442062	3.19397	2.72225	2.61316	3.59594	3.54877	3.44548	3.53006	2.84313
ENSMUSG00000028381	Ugcg	4	1	59189257	59222833	0.678042	4.46636	3.09974	0.00603967	0.0313607	-2.86595	4.5455	4.14613	4.08122	4.61772	4.76055	5.44211	4.94013	4.25762
ENSMUSG00000047881	Rell1	5	-1	64066240	64126240	0.676233	3.58505	3.54037	0.00226065	0.0164911	-1.79304	3.23206	3.50576	3.19568	3.86724	3.82204	4.24243	3.97724	3.31117
ENSMUSG00000032667	Pon2	6	-1	5264147	5298455	0.67612	5.56644	3.54839	0.00222026	0.0162741	-1.88922	5.49646	5.36768	5.34315	6.21035	5.95406	6.05837	6.07426	5.40243
ENSMUSG00000026782	Abi2	1	1	60448778	60520317	0.673868	3.83291	3.96224	0.00087375	0.00927307	-0.896225	3.40876	3.66188	3.37913	3.99257	4.19725	4.25168	4.14717	3.48325
ENSMUSG00000037376	Trmt6	2	-1	132646127	132657975	0.673868	3.501	4.64526	0.000188522	0.00363897	0.662257	3.03066	3.30984	3.07326	3.91494	3.73802	3.77116	3.80804	3.13792
ENSMUSG00000020282	Rhbdf1	11	-1	32159585	32172300	0.672823	5.0907	3.95604	0.000886055	0.00935156	-1.01757	4.82639	4.67212	4.6653	5.3518	5.29385	5.54098	5.39554	4.72127
ENSMUSG00000034807	Colgalt1	8	1	72063642	72077555	0.671589	5.8841	6.67691	2.53067e-06	0.000343696	4.84691	5.55399	5.74474	5.56002	6.23028	6.15616	6.49402	6.29349	5.61958
ENSMUSG00000055044	Pdlim1	19	-1	40209617	40260286	0.670442	5.81088	3.33711	0.00356458	0.0221251	-2.34343	5.26344	5.61488	5.53317	6.38901	6.00798	6.00286	6.13328	5.4705
ENSMUSG00000028896	Rcc1	4	-1	132059230	132080916	0.670404	2.89675	4.67567	0.000176183	0.00348193	0.815634	2.42118	2.95474	2.33984	3.26888	3.06038	3.35684	3.2287	2.57192
ENSMUSG00000040852	Plekhh2	17	1	84819323	84929566	0.668617	3.23403	3.14731	0.00543667	0.0292677	-2.60324	3.23206	3.18954	2.9741	3.63063	3.92443	3.82585	3.79364	3.1319
ENSMUSG00000036745	Ttll7	3	1	146558122	146689764	0.668184	3.54619	3.55761	0.00217473	0.0160942	-1.7685	3.01981	3.49657	3.64575	4.22603	3.92443	4.01151	4.05399	3.38738
ENSMUSG00000035152	Ap2b1	11	1	83189850	83295861	0.66807	5.92548	5.57774	2.45617e-05	0.00119161	2.58288	5.62728	5.66496	5.65911	6.3002	6.24026	6.41664	6.31904	5.65045
ENSMUSG00000004677	Myo9b	8	1	71725358	71813357	0.667833	5.99344	5.65957	2.063e-05	0.00108142	2.76303	5.63085	5.74668	5.84676	6.64095	6.30009	6.26277	6.40127	5.74143
ENSMUSG00000040717	Il17rd	14	1	26760898	26829243	0.667025	3.45417	3.27991	0.0040497	0.0239899	-2.31663	3.35798	2.7064	3.23428	3.95655	3.81796	3.58859	3.7877	3.09955
ENSMUSG00000024644	Cndp2	18	-1	84685590	84703827	0.666977	4.98304	5.65144	2.09899e-05	0.00108709	2.70132	4.57173	4.70041	4.81288	5.517	5.14682	5.41356	5.35913	4.69501
ENSMUSG00000079481	Nhsl2	X	1	100892991	101135661	0.66673	3.24793	3.28473	0.0040064	0.0238386	-2.29328	2.95296	3.0583	3.10485	3.54228	3.48833	4.06844	3.69968	3.0387
ENSMUSG00000034902	Pip5k1c	10	1	81128797	81155807	0.666631	5.46374	5.39294	3.65254e-05	0.00153207	2.16067	5.36121	5.22197	5.13194	5.91318	5.95685	5.84481	5.90495	5.23837
ENSMUSG00000020287	Mpg	11	1	32176505	32182700	0.666332	2.7339	3.13338	0.00560688	0.0298743	-2.50395	2.71816	2.28337	2.49096	3.13833	3.12135	3.25628	3.17199	2.49749
ENSMUSG00000025935	Tram1	1	-1	13634922	13660134	0.665803	5.12579	3.25686	0.00426297	0.0248884	-2.54511	5.06404	4.95977	4.96409	5.36731	5.50939	6.12866	5.66846	4.99597
ENSMUSG00000028634	Hivep3	4	1	119590981	119995242	0.664571	2.35467	3.50209	0.0024636	0.0173811	-1.66208	2.24609	2.17234	2.15098	2.78492	2.72716	3.04558	2.85255	2.1898
ENSMUSG00000022285	Ywhaz	15	-1	36771014	36797173	0.663226	6.33622	4.6052	0.000206132	0.00380698	0.509452	6.07128	6.06375	6.04164	6.60141	6.54599	7.03066	6.72602	6.05889
ENSMUSG00000085385	Snhg17	2	-1	158195620	158203501	0.661923	2.6388	3.46144	0.00269883	0.0183806	-1.80238	2.31869	2.64118	2.45872	2.9497	2.98218	3.42927	3.12038	2.47286
ENSMUSG00000030403	Vasp	7	-1	18990854	19005742	0.661059	4.93321	4.22464	0.000483688	0.00646001	-0.420877	4.83879	4.53971	4.65467	5.41121	5.03155	5.57698	5.33992	4.67772
ENSMUSG00000044150	Bclaf3	X	1	158309684	158376077	0.660573	1.91066	3.06699	0.00649202	0.0327693	-2.51574	2.12984	1.71435	1.78553	2.35785	2.3621	2.88845	2.53613	1.87657
ENSMUSG00000022967	Ifnar1	16	1	91282126	91304329	0.66053	4.90194	4.31781	0.00039228	0.00562139	-0.213202	4.85108	4.57942	4.49692	5.16323	5.19804	5.55723	5.30617	4.64247
ENSMUSG00000028249	Sdcbp	4	1	6365650	6408423	0.658575	6.60544	4.92525	0.000101351	0.00257893	1.2543	6.4462	6.52	6.42104	7.03177	6.92372	7.41921	7.1249	6.46241
ENSMUSG00000045180	Shroom2	X	-1	151392505	151552461	0.658257	2.46394	2.96099	0.00819374	0.0380396	-2.82056	2.42118	2.02673	2.47493	2.92196	2.83626	3.16786	2.97536	2.30761
ENSMUSG00000006304	Arpc2	1	1	74275243	74307368	0.655662	6.87885	5.9932	1.02159e-05	0.000719672	3.53674	6.6569	6.66649	6.63812	7.40225	7.11282	7.40305	7.30604	6.65384
ENSMUSG00000025278	Flnb	14	-1	14518185	14651816	0.655433	6.05425	2.957	0.00826569	0.0382307	-3.13406	5.61292	5.60423	5.72667	6.18625	5.90385	6.82817	6.30609	5.64794
ENSMUSG00000000530	Acvrl1	15	1	101026403	101043217	0.654866	5.02886	5.7981	1.53831e-05	0.000888082	3.01149	4.61562	4.81203	4.81607	5.34659	5.42727	5.43401	5.40262	4.74791
ENSMUSG00000068923	Syt11	3	-1	88652007	88682471	0.654766	4.01614	3.47226	0.0026341	0.0181702	-2.00692	3.48172	3.86119	3.83973	4.16816	4.53514	4.41972	4.37434	3.72755
ENSMUSG00000030101	Sumf1	6	-1	108083989	108162543	0.65434	4.27488	3.76324	0.00136877	0.0120628	-1.42228	4.22499	4.15784	4.22233	4.79643	4.79631	4.9794	4.85738	4.20172
ENSMUSG00000054408	Spcs3	8	-1	54973468	54983033	0.65429	5.87223	4.19498	0.000517088	0.00674938	-0.438404	5.51203	5.80367	5.73173	6.42651	6.34552	6.23195	6.33466	5.68248
ENSMUSG00000039234	Sec24d	3	1	123061104	123159290	0.654046	5.46741	3.89569	0.00101528	0.0100697	-1.1313	5.25189	5.39019	5.32762	5.81225	5.95499	6.178	5.98175	5.32323
ENSMUSG00000025104	Hdgfl3	7	-1	81530999	81584221	0.653814	3.69031	2.92836	0.00879944	0.0400244	-3.12235	3.88584	3.27801	3.22473	3.74061	4.16222	4.4495	4.11744	3.46286
ENSMUSG00000005533	Igf1r	7	1	67602575	67883416	0.652833	5.01012	4.25677	0.000449963	0.00614199	-0.350355	4.8295	4.73207	4.75432	5.45865	5.32298	5.49239	5.42467	4.77196
ENSMUSG00000028617	Lrrc42	4	-1	107090711	107110729	0.646688	2.90131	3.12039	0.00577025	0.0303829	-2.59105	2.85871	2.94126	2.59844	3.00364	3.4036	3.86655	3.42459	2.79947
ENSMUSG00000020009	Ifngr1	10	1	19467697	19485977	0.646651	5.97225	3.66946	0.00169086	0.0137177	-1.5923	5.87008	5.70938	5.69761	6.22461	6.44162	6.56806	6.41143	5.75902
ENSMUSG00000027953	Slc50a1	3	-1	89175553	89177877	0.646131	4.50247	4.734	0.000154754	0.00323242	0.726826	4.39413	4.12243	4.16853	4.8091	4.96103	4.86353	4.87789	4.22836
ENSMUSG00000022911	Arl13b	16	-1	62614048	62667403	0.645351	3.09883	2.87486	0.00988737	0.04328	-3.09343	2.60659	2.67416	3.01902	3.09758	3.33662	3.77544	3.40321	2.76659
ENSMUSG00000025969	Nrp2	1	1	62742444	62857854	0.645005	5.6091	2.92688	0.00882805	0.0400771	-3.23397	5.22381	5.35248	5.06659	5.71725	6.12838	5.74357	5.86307	5.21429
ENSMUSG00000022681	Ntan1	16	1	13636709	13653315	0.644906	4.27353	3.49383	0.00250969	0.0175984	-1.99766	4.28058	3.87544	3.94821	4.7017	4.60559	4.74847	4.68525	4.03474
ENSMUSG00000038271	Iffo1	6	1	125122204	125138745	0.643937	4.09446	4.01216	0.000780701	0.00869023	-0.836889	3.83105	4.02992	3.71562	4.44977	4.63144	4.40874	4.49665	3.85886
ENSMUSG00000024556	Me2	18	-1	73902974	73948520	0.643354	3.5255	2.96315	0.00815508	0.0379626	-2.99863	3.34934	2.99445	3.21511	3.7926	3.77222	3.94465	3.83649	3.1863
ENSMUSG00000054414	Slc30a7	3	-1	115732622	115801055	0.642527	4.15476	4.30351	0.000405086	0.00573796	-0.206569	4.19155	3.82494	3.98263	4.39364	4.51761	5.03044	4.64723	3.99971
ENSMUSG00000063146	Clip2	5	-1	134518237	134581288	0.641975	3.59884	3.47139	0.00263926	0.0181863	-1.93386	3.22263	3.36137	3.22473	3.64201	3.92063	4.13991	3.90085	3.26958
ENSMUSG00000044968	Napepld	5	-1	21867899	21906394	0.637563	3.16215	3.63084	0.00184448	0.0144569	-1.52785	2.85871	3.13136	2.84286	3.7564	3.45187	3.53404	3.58077	2.94431
ENSMUSG00000036632	Alg5	3	1	54642960	54658739	0.637333	3.70433	3.75712	0.00138776	0.0121531	-1.34877	3.63885	3.51489	3.3265	4.16027	3.90144	4.33235	4.13135	3.49341
ENSMUSG00000056185	Snx32	19	-1	5542263	5560566	0.637164	3.48101	4.45231	0.000290105	0.00468174	0.216454	3.20358	3.44972	3.21511	4.019	3.93579	3.81341	3.92273	3.28947
ENSMUSG00000061111	Mcrip1	11	-1	120433714	120440553	0.636581	4.91387	4.15926	0.000560394	0.0071073	-0.565603	4.45176	4.81203	4.48497	5.35871	5.37119	4.911	5.21364	4.58292
ENSMUSG00000031681	Smad1	8	-1	80065024	80126147	0.636213	3.74264	4.35838	0.000358116	0.00534091	-0.0204213	3.73484	3.45922	3.26257	3.82791	4.21911	4.30596	4.11766	3.48554
ENSMUSG00000043885	Slc36a4	9	1	15621034	15654657	0.634907	3.8785	3.47856	0.00259714	0.0180106	-1.99875	3.81859	3.81018	3.68111	4.34572	4.11969	4.74411	4.40317	3.76996
ENSMUSG00000033542	Arhgef5	6	1	43242516	43266254	0.634702	5.01009	4.98743	8.8381e-05	0.00241797	1.26486	4.71648	4.87721	4.77083	5.58787	5.38092	5.28734	5.41871	4.78817
ENSMUSG00000021003	Galc	12	-1	98168553	98225718	0.633076	3.61323	3.45058	0.00276536	0.0186992	-1.99566	3.37511	3.32029	3.39625	3.84279	4.21601	3.92552	3.99477	3.36388
ENSMUSG00000031367	Ap1s2	X	1	162692013	162716662	0.631563	4.62344	3.20011	0.00483617	0.0271415	-2.66866	4.21552	4.72815	4.61499	5.22887	5.38369	4.82481	5.14579	4.51955
ENSMUSG00000031925	Maml2	9	1	13298306	13620684	0.630312	3.4153	2.89065	0.00955358	0.0423095	-3.17037	3.65296	3.0331	3.22473	3.56039	3.99491	4.25168	3.93566	3.3036
ENSMUSG00000027447	Cst3	2	-1	148713642	148717612	0.6294	8.90967	4.23785	0.000469531	0.00633395	-0.0172599	8.58617	8.81608	8.72635	9.4576	9.50618	9.05238	9.33872	8.70953
ENSMUSG00000097119	B230354K17Rik	17	1	45744524	45753470	0.62902	3.33125	6.26379	5.83746e-06	0.000527588	4.09652	3.17454	2.98134	2.99673	3.68667	3.6488	3.71432	3.68326	3.05087
ENSMUSG00000018965	Ywhah	5	1	33176160	33185310	0.627953	5.8266	5.61964	2.24607e-05	0.00112005	2.66184	5.40146	5.69137	5.55431	6.21797	5.93532	6.37352	6.17561	5.54905
ENSMUSG00000071180	Smim15	13	1	108180980	108185706	0.627219	4.08258	3.69315	0.00160298	0.0132951	-1.54971	4.03874	3.82494	3.9248	4.33874	4.34941	4.98864	4.55893	3.92949
ENSMUSG00000020869	Lrrc59	11	1	94520593	94536042	0.627092	5.30699	3.15764	0.0053137	0.0287884	-2.75461	5.17331	5.01873	5.1871	5.70102	5.46173	6.10164	5.7548	5.12638
ENSMUSG00000027852	Nras	3	1	102965601	102975230	0.625031	5.11428	5.15574	6.11206e-05	0.00203668	1.63331	4.81074	4.96976	4.85684	5.41288	5.37815	5.72266	5.50456	4.87912
ENSMUSG00000042228	Lyn	4	1	3678115	3813122	0.62353	4.49515	3.00246	0.00748193	0.0359056	-3.07038	4.46382	4.14024	4.13831	4.57679	4.79215	5.25551	4.87482	4.24746
ENSMUSG00000092412	Gm20507	17	1	33849733	33864679	0.623219	2.31528	3.50737	0.00243456	0.017267	-1.6181	2.18913	1.94802	1.93362	2.45139	2.56105	2.91197	2.64147	2.02359
ENSMUSG00000028800	Hdac1	4	-1	129409897	129436506	0.62266	4.47772	2.9404	0.00857108	0.0393766	-3.19609	4.48763	4.02353	4.09177	4.66869	4.61504	5.20404	4.82926	4.20098
ENSMUSG00000034867	Ankrd27	7	1	35285669	35338651	0.622316	4.04493	3.02118	0.0071807	0.0349636	-2.99319	4.00063	3.92423	3.74265	4.30334	4.57443	4.64933	4.50903	3.88917
ENSMUSG00000022453	Naga	15	-1	82213733	82223126	0.620013	4.47424	3.17047	0.00516476	0.028257	-2.70682	4.29864	4.0426	4.10225	4.66032	4.69966	4.95318	4.77105	4.14783
ENSMUSG00000027006	Dnajc10	2	1	80145810	80184387	0.619567	5.65923	3.62723	0.00185949	0.0145151	-1.71613	5.51975	5.50232	5.32315	5.80468	5.96796	6.45451	6.07572	5.44841
ENSMUSG00000042901	Aida	1	1	183078134	183106331	0.619246	5.13534	6.04915	9.09261e-06	0.000664967	3.5381	4.97137	4.97308	4.88441	5.517	5.57019	5.6013	5.56283	4.94295
ENSMUSG00000023186	Vwa5a	9	1	38629564	38654633	0.618817	5.67519	3.94359	0.000911304	0.00951905	-1.01528	5.4827	5.48616	5.51369	6.16471	6.01781	6.15107	6.1112	5.49419
ENSMUSG00000020828	Pld2	11	1	70430890	70448936	0.618512	3.90005	3.1899	0.004947	0.0275047	-2.58678	3.74804	3.43055	3.47089	3.88651	4.18461	4.43333	4.16815	3.54983
ENSMUSG00000003062	Stard3nl	13	-1	19541846	19579965	0.618321	3.27877	3.35699	0.00340973	0.021445	-2.12481	3.06272	3.10742	2.77901	3.24668	3.5339	3.97475	3.58511	2.98305
ENSMUSG00000000838	Fmr1	X	1	67722147	67761569	0.614546	4.23967	2.81297	0.0113075	0.0475534	-3.45479	4.40251	4.13433	3.91889	4.70713	4.56471	5.03044	4.76743	4.15191
ENSMUSG00000079641	Rpl39	X	-1	36346173	36349055	0.612513	5.10242	3.20755	0.0047569	0.0268557	-2.65746	5.15855	4.67212	4.62229	5.38605	5.32009	5.59284	5.43299	4.81765
ENSMUSG00000031617	Tmem184c	8	-1	78322611	78337327	0.61227	4.28238	3.97966	0.000840076	0.00905696	-0.935194	4.39832	4.09225	3.82083	4.78364	4.7217	4.64699	4.71744	4.1038
ENSMUSG00000022120	Obi1	14	-1	104714972	104760081	0.612166	2.09002	2.78715	0.0119562	0.0494434	-3.08487	1.95865	2.19524	1.59102	2.28712	2.41717	2.81549	2.50659	1.91497
ENSMUSG00000032766	Gng11	6	1	4003904	4008445	0.611415	4.35043	3.91607	0.000969674	0.00987086	-1.07366	4.14738	3.92423	4.16853	4.79897	4.55982	4.73095	4.69658	4.08005
ENSMUSG00000054381	Zfp747	7	-1	126971709	126975222	0.610833	1.5579	2.86217	0.0101639	0.0441035	-2.80736	1.37935	1.22892	1.0572	1.61628	1.82408	2.02775	1.8227	1.22182
ENSMUSG00000026433	Rab29	1	1	131794962	131800625	0.609979	3.07814	2.98582	0.00776013	0.0367268	-2.91407	3.04143	3.17809	2.81766	3.34746	3.37607	4.0995	3.60768	3.01239
ENSMUSG00000027303	Ptpra	2	1	130292198	130398044	0.609949	5.51265	3.60011	0.0019765	0.0150976	-1.78754	5.36978	5.41234	5.1191	5.80847	5.81437	6.11521	5.91268	5.30041
ENSMUSG00000024462	Gabbr1	17	1	37356858	37385959	0.609485	4.55852	3.93143	0.000936642	0.00970147	-1.062	4.4718	4.40867	4.1834	4.85629	4.89466	5.13908	4.96334	4.35463
ENSMUSG00000025050	Pcgf6	19	-1	47022056	47039345	0.608694	1.88021	3.05044	0.0067331	0.0335551	-2.49921	1.86478	1.3563	1.62047	2.34398	2.24522	2.12489	2.23803	1.61385
ENSMUSG00000005656	Snx6	12	-1	54793134	54842488	0.608258	4.84742	4.87108	0.000114225	0.0027297	1.00884	4.81389	4.75537	4.57795	5.23075	5.21368	5.52962	5.32468	4.71574
ENSMUSG00000028059	Arhgef2	3	1	88513273	88555359	0.607758	5.48212	5.31864	4.28899e-05	0.00169214	1.99477	5.20478	5.18526	5.16977	5.72263	5.73748	5.92792	5.79601	5.18661
ENSMUSG00000025809	Itgb1	8	1	129412135	129459681	0.607271	8.61701	3.61529	0.00191013	0.0147632	-1.36346	8.32242	8.68519	8.63373	9.15996	9.02375	9.29076	9.15816	8.54711
ENSMUSG00000026806	Ddx31	2	1	28730418	28795583	0.607187	2.03313	3.23654	0.0044601	0.0256503	-2.14666	1.95865	1.43537	1.97979	2.24295	2.42794	2.5416	2.40416	1.79127
ENSMUSG00000029192	Tbc1d14	5	-1	36647948	36750620	0.606456	4.36624	4.11862	0.000614127	0.00751653	-0.632122	4.18671	4.17522	4.11781	4.67147	4.56715	5.05881	4.76581	4.15991
ENSMUSG00000036057	Ptpn23	9	-1	110214150	110237281	0.605383	4.61328	4.93783	9.85787e-05	0.00256339	1.17067	4.27603	4.23169	4.36398	4.95085	4.9101	4.831	4.89732	4.29056
ENSMUSG00000023048	Prr13	15	1	102367463	102371241	0.60513	4.46215	3.0947	0.00610718	0.0315485	-2.86518	4.15236	4.08613	4.1281	4.52854	4.64303	5.01242	4.728	4.1222
ENSMUSG00000061046	Haghl	17	-1	25998817	26004647	0.604114	3.46667	3.46789	0.00266008	0.0182626	-1.93126	3.57359	3.14319	2.93948	3.97017	3.9053	3.61749	3.83098	3.21875
ENSMUSG00000064090	Vrk2	11	-1	26421322	26543999	0.602378	2.25373	3.05057	0.00673113	0.0335551	-2.58907	2.12984	1.86476	2.30399	2.46427	2.69187	2.94275	2.69963	2.09953
ENSMUSG00000032382	Snx1	9	-1	65995415	66033869	0.600015	4.75468	3.60432	0.00195787	0.0150097	-1.79153	4.50329	4.5619	4.44438	4.94856	4.92918	5.4313	5.10301	4.50319
ENSMUSG00000087177	E130307A14Rik	10	-1	39497408	39608012	0.599647	2.83555	3.06062	0.00658385	0.0330362	-2.68433	2.60659	2.8576	2.50681	3.3613	3.43062	2.96541	3.25244	2.657
ENSMUSG00000055371	Stam2	2	-1	52581676	52632293	0.599405	4.5138	6.10616	8.07815e-06	0.000625551	3.67001	4.35583	4.22614	4.14846	4.82916	4.77327	4.92841	4.84361	4.24347
ENSMUSG00000020766	Galk1	11	-1	115899283	115903545	0.596489	2.94063	3.20132	0.00482321	0.0271015	-2.40182	2.84648	2.78398	2.52249	3.17013	3.23606	3.51369	3.30663	2.71765
ENSMUSG00000029674	Limk1	5	-1	134684893	134717452	0.595873	2.81028	2.79209	0.0118294	0.0490568	-3.19062	2.56242	2.60743	2.21028	2.86481	2.93012	3.3338	3.04291	2.46004
ENSMUSG00000027803	Wwtr1	3	-1	57363070	57483331	0.595331	6.16816	5.23436	5.14981e-05	0.00184281	1.86736	5.85031	5.94549	6.07126	6.57493	6.51161	6.56374	6.55009	5.95569
ENSMUSG00000040945	Rcc2	4	1	140427852	140450531	0.594498	4.45799	2.88192	0.0097367	0.0428261	-3.31092	4.33847	4.1044	3.94821	4.44003	4.57927	5.15724	4.72551	4.13036
ENSMUSG00000029416	Slc15a4	5	-1	127672728	127709961	0.593519	3.49692	3.95032	0.000897563	0.00943056	-0.881374	3.05211	3.41112	3.28113	4.12013	3.68066	3.72764	3.84281	3.24812
ENSMUSG00000042167	Tent2	13	-1	93282790	93328893	0.592541	4.00823	3.5098	0.00242132	0.0171883	-1.93981	3.90954	3.80274	3.82083	4.16027	4.4793	4.66787	4.43581	3.84437
ENSMUSG00000028041	Adam15	3	-1	89245849	89257303	0.592083	5.97117	3.39174	0.00315485	0.0203423	-2.20486	5.55962	5.77546	5.92111	6.60723	6.13414	6.2643	6.33522	5.75206
ENSMUSG00000011831	Evi5	5	-1	107892661	108022973	0.591694	4.67104	2.94892	0.00841295	0.0388273	-3.19994	4.50718	4.57069	4.47694	5.37756	4.76055	5.18163	5.10658	4.51827
ENSMUSG00000045827	Serpinb9	13	1	33187233	33201940	0.591299	4.12676	3.74365	0.00143056	0.0123285	-1.43691	4.12225	3.72619	3.90699	4.28167	4.52515	4.73754	4.51479	3.91848
ENSMUSG00000102918	Pcdhgc3	18	1	37939417	37974926	0.590561	6.19177	2.96349	0.00814909	0.0379576	-3.08789	6.1076	5.96561	5.84987	6.26934	6.55339	6.90197	6.5749	5.97436
ENSMUSG00000001157	Gmcl1	6	-1	86668750	86710365	0.589548	2.93779	3.46409	0.00268284	0.0183314	-1.84139	2.64944	2.78398	2.72582	3.02118	3.3705	3.49304	3.29491	2.71975
ENSMUSG00000002617	Zfp40	17	-1	23392843	23412226	0.589187	2.242	2.839	0.0106878	0.0456626	-3.01867	2.20837	2.21778	1.88593	2.3852	2.68291	2.9579	2.67534	2.10402
ENSMUSG00000116429	Ddit3	10	1	127126698	127129622	0.58907	2.27724	2.96194	0.0081768	0.0380242	-2.74601	1.76438	2.14907	2.02453	2.77461	2.4806	2.45885	2.57135	1.97933
ENSMUSG00000039156	Stim2	5	1	54155841	54278399	0.5845	4.00999	3.98112	0.000837323	0.00903606	-0.903015	3.68077	3.95809	3.89499	4.18382	4.33519	4.74847	4.42249	3.84462
ENSMUSG00000058835	Abi1	2	-1	22830085	22930253	0.584431	4.85124	2.96083	0.00819675	0.0380396	-3.18068	4.92852	4.75152	4.56286	5.12115	5.16785	5.71599	5.335	4.74763
ENSMUSG00000047824	Pygo2	3	1	89337521	89342435	0.581713	3.8428	3.95405	0.000890038	0.00937429	-0.926069	3.61021	3.71038	3.41317	3.97467	4.16222	4.31774	4.15155	3.57792
ENSMUSG00000020076	Ddx50	10	-1	62451674	62486997	0.581055	5.73812	4.44728	0.000293396	0.00470581	0.109524	5.68507	5.57178	5.6049	6.3145	5.90674	6.36999	6.19708	5.62058
ENSMUSG00000061731	Ext1	15	-1	52927434	53209555	0.580691	4.96643	3.98294	0.000833889	0.00902511	-0.959421	4.78535	4.9497	5.12168	5.26796	5.38231	5.96307	5.53778	4.95224
ENSMUSG00000062014	Gmfb	14	-1	47045606	47059699	0.580627	5.3776	3.71868	0.00151338	0.0127423	-1.53321	5.22145	5.25504	5.1969	5.58049	5.71787	6.13284	5.8104	5.22446
ENSMUSG00000021831	Ero1a	14	-1	45520544	45556228	0.580486	4.14278	3.40272	0.00307826	0.0200192	-2.17771	3.85566	3.79527	4.00513	4.54379	4.00932	4.85547	4.46953	3.88535
ENSMUSG00000019846	Lama4	10	1	38841511	38986184	0.580245	6.52457	3.49517	0.00250211	0.0175561	-1.92282	6.25015	6.18883	6.22053	6.51739	6.92989	6.98241	6.80989	6.21984
ENSMUSG00000045752	Tssc4	7	1	142622986	142624830	0.580094	3.46667	4.01385	0.000777732	0.00867516	-0.73477	3.28738	3.11944	3.22473	3.86724	3.62092	3.90222	3.79679	3.21052
ENSMUSG00000036501	Fam13b	18	-1	34575404	34639884	0.579452	4.10387	4.59447	0.000211125	0.00387753	0.45264	3.93286	3.94464	3.72243	4.28167	4.3635	4.68162	4.44226	3.86664
ENSMUSG00000016559	H3f3b	11	-1	115912738	115918788	0.579198	6.99422	3.4446	0.00280263	0.0188406	-1.94407	6.99822	6.73158	6.858	7.21059	7.37589	7.7516	7.44603	6.8626
ENSMUSG00000050530	Fam171a1	2	1	3115261	3228843	0.576931	4.4011	3.73591	0.00145574	0.0124655	-1.48973	4.22971	4.27533	4.35962	4.76814	4.84331	4.98495	4.86547	4.28822
ENSMUSG00000027860	Vangl1	3	-1	102060899	102112009	0.576881	3.18236	4.33969	0.000373464	0.00546451	0.0220576	3.06272	2.84318	3.01902	3.52394	3.46238	3.68276	3.55636	2.97497
ENSMUSG00000054693	Adam10	9	1	70586279	70687511	0.575054	5.67628	3.34679	0.00348835	0.0217357	-2.3224	5.55211	5.57615	5.4999	5.72397	6.03991	6.62551	6.1298	5.54272
ENSMUSG00000036402	Gng12	6	1	66873381	66998334	0.574774	5.21304	3.29536	0.00391263	0.0235207	-2.46424	5.10824	4.96311	5.16728	5.42446	5.52201	6.03357	5.66001	5.07954
ENSMUSG00000022808	Snx4	16	1	33071812	33120639	0.573855	5.25836	4.57652	0.000219755	0.00395928	0.362436	5.1159	5.02513	5.12682	5.8763	5.57383	5.52581	5.65865	5.08928
ENSMUSG00000059482	Cfap418	4	1	10874498	10899425	0.573027	3.07262	3.53582	0.00228384	0.0165702	-1.71806	2.99787	2.8286	2.81766	3.28349	3.50368	3.56405	3.45041	2.88138
ENSMUSG00000000902	Smarcb1	10	-1	75732603	75757451	0.57274	4.0036	3.483	0.0025714	0.0179219	-1.97967	3.80601	3.67008	3.65999	4.20316	4.17186	4.4813	4.28544	3.71203
ENSMUSG00000005881	Ergic3	2	1	155849965	155860199	0.571397	5.46444	3.58847	0.00202895	0.0153429	-1.82193	5.31759	5.13877	5.13449	5.7186	5.73856	5.85192	5.76969	5.19695
ENSMUSG00000039706	Ldb2	5	-1	44629474	44957022	0.571337	2.78535	3.17258	0.00514072	0.0281734	-2.4315	2.54739	2.46394	2.71221	3.12217	2.95267	3.37388	3.14957	2.57451
ENSMUSG00000032508	Myd88	9	-1	119165000	119170477	0.569724	3.69665	3.03251	0.00700396	0.0343732	-2.90735	3.63174	3.52396	3.31754	4.05351	3.80975	4.31774	4.06033	3.49108
ENSMUSG00000073755	5730409E04Rik	4	1	126503611	126508164	0.569065	4.19462	4.52222	0.000248094	0.00429683	0.286223	3.98398	3.91736	3.87681	4.66591	4.56715	4.25781	4.49696	3.92605
ENSMUSG00000036820	Amdhd2	17	-1	24374807	24382740	0.567367	2.96204	2.95087	0.00837719	0.0387066	-2.92441	3.13487	2.36642	2.65645	3.36817	3.26036	3.28659	3.30504	2.71925
ENSMUSG00000025225	Nfkb2	19	1	46292759	46300824	0.567152	4.4679	3.08318	0.0062644	0.032032	-2.87997	3.72151	4.25912	4.13322	4.45624	4.77116	4.56281	4.59674	4.03795
ENSMUSG00000039318	Rab3gap2	1	1	184936314	185018956	0.565375	5.16575	4.01733	0.000771651	0.00863703	-0.88406	4.94007	4.92594	5.00094	5.71051	5.38645	5.45552	5.51749	4.95565
ENSMUSG00000029922	Mkrn1	6	-1	39374738	39397396	0.564201	4.71878	3.04627	0.00679518	0.0336769	-2.99554	4.73649	4.46629	4.30172	5.19062	4.53763	5.46879	5.06568	4.5015
ENSMUSG00000029094	Afap1	5	1	36050663	36161267	0.559654	4.50228	3.28175	0.00403309	0.0239267	-2.47819	4.32532	4.3639	4.08651	4.78876	4.82306	4.8351	4.81564	4.25857
ENSMUSG00000018398	Septin8	11	1	53410084	53440392	0.559337	5.94314	4.15365	0.000567522	0.00714704	-0.53089	5.63085	5.91305	5.71306	6.35396	6.04953	6.5293	6.31093	5.75232
ENSMUSG00000026843	Fubp3	2	1	31462663	31507538	0.558703	3.99046	4.3612	0.00035586	0.00533194	-0.0628832	3.97839	3.7726	3.83973	4.43349	4.34941	4.49434	4.42575	3.86358
ENSMUSG00000006699	Cdc42	4	-1	137047007	137085031	0.558389	7.25239	4.12079	0.000611131	0.00750131	-0.443185	7.06041	7.07344	7.07093	7.46447	7.49427	7.93763	7.63212	7.06826
ENSMUSG00000019173	Rab5c	11	-1	100605835	100629041	0.557675	5.65704	2.87579	0.0098673	0.043247	-3.33052	5.60023	5.29003	5.42052	5.9594	5.84381	6.18204	5.99508	5.43693
ENSMUSG00000045594	Glb1	9	1	114230144	114303966	0.55713	4.36368	3.02784	0.00707625	0.0345595	-3.00456	4.28511	4.07999	3.96552	4.38351	4.68178	4.93799	4.66776	4.11021
ENSMUSG00000051557	Pusl1	4	-1	155972336	155976238	0.556519	2.54119	3.62662	0.00186204	0.0145239	-1.3877	2.28285	2.14907	2.11005	2.71119	2.9675	2.53152	2.73673	2.18065
ENSMUSG00000025232	Hexa	9	1	59446823	59472392	0.556014	5.99937	3.6508	0.0017634	0.0140819	-1.63886	5.86251	5.77925	5.68373	6.01627	6.47833	6.5312	6.34193	5.77516
ENSMUSG00000035125	Gcfc2	6	1	81900650	81936896	0.555913	1.86751	3.2892	0.00396675	0.0237607	-2.01407	1.59932	1.68228	1.75929	2.06835	2.23299	2.38232	2.22789	1.6803
ENSMUSG00000027479	Mapre1	2	1	153583194	153615230	0.555443	6.11747	4.92766	0.000100814	0.0025734	1.20613	6.01504	6.02593	6.07259	6.61375	6.32622	6.83536	6.59178	6.03786
ENSMUSG00000048807	Slc35e4	11	-1	3857021	3864664	0.552294	2.80902	3.63258	0.00183722	0.0144211	-1.44868	2.35367	2.75345	2.62773	3.17013	2.88395	3.32214	3.12541	2.57828
ENSMUSG00000037235	Mxd4	5	-1	34331227	34345064	0.551403	6.26236	3.65989	0.00172769	0.0138793	-1.58203	6.04611	6.0869	6.16791	6.62742	6.80433	6.52676	6.65284	6.10031
ENSMUSG00000024535	Snx24	18	1	53378734	53523992	0.55081	3.05794	3.03821	0.00691675	0.03407	-2.77814	2.88285	3.0331	2.77901	3.18577	3.35929	3.75824	3.43443	2.89832
ENSMUSG00000020231	Dip2a	10	-1	76095263	76181125	0.550476	4.16273	3.39779	0.00311244	0.0201739	-2.20161	4.15732	3.86119	3.97125	4.53161	4.37468	4.74847	4.55159	3.99658
ENSMUSG00000073563	Csnk1g3	18	1	53995194	54088620	0.550128	4.07417	4.47881	0.000273394	0.00451689	0.189171	4.12731	3.88251	3.80168	4.52854	4.38852	4.55287	4.48998	3.93717
ENSMUSG00000033454	Zbtb1	12	1	76417040	76443724	0.54916	3.96698	3.49261	0.00251654	0.0176235	-1.97254	3.74804	4.01068	3.68808	4.20316	4.20666	4.65863	4.35615	3.8156
ENSMUSG00000028962	Slc4a2	5	1	24628835	24645948	0.547809	5.17533	4.5463	0.000235096	0.00413847	0.291124	4.69618	5.10893	5.15727	5.65682	5.52201	5.4163	5.53171	4.98746
ENSMUSG00000034751	Mast4	13	-1	102868994	103471005	0.547789	5.442	2.99001	0.00768915	0.0365591	-3.10878	5.17331	5.34993	5.13704	5.75575	5.80408	5.74357	5.7678	5.2201
ENSMUSG00000030199	Etv6	6	1	134012663	134247121	0.546422	4.34286	3.51136	0.00241284	0.0171508	-1.9763	4.14239	4.37397	4.11264	4.65752	4.64303	4.95318	4.75125	4.20967
ENSMUSG00000041815	Poldip3	15	-1	83010177	83033585	0.546182	4.47659	2.92406	0.00888254	0.0402564	-3.228	4.23909	4.11644	4.1735	4.60614	4.57927	4.9868	4.72407	4.17635
ENSMUSG00000001630	Stk38l	6	1	146626493	146680310	0.545729	4.3948	3.32679	0.0036477	0.0225023	-2.38643	4.10182	4.3939	4.47291	4.82417	4.55	5.22454	4.86624	4.32288
ENSMUSG00000026499	Acbd3	1	1	180553608	180581769	0.544793	4.81302	4.2101	0.000499787	0.00660925	-0.454512	4.64768	4.42814	4.6653	5.02009	4.92158	5.4448	5.12882	4.58037
ENSMUSG00000032228	Tcf12	9	-1	71749970	72019153	0.544143	5.03803	3.82828	0.00118203	0.0110371	-1.30495	4.86932	4.92594	4.85375	5.30781	5.42861	5.54975	5.42872	4.883
ENSMUSG00000003161	Sri	5	1	8096078	8119379	0.539388	5.20344	3.55738	0.00217583	0.0160942	-1.89728	5.24259	4.94633	5.04232	5.81728	5.40292	5.61808	5.61276	5.07708
ENSMUSG00000024911	Fibp	19	1	5510643	5515079	0.538887	4.50577	4.00151	0.000799692	0.00880528	-0.906496	4.44772	4.42814	4.15853	5.08199	4.86724	4.69524	4.88149	4.3448
ENSMUSG00000031885	Cbfb	8	1	105897306	105944621	0.538276	4.58035	3.97282	0.000853152	0.00914286	-0.980657	4.57544	4.63491	4.42365	4.87811	4.96842	5.40114	5.08256	4.54467
ENSMUSG00000118181	Gm53015	19	-1	6806577	6807231	0.536456	2.59729	2.83568	0.010765	0.045846	-3.08278	2.37084	2.60743	2.19078	2.6784	2.83626	3.20642	2.90702	2.38969
ENSMUSG00000028412	Slc44a1	4	1	53440413	53622478	0.536301	5.36962	2.81446	0.0112712	0.0474502	-3.47439	5.20956	5.21918	5.14466	5.46828	5.70797	6.02371	5.73332	5.19113
ENSMUSG00000075040	Zfp408	2	-1	91474014	91480136	0.536087	2.88428	3.23053	0.00452011	0.025891	-2.32926	2.75787	2.38646	2.89198	3.18577	3.09457	3.39629	3.22554	2.67877
ENSMUSG00000038212	Mfsd14b	13	-1	65212477	65260789	0.53492	4.34169	3.07705	0.0063497	0.0322837	-2.90878	4.45981	4.02353	4.08651	4.47863	4.57927	5.13075	4.72955	4.18995
ENSMUSG00000038187	Btbd10	7	-1	112914833	112968599	0.534531	3.67962	4.61029	0.000203803	0.00378076	0.530973	3.513	3.59457	3.49494	4.20316	3.86229	4.14323	4.06956	3.53417
ENSMUSG00000103472	Pcdhga7	18	1	37847817	37974926	0.533576	5.88122	2.876	0.00986281	0.043239	-3.30478	5.86554	5.68734	5.60121	5.97073	6.28166	6.5293	6.26056	5.71803
ENSMUSG00000058587	Tmod3	9	-1	75404989	75466939	0.530769	5.95734	4.15569	0.000564917	0.00713493	-0.522147	5.80364	5.78304	5.86378	6.38139	6.0504	6.60461	6.34547	5.81682
ENSMUSG00000029249	Rest	5	1	77413338	77434279	0.52996	4.07423	3.96163	0.000874959	0.00927779	-0.950503	4.20119	3.7726	3.68111	4.35267	4.31213	4.59223	4.41901	3.88497
ENSMUSG00000030447	Cyfip1	7	1	55491493	55582350	0.528051	5.55369	4.55694	0.000229575	0.00407243	0.327539	5.29752	5.26319	5.39092	5.74523	5.69688	6.10078	5.84763	5.31721
ENSMUSG00000040274	Cdk6	5	1	3391485	3581008	0.527748	4.34906	3.08191	0.00628203	0.0320916	-2.89559	4.35583	4.3939	3.7292	4.49441	4.75629	4.79138	4.68069	4.15964
ENSMUSG00000026767	Mindy3	2	-1	12352074	12424281	0.527118	3.63843	4.25766	0.000449065	0.00613494	-0.245655	3.58099	3.66188	3.33541	4.07466	3.89369	4.17921	4.04919	3.52609
ENSMUSG00000041084	Ostc	3	-1	130489561	130503093	0.526603	4.64465	3.13117	0.0056344	0.0299516	-2.81951	4.46782	4.67212	4.55526	4.77849	4.88297	5.61331	5.09159	4.56506
ENSMUSG00000118664	Tusc3	8	1	39472999	39619367	0.52586	4.17392	3.45624	0.00273048	0.0185569	-2.07186	4.00063	4.06142	3.86455	4.44977	4.45319	4.59223	4.4984	3.97553
ENSMUSG00000018199	Ro60	1	-1	143626528	143652806	0.525671	4.47449	3.53871	0.00226909	0.0165278	-1.92868	4.36013	4.43777	4.28803	4.9067	4.78797	4.9626	4.88576	4.36198
ENSMUSG00000040857	Erf	7	-1	24941986	24950186	0.523612	4.11525	2.98894	0.00770717	0.0365938	-3.06885	3.90954	3.97142	4.0107	4.29254	4.48447	4.67934	4.48545	3.96389
ENSMUSG00000057789	Bak1	17	-1	27238784	27247983	0.522436	4.12242	3.72717	0.0014847	0.0125665	-1.46663	3.87986	3.89655	3.8522	4.24482	4.39127	4.55287	4.39632	3.8762
ENSMUSG00000031803	B3gnt3	8	-1	72143400	72154433	0.52003	3.34973	3.07584	0.00636662	0.0323493	-2.73666	2.80917	3.16655	3.28113	3.54228	3.5289	3.72764	3.59961	3.08562
ENSMUSG00000073643	Wdfy1	1	-1	79679979	79753860	0.518778	3.38275	2.93747	0.00862612	0.0395055	-3.07303	3.19397	3.21218	3.57231	3.90552	3.67163	3.97475	3.85063	3.32615
ENSMUSG00000020611	Gna13	11	1	109253657	109292195	0.518252	5.42621	4.89775	0.000107691	0.00262418	1.07229	5.24492	5.15638	5.15476	5.86906	5.54321	5.68674	5.69967	5.18535
ENSMUSG00000070871	Ccnyl1	1	1	64729614	64764803	0.516051	3.7334	4.11161	0.000623907	0.00758661	-0.56907	3.31426	3.61169	3.66707	4.24108	3.9053	3.99692	4.04776	3.53101
ENSMUSG00000026276	Septin2	1	1	93406686	93437982	0.515747	7.12019	4.70702	0.000164316	0.00333749	0.825189	6.9526	6.94168	7.01105	7.37181	7.39282	7.69707	7.48723	6.96844
ENSMUSG00000116048	Septin2	1	1	93406715	93437455	0.515295	7.11806	4.71122	0.000162788	0.00333122	0.83412	6.95189	6.93999	7.00827	7.3701	7.39076	7.69425	7.48504	6.96671
ENSMUSG00000031161	Hdac6	X	-1	7796359	7814128	0.514718	4.35131	3.55158	0.00220438	0.0162201	-1.87484	4.13236	3.91045	4.1735	4.95997	4.59129	4.23001	4.59376	4.0721
ENSMUSG00000024889	Rce1	19	-1	4672619	4675669	0.514008	2.50441	3.84529	0.00113753	0.0107877	-0.904182	2.02525	2.30458	2.02453	2.57531	2.51129	2.78184	2.62281	2.11812
ENSMUSG00000029465	Arpc3	5	1	122529941	122552247	0.513565	6.16006	5.35691	3.94809e-05	0.00161812	2.13137	5.9958	6.06686	5.9805	6.54417	6.48801	6.55193	6.52804	6.01439
ENSMUSG00000040722	Scamp5	9	-1	57348610	57375343	0.513425	3.6233	3.2759	0.00408602	0.0241743	-2.37039	3.4896	3.43055	3.23428	3.84279	3.66254	4.18244	3.89592	3.38481
ENSMUSG00000102748	Pcdhgb2	18	1	37822881	37974926	0.512489	5.87843	2.78086	0.0121195	0.0498872	-3.50087	5.85337	5.7428	5.57701	5.94684	6.26449	6.52803	6.24645	5.72439
ENSMUSG00000028771	Ptpn12	5	-1	21191643	21260909	0.511682	4.99542	4.48587	0.000269108	0.00449815	0.154146	4.86023	4.81203	4.98688	5.50458	5.19489	5.49109	5.39685	4.88638
ENSMUSG00000027739	Rab33b	3	1	51391341	51403653	0.511282	3.55992	3.73059	0.00147329	0.0125261	-1.38673	3.68077	3.37146	3.14593	3.83785	3.77222	4.12321	3.91109	3.39939
ENSMUSG00000038900	Rpl12	2	1	32851571	32855357	0.510063	7.31464	2.96073	0.00819849	0.0380396	-2.93922	7.37909	6.94507	6.99076	7.66224	7.40989	7.75133	7.60782	7.10497
ENSMUSG00000041355	Ssr2	3	1	88483183	88495726	0.509787	4.91396	3.09891	0.00605074	0.0313792	-2.89272	4.73318	4.7707	4.71733	5.01572	4.99762	5.74357	5.2523	4.7404
ENSMUSG00000031119	Gpc4	X	-1	51141898	51254129	0.509677	4.39404	3.2374	0.00445163	0.0256302	-2.57351	4.20598	4.31769	4.25085	4.75771	4.89854	4.64231	4.76619	4.25817
ENSMUSG00000103458	Pcdha4b	18	1	37085794	37973253	0.509022	4.19843	2.90668	0.00922571	0.0412773	-3.24838	4.10696	4.05517	3.94239	4.29254	4.58168	4.75065	4.54163	4.03484
ENSMUSG00000040158	Tax1bp3	11	1	73067909	73073988	0.508769	4.31596	3.81172	0.001227	0.0113276	-1.31445	4.27146	4.01068	4.28803	4.92778	4.5865	4.59949	4.70459	4.19006
ENSMUSG00000018585	Atox1	11	-1	55337467	55352065	0.508435	4.29253	3.05767	0.00662677	0.0331998	-2.9394	4.32532	4.01068	3.93655	4.74984	4.55982	4.49953	4.60306	4.09085
ENSMUSG00000026341	Actr3	1	-1	125320642	125363464	0.505228	6.78138	3.52022	0.0023653	0.0169082	-1.81444	6.6949	6.71385	6.6072	7.2034	6.86798	7.45801	7.17647	6.67198
ENSMUSG00000054604	Cggbp1	16	1	64672359	64679870	0.504123	5.09085	2.77976	0.0121485	0.0499554	-3.55664	4.97979	4.92936	4.82242	5.12926	5.2581	5.87005	5.41914	4.91052
ENSMUSG00000022557	Bop1	15	-1	76337189	76361477	0.503874	4.44785	3.85177	0.00112103	0.0107241	-1.22651	4.13738	4.06764	4.38557	4.83908	4.87119	4.40322	4.7045	4.19686
ENSMUSG00000028252	Ccnc	4	1	21727701	21759922	0.50374	3.37215	3.5446	0.00223924	0.0163645	-1.7765	3.34934	3.27801	3.29945	3.7353	3.70741	3.99325	3.81199	3.30893
ENSMUSG00000029781	Fkbp9	6	1	56809044	56856343	0.503063	7.03504	3.53599	0.00228297	0.0165702	-1.75285	6.92743	6.86966	6.78999	7.13607	7.36263	7.6218	7.3735	6.86236
ENSMUSG00000102828	Gm38182	18	1	37956932	37973435	0.503056	4.58572	2.93906	0.0085962	0.039447	-3.21575	4.44367	4.44257	4.34205	4.68254	4.9405	5.11394	4.91233	4.40943
ENSMUSG00000019699	Akt3	1	-1	176847639	177085769	0.50293	4.64497	3.24357	0.00439092	0.0253948	-2.57514	4.35583	4.58809	4.46075	4.87329	4.83322	5.19927	4.96859	4.46822
ENSMUSG00000029064	Gnb1	4	1	155575818	155643726	0.502921	6.75807	3.52363	0.00234728	0.0168313	-1.82548	6.58237	6.54027	6.49841	6.99229	6.89588	7.24571	7.04463	6.54035
ENSMUSG00000032333	Stoml1	9	1	58160447	58169803	0.502533	3.59358	4.02781	0.00075364	0.00853308	-0.723383	3.4896	3.2564	3.29032	3.68116	3.96934	3.89042	3.84698	3.34544
ENSMUSG00000028796	Phc2	4	1	128548495	128646674	0.502447	4.78099	3.41281	0.00300949	0.0197289	-2.21161	4.45579	4.40377	4.65822	4.95313	4.82917	5.24937	5.01056	4.50593
ENSMUSG00000019873	Reep3	10	-1	66844968	66932724	0.501485	5.51159	3.98263	0.000834471	0.00902511	-0.948726	5.23323	5.41722	5.32315	5.74655	5.80717	5.92985	5.82786	5.32453
ENSMUSG00000028164	Manba	3	1	135191372	135277165	0.501074	4.73915	4.033	0.000744868	0.00848589	-0.850502	4.53411	4.73207	4.62955	5.08825	5.18382	5.12237	5.13148	4.63191
ENSMUSG00000049288	Lix1l	3	1	96508465	96533487	0.500637	5.44065	4.24359	0.000463509	0.00627373	-0.370453	5.28398	5.40745	5.22593	5.8642	5.8707	5.67991	5.80494	5.30579
ENSMUSG00000003518	Dusp3	11	-1	101861969	101877839	0.50057	6.87829	3.38862	0.00317695	0.0204276	-2.10153	6.3957	6.81249	6.7564	7.23663	7.24959	6.98518	7.15713	6.65486
ENSMUSG00000021501	Caml	13	1	55770818	55780224	0.498846	3.29617	3.60754	0.00194376	0.0149229	-1.60974	3.18428	2.9681	3.29032	3.56637	3.56836	3.81757	3.65077	3.14757
ENSMUSG00000030339	Ltbr	6	-1	125283534	125290848	0.498615	4.66548	3.23409	0.00448446	0.0257353	-2.59512	4.45176	4.54863	4.38128	5.0694	4.69521	5.10547	4.95669	4.46056
ENSMUSG00000057363	Uxs1	1	-1	43786126	43866960	0.496947	3.49347	2.90689	0.0092214	0.0412696	-3.16403	3.40876	3.49657	3.54186	3.83785	3.79734	4.29108	3.97542	3.48239
ENSMUSG00000018572	Phf23	11	1	69886603	69890835	0.496532	4.24404	3.35223	0.00344621	0.0215901	-2.30142	3.92707	4.14024	3.97695	4.39364	4.37468	4.75065	4.50632	4.01475
ENSMUSG00000002319	Ipo4	14	-1	55862857	55873414	0.496172	5.33214	2.80857	0.0114156	0.0479082	-3.49582	4.82015	5.09985	5.16728	5.74787	5.73097	5.08319	5.52068	5.0291
ENSMUSG00000034575	Tent4a	13	-1	69646078	69682736	0.495317	4.04597	3.6154	0.00190968	0.0147632	-1.69923	3.78054	3.90352	3.6741	4.35267	4.16544	4.31774	4.27862	3.78605
ENSMUSG00000102805	Gm37240	3	-1	84403733	85794825	0.493268	4.86001	4.27855	0.000428464	0.00592892	-0.307298	4.7595	4.81573	4.95545	5.21369	5.18064	5.62166	5.33866	4.84356
ENSMUSG00000027122	Arl14ep	2	-1	106792872	106804769	0.491366	3.30114	4.28399	0.000423254	0.0058821	-0.134846	3.22263	3.26725	3.13577	3.50536	3.77222	3.79666	3.69141	3.20855
ENSMUSG00000021068	Nin	12	-1	70058209	70160491	0.490514	4.55559	4.20412	0.000506554	0.00666435	-0.457232	4.36013	4.3939	4.30172	4.83165	4.8251	4.86755	4.84143	4.35192
ENSMUSG00000006262	Mob1b	5	1	88868714	88912079	0.490403	5.45893	2.96408	0.00813866	0.037942	-3.15346	5.33519	5.38522	5.55812	6.07623	5.68683	5.97242	5.91183	5.42617
ENSMUSG00000053119	Chmp3	6	1	71520781	71559593	0.489351	6.17785	4.68958	0.000170813	0.00341775	0.678185	6.06338	5.98051	6.0619	6.71759	6.55523	6.2787	6.51717	6.03527
ENSMUSG00000028333	Anp32b	4	1	46450902	46472657	0.48904	5.79089	4.89249	0.000108947	0.00264678	1.07651	5.36978	5.65673	5.44952	5.90493	6.02314	6.02281	5.98363	5.49201
ENSMUSG00000036155	Mgat5	1	1	127132752	127416073	0.488275	4.46637	2.87784	0.0098234	0.0431132	-3.33834	4.10696	4.54863	4.37265	4.78876	4.70631	4.98125	4.82544	4.34274
ENSMUSG00000030890	Ilk	7	1	105385799	105392132	0.487332	6.33737	4.61571	0.000201355	0.00376244	0.531961	6.15049	6.16872	6.22892	6.66904	6.43696	6.90197	6.66932	6.18271
ENSMUSG00000033933	Vhl	6	1	113600920	113608594	0.486629	3.36891	3.04657	0.00679063	0.0336751	-2.80511	3.21314	3.10742	3.07326	3.33349	3.6488	3.84634	3.60954	3.13127
ENSMUSG00000042506	Usp22	11	-1	61042611	61065881	0.48656	5.24138	5.99245	1.02319e-05	0.000719672	3.41699	5.04277	5.08153	4.94966	5.50614	5.55921	5.46747	5.51094	5.02465
ENSMUSG00000042042	Csgalnact2	6	-1	118084413	118116101	0.486499	4.68871	3.59088	0.00201797	0.0152885	-1.82883	4.80127	4.59672	4.60029	4.99811	5.03331	5.43401	5.15515	4.66609
ENSMUSG00000092534	Pagr1b	7	-1	126600652	126615656	0.486223	4.54101	3.35997	0.00338712	0.0213611	-2.3144	4.22026	4.47099	4.25555	4.96904	5.01558	4.40874	4.79779	4.3156
ENSMUSG00000017760	Ctsa	2	1	164674793	164682952	0.486035	6.99385	4.80352	0.000132639	0.0029755	1.01996	6.73027	6.91175	6.91481	7.452	7.34711	7.20939	7.33617	6.85228
ENSMUSG00000024594	Prrc1	18	1	57487813	57526028	0.485636	5.07818	4.19748	0.000514184	0.00672387	-0.48756	4.8357	4.86298	4.97268	5.19642	5.29532	5.64524	5.37899	4.89045
ENSMUSG00000032557	Uba5	9	-1	103923798	103940333	0.485571	4.62584	3.77157	0.00134329	0.0119274	-1.42186	4.43961	4.54863	4.33762	4.85139	4.73477	5.18968	4.92528	4.44195
ENSMUSG00000029033	Acap3	4	1	155976279	155991708	0.485108	4.12766	3.29651	0.00390258	0.0234811	-2.41789	3.98398	3.82494	4.14339	4.51623	4.57201	4.33525	4.47449	3.98411
ENSMUSG00000032932	Hspa13	16	-1	75542319	75563992	0.48474	4.18694	3.05959	0.00659879	0.0330905	-2.94047	4.18185	4.12243	4.11264	4.29615	4.54753	5.02505	4.62291	4.13898
ENSMUSG00000034064	Poglut1	16	-1	38345499	38370620	0.484459	3.97288	3.17186	0.00514889	0.0282086	-2.65126	3.73484	3.66188	3.82716	3.83289	4.32082	4.51241	4.22204	3.74129
ENSMUSG00000020806	Rhbdf2	11	-1	116488991	116517845	0.483782	4.02248	2.84947	0.0104478	0.0449475	-3.30557	3.66693	3.60316	3.57982	4.46267	3.78484	4.07887	4.10879	3.61664
ENSMUSG00000027007	Itprid2	2	1	79465696	79503310	0.482665	5.28161	2.83376	0.0108099	0.045977	-3.44244	5.22145	5.03786	5.0204	5.48891	5.35718	5.88697	5.57769	5.09323
ENSMUSG00000028277	Ube2j1	4	1	33031416	33052363	0.482525	5.22087	3.47148	0.00263873	0.0181863	-2.08794	5.11079	5.15929	4.94094	5.47942	5.42995	5.75119	5.55352	5.07034
ENSMUSG00000023994	Nfya	17	-1	48693913	48716934	0.48233	4.26329	3.07213	0.00641893	0.0325227	-2.90359	3.97839	3.98463	4.17846	4.25967	4.48447	4.84328	4.52914	4.04716
ENSMUSG00000036435	Exoc1	5	1	76677158	76718141	0.482189	4.21734	4.38232	0.000339387	0.00517057	-0.0370019	3.93286	4.07999	4.17846	4.5886	4.53265	4.51497	4.54541	4.06377
ENSMUSG00000029560	Snx8	5	-1	140326054	140375017	0.480885	3.82433	3.03852	0.00691206	0.0340675	-2.90021	3.81859	3.36137	3.43819	4.05351	3.99491	4.03669	4.02837	3.53938
ENSMUSG00000021987	Mtmr6	14	1	60502677	60539819	0.480557	5.72008	5.01999	8.22775e-05	0.00232908	1.35915	5.56895	5.62756	5.45973	6.05723	5.92491	6.11352	6.03189	5.55208
ENSMUSG00000027422	Rrbp1	2	-1	143789315	143853183	0.480514	7.13742	3.19806	0.00485816	0.0272434	-2.4534	7.03975	7.05791	7.02831	7.30222	7.37971	7.90893	7.53029	7.04199
ENSMUSG00000038241	Cep250	2	1	155798378	155840820	0.479574	4.45381	2.94274	0.00852736	0.0392402	-3.18926	4.43553	4.03627	4.07059	4.57679	4.69521	4.7221	4.6647	4.1808
ENSMUSG00000032562	Gnai2	9	-1	107491324	107512566	0.472637	7.41474	3.70552	0.00155892	0.0130168	-1.33843	7.11749	7.24924	7.30371	7.89054	7.60247	7.57744	7.69015	7.22348
ENSMUSG00000024812	Tjp2	19	-1	24071869	24202394	0.472042	4.83963	4.04454	0.000725736	0.00837559	-0.825473	4.60114	4.5619	4.74433	5.24761	4.97578	5.10036	5.10792	4.63579
ENSMUSG00000015341	Golga7	8	-1	23731362	23747090	0.471125	5.06201	4.4867	0.000268605	0.00449733	0.155472	4.95153	5.00583	4.94094	5.2194	5.38092	5.72155	5.44062	4.9661
ENSMUSG00000025485	Ric8a	7	1	140436870	140444285	0.470917	4.63565	3.01405	0.00729398	0.0352995	-3.05926	4.59018	4.34866	4.29261	4.90434	4.91202	4.83305	4.88314	4.41048
ENSMUSG00000059401	Mamld1	X	1	70093846	70199662	0.470615	3.30801	2.97988	0.00786173	0.037026	-2.95406	3.2783	3.18954	3.08387	3.60178	3.50368	3.85446	3.6533	3.1839
ENSMUSG00000020260	Pofut2	10	1	77095052	77105409	0.470412	5.3249	3.81006	0.00123161	0.0113292	-1.33796	5.0374	5.37271	5.27304	5.55362	5.61798	5.93081	5.7008	5.22772
ENSMUSG00000028191	Bcl10	3	1	145628559	145640111	0.470008	4.18303	4.48457	0.000269891	0.00450015	0.192937	4.0811	4.0426	3.97695	4.2853	4.51761	4.702	4.50164	4.03355
ENSMUSG00000021814	Anxa7	14	-1	20505328	20530201	0.468626	6.61039	3.52378	0.00234646	0.0168313	-1.85216	6.36389	6.42511	6.32594	7.07597	6.97188	6.45184	6.83323	6.37165
ENSMUSG00000032599	Ip6k2	9	1	108660995	108683536	0.468525	3.94207	2.98788	0.00772512	0.0366289	-3.0357	3.7741	3.637	3.75598	3.96111	4.32946	4.27907	4.18988	3.72236
ENSMUSG00000049076	Acap2	16	-1	30911230	31020063	0.468211	5.06582	3.024	0.00713635	0.0347686	-3.05232	4.97137	4.8913	4.81607	5.11504	5.47347	5.50662	5.36504	4.89291
ENSMUSG00000069520	Tmem19	10	-1	115175579	115198406	0.468161	3.70278	3.19426	0.00489932	0.0273719	-2.58822	3.61742	3.81758	3.51075	4.07045	4.14927	4.10971	4.10981	3.64858
ENSMUSG00000039483	Asb6	2	-1	30713109	30720345	0.468025	3.12006	4.10328	0.000635716	0.00767577	-0.479535	2.84648	2.99445	2.89198	3.30513	3.47282	3.33959	3.37251	2.91097
ENSMUSG00000038650	Rnh1	7	-1	140740239	140752770	0.466174	5.46617	3.24435	0.00438332	0.0253649	-2.56959	5.38253	5.28203	5.25438	5.83102	5.55799	5.92311	5.77071	5.30631
ENSMUSG00000025016	Tm9sf3	19	-1	41199283	41252436	0.46604	6.78029	2.87857	0.00980787	0.0430685	-3.17752	6.71606	6.61647	6.67367	6.90818	6.96219	7.55271	7.14103	6.66873
ENSMUSG00000050846	Zfp623	15	1	75812801	75821249	0.465666	2.89654	3.4798	0.00258994	0.0179811	-1.80033	2.45378	2.8576	2.84286	3.29795	3.15414	3.09437	3.18215	2.71808
ENSMUSG00000105835	Gm43552	5	-1	65584770	65650176	0.464612	3.96412	3.0717	0.00642507	0.0325333	-2.8648	3.7741	3.81018	3.68111	4.14435	4.10299	4.40322	4.21685	3.75513
ENSMUSG00000035778	Ggta1	2	-1	35290191	35353243	0.464111	4.53599	3.2346	0.00447938	0.0257217	-2.59447	4.37723	4.57069	4.44026	4.6519	4.948	5.17517	4.92502	4.46273
ENSMUSG00000033478	Fhip2a	19	1	57349112	57378018	0.462317	4.51598	3.04716	0.00678194	0.0336735	-2.98081	4.27603	4.16945	4.42782	4.53771	4.66822	5.06232	4.75609	4.2911
ENSMUSG00000026509	Capn2	1	-1	182294825	182345173	0.462152	6.61445	3.20445	0.00478976	0.0270076	-2.53085	6.3488	6.5109	6.44695	6.95912	6.71815	7.0131	6.89679	6.43555
ENSMUSG00000023021	Cers5	15	-1	99632762	99670766	0.46034	4.70426	3.38627	0.00319369	0.0205106	-2.2727	4.66519	4.48964	4.53993	4.92545	4.97027	5.18647	5.02739	4.56492
ENSMUSG00000025287	Acot9	X	1	154045439	154080650	0.459802	4.63734	3.46804	0.00265917	0.0182626	-2.08994	4.53411	4.44257	4.42782	5.09447	4.80459	4.88548	4.92818	4.46817
ENSMUSG00000025408	Ddit3	10	1	127126643	127132157	0.459477	3.91976	2.83906	0.0106865	0.0456626	-3.33812	3.63885	3.7573	3.6741	4.3733	4.15899	3.92166	4.15132	3.69008
ENSMUSG00000022906	Parp9	16	1	35758840	35792975	0.458484	4.47288	2.78779	0.0119399	0.0494003	-3.50852	4.3209	4.19239	4.03277	4.39027	4.81077	4.71766	4.63957	4.18202
ENSMUSG00000024238	Zeb1	18	1	5591860	5775467	0.457416	5.73003	3.73384	0.00146254	0.0124972	-1.48426	5.41394	5.73109	5.57513	6.06676	6.17865	5.84685	6.03075	5.57339
ENSMUSG00000024725	Ostf1	19	-1	18493501	18609187	0.457401	5.01818	3.31947	0.00370776	0.0227335	-2.42271	5.01572	4.75537	4.77411	5.19835	5.17586	5.551	5.3084	4.8484
ENSMUSG00000030682	Cdipt	7	1	126575086	126579673	0.457029	5.17544	4.46817	0.000279981	0.00459699	0.11355	4.90513	4.99608	4.96696	5.28802	5.44857	5.50791	5.41484	4.95606
ENSMUSG00000118668	Rps6ka4	19	-1	6806578	6818004	0.456809	4.33381	3.46358	0.00268592	0.0183314	-2.06987	4.10696	4.20937	3.99954	4.51313	4.42122	4.74193	4.55876	4.10529
ENSMUSG00000024012	Mtch1	17	-1	29551046	29566908	0.456411	6.73196	4.1781	0.000537116	0.00689409	-0.395713	6.50281	6.53803	6.50829	6.89812	7.0914	6.93918	6.97623	6.51637
ENSMUSG00000061689	Dlgap4	2	1	156455625	156606283	0.455942	5.83261	2.85462	0.0103319	0.0446393	-3.3643	5.47677	5.79057	5.66618	6.40162	6.02048	5.85395	6.09202	5.64451
ENSMUSG00000006906	Stambp	6	-1	83520193	83549711	0.453026	3.88696	3.12268	0.00574114	0.030299	-2.74963	3.90365	3.61169	3.6095	3.96564	4.28277	4.23623	4.16155	3.70828
ENSMUSG00000047710	Champ1	8	1	13919641	13931639	0.453018	3.42823	3.71072	0.00154075	0.012912	-1.40723	3.28738	3.39143	3.17599	3.72998	3.66254	3.80924	3.73392	3.28493
ENSMUSG00000028163	Nfkb1	3	-1	135290416	135397308	0.451919	5.49325	4.91014	0.000104786	0.00260462	1.10076	5.32201	5.36768	5.15224	5.68185	5.73964	5.77918	5.73356	5.28064
ENSMUSG00000043019	Edem3	1	1	151631122	151697802	0.450668	5.06004	4.1023	0.000637129	0.00768707	-0.700328	4.86932	4.93617	4.98688	5.34136	5.14193	5.66152	5.3816	4.93079
ENSMUSG00000058886	Deaf1	7	-1	140877093	140907603	0.449388	3.46014	2.90506	0.0092584	0.0414121	-3.14947	3.52071	3.43055	3.23428	3.92894	3.62092	3.98957	3.84648	3.39518
ENSMUSG00000025873	Faf2	13	1	54769597	54811876	0.447784	4.48564	2.95039	0.00838596	0.038725	-3.18361	4.32532	4.16945	4.38128	4.61194	4.68403	4.93224	4.74274	4.29201
ENSMUSG00000029461	Fam168a	7	1	100355842	100490863	0.446782	5.69589	3.91181	0.000979032	0.00990673	-1.09439	5.43451	5.6085	5.5657	5.81351	6.10005	6.05133	5.9883	5.53624
ENSMUSG00000034744	Nagk	6	1	83771964	83781000	0.44563	4.10607	3.24448	0.00438205	0.0253649	-2.50074	4.06536	3.70241	3.56476	4.32115	4.20353	4.1597	4.22813	3.77751
ENSMUSG00000021598	Med10	13	1	69950514	69964223	0.445613	3.6048	4.34329	0.000370456	0.00543436	-0.0391024	3.513	3.44017	3.34426	3.97917	3.79319	3.87055	3.88097	3.43247
ENSMUSG00000027746	Ufm1	3	-1	53760797	53771251	0.44559	5.09872	4.20505	0.000505493	0.00666283	-0.470611	4.98259	5.02513	5.01486	5.4195	5.39745	5.54349	5.45348	5.00753
ENSMUSG00000029290	Zfp326	5	1	106024431	106063684	0.44512	3.89017	2.80271	0.0115611	0.0482796	-3.41267	3.83105	3.44017	3.80809	4.1242	3.92823	4.38932	4.14725	3.69311
ENSMUSG00000074457	S100a16	3	1	90444561	90450458	0.444888	4.90209	4.41391	0.000316175	0.0048946	-0.00788976	4.68249	4.7783	4.86302	5.13128	5.10215	5.42723	5.22022	4.7746
ENSMUSG00000005125	Ndrg1	15	-1	66801167	66841489	0.444501	5.44009	2.82604	0.0109921	0.0465187	-3.45354	5.37191	5.14172	5.23309	5.84217	5.51193	5.71599	5.69003	5.24891
ENSMUSG00000061898	Rbak	5	-1	143157941	143166530	0.444307	2.8477	2.80639	0.0114695	0.0480217	-3.22935	3.00888	2.55528	2.8553	3.30513	3.34232	3.14157	3.26301	2.80649
ENSMUSG00000020790	Ankfy1	11	1	72580832	72662972	0.443365	5.31461	3.98411	0.000831694	0.00900881	-0.956847	5.15112	5.168	5.17475	5.46987	5.50939	5.85294	5.61074	5.16462
ENSMUSG00000019261	Map1s	8	1	71358576	71370173	0.443167	3.67108	3.63736	0.00181758	0.0143158	-1.6044	3.63885	3.41112	3.4299	4.04496	3.85033	3.9332	3.94283	3.49329
ENSMUSG00000015869	Prpsap1	11	-1	116361671	116385461	0.442081	4.31599	3.78854	0.00129285	0.0116644	-1.36495	4.16226	4.11644	4.27882	4.88531	4.57927	4.42791	4.63083	4.18584
ENSMUSG00000069895	Atxn1l	8	-1	110453083	110464371	0.44059	4.59048	4.00814	0.000787824	0.00874541	-0.893573	4.35151	4.35884	4.38557	4.79132	4.77327	4.85344	4.80601	4.36531
ENSMUSG00000029863	Casp2	6	1	42241919	42259442	0.44015	3.55754	3.40674	0.00305065	0.0198774	-2.09359	3.55116	3.32029	3.41317	3.66451	3.95453	3.98218	3.86707	3.42821
ENSMUSG00000020152	Actr2	11	-1	20012304	20062913	0.438229	6.26087	3.84604	0.00113561	0.0107873	-1.1747	6.14177	6.17161	6.18155	6.54114	6.41074	6.86328	6.60505	6.16498
ENSMUSG00000059248	Septin9	11	1	117090487	117253151	0.437297	5.04244	3.19249	0.00491867	0.0274149	-2.6962	4.82327	4.81942	4.88744	5.02009	5.30849	5.52454	5.28437	4.84338
ENSMUSG00000022280	Rnf19a	15	-1	36240079	36283293	0.437093	4.87851	3.1792	0.00506581	0.0279243	-2.7242	4.81702	4.75152	4.64395	5.24948	4.92348	5.34752	5.17349	4.7375
ENSMUSG00000028744	Slc66a1	4	-1	139021340	139038019	0.435439	2.37708	3.14866	0.00542043	0.0292192	-2.3718	1.98119	2.10137	2.17102	2.50224	2.4909	2.56157	2.51824	2.08453
ENSMUSG00000028692	Akr1a1	4	-1	116493707	116508877	0.43446	7.3646	3.35962	0.00338979	0.0213696	-2.08811	7.2837	7.17558	7.20816	7.63331	7.54058	7.79415	7.65601	7.22248
ENSMUSG00000060739	Nsa2	13	-1	97265932	97274445	0.43335	5.57039	4.73549	0.000154244	0.00322651	0.722465	5.55962	5.31899	5.36071	5.75181	5.82866	5.96588	5.84878	5.4131
ENSMUSG00000051650	B3gnt2	11	-1	22709738	22810961	0.43253	4.23507	2.83045	0.0108877	0.0461727	-3.40915	4.22026	4.05517	3.94821	4.34224	4.3995	4.77864	4.50679	4.07455
ENSMUSG00000020476	Dbnl	11	1	5738488	5750962	0.432247	4.93979	3.32691	0.00364669	0.0225023	-2.40551	4.73649	4.78963	4.52054	5.06094	5.20432	5.07453	5.11326	4.68222
ENSMUSG00000020707	Rnf135	11	1	80074677	80090583	0.431613	2.59278	2.81667	0.0112174	0.0472858	-3.11734	2.66345	2.26183	2.28573	2.58713	2.94519	2.9579	2.83007	2.40367
ENSMUSG00000047126	Cltc	11	-1	86585177	86648391	0.431569	7.63226	3.66341	0.00171405	0.0138398	-1.39518	7.29948	7.57751	7.63294	7.9256	7.83966	8.04746	7.93757	7.50331
ENSMUSG00000020841	Cpd	11	-1	76669250	76737844	0.431414	6.56965	5.08943	7.06563e-05	0.0021793	1.5865	6.37031	6.42995	6.37211	6.80942	6.77143	6.88919	6.82334	6.39079
ENSMUSG00000041879	Ipo9	1	-1	135310050	135358237	0.430888	5.46772	3.58444	0.00204742	0.0154318	-1.83433	5.32642	5.31377	5.21149	5.66382	5.60024	5.883	5.71569	5.28389
ENSMUSG00000021629	Slc30a5	13	-1	100939156	100969935	0.430688	4.60394	3.01814	0.00722873	0.0350913	-3.05285	4.45176	4.47099	4.39838	4.73928	4.63376	5.23856	4.87053	4.44038
ENSMUSG00000028757	Ddost	4	1	138032041	138039939	0.428569	5.89922	3.041	0.00687446	0.0339237	-2.96953	5.7089	5.84951	5.61773	5.98085	6.03375	6.46515	6.15992	5.72538
ENSMUSG00000042207	Kdm5b	1	1	134487909	134563023	0.427143	4.08022	3.15078	0.00539502	0.0291017	-2.7321	4.08631	3.97804	3.97695	4.14435	4.59846	4.57514	4.43932	4.01377
ENSMUSG00000022718	Dgcr8	16	-1	18071812	18107110	0.426902	3.97066	2.83108	0.0108728	0.0461469	-3.37995	3.74804	3.92423	3.91889	4.33173	4.06211	4.47341	4.28908	3.86372
ENSMUSG00000018541	Cwc25	11	-1	97636307	97657382	0.426574	3.31931	2.95932	0.00822385	0.0380855	-2.96993	3.16472	3.23446	2.80489	3.46106	3.47282	3.52898	3.48762	3.06802
ENSMUSG00000026970	Rbms1	2	-1	60580537	60793536	0.426237	5.93679	3.61572	0.0019083	0.0147632	-1.72044	5.98747	5.77546	5.75183	6.18917	6.05214	6.55567	6.26566	5.83825
ENSMUSG00000107928	Gm45140	6	-1	87765843	87812777	0.426196	4.94494	2.84858	0.0104682	0.0449988	-3.4176	4.91101	4.67212	4.53607	5.02445	5.0971	5.28133	5.13429	4.7064
ENSMUSG00000061244	Exoc5	14	-1	49241547	49304110	0.42557	4.75754	3.58462	0.00204657	0.0154318	-1.84403	4.54172	4.80088	4.67235	5.08408	4.8413	5.35898	5.09478	4.67165
ENSMUSG00000009907	Vps4b	1	-1	106691801	106724458	0.424145	5.18488	3.61893	0.00189455	0.0146921	-1.76873	5.16102	4.97639	4.97837	5.34659	5.45911	5.59041	5.46537	5.0386
ENSMUSG00000042492	Tbc1d10b	7	-1	126796631	126807640	0.423158	4.33502	3.40802	0.00304198	0.019845	-2.18785	4.13738	4.06764	4.0491	4.55588	4.3691	4.6019	4.50896	4.08471
ENSMUSG00000079562	Maea	5	1	33492853	33530640	0.421461	6.15134	3.07812	0.00633475	0.0322765	-2.87361	5.82561	5.93532	5.94021	6.5816	6.30812	6.05133	6.31369	5.90038
ENSMUSG00000003873	Bax	7	-1	45111121	45116322	0.421447	3.91401	3.10012	0.00603463	0.0313524	-2.80587	3.68764	3.81758	3.80809	4.0872	4.04122	4.43874	4.18906	3.7711
ENSMUSG00000052997	Uba2	7	-1	33840113	33869024	0.421123	5.23991	3.80419	0.00124803	0.0114346	-1.36013	5.00476	5.01873	5.13194	5.37245	5.27459	5.77704	5.47469	5.05181
ENSMUSG00000028552	Eps15	4	1	109137465	109245014	0.421116	5.64512	3.43181	0.00288411	0.0192068	-2.15328	5.56336	5.5608	5.39519	5.79196	5.94378	6.05837	5.93137	5.50645
ENSMUSG00000005198	Polr2a	11	-1	69624823	69649463	0.420278	5.85659	2.80599	0.0114795	0.0480385	-3.46859	5.75542	5.46512	5.63947	5.99534	6.19055	5.93751	6.04113	5.62
ENSMUSG00000026942	Traf2	2	-1	25407994	25436952	0.419706	3.79013	3.15301	0.00536847	0.0289779	-2.67124	3.44164	3.76497	3.68808	4.04496	3.97302	4.11985	4.04594	3.63156
ENSMUSG00000028073	Pear1	3	-1	87655197	87676273	0.419415	4.75139	3.07132	0.00643041	0.0325501	-2.94965	4.61562	4.73598	4.46075	4.76814	5.07843	5.2214	5.02266	4.60412
ENSMUSG00000028822	Tmem50a	4	-1	134625160	134642335	0.418268	5.74553	2.96109	0.00819201	0.0380396	-3.14496	5.81624	5.65879	5.49195	6.04012	6.01245	6.17152	6.0747	5.65566
ENSMUSG00000029209	Gnpda2	5	-1	69730451	69749683	0.418096	3.71906	3.12242	0.00574447	0.0303067	-2.74384	3.78695	3.41112	3.82716	4.09551	4.07928	4.13325	4.10268	3.67508
ENSMUSG00000004451	Ralb	1	-1	119398035	119432524	0.418077	4.8747	3.20336	0.00480138	0.0270216	-2.67344	4.72652	4.7707	4.79685	5.05457	5.11387	5.38302	5.18382	4.76469
ENSMUSG00000022130	Tgds	14	-1	118349323	118370167	0.417392	3.23964	3.40594	0.00305614	0.0198971	-2.0279	3.07325	3.21218	2.96265	3.26888	3.59249	3.59828	3.48655	3.08269
ENSMUSG00000063019	Manbal	2	1	157209514	157238683	0.415141	3.55882	3.53876	0.00226881	0.0165278	-1.80894	3.44164	3.37146	3.51075	3.97917	3.69855	3.91003	3.86258	3.44128
ENSMUSG00000115232	Gm49378	14	-1	55866533	55875352	0.414238	5.20206	2.91325	0.00909441	0.0408602	-3.28568	4.69958	5.07537	5.08519	5.47466	5.53701	5.08319	5.36495	4.95338
ENSMUSG00000004460	Dnajb11	16	1	22676595	22698384	0.413853	5.47475	3.59983	0.00197777	0.0150976	-1.79605	5.35475	5.40254	5.39731	5.89901	5.60262	5.88598	5.79587	5.38487
ENSMUSG00000003752	Itpkc	7	-1	26906597	26928086	0.413725	2.66587	3.07816	0.00633411	0.0322765	-2.57956	2.54739	2.14907	2.47493	2.83537	2.8118	2.79876	2.81531	2.39046
ENSMUSG00000095123	Gm21781	10	1	4341587	4346424	0.412813	2.80594	2.86556	0.0100892	0.0438971	-3.07968	2.57729	2.64118	2.83031	3.21655	2.8118	3.28058	3.10298	2.68293
ENSMUSG00000029528	Pxn	5	1	115644735	115694046	0.411838	6.02894	4.83194	0.000124552	0.00285777	0.958222	5.73566	5.6833	5.83895	6.22839	6.08142	6.17557	6.16179	5.75264
ENSMUSG00000036989	Trim3	7	-1	105253670	105282778	0.411565	4.79055	4.42291	0.000309859	0.00484083	0.0157202	4.60478	4.64326	4.53993	5.0924	5.01736	4.90905	5.00627	4.59599
ENSMUSG00000062421	Arf2	11	1	103857565	103876163	0.410866	4.73525	3.51799	0.0023772	0.0169648	-1.99128	4.44367	4.82677	4.84442	5.19062	4.86328	5.28434	5.11275	4.70495
ENSMUSG00000026484	Rnf2	1	-1	151333755	151376706	0.407897	4.10246	3.32043	0.00369984	0.0226935	-2.37389	4.07063	4.02353	4.08122	4.3733	4.46369	4.56281	4.4666	4.05846
ENSMUSG00000022898	Vps26c	16	-1	94298642	94327689	0.407344	4.85417	5.6546	2.08494e-05	0.00108516	2.70468	4.63708	4.61382	4.54378	5.01134	4.99943	5.00514	5.0053	4.59822
ENSMUSG00000052310	Slc39a1	3	1	90155479	90160919	0.405779	5.84517	3.17656	0.00509556	0.0280212	-2.67912	5.67646	5.81481	5.84831	6.11657	6.08737	6.36005	6.188	5.77986
ENSMUSG00000069631	Strada	11	-1	106054156	106092994	0.404721	3.57002	2.85644	0.0102911	0.0445108	-3.23814	3.52071	3.33067	3.19568	3.71389	4.00213	3.54412	3.75338	3.34902
ENSMUSG00000013787	Ehmt2	17	1	35117445	35133028	0.403667	5.82229	2.84058	0.0106514	0.0455856	-3.39735	5.71059	5.64846	5.56191	6.14084	6.12093	5.86202	6.04127	5.64032
ENSMUSG00000018293	Pfn1	11	-1	70542676	70545470	0.403622	6.8067	3.57221	0.00210451	0.0157442	-1.72986	6.50475	6.63648	6.46126	7.07545	6.80382	6.92528	6.93485	6.53416
ENSMUSG00000016534	Lamp2	X	-1	37490234	37545331	0.402027	7.47944	3.46642	0.00266886	0.0182925	-1.83201	7.41782	7.47011	7.40606	7.72948	7.89454	7.89055	7.83819	7.43133
ENSMUSG00000072969	Armcx5	X	1	134643482	134648071	0.401532	3.45218	2.96568	0.00811008	0.0378399	-2.99804	3.28738	3.21218	3.31754	3.91024	3.53887	3.60311	3.68407	3.27236
ENSMUSG00000021819	Zswim8	14	1	20757620	20773687	0.400632	5.97815	3.37662	0.00326338	0.0208089	-2.24941	5.83801	5.7252	5.79443	6.18334	6.06685	6.30706	6.18575	5.78588
ENSMUSG00000036160	Surf6	2	-1	26778640	26792891	0.399461	3.13896	3.32392	0.00367112	0.0225767	-2.15167	2.70467	2.88603	2.89198	3.22414	3.19253	3.25628	3.22432	2.82756
ENSMUSG00000028271	Gtf2b	3	1	142470806	142489367	0.398201	3.89485	2.99388	0.00762416	0.0363858	-3.02373	3.84341	3.69439	3.68111	4.11606	4.17506	4.12657	4.13923	3.73964
ENSMUSG00000018672	Copz2	11	1	96740696	96752029	0.396634	4.47988	3.00828	0.007387	0.0356204	-3.06338	4.49939	4.29666	4.11264	4.47863	4.64995	4.97009	4.69955	4.3029
ENSMUSG00000015889	Lta4h	10	1	93289273	93320737	0.395691	4.96811	3.76158	0.00137389	0.0120859	-1.4578	4.89329	4.88074	4.81925	5.14934	5.20588	5.42859	5.26127	4.86443
ENSMUSG00000059796	Eif4a1	11	-1	69557762	69563249	0.39549	7.4982	3.40161	0.00308593	0.0200585	-1.98337	7.26774	7.40837	7.3794	7.91185	7.55169	7.76539	7.74298	7.35183
ENSMUSG00000089824	Rbm12	2	-1	155933878	155953898	0.395099	3.9433	2.83381	0.0108087	0.045977	-3.34306	3.6246	3.71038	3.68111	3.90079	3.9508	4.33525	4.06228	3.67203
ENSMUSG00000031835	Mbtps1	8	-1	120234895	120285474	0.39465	5.90079	3.02531	0.00711576	0.0346893	-3	5.86402	5.79994	5.67323	6.06147	6.13085	6.33923	6.17719	5.77906
ENSMUSG00000035572	Dcaf10	4	1	45342101	45379759	0.394432	3.91773	3.74385	0.0014299	0.0123285	-1.41859	3.92125	3.7573	3.7626	4.25967	4.0861	4.28809	4.21129	3.81372
ENSMUSG00000022475	Hdac7	15	-1	97690545	97742383	0.393169	5.75905	2.98953	0.00769722	0.0365612	-3.09503	5.47875	5.66701	5.57325	5.80341	6.02403	6.08621	5.97122	5.573
ENSMUSG00000059995	Atxn7l3	11	-1	102180126	102187457	0.390539	4.80864	3.48238	0.00257498	0.0179289	-2.06652	4.64768	4.57942	4.62229	5.09861	4.88883	5.03402	5.00715	4.61646
ENSMUSG00000029616	Erp29	5	-1	121566653	121590569	0.390464	5.44264	3.72664	0.00148647	0.0125749	-1.52431	5.30647	5.35248	5.16728	5.61411	5.53078	5.85496	5.66662	5.27541
ENSMUSG00000020328	Nudcd2	11	1	40624494	40630873	0.389474	3.6706	2.80827	0.0114231	0.0479269	-3.38226	3.37511	3.68633	3.73594	3.76163	3.86229	4.31481	3.97957	3.59913
ENSMUSG00000031585	Gtf2e2	8	1	34221861	34267201	0.388599	3.35779	2.84747	0.0104934	0.0450354	-3.23502	3.25998	3.27801	3.21511	3.30513	3.6256	3.95224	3.62766	3.25104
ENSMUSG00000021686	Ap3b1	13	1	94495468	94702825	0.385127	5.2873	3.16987	0.00517171	0.0282759	-2.7425	5.22145	4.91218	5.19446	5.63135	5.57625	5.27227	5.49329	5.10936
ENSMUSG00000022533	Atp13a3	16	-1	30131241	30224793	0.382374	5.74567	2.9257	0.00885085	0.0401596	-3.22076	5.66606	5.5608	5.7782	6.20364	5.89126	6.0407	6.0452	5.66835
ENSMUSG00000027012	Dync1i2	2	1	71042050	71093647	0.381425	6.06708	4.40305	0.000323966	0.005003	0.0266267	5.90144	5.9285	5.96911	6.35569	6.2	6.38267	6.31279	5.93302
ENSMUSG00000026111	Unc50	1	1	37469220	37478205	0.379547	4.21367	3.45406	0.00274381	0.0186083	-2.08376	3.97278	4.03627	4.15853	4.45301	4.29458	4.56033	4.43598	4.05586
ENSMUSG00000032026	Rexo2	9	-1	48379812	48391923	0.379272	5.2645	3.96464	0.000869029	0.00923924	-1.00426	5.05344	5.27129	5.09046	5.56114	5.4446	5.54223	5.51599	5.1384
ENSMUSG00000036275	9530068E07Rik	11	1	52287255	52299555	0.378156	6.83255	3.67474	0.00167084	0.0136265	-1.48537	6.59795	6.69389	6.80048	7.06227	7.07394	7.09244	7.07622	6.69744
ENSMUSG00000020952	Scfd1	12	1	51424293	51496884	0.376073	4.5149	3.04856	0.00676108	0.0336362	-2.98893	4.51493	4.41844	4.37697	4.68529	4.70852	5.04647	4.81343	4.43678
ENSMUSG00000001029	Icam2	11	-1	106268482	106278901	0.373132	4.08078	2.8642	0.0101191	0.0439676	-3.31842	3.81231	4.01068	3.93069	4.3176	4.33232	4.21433	4.28808	3.9179
ENSMUSG00000055850	Rnf181	6	-1	72336697	72343939	0.373056	5.44216	3.26187	0.00421573	0.0247279	-2.53634	5.45479	5.2659	5.25203	5.64555	5.72988	5.72044	5.69863	5.32424
ENSMUSG00000030980	Knop1	7	-1	118441445	118455224	0.372167	4.36648	3.52766	0.00232609	0.0167414	-1.94514	4.13738	4.32289	4.34205	4.54985	4.63609	4.72653	4.63749	4.26744
ENSMUSG00000028582	Cc2d1b	4	1	108477137	108491320	0.371354	4.44789	3.50563	0.00244408	0.0173041	-1.99368	4.23441	4.27533	4.30626	4.74721	4.59129	4.59223	4.64358	4.272
ENSMUSG00000048039	Isg20l2	3	1	87837621	87847993	0.368938	3.52429	2.80965	0.0113891	0.0478301	-3.34014	3.39203	3.39143	3.39625	3.64767	3.68066	3.94845	3.75893	3.39324
ENSMUSG00000026425	Srgap2	1	-1	131212989	131455090	0.368165	5.11174	3.0344	0.00697497	0.0342774	-3.03408	5.01025	4.89829	4.79039	5.21178	5.30994	5.28434	5.26869	4.89965
ENSMUSG00000031156	Slc35a2	X	1	7750267	7760731	0.367799	3.60837	2.80345	0.0115428	0.0482406	-3.35416	3.42529	3.38148	3.39625	3.60178	3.62092	4.07193	3.76487	3.40101
ENSMUSG00000024566	Atp9b	18	-1	80777356	80977275	0.367297	4.93526	3.34791	0.00347966	0.0217152	-2.36313	4.81702	4.63491	4.77411	5.07151	5.23222	5.03044	5.11139	4.74201
ENSMUSG00000031955	Bcar1	8	-1	112437106	112470441	0.366852	4.26985	3.61166	0.00192581	0.0148274	-1.74297	3.93863	4.16945	4.1535	4.49127	4.34089	4.52263	4.4516	4.08719
ENSMUSG00000034560	Washc4	10	1	83379616	83432337	0.36278	4.49478	3.14084	0.00551506	0.0295436	-2.78638	4.30312	4.32808	4.38128	4.45301	4.67049	4.97568	4.69973	4.33749
ENSMUSG00000071359	Tbpl1	10	-1	22579778	22607837	0.362038	3.77993	2.78643	0.0119748	0.0494688	-3.4201	3.55868	3.50576	3.63857	3.62491	4.02003	4.12657	3.92384	3.56767
ENSMUSG00000024927	Rela	19	1	5687511	5698158	0.362002	4.85112	3.04933	0.0067495	0.0336056	-2.996	4.63708	4.59672	4.50878	4.89723	4.96103	4.97009	4.94278	4.58086
ENSMUSG00000020536	Llgl1	11	1	60590549	60605012	0.361671	4.39025	3.11829	0.00579718	0.0304948	-2.82981	4.29864	4.24272	4.32427	4.64343	4.6614	4.64933	4.65139	4.28854
ENSMUSG00000037300	Ttc13	8	-1	125398071	125448722	0.361248	4.34926	2.92457	0.00887269	0.040223	-3.23274	4.27603	4.19807	4.26956	4.77591	4.51509	4.54286	4.61128	4.24789
ENSMUSG00000057691	Zfp746	6	-1	48039329	48063527	0.361109	3.57212	3.18128	0.00504244	0.0278555	-2.56045	3.44164	3.26725	3.37913	3.6076	3.55369	4.01151	3.72427	3.36267
ENSMUSG00000001054	Rmnd5b	11	-1	51514498	51526723	0.356433	3.70231	2.98111	0.0078407	0.036981	-3.00639	3.4578	3.55085	3.47895	4.07045	3.94332	3.55412	3.85596	3.49587
ENSMUSG00000032485	Scap	9	1	110162356	110214018	0.354481	5.08335	2.88302	0.00971353	0.0427776	-3.35054	4.95723	4.83773	4.79685	5.45704	5.28647	4.90515	5.21622	4.86394
ENSMUSG00000018363	Smurf2	11	-1	106710892	106811541	0.353216	5.47216	3.21463	0.00468269	0.0265578	-2.63083	5.25189	5.49311	5.59752	5.64697	5.80201	5.96494	5.80464	5.44751
ENSMUSG00000021709	Erbin	13	-1	103955295	104057022	0.351967	6.15947	2.95071	0.00838014	0.0387092	-3.11683	6.16041	6.06996	6.17164	6.50809	6.39299	6.55069	6.48392	6.134
ENSMUSG00000089911	Mfsd14a	3	-1	116424813	116456326	0.351171	4.61339	2.98316	0.00780543	0.0368903	-3.12936	4.51879	4.44734	4.48096	4.69352	4.69075	5.11901	4.83443	4.48236
ENSMUSG00000026965	Anapc2	2	1	25162490	25175927	0.351021	5.38887	3.87206	0.00107087	0.0104221	-1.21003	5.24259	5.13877	5.09309	5.42446	5.6215	5.48718	5.51105	5.15815
ENSMUSG00000021218	Gdi2	13	1	3588063	3617871	0.349857	7.41318	2.83732	0.0107269	0.0457568	-3.17313	7.37643	7.26082	7.32957	7.72914	7.46777	7.8065	7.6678	7.32227
ENSMUSG00000039456	Morc3	16	1	93629009	93672961	0.349627	4.60397	3.0353	0.00696111	0.0342359	-3.02126	4.6084	4.4233	4.47694	4.83908	4.81693	4.9071	4.85437	4.50288
ENSMUSG00000034101	Ctnnd1	2	-1	84430415	84481109	0.346661	6.49457	3.1616	0.00526728	0.0286235	-2.64257	6.30703	6.37083	6.4179	6.73297	6.47314	6.92624	6.71079	6.36525
ENSMUSG00000032977	Slx9	10	-1	77322495	77351619	0.342966	3.5919	3.21185	0.00471167	0.0266599	-2.49921	3.34065	3.40131	3.42156	3.7353	3.67615	3.77971	3.73039	3.38784
ENSMUSG00000060510	Zfp266	9	-1	20406364	20432713	0.337066	4.4822	2.81621	0.0112286	0.0473207	-3.47077	4.46382	4.44257	4.34646	4.56488	4.78379	4.91294	4.75387	4.41762
ENSMUSG00000032966	Fkbp1a	2	1	151384403	151403612	0.336636	6.82071	3.11253	0.00587135	0.030763	-2.69784	6.60976	6.752	6.75557	7.1285	6.96819	7.02483	7.04051	6.70577
ENSMUSG00000017734	Dbndd2	2	1	164328026	164335239	0.336031	3.78823	2.7936	0.0117909	0.0489599	-3.40613	3.44974	3.67823	3.60213	4.062	3.81386	3.86253	3.9128	3.5767
ENSMUSG00000007815	Rhoa	9	1	108183328	108215133	0.334735	7.58273	3.34125	0.00353178	0.02193	-2.09875	7.44949	7.55279	7.44103	7.85063	7.73761	7.86139	7.81654	7.4811
ENSMUSG00000052752	Traf7	17	-1	24727536	24746912	0.334648	5.50086	3.6667	0.00170138	0.0137709	-1.6555	5.36335	5.44615	5.25203	5.69693	5.69354	5.67419	5.68822	5.35384
ENSMUSG00000063904	Dpp3	19	-1	4957257	4978315	0.333719	4.56074	2.82784	0.0109494	0.0463868	-3.44334	4.47578	4.22614	4.40685	4.82167	4.71513	4.58493	4.70724	4.36959
ENSMUSG00000057113	Npm1	11	-1	33102287	33113206	0.332722	7.02749	2.81971	0.011144	0.0470377	-3.27673	6.97944	6.86074	6.83228	7.1451	7.10152	7.42842	7.22501	6.89082
ENSMUSG00000045210	Vcpip1	1	-1	9788847	9818607	0.332702	4.4628	2.89877	0.009386	0.041751	-3.29871	4.49548	4.28604	4.38985	4.64343	4.63609	4.89732	4.72561	4.39046
ENSMUSG00000023572	Ccndbp1	2	1	120838884	120847385	0.331979	4.69773	2.87924	0.00979359	0.0430175	-3.34917	4.54928	4.55749	4.50878	4.95541	4.88883	4.76579	4.87001	4.53852
ENSMUSG00000051306	Usp42	5	-1	143696080	143718035	0.330356	3.35203	2.85316	0.0103645	0.0447323	-3.17963	2.96432	3.14319	3.07326	3.20124	3.41447	3.5239	3.37987	3.06026
ENSMUSG00000007817	Zmiz1	14	1	25459609	25667167	0.327801	6.28461	2.78552	0.0119985	0.0495284	-3.45436	5.97629	6.17161	6.3547	6.54266	6.49379	6.44581	6.49408	6.16753
ENSMUSG00000003581	Rnf215	11	1	4085202	4091172	0.327342	3.90233	3.30544	0.00382563	0.0231913	-2.36395	3.7148	3.88955	3.69501	3.97017	4.19095	4.0995	4.08687	3.76645
ENSMUSG00000031311	Nono	X	1	100472924	100492197	0.326155	6.44454	3.7967	0.00126929	0.011531	-1.27423	6.28681	6.36453	6.2794	6.51893	6.62531	6.78051	6.64158	6.31025
ENSMUSG00000030423	Pop4	7	-1	37961420	37970847	0.324146	3.54811	2.93874	0.00860227	0.0394541	-3.09007	3.4896	3.45922	3.50286	3.65892	3.78064	3.97475	3.80477	3.48389
ENSMUSG00000008036	Ap2s1	7	1	16472335	16483219	0.323088	5.04335	3.02434	0.00713098	0.034753	-3.05694	4.8357	5.0846	4.88441	5.37074	5.01736	5.37599	5.2547	4.9349
ENSMUSG00000030298	Sec13	6	-1	113705023	113717704	0.32005	5.6554	3.06346	0.00654282	0.0329226	-2.94691	5.55774	5.49311	5.60674	5.85934	5.69242	6.06538	5.87238	5.55253
ENSMUSG00000029090	Adgra3	5	-1	50117298	50216348	0.319454	4.39975	3.09172	0.00614752	0.0316372	-2.88391	4.18671	4.41357	4.20786	4.50068	4.60084	4.65166	4.58439	4.26938
ENSMUSG00000051223	Bzw1	1	1	58432057	58446512	0.318085	6.50787	2.83506	0.0107795	0.0458843	-3.31563	6.3596	6.50519	6.44181	6.64308	6.57836	7.05464	6.75869	6.43553
ENSMUSG00000027598	Itch	2	1	154975429	155068775	0.317626	5.24712	3.06534	0.00651576	0.0328377	-2.96524	5.26573	5.11794	5.14972	5.45382	5.34587	5.68901	5.49623	5.1778
ENSMUSG00000036180	Gatad2a	8	-1	70359726	70449034	0.317368	4.84978	2.83927	0.0106817	0.0456607	-3.43867	4.45981	4.87721	4.75764	5.03959	4.91202	5.08492	5.01218	4.69822
ENSMUSG00000033769	Exoc6b	6	-1	84595469	85046495	0.31711	4.64515	3.0207	0.00718822	0.034979	-3.0465	4.46382	4.36894	4.42782	4.7862	4.82306	4.60672	4.73866	4.42019
ENSMUSG00000049792	Bag5	12	-1	111675922	111679691	0.313669	4.18752	2.92697	0.00882627	0.0400771	-3.20576	3.94438	4.16365	4.06525	4.53161	4.23146	4.3468	4.36996	4.05776
ENSMUSG00000020803	Txndc17	11	1	72098373	72100841	0.311727	5.18443	2.92998	0.00876851	0.0399531	-3.25383	4.9343	5.04102	5.0396	5.35871	5.26562	5.32287	5.31574	5.00497
ENSMUSG00000052833	Sae1	7	-1	16054159	16121731	0.311488	4.88908	2.93052	0.00875807	0.0399282	-3.24953	4.71983	4.71633	4.62229	4.82417	5.00123	5.16867	4.99803	4.68615
ENSMUSG00000041570	Camsap2	1	-1	136195861	136273842	0.308927	4.91242	3.04683	0.00678685	0.0336751	-3.00861	4.8295	4.68431	4.81925	4.95769	5.05951	5.24937	5.08886	4.77768
ENSMUSG00000066151	Fkbp15	4	-1	62218579	62278785	0.305233	4.91727	3.38516	0.00320165	0.0205454	-2.28452	4.78535	4.78587	4.78715	5.12724	5.13373	5.01242	5.09113	4.78612
ENSMUSG00000035770	Dync1li2	8	-1	105144312	105169679	0.304841	6.68393	2.79736	0.0116956	0.0486646	-3.3723	6.46232	6.59511	6.70062	7.00997	6.84306	6.80793	6.88699	6.58602
ENSMUSG00000031309	Rps6ka3	X	1	157993303	158151240	0.304477	5.77459	3.74596	0.00142312	0.0123039	-1.45342	5.6885	5.77165	5.77165	6.0412	5.93721	6.16745	6.04862	5.74393
ENSMUSG00000029640	Usp12	5	-1	146671619	146731816	0.301193	4.61016	3.35836	0.00339935	0.0213964	-2.32648	4.41083	4.43296	4.45259	4.63776	4.70188	4.85951	4.73305	4.43213
ENSMUSG00000030970	Ctbp2	7	-1	132589292	132726083	0.297385	4.05122	3.06681	0.00649463	0.0327723	-2.88253	3.7546	3.89655	3.87069	4.16027	4.0129	4.23623	4.13647	3.84061
ENSMUSG00000028436	Dcaf12	4	-1	41291300	41314889	0.295182	4.95572	3.5024	0.00246185	0.0173765	-2.03066	4.81389	4.99934	4.87222	5.27894	5.15818	5.1274	5.18818	4.89515
ENSMUSG00000028760	Eif4g3	4	1	137720333	137935819	0.291839	5.96644	3.36171	0.00337397	0.0213027	-2.29154	5.65734	5.84951	5.80409	5.99534	6.05822	6.14115	6.0649	5.77031
ENSMUSG00000012114	Med15	16	-1	17469072	17550755	0.291617	4.86663	2.85142	0.0104037	0.044853	-3.41574	4.72985	4.76688	4.74767	5.2213	4.95173	4.9418	5.03828	4.74813
ENSMUSG00000025184	R3hcc1l	19	1	42507198	42580782	0.291039	3.77985	3.78305	0.00130896	0.0117588	-1.31919	3.74145	3.79527	3.70879	4.00584	4.02359	4.08233	4.03725	3.7485
ENSMUSG00000038235	F11r	1	1	171265103	171292171	0.289069	5.4597	3.03032	0.00703776	0.0344934	-3.03103	5.24026	5.44376	5.43509	5.55813	5.62735	5.80767	5.66439	5.37304
ENSMUSG00000028854	Slc9a1	4	1	133097017	133151013	0.287919	4.90443	2.893	0.0095047	0.0421641	-3.33041	4.85413	4.71633	4.74433	5.00033	5.0971	5.08492	5.06078	4.7716
ENSMUSG00000028439	Fam219a	4	-1	41517691	41569538	0.284706	4.22353	2.7979	0.0116818	0.04862	-3.47175	3.97839	4.09833	4.11781	4.3733	4.3607	4.31186	4.34862	4.06485
ENSMUSG00000002103	Acp2	2	1	91033230	91044443	0.279866	5.21572	3.27702	0.00407585	0.024127	-2.51589	5.10824	5.30327	5.09046	5.3096	5.43129	5.60612	5.449	5.16732
ENSMUSG00000025162	Csnk1d	11	-1	120849816	120882156	0.277008	6.06277	2.94634	0.00846063	0.0390027	-3.16199	5.9451	5.89042	5.85142	6.18625	6.13332	6.19648	6.17202	5.89565
ENSMUSG00000019433	Gipc1	8	1	84379306	84391323	0.270111	4.43802	2.83991	0.0106668	0.0456213	-3.41647	4.36013	4.42814	4.25555	4.68254	4.57201	4.59465	4.6164	4.34794
ENSMUSG00000002147	Stat6	10	1	127478855	127496826	0.267226	6.01661	3.55657	0.00217983	0.0161058	-1.86129	5.8131	5.87455	5.86225	6.09395	6.1456	6.11521	6.11826	5.84996
ENSMUSG00000014349	Ube2z	11	-1	95938258	95956214	0.265269	5.70887	2.83714	0.0107309	0.0457596	-3.41648	5.48665	5.64846	5.72158	5.92604	5.82866	5.89486	5.88318	5.6189
ENSMUSG00000045482	Trrap	5	1	144704542	144796588	0.25163	6.01079	2.84768	0.0104887	0.0450354	-3.37353	5.86402	5.86744	5.80729	6.11963	6.21407	5.95931	6.09767	5.84625
ENSMUSG00000005698	Ctcf	8	1	106363200	106409554	-0.228408	5.43338	-2.92548	0.00885493	0.0401651	-3.26481	5.55022	5.59349	5.56381	5.2156	5.43529	5.3774	5.34276	5.56917
ENSMUSG00000036644	Tbc1d9b	11	1	50022223	50063612	-0.229108	6.20711	-2.98275	0.00781242	0.0368908	-3.07261	6.22558	6.35693	6.41265	6.09499	6.12259	6.09309	6.10356	6.33172
ENSMUSG00000024560	Cxxc1	18	1	74349195	74354567	-0.237315	5.16004	-3.07171	0.00642487	0.0325333	-2.96787	5.23323	5.27935	5.29146	5.05244	5.09372	4.9456	5.03059	5.26802
ENSMUSG00000041408	Wapl	14	1	34395885	34469940	-0.245192	5.58474	-2.84064	0.0106499	0.0455856	-3.42983	5.67127	5.75826	5.80088	5.43921	5.42324	5.63585	5.49943	5.74347
ENSMUSG00000021500	Ddx46	13	1	55782841	55829069	-0.25369	5.76084	-2.88651	0.00963989	0.0425396	-3.31948	5.85795	5.93021	6.02384	5.81728	5.5871	5.63703	5.68047	5.93733
ENSMUSG00000030805	Stx4a	7	1	127423466	127448191	-0.264219	5.61311	-2.83557	0.0107677	0.045846	-3.44879	5.67473	5.67721	5.53124	5.4261	5.45385	5.2088	5.36292	5.62773
ENSMUSG00000021738	Atxn7	14	-1	8362461	8508323	-0.274416	4.86082	-2.79262	0.011816	0.0490136	-3.54694	4.79492	5.14172	5.03687	4.83908	4.73043	4.5776	4.7157	4.99117
ENSMUSG00000008690	Ncaph2	15	1	89239922	89257029	-0.276005	5.91234	-3.09894	0.00605029	0.0313792	-2.87258	5.92052	6.03389	5.96481	5.71591	5.73856	5.6382	5.69756	5.97307
ENSMUSG00000028798	Eif3i	4	-1	129485753	129494441	-0.279926	6.10872	-3.01488	0.00728075	0.0352589	-3.02882	6.18246	6.20866	6.12874	6.01079	5.85582	5.80558	5.89073	6.17329
ENSMUSG00000036817	Sun1	5	1	139186392	139235595	-0.283517	5.84975	-3.06866	0.00646824	0.0327005	-2.94211	5.87008	5.93192	5.95328	5.70916	5.66311	5.52835	5.63354	5.91843
ENSMUSG00000039367	Sec24c	14	1	20724376	20744920	-0.284048	6.53612	-3.12886	0.00566323	0.0300553	-2.72677	6.51541	6.71682	6.69804	6.48299	6.32046	6.2681	6.35718	6.64342
ENSMUSG00000026987	Baz2b	2	-1	59729707	60040183	-0.288125	5.00152	-2.91441	0.00907158	0.040769	-3.29883	5.24492	5.19097	5.13704	4.69898	4.95917	5.05177	4.90331	5.19098
ENSMUSG00000035392	Dennd1a	2	-1	37689003	38177402	-0.28889	4.63833	-2.89888	0.00938387	0.041751	-3.31301	4.58651	4.68835	4.79039	4.40036	4.47412	4.3236	4.39936	4.68842
ENSMUSG00000031153	Gripap1	X	1	7656004	7686806	-0.289151	4.97365	-3.79412	0.0012767	0.0115657	-1.39843	4.9629	5.02193	5.19201	4.73131	4.84331	4.73535	4.76999	5.05895
ENSMUSG00000012535	Tnpo3	6	-1	29540826	29609886	-0.293697	6.08621	-2.80812	0.0114267	0.0479299	-3.4571	6.01777	6.26251	6.25379	5.80214	5.99808	5.86504	5.88842	6.17802
ENSMUSG00000019715	Gle1	2	1	29825438	29850383	-0.294718	4.91328	-3.53697	0.00227796	0.0165649	-1.96501	4.94294	5.10893	5.1969	4.84402	4.80459	4.71543	4.78801	5.08292
ENSMUSG00000037652	Phc3	3	-1	30953520	31023564	-0.295174	5.34148	-2.99749	0.00756398	0.0361844	-3.12018	5.49646	5.38023	5.58076	4.99368	5.22915	5.35469	5.19251	5.48582
ENSMUSG00000020366	Mapk9	11	1	49737578	49777248	-0.295641	5.53142	-3.0262	0.00710184	0.0346412	-3.05098	5.57266	5.80181	5.63226	5.34136	5.27011	5.51177	5.37441	5.66891
ENSMUSG00000041560	Nop53	7	-1	15670108	15679999	-0.29581	6.1996	-3.02629	0.00710047	0.0346412	-2.99807	6.36817	6.1498	6.19995	5.95256	5.99808	5.87405	5.94156	6.23931
ENSMUSG00000041258	Zfp236	18	-1	82611718	82711008	-0.297578	4.73642	-2.78525	0.0120053	0.0495436	-3.55719	4.66867	4.90872	5.0314	4.50692	4.64072	4.56529	4.57098	4.8696
ENSMUSG00000001017	Chtop	3	-1	90406263	90416805	-0.299094	6.2381	-3.88625	0.00103714	0.010236	-1.11157	6.33574	6.53354	6.40315	6.11759	6.15292	6.11268	6.12773	6.42414
ENSMUSG00000032407	U2surp	9	-1	95338951	95394049	-0.300384	5.58616	-3.49009	0.00253081	0.0176981	-2.04886	5.76844	5.72717	5.80889	5.40955	5.45121	5.54474	5.4685	5.76817
ENSMUSG00000066415	Msl2	9	1	100956154	100981999	-0.30261	4.77423	-3.23571	0.00446832	0.0256673	-2.61217	4.8663	4.83408	4.90848	4.51003	4.66595	4.52517	4.56705	4.86962
ENSMUSG00000031029	Eif3f	7	1	108533624	108542158	-0.303796	6.20282	-3.24131	0.00441304	0.0254861	-2.53953	6.25131	6.21708	6.32482	6.09395	5.98264	5.79191	5.95617	6.26441
ENSMUSG00000066306	Numa1	7	1	101583318	101664171	-0.304839	6.84104	-2.97565	0.00793497	0.0372728	-3.01893	6.84379	6.78256	6.92296	6.51429	6.66225	6.45718	6.54458	6.84977
ENSMUSG00000039463	Slc9a8	2	1	167263632	167318920	-0.306339	5.02178	-3.12507	0.00571086	0.0302237	-2.85269	4.84187	5.12988	4.96122	4.68254	4.87513	4.45218	4.66995	4.97765
ENSMUSG00000068523	Gng5	3	1	146205562	146211327	-0.307111	5.80222	-3.04587	0.00680123	0.0336862	-2.99332	5.81937	5.9268	5.94312	5.6666	5.61209	5.48587	5.58819	5.89643
ENSMUSG00000027404	Snrpb	2	-1	130013555	130021323	-0.307484	5.88614	-3.14751	0.00543432	0.0292677	-2.77202	5.8851	6.07151	5.94458	5.82854	5.63898	5.50405	5.65719	5.96706
ENSMUSG00000004096	Cwc15	9	1	14411913	14421873	-0.311852	5.26932	-3.36475	0.00335116	0.0212008	-2.33808	5.35906	5.4099	5.5657	5.30244	5.10383	4.98864	5.13164	5.44489
ENSMUSG00000036282	Naa30	14	1	49409683	49428488	-0.3126	4.47307	-3.36096	0.00337966	0.0213224	-2.32233	4.44772	4.65157	4.62229	4.26336	4.28869	4.22688	4.25965	4.57386
ENSMUSG00000028062	Lamtor2	3	-1	88457126	88460381	-0.312712	4.72152	-2.99113	0.0076702	0.0364975	-3.12364	4.7464	4.68431	4.77083	4.44003	4.52013	4.30596	4.42204	4.73385
ENSMUSG00000032480	Dhx30	9	-1	109913388	109946898	-0.312844	5.38286	-2.88339	0.00970571	0.0427598	-3.36032	5.23792	5.48616	5.55621	5.2022	5.16785	4.97009	5.11338	5.42676
ENSMUSG00000008140	Emc10	7	-1	44139361	44145953	-0.31353	5.77601	-3.0342	0.00697806	0.0342774	-3.02142	5.82717	5.90265	5.84052	5.47466	5.74933	5.41218	5.54539	5.85678
ENSMUSG00000026878	Rab14	2	-1	35070217	35091132	-0.315053	6.91261	-3.15504	0.00534445	0.0288869	-2.60696	6.97172	7.15528	7.1265	6.87178	6.77985	6.65253	6.76805	7.0845
ENSMUSG00000062762	Ei24	9	-1	36690455	36708689	-0.315892	5.95305	-2.90159	0.00932849	0.041584	-3.27514	5.91614	6.18168	6.20482	5.8569	5.80511	5.69241	5.78481	6.10088
ENSMUSG00000118135	Gm50367	17	-1	26009474	26014633	-0.31602	3.83702	-3.07463	0.00638367	0.0324052	-2.82342	3.94438	3.79527	3.6741	3.42857	3.50368	3.52898	3.48708	3.80458
ENSMUSG00000061787	Rps17	7	-1	80992480	80995002	-0.316347	7.49849	-2.9115	0.00912918	0.0409707	-3.04218	7.62795	7.51062	7.52711	7.29997	7.15919	7.2461	7.23509	7.55523
ENSMUSG00000037885	Stk35	2	1	129642437	129674207	-0.31722	4.48181	-3.0265	0.00709725	0.034641	-3.03712	4.57914	4.67212	4.49295	4.21464	4.37189	4.19847	4.26167	4.5814
ENSMUSG00000027884	Clcc1	3	1	108561229	108586156	-0.31754	5.1396	-2.88919	0.00958385	0.0423754	-3.35048	5.17086	5.37522	5.4638	5.07571	5.13537	4.84532	5.0188	5.33663
ENSMUSG00000015750	Aph1a	3	1	95801281	95805600	-0.320474	5.30015	-2.90774	0.00920446	0.0412166	-3.30805	5.40563	5.60209	5.46988	5.34136	5.21212	4.95884	5.17078	5.49253
ENSMUSG00000006299	Aamp	1	-1	74318999	74323897	-0.320647	6.53298	-3.11928	0.0057845	0.030448	-2.75948	6.50475	6.61116	6.62001	6.39491	6.29275	6.07584	6.2545	6.57864
ENSMUSG00000025764	Jade1	3	1	41510166	41571299	-0.32255	5.11612	-2.96035	0.00820533	0.0380396	-3.20333	5.12857	5.31638	5.26607	4.93242	5.03155	4.77864	4.91421	5.23701
ENSMUSG00000028899	Taf12	4	1	132001686	132023077	-0.3243	4.13422	-2.92032	0.0089553	0.0404827	-3.21698	4.0811	4.46629	4.1535	3.68116	4.03771	3.97102	3.89663	4.23363
ENSMUSG00000101678	Gm29609	5	-1	31302083	31337255	-0.325767	5.55063	-3.87533	0.00106301	0.0103643	-1.20789	5.53507	5.75441	5.71477	5.31494	5.42189	5.29332	5.34339	5.66808
ENSMUSG00000025609	Mkln1	6	1	31375670	31493746	-0.327226	6.01833	-2.93585	0.00865669	0.039578	-3.19226	6.14801	6.16002	6.33596	6.05084	5.84683	5.74902	5.88223	6.21466
ENSMUSG00000003868	Ruvbl2	7	-1	45071184	45087520	-0.328173	4.35002	-2.94092	0.00856143	0.0393435	-3.17767	4.26688	4.37898	4.12297	3.80278	3.99853	3.96354	3.92161	4.25628
ENSMUSG00000024045	Akap8	17	-1	32522646	32540212	-0.328634	6.09978	-3.61485	0.00191202	0.0147707	-1.73824	6.16411	6.23515	6.18032	5.75575	5.90578	5.94323	5.86825	6.19319
ENSMUSG00000040374	Pex2	3	-1	5625248	5641299	-0.329145	4.78414	-3.25766	0.00425538	0.0248699	-2.5692	4.88136	5.02832	5.03687	4.78364	4.54506	4.63054	4.65308	4.98218
ENSMUSG00000061755	Bod1l	5	-1	41944881	42001658	-0.330976	5.3358	-3.32414	0.00366934	0.0225767	-2.42579	5.45479	5.38023	5.56002	5.17503	5.12879	5.09694	5.13359	5.46501
ENSMUSG00000032097	Ddx6	9	1	44516189	44552028	-0.331368	7.24306	-3.46514	0.00267653	0.0183151	-1.89082	7.37856	7.44466	7.50459	7.05111	7.17685	7.11331	7.11376	7.4426
ENSMUSG00000000751	Rpa1	11	-1	75188992	75239150	-0.331553	5.62293	-3.13289	0.00561299	0.029897	-2.82207	5.69021	5.79807	5.75017	5.32557	5.50813	5.4163	5.41667	5.74615
ENSMUSG00000052296	Ppp6r1	7	-1	4634494	4662018	-0.332013	6.51913	-3.22882	0.00453733	0.0259468	-2.52099	6.49793	6.68178	6.68938	6.43144	6.28906	6.14364	6.28805	6.62303
ENSMUSG00000022141	Nipbl	15	-1	8320101	8473947	-0.336282	5.72848	-3.74741	0.00141847	0.0122704	-1.47503	5.80522	5.87632	6.03208	5.58197	5.41244	5.70817	5.56753	5.90454
ENSMUSG00000061079	Zfp143	7	1	109660424	109694601	-0.337411	3.37058	-3.02939	0.00705224	0.0345042	-2.8947	3.63885	3.71038	3.71562	3.56039	3.30776	3.20642	3.35819	3.68828
ENSMUSG00000030120	Mlf2	6	1	124908349	124914201	-0.337456	6.85241	-2.82401	0.0110407	0.046663	-3.32449	6.7985	6.9768	6.97089	6.80499	6.56562	6.345	6.57187	6.9154
ENSMUSG00000024454	Hdac3	18	-1	38068897	38088069	-0.337999	5.65417	-3.06813	0.00647585	0.0327185	-2.95722	5.77973	5.75441	5.82004	5.68735	5.30411	5.33452	5.442	5.78473
ENSMUSG00000028809	Srrm1	4	-1	135047795	135080632	-0.338448	6.52164	-3.04903	0.00675402	0.0336177	-2.89959	6.5183	6.66752	6.73972	6.37031	6.28684	6.24899	6.30205	6.64185
ENSMUSG00000039968	Rsbn1l	5	-1	21098026	21161396	-0.338801	4.66287	-3.1436	0.00548149	0.0294301	-2.80839	4.91979	4.7783	4.8965	4.48496	4.54506	4.55037	4.5268	4.86486
ENSMUSG00000016481	Cr1l	1	-1	194779690	194813894	-0.339367	5.67558	-3.61921	0.00189335	0.0146899	-1.75945	5.75378	5.87986	6.00164	5.55513	5.5005	5.56095	5.53886	5.87843
ENSMUSG00000069744	Psmb3	11	1	97594225	97604326	-0.341231	5.93016	-2.96393	0.00814119	0.0379427	-3.15281	5.96361	6.04023	6.1453	5.99423	5.57625	5.53468	5.70172	6.04971
ENSMUSG00000045302	Preb	5	-1	31108197	31117705	-0.342322	5.58656	-4.27266	0.000434167	0.00598215	-0.326581	5.62012	5.72717	5.59752	5.2194	5.35012	5.35326	5.30759	5.64827
ENSMUSG00000008958	Vps72	3	1	95018333	95030362	-0.345549	4.12102	-3.0431	0.00684268	0.0337979	-2.95177	4.26688	4.14024	4.12297	3.85751	3.93579	3.70537	3.83289	4.1767
ENSMUSG00000041671	Pyroxd1	6	1	142291380	142308983	-0.345581	3.69311	-2.80683	0.0114588	0.0480018	-3.39309	3.81859	3.99771	3.86455	3.61339	3.63027	3.39629	3.54665	3.89362
ENSMUSG00000062397	Zfp706	15	-1	36997271	37008017	-0.347025	6.17734	-3.10843	0.00592478	0.0309158	-2.82028	6.25825	6.43597	6.21692	5.96508	6.12838	5.7845	5.95932	6.30371
ENSMUSG00000022400	Rbx1	15	1	81350497	81360570	-0.347566	5.40238	-3.23011	0.00452432	0.0259059	-2.62399	5.58007	5.617	5.57513	5.39112	5.28351	5.05001	5.24155	5.59073
ENSMUSG00000028030	Tbck	3	1	132389905	132547449	-0.351165	3.8957	-2.87042	0.00998329	0.043542	-3.29154	3.9501	4.02353	4.203	3.57233	3.83828	3.70088	3.70383	4.05888
ENSMUSG00000035443	Thyn1	9	1	26911006	26918632	-0.351215	3.56062	-3.20901	0.00474152	0.0267971	-2.5266	3.65296	3.82494	3.79524	3.26888	3.4036	3.5239	3.39879	3.75771
ENSMUSG00000041264	Uspl1	5	1	149121160	149152244	-0.351508	4.39983	-4.75434	0.000147923	0.00315577	0.761374	4.47578	4.49887	4.58916	4.27071	4.07586	4.16949	4.17202	4.52127
ENSMUSG00000071649	B3gat3	19	1	8897738	8904600	-0.351879	4.62086	-3.06915	0.00646124	0.0326754	-2.95659	4.57914	4.74765	4.79363	4.50692	4.34374	4.21748	4.35604	4.70681
ENSMUSG00000030007	Cct7	6	1	85428496	85445457	-0.35298	6.67664	-3.15516	0.00534298	0.0288869	-2.65819	6.65427	6.80414	6.84715	6.51739	6.4522	6.27038	6.41332	6.76852
ENSMUSG00000031060	Rbm10	X	1	20483742	20517140	-0.353702	4.88166	-3.30165	0.00385813	0.0233338	-2.4749	4.96007	5.05361	5.00373	4.51003	4.77327	4.67017	4.65116	5.0058
ENSMUSG00000057863	Rpl36	17	1	56920416	56921243	-0.355923	6.70291	-2.85724	0.0102732	0.0444574	-3.29022	6.9187	6.5234	6.68764	6.57047	6.32262	6.132	6.3417	6.70991
ENSMUSG00000020385	Clk4	11	1	51152557	51172593	-0.358091	5.27278	-3.43601	0.0028571	0.0190951	-2.18257	5.53316	5.47918	5.49791	5.03528	5.29826	5.10547	5.14633	5.50342
ENSMUSG00000029203	Ube2k	5	1	65694576	65756331	-0.358122	5.48054	-3.13574	0.00557769	0.0297582	-2.81997	5.57452	5.76401	5.76177	5.36044	5.367	5.29928	5.34224	5.7001
ENSMUSG00000026309	Ilkap	1	-1	91301583	91326537	-0.359085	4.87774	-3.85567	0.00111122	0.0106538	-1.26029	4.8663	5.05986	5.02866	4.56787	4.7391	4.56776	4.62491	4.98494
ENSMUSG00000059278	Naa38	11	1	69286313	69287506	-0.359349	3.99657	-3.22383	0.00458796	0.0261494	-2.52916	4.0915	3.80274	3.9248	3.62491	3.77644	3.35684	3.58606	3.93968
ENSMUSG00000051234	Rnf7	9	-1	96352990	96360728	-0.362395	5.86265	-2.94235	0.00853462	0.0392539	-3.20615	5.97067	5.97721	5.97908	5.69693	5.70133	5.43672	5.61166	5.97566
ENSMUSG00000024949	Sf1	19	1	6413720	6428060	-0.363154	6.37254	-3.57785	0.00207801	0.0155821	-1.78987	6.39255	6.44197	6.54426	6.04549	6.11595	6.132	6.09781	6.45959
ENSMUSG00000055128	Cgrrf1	14	1	47069582	47091650	-0.363214	4.23198	-3.37358	0.0032856	0.0209174	-2.2799	4.36871	4.42814	4.53221	4.24482	4.02713	3.97847	4.08347	4.44302
ENSMUSG00000020850	Prpf8	11	1	75377642	75400275	-0.363848	7.47353	-3.48252	0.00257418	0.0179289	-1.84408	7.38544	7.54946	7.63879	7.20724	7.31521	6.95907	7.16051	7.52456
ENSMUSG00000016344	Ppdpf	2	1	180829040	180830564	-0.364016	4.10799	-3.59731	0.00198901	0.0151618	-1.75643	4.17209	4.20373	4.12297	3.75116	4.0342	3.61271	3.79935	4.16626
ENSMUSG00000063358	Mapk1	16	1	16801246	16865317	-0.364246	6.79672	-2.91245	0.00911033	0.0408975	-3.13468	6.82911	7.01993	7.09276	6.72697	6.63056	6.48424	6.61393	6.9806
ENSMUSG00000072704	Smim10l1	6	1	133081872	133087862	-0.364922	6.16726	-3.64964	0.00176803	0.0141048	-1.65101	6.26056	6.32224	6.3547	6.03582	6.03903	5.76202	5.94562	6.3125
ENSMUSG00000020171	Yeats4	10	-1	117051126	117060412	-0.365622	4.27515	-3.55591	0.00218305	0.0161222	-1.88386	4.45176	4.53073	4.38128	4.12825	4.10299	4.03312	4.08812	4.45459
ENSMUSG00000017119	Nbr1	11	1	101442975	101472777	-0.365836	7.10949	-2.91006	0.00915792	0.0410762	-3.09773	7.15948	7.25265	7.32231	6.93676	6.99785	6.69834	6.87765	7.24481
ENSMUSG00000078681	Tm2d3	7	1	65340917	65351661	-0.366325	3.94199	-2.88118	0.00975238	0.0428833	-3.25686	4.07063	3.92423	3.97125	3.7772	3.63956	3.47209	3.62962	3.9887
ENSMUSG00000024194	Cuta	17	-1	27152793	27158543	-0.368127	4.42038	-3.74275	0.00143346	0.012347	-1.48329	4.38571	4.67212	4.59659	4.32115	4.18461	4.04381	4.18319	4.55147
ENSMUSG00000003166	Dgcr2	16	-1	17657346	17716426	-0.368436	5.71474	-3.16517	0.00522585	0.0285008	-2.74943	5.64151	5.89393	5.92995	5.4261	5.43396	5.50405	5.4547	5.8218
ENSMUSG00000007812	Zfp655	5	1	145168525	145184112	-0.369767	4.89603	-3.41875	0.00296972	0.0195538	-2.22178	4.95438	5.13581	5.00931	4.77849	4.76905	4.44144	4.66299	5.03317
ENSMUSG00000038696	Mapkap1	2	1	34296783	34514962	-0.369826	5.3161	-3.01605	0.00726211	0.0352281	-3.08341	5.45277	5.42208	5.56191	5.13934	5.23222	4.95507	5.10888	5.47892
ENSMUSG00000029066	Mrpl20	4	1	155887335	155894432	-0.369866	4.83698	-2.98992	0.00769066	0.0365591	-3.13864	4.94007	5.02513	5.09309	4.89723	4.56227	4.49174	4.65041	5.01943
ENSMUSG00000030035	Wbp1	6	-1	83096025	83098540	-0.370256	5.05836	-3.19246	0.00491892	0.0274149	-2.71129	5.07194	5.06609	5.11652	4.81162	4.80046	4.53278	4.71495	5.08485
ENSMUSG00000040242	Fgfr1op2	6	1	146478701	146500696	-0.37176	6.06225	-3.82902	0.00118005	0.011025	-1.2678	6.17025	6.23515	6.22053	5.82104	5.91154	5.78131	5.83796	6.20864
ENSMUSG00000018565	Elp5	11	-1	69859048	69873343	-0.372124	4.66137	-2.94218	0.00853789	0.0392577	-3.22908	4.58283	4.93617	4.9055	4.5974	4.51761	4.19208	4.4357	4.80817
ENSMUSG00000059423	Zfp933	4	-1	147907443	147932823	-0.372233	3.18786	-3.51199	0.00240942	0.0171432	-1.82107	3.41705	3.58593	3.47089	3.08095	3.06728	3.19368	3.11397	3.49129
ENSMUSG00000020238	Ncln	10	-1	81322083	81332226	-0.372533	5.44679	-3.21179	0.00471229	0.0266599	-2.66895	5.32421	5.49542	5.50582	5.12318	5.0971	4.9868	5.06903	5.44182
ENSMUSG00000034042	Gpbp1l1	4	1	116414855	116451079	-0.374092	5.5649	-4.29565	0.000412307	0.00578991	-0.27112	5.79253	5.64846	5.82321	5.38943	5.47477	5.2753	5.37983	5.75473
ENSMUSG00000034617	Mtrr	13	-1	68708899	68730268	-0.374386	3.85009	-3.17846	0.00507415	0.0279608	-2.62941	3.79333	3.98463	4.1281	3.68667	3.63027	3.47209	3.59634	3.96869
ENSMUSG00000035007	Rundc1	11	1	101315911	101326499	-0.374514	4.01195	-3.04661	0.00679015	0.0336751	-2.92747	3.96149	4.14024	4.13831	3.94281	3.80975	3.37951	3.71069	4.08001
ENSMUSG00000031820	Babam1	8	1	71849505	71857263	-0.375488	5.39661	-4.24042	0.000466824	0.00630272	-0.407147	5.26344	5.54529	5.46177	5.10685	5.10047	4.93607	5.0478	5.4235
ENSMUSG00000028099	Polr3c	3	-1	96618806	96634944	-0.376169	4.45308	-3.26417	0.00419416	0.0246373	-2.5288	4.42323	4.68026	4.60766	4.45624	4.23453	3.8983	4.19635	4.57038
ENSMUSG00000035024	Ncapd3	9	1	26941471	27006611	-0.37803	4.44333	-2.8009	0.0116065	0.0484066	-3.50645	4.84801	4.48964	4.52054	4.17992	4.38576	4.16297	4.24288	4.6194
ENSMUSG00000021124	Vti1b	12	-1	79202791	79219441	-0.378615	5.86353	-3.29142	0.00394715	0.0236609	-2.46813	5.93503	6.00826	5.94021	5.64838	5.82153	5.27681	5.58224	5.96116
ENSMUSG00000078671	Chd2	7	-1	73076386	73191578	-0.380606	5.78388	-3.27258	0.00411634	0.0243131	-2.504	6.07391	5.91477	6.04707	5.55513	5.86278	5.47802	5.63198	6.01192
ENSMUSG00000029328	Hnrnpdl	5	-1	100181436	100187523	-0.381167	6.56478	-3.94114	0.000916344	0.00954693	-0.95761	6.69149	6.75103	6.70921	6.09913	6.57352	6.36361	6.34542	6.71725
ENSMUSG00000115987	Vps28	15	-1	76506287	76510286	-0.381394	5.2251	-4.32418	0.000386707	0.0055794	-0.221849	5.38042	5.40008	5.35852	5.08199	5.12052	4.79138	4.99796	5.37967
ENSMUSG00000015971	Actr8	14	1	29700294	29728311	-0.384309	4.96382	-2.8745	0.00989499	0.04328	-3.37904	5.06404	4.97969	5.04775	4.97805	4.71072	4.25475	4.64784	5.03049
ENSMUSG00000008976	Gabpa	16	1	84631813	84660667	-0.384314	5.68278	-3.61141	0.00192689	0.0148287	-1.77715	5.77812	5.94886	5.96337	5.5139	5.61798	5.40805	5.51331	5.89679
ENSMUSG00000040562	Gstm2	3	-1	107889018	107893769	-0.384447	6.3119	-3.00752	0.00739935	0.0356404	-3.01634	6.3957	6.57233	6.39891	6.25458	5.81129	6.137	6.06762	6.45565
ENSMUSG00000037486	Asxl2	12	1	3476857	3556852	-0.385373	4.91171	-3.19668	0.00487308	0.0272916	-2.70233	4.9629	5.06919	5.24022	4.53466	4.82102	4.75932	4.705	5.09077
ENSMUSG00000105053	Gm43064	3	1	103716889	103745964	-0.38543	4.48184	-3.03428	0.00697689	0.0342774	-3.02113	4.62281	4.58809	4.62229	4.31049	4.46107	3.91003	4.2272	4.61106
ENSMUSG00000061374	Fiz1	7	-1	5010058	5017696	-0.38573	3.89821	-3.02932	0.0070533	0.0345042	-2.94968	3.81859	4.12243	4.07592	3.72463	3.67163	3.46151	3.61926	4.00565
ENSMUSG00000036550	Cnot1	8	-1	96446079	96534092	-0.385888	6.75514	-2.79319	0.0118013	0.0489781	-3.39325	6.74434	6.88118	7.08023	6.63456	6.51034	6.39037	6.51176	6.90192
ENSMUSG00000022671	Mzt2	16	-1	15666305	15681233	-0.386362	3.00046	-3.35172	0.00345018	0.0216007	-2.08633	3.05211	3.0583	3.22473	2.64485	2.92253	2.6007	2.72269	3.11171
ENSMUSG00000032249	Anp32a	9	1	62248575	62286094	-0.386719	6.77975	-3.2933	0.00393061	0.0235882	-2.34232	6.89959	6.93829	6.93765	6.47823	6.60766	6.53751	6.54114	6.92518
ENSMUSG00000029823	Luc7l2	6	1	38528269	38586405	-0.386758	7.35275	-3.04537	0.00680866	0.0336918	-2.76275	7.54999	7.6178	7.64239	7.13657	7.43779	7.08729	7.22055	7.60339
ENSMUSG00000029547	Ints1	5	-1	139737037	139761429	-0.388526	5.438	-3.07847	0.00632982	0.0322743	-2.95116	5.43859	5.53859	5.57325	5.28983	5.28351	4.80819	5.12718	5.51681
ENSMUSG00000022426	Josd1	15	-1	79558452	79572120	-0.388602	4.80021	-2.91659	0.00902847	0.040666	-3.29057	4.84495	5.05674	5.05316	4.60614	4.59607	4.58493	4.59572	4.98495
ENSMUSG00000040524	Zfp609	9	-1	65599673	65734846	-0.389733	4.94317	-2.78917	0.0119043	0.0492911	-3.5571	4.99925	5.13285	5.31191	4.87329	4.76693	4.63526	4.75849	5.148
ENSMUSG00000027770	Dhx36	3	-1	62375434	62414425	-0.39122	5.29553	-3.62263	0.00187887	0.014641	-1.77226	5.53697	5.62335	5.59009	5.32909	5.16946	5.07453	5.19103	5.58347
ENSMUSG00000018501	Ncor1	11	-1	62207252	62349367	-0.392056	6.93497	-3.04996	0.00674025	0.0335803	-2.83836	6.86213	7.09263	7.22802	6.79356	6.6594	6.54443	6.6658	7.06093
ENSMUSG00000041231	Ublcp1	11	-1	44345398	44361325	-0.392474	4.92881	-2.83705	0.0107332	0.0457596	-3.45832	4.98259	5.17666	5.1871	4.76814	4.74126	4.65863	4.72267	5.11545
ENSMUSG00000027823	Gmps	3	1	63883527	63930000	-0.393015	5.46034	-3.2092	0.00473951	0.0267951	-2.66481	5.4827	5.85671	5.74182	5.47942	5.22915	5.18968	5.29942	5.69374
ENSMUSG00000015501	Hivep2	10	1	13841819	14027118	-0.393423	5.19623	-3.88048	0.00105072	0.0102818	-1.20906	5.17086	5.25231	5.48597	4.93242	4.84331	4.95318	4.90964	5.30305
ENSMUSG00000018189	Uchl5	1	1	143653010	143683204	-0.394097	4.10978	-3.41862	0.00297064	0.0195538	-2.17518	4.33847	4.37397	4.46482	4.24482	3.95453	3.81341	4.00425	4.39242
ENSMUSG00000050552	Lamtor4	5	1	138253744	138257660	-0.395031	4.52373	-2.99523	0.00760156	0.0363426	-3.1022	4.6512	4.57069	4.58916	4.34572	4.39402	3.89437	4.21137	4.60368
ENSMUSG00000039128	Cdc123	2	-1	5799105	5849975	-0.39517	5.22307	-4.00023	0.000801995	0.00881179	-0.942438	5.38676	5.42935	5.35415	5.02227	4.99762	4.96447	4.99479	5.39009
ENSMUSG00000044475	Ascc1	10	1	59838627	59935810	-0.395229	4.08136	-2.98619	0.0077538	0.0367268	-3.07829	4.18185	4.14024	4.41528	3.97017	3.96196	3.63644	3.85619	4.24579
ENSMUSG00000021271	Zfp839	12	1	110816687	110836430	-0.396295	3.62613	-2.92749	0.00881618	0.0400683	-3.1065	3.61021	3.74183	3.79524	3.38859	3.42525	3.14819	3.32068	3.71576
ENSMUSG00000021901	Bap1	14	1	30973407	30981901	-0.396703	5.49949	-2.83825	0.0107051	0.0457004	-3.44972	5.38253	5.66496	5.73846	5.48101	5.21212	4.89535	5.19616	5.59532
ENSMUSG00000028837	Psmb2	4	1	126571423	126603507	-0.396807	6.09311	-2.92326	0.008898	0.0403037	-3.22101	6.19336	6.2827	6.21933	6.11146	5.8598	5.51561	5.82896	6.2318
ENSMUSG00000030057	Cnbp	6	-1	87819597	87828088	-0.397714	8.0037	-2.8133	0.0112995	0.0475447	-3.16007	8.10487	8.1334	8.18417	7.9095	7.8336	7.46929	7.73746	8.14082
ENSMUSG00000018476	Kdm6b	11	-1	69289334	69304501	-0.398495	4.83707	-3.84447	0.00113964	0.0107914	-1.27757	4.80759	4.73988	4.92922	4.53771	4.37468	4.37529	4.42923	4.82556
ENSMUSG00000034973	Dop1a	9	1	86349207	86437976	-0.398621	4.6435	-3.42175	0.00294984	0.0194533	-2.20775	4.72652	4.80832	5.02316	4.49441	4.45582	4.41424	4.45483	4.85267
ENSMUSG00000039771	Polr2j	5	1	136145485	136151801	-0.399009	4.10383	-2.94766	0.00843615	0.0389121	-3.14326	4.15732	4.22057	4.05989	3.87208	3.74234	3.63173	3.74871	4.14593
[truncated: 14,108 more rows]

## Sheet: enrich_up
#category	term ID	term description	observed gene count	background gene count	strength	signal	false discovery rate	matching proteins in your network (IDs)	matching proteins in your network (labels)
UniProt Keywords	KW-0325	Glycoprotein	390	3819	0.36	1.48	5.35e-56	10090.ENSMUSP00000000122,10090.ENSMUSP00000000287,10090.ENSMUSP00000000707,10090.ENSMUSP00000000769,10090.ENSMUSP00000001109,10090.ENSMUSP00000001147,10090.ENSMUSP00000001181,10090.ENSMUSP00000001547,10090.ENSMUSP00000001652,10090.ENSMUSP00000001963,10090.ENSMUSP00000002677,10090.ENSMUSP00000002976,10090.ENSMUSP00000003274,10090.ENSMUSP00000003659,10090.ENSMUSP00000003687,10090.ENSMUSP00000003808…	Ngfr,Scpep1,Loxl3,Serpinf1,Mfsd10,Col6a1,Col6a2,Col1a1,Bdkrb2,Ace,Axl,Il17ra,Ebi3,Comp,Tgfb3,Gdf15,Ece2,Clec11a,Cd33,Cd44,Ccn4,App,Nid1,Rcn1,Tpbg,Itih3,Tgfbr1,Crlf1,Fxyd5,Kcnd1,Adam19,Scarf2,Stc1,Galns,Cybb,Ctsk,Ctss,Lbp,Ctsz,C1qtnf1,Wnt9b,Sparc,Cd68,Cxcl16,Rcn3,Ikbip,Egfr,Fstl3,Havcr2,Sdc1,Arsg,Fam20a,Itgb3,Abcc3,Serpina3n,Fbln5,Hhipl1,Aoah,Ly86,Hexb,Thbs4,Nid2,Clu,Loxl2,Bmp1,Matn2,C1qtnf6,Itga5…
GO Component	GO:0031012	Extracellular matrix	135	528	0.76	3.16	4.17e-51	10090.ENSMUSP00000000707,10090.ENSMUSP00000000769,10090.ENSMUSP00000001051,10090.ENSMUSP00000001147,10090.ENSMUSP00000001181,10090.ENSMUSP00000001547,10090.ENSMUSP00000003659,10090.ENSMUSP00000003687,10090.ENSMUSP00000004201,10090.ENSMUSP00000005255,10090.ENSMUSP00000005532,10090.ENSMUSP00000006697,10090.ENSMUSP00000011400,10090.ENSMUSP00000015138,10090.ENSMUSP00000016400,10090.ENSMUSP00000017610…	Loxl3,Serpinf1,S100a6,Col6a1,Col6a2,Col1a1,Comp,Tgfb3,Col5a3,Ccn4,Nid1,Itih3,Adam19,Eln,Ctsz,Timp2,Sparc,Fbln5,Thbs4,Nid2,Loxl2,Bmp1,Matn2,Runx1,Serping1,Lox,Fbn2,Anxa1,Serpine2,Lamc1,Lamc2,Dpt,Col5a1,Ccn5,Anxa5,Ptx3,S100a11,Thbs3,Mmp16,Col9a2,Angptl7,Mmp23,Emilin1,Anxa3,Col1a2,Mgp,Bgn,Col4a1,Col4a2,Sfrp1,Tenm3,Mmp2,Crispld2,Anxa2,Fmod,Col16a1,Abi3bp,Cilp,P3h2,Lrrc17,Mfap4,Serpine1,Cpz,Adamts2,Lu…
UniProt Keywords	KW-0732	Signal	358	3618	0.35	1.41	3.49e-47	10090.ENSMUSP00000000122,10090.ENSMUSP00000000194,10090.ENSMUSP00000000287,10090.ENSMUSP00000000707,10090.ENSMUSP00000000769,10090.ENSMUSP00000001147,10090.ENSMUSP00000001181,10090.ENSMUSP00000001547,10090.ENSMUSP00000001963,10090.ENSMUSP00000002677,10090.ENSMUSP00000002976,10090.ENSMUSP00000003274,10090.ENSMUSP00000003445,10090.ENSMUSP00000003659,10090.ENSMUSP00000003687,10090.ENSMUSP00000003808…	Ngfr,Ccl12,Scpep1,Loxl3,Serpinf1,Col6a1,Col6a2,Col1a1,Ace,Axl,Il17ra,Ebi3,Fkbp11,Comp,Tgfb3,Gdf15,Col5a3,Clec11a,Cd33,Cd44,Ccn4,App,Nid1,Rcn1,Tpbg,Itih3,Tgfbr1,Crlf1,Fxyd5,Adam19,Scarf2,Stc1,Eln,Galns,Ctsk,Ctss,Lbp,Ctsz,C1qtnf1,Timp2,Wnt9b,Sparc,Cd68,Cxcl16,Rcn3,Egfr,Fstl3,Havcr2,Sdc1,Arsg,Fam20a,Itgb3,Serpina3n,Fbln5,Hhipl1,Aoah,Ly86,Ctla2a,Hexb,Thbs4,Nid2,Clu,Loxl2,Tnfrsf10b,Bmp1,Matn2,C1qtnf6,…
GO Component	GO:0062023	Collagen-containing extracellular matrix	111	397	0.8	3.26	5.56e-45	10090.ENSMUSP00000000707,10090.ENSMUSP00000000769,10090.ENSMUSP00000001051,10090.ENSMUSP00000001147,10090.ENSMUSP00000001181,10090.ENSMUSP00000001547,10090.ENSMUSP00000003659,10090.ENSMUSP00000003687,10090.ENSMUSP00000004201,10090.ENSMUSP00000005532,10090.ENSMUSP00000006697,10090.ENSMUSP00000011400,10090.ENSMUSP00000015138,10090.ENSMUSP00000016400,10090.ENSMUSP00000017610,10090.ENSMUSP00000018737…	Loxl3,Serpinf1,S100a6,Col6a1,Col6a2,Col1a1,Comp,Tgfb3,Col5a3,Nid1,Itih3,Adam19,Eln,Ctsz,Timp2,Sparc,Fbln5,Thbs4,Nid2,Loxl2,Bmp1,Matn2,Runx1,Serping1,Lox,Fbn2,Anxa1,Serpine2,Lamc1,Lamc2,Dpt,Col5a1,Anxa5,S100a11,Thbs3,Col9a2,Angptl7,Emilin1,Anxa3,Col1a2,Mgp,Bgn,Col4a1,Col4a2,Sfrp1,Anxa2,Fmod,Col16a1,Abi3bp,Cilp,P3h2,Mfap4,Serpine1,Adamts2,Lum,Col27a1,Thbs1,Fgl2,Itih2,Fbln2,Prelp,Ssc5d,Fn1,Loxl1,Ecm…
COMPARTMENTS	GOCC:0071944	Cell periphery	346	3688	0.32	1.32	2.36e-39	10090.ENSMUSP00000000122,10090.ENSMUSP00000000769,10090.ENSMUSP00000001051,10090.ENSMUSP00000001109,10090.ENSMUSP00000001147,10090.ENSMUSP00000001181,10090.ENSMUSP00000001547,10090.ENSMUSP00000001652,10090.ENSMUSP00000001963,10090.ENSMUSP00000002303,10090.ENSMUSP00000002677,10090.ENSMUSP00000002976,10090.ENSMUSP00000003370,10090.ENSMUSP00000003575,10090.ENSMUSP00000003659,10090.ENSMUSP00000003687…	Ngfr,Serpinf1,S100a6,Mfsd10,Col6a1,Col6a2,Col1a1,Bdkrb2,Ace,Rhoc,Axl,Il17ra,Hck,Tpm4,Comp,Tgfb3,Col5a3,Cd33,Cd44,App,Nid1,Hmox1,Tpbg,Tgfbr1,Kcnd1,Clip3,Eln,Cybb,Ctsk,Myh9,Cacnb1,Timp2,Ptgis,Wnt9b,Sparc,Cd68,Egfr,Havcr2,Sdc1,Itgb3,Abcc3,Actn1,Nedd9,Dbn1,Nkd2,Thbs4,Nid2,Clu,Loxl2,Tnfrsf10b,Matn2,Itga5,Tmem45a,Robo1,Runx1,Clec4n,Tnfrsf12a,Lox,Atp8b1,Fbn2,Slc6a7,Anxa1,Pcsk5,Itgb8,Farp1,Il1r1,Serpine2…
UniProt Keywords	KW-1015	Disulfide bond	307	3108	0.35	1.38	9.76e-39	10090.ENSMUSP00000000122,10090.ENSMUSP00000000194,10090.ENSMUSP00000000707,10090.ENSMUSP00000001547,10090.ENSMUSP00000001652,10090.ENSMUSP00000001963,10090.ENSMUSP00000002677,10090.ENSMUSP00000002976,10090.ENSMUSP00000003659,10090.ENSMUSP00000003687,10090.ENSMUSP00000003808,10090.ENSMUSP00000003898,10090.ENSMUSP00000004587,10090.ENSMUSP00000004728,10090.ENSMUSP00000005218,10090.ENSMUSP00000005255…	Ngfr,Ccl12,Loxl3,Col1a1,Bdkrb2,Ace,Axl,Il17ra,Comp,Tgfb3,Gdf15,Ece2,Clec11a,Cd33,Cd44,Ccn4,App,Nid1,Tpbg,Clic1,Tgfbr1,Crlf1,Adam19,Scarf2,Stc1,Eln,Galns,Ctsk,Ctss,Lbp,Ctsz,Timp2,Wnt9b,Sparc,Cd68,Cxcl16,Egfr,Fstl3,Havcr2,Fam20a,Itgb3,Fbln5,Hhipl1,Aoah,Ly86,Hexb,Thbs4,Nid2,Clu,Loxl2,Tnfrsf10b,Bmp1,Matn2,Itga5,Pdia5,Robo1,Wnt10b,Serping1,Clec4n,Tnfrsf12a,Lox,Fbn2,Anxa1,Itgb8,Il1r1,Tnfrsf11a,Gpr39,La…
Reactome	MMU-1474244	Extracellular matrix organization	84	247	0.88	3.55	2.62e-38	10090.ENSMUSP00000000707,10090.ENSMUSP00000001147,10090.ENSMUSP00000001181,10090.ENSMUSP00000001547,10090.ENSMUSP00000003659,10090.ENSMUSP00000003687,10090.ENSMUSP00000004201,10090.ENSMUSP00000005218,10090.ENSMUSP00000005406,10090.ENSMUSP00000005532,10090.ENSMUSP00000011400,10090.ENSMUSP00000015138,10090.ENSMUSP00000015664,10090.ENSMUSP00000015667,10090.ENSMUSP00000017610,10090.ENSMUSP00000018737…	Loxl3,Col6a1,Col6a2,Col1a1,Comp,Tgfb3,Col5a3,Cd44,App,Nid1,Adam19,Eln,Ctsk,Ctss,Timp2,Sparc,Sdc1,Itgb3,Fbln5,Nid2,Loxl2,Bmp1,Itga5,P3h3,Lox,Fbn2,Itgb8,Col5a1,Vcam1,Mmp16,Col9a2,Emilin1,Col1a2,Pcolce,Bgn,Col4a1,Col4a2,Mmp2,Itga11,Ppib,Col16a1,P3h2,Mfap4,Serpine1,Adamts2,Lum,Col27a1,Thbs1,Capn5,Fbln2,Fn1,P4ha3,Loxl1,Efemp2,Itgb5,Col8a2,Col12a1,Mfap2,Ltbp3,Crtap,Icam1,Col5a2,Spp1,Capn6,Col3a1,Col8a1…
UniProt Keywords	KW-0964	Secreted	202	1626	0.45	1.65	9.84e-36	10090.ENSMUSP00000000194,10090.ENSMUSP00000000287,10090.ENSMUSP00000000707,10090.ENSMUSP00000000769,10090.ENSMUSP00000001147,10090.ENSMUSP00000001181,10090.ENSMUSP00000001547,10090.ENSMUSP00000001963,10090.ENSMUSP00000003274,10090.ENSMUSP00000003659,10090.ENSMUSP00000003687,10090.ENSMUSP00000003808,10090.ENSMUSP00000004587,10090.ENSMUSP00000005255,10090.ENSMUSP00000005406,10090.ENSMUSP00000005532…	Ccl12,Scpep1,Loxl3,Serpinf1,Col6a1,Col6a2,Col1a1,Ace,Ebi3,Comp,Tgfb3,Gdf15,Clec11a,Ccn4,App,Nid1,Itih3,Crlf1,Stc1,Eln,Ctsk,Ctss,Lbp,C1qtnf1,Timp2,Wnt9b,Sparc,Fstl3,Havcr2,Sdc1,Fam20a,Serpina3n,Fbln5,Hhipl1,Aoah,Ly86,Ctla2a,Thbs4,Nid2,Clu,Loxl2,Bmp1,Matn2,C1qtnf6,Wnt10b,Serping1,Pla2g7,Lox,Fbn2,Anxa1,Pcsk5,Ecrg4,Il1r1,Serpine2,Lamc1,Lamc2,Dpt,Fcgr2b,Col5a1,Frzb,Pamr1,Mdk,Cpxm1,Ccn5,Ptx3,Olfml3,Sfr…
STRING clusters	CL:2916	Collagen formation, and Molecules associated with elastic fibres	62	119	1.07	4.42	1.27e-35	10090.ENSMUSP00000000707,10090.ENSMUSP00000001147,10090.ENSMUSP00000001181,10090.ENSMUSP00000001547,10090.ENSMUSP00000004201,10090.ENSMUSP00000005218,10090.ENSMUSP00000015138,10090.ENSMUSP00000015664,10090.ENSMUSP00000017610,10090.ENSMUSP00000021603,10090.ENSMUSP00000022660,10090.ENSMUSP00000022693,10090.ENSMUSP00000023958,10090.ENSMUSP00000025409,10090.ENSMUSP00000028280,10090.ENSMUSP00000030372…	Loxl3,Col6a1,Col6a2,Col1a1,Col5a3,Cd44,Eln,Ctsk,Timp2,Fbln5,Loxl2,Bmp1,P3h3,Lox,Col5a1,Col9a2,Col1a2,Pcolce,Bgn,Col4a1,Col4a2,Mmp2,Ppib,Fmod,Col16a1,P3h2,Mfap4,Adamts2,Lum,Col27a1,Fbln2,Snai1,Loxl1,Efemp2,Col8a2,Col12a1,Mfap2,Postn,Ltbp3,Crtap,Col5a2,Spp1,Col3a1,Col8a1,Mmp14,Adamtsl2,Fbn1,P3h1,Col15a1,Dcn,Col18a1,Vcan,Col14a1,Ltbp2,Col4a5,Timp1,Ecm1,Mfap5,Col22a1,Loxl4,Col6a3,Adamts4
COMPARTMENTS	GOCC:0005576	Extracellular region	204	1660	0.44	1.63	1.32e-34	10090.ENSMUSP00000000194,10090.ENSMUSP00000000707,10090.ENSMUSP00000000769,10090.ENSMUSP00000001147,10090.ENSMUSP00000001181,10090.ENSMUSP00000001547,10090.ENSMUSP00000001963,10090.ENSMUSP00000002677,10090.ENSMUSP00000003274,10090.ENSMUSP00000003659,10090.ENSMUSP00000003687,10090.ENSMUSP00000003808,10090.ENSMUSP00000004201,10090.ENSMUSP00000004587,10090.ENSMUSP00000005406,10090.ENSMUSP00000005532…	Ccl12,Loxl3,Serpinf1,Col6a1,Col6a2,Col1a1,Ace,Axl,Ebi3,Comp,Tgfb3,Gdf15,Col5a3,Clec11a,App,Nid1,Itih3,Clic1,Crlf1,Stc1,Eln,Ctsk,Ctss,Lbp,Ctsz,C1qtnf1,Timp2,Sparc,Cxcl16,Mical1,Fstl3,Sdc1,Serpina3n,Fbln5,Serpinb1c,Ly86,Hexb,Thbs4,Nid2,Clu,Loxl2,Matn2,C1qtnf6,Runx1,Serping1,Pla2g7,Lox,Fbn2,Anxa1,Pcsk5,Ecrg4,Il1r1,Serpine2,Lamc1,Lamc2,Fcgr2b,Col5a1,Frzb,Pamr1,Mdk,Cpxm1,Ccn5,Anxa5,Ptx3,Vcam1,Sfrp2,Gp…
COMPARTMENTS	GOCC:0031012	Extracellular matrix	88	322	0.79	2.96	1.98e-34	10090.ENSMUSP00000000769,10090.ENSMUSP00000001147,10090.ENSMUSP00000001181,10090.ENSMUSP00000001547,10090.ENSMUSP00000003659,10090.ENSMUSP00000003687,10090.ENSMUSP00000004201,10090.ENSMUSP00000005532,10090.ENSMUSP00000015138,10090.ENSMUSP00000017610,10090.ENSMUSP00000018737,10090.ENSMUSP00000021603,10090.ENSMUSP00000022213,10090.ENSMUSP00000022340,10090.ENSMUSP00000022660,10090.ENSMUSP00000022947…	Serpinf1,Col6a1,Col6a2,Col1a1,Comp,Tgfb3,Col5a3,Nid1,Eln,Timp2,Sparc,Fbln5,Thbs4,Nid2,Loxl2,Matn2,Runx1,Lox,Fbn2,Serpine2,Lamc1,Lamc2,Col5a1,Ptx3,Emilin1,Col1a2,Mgp,Bgn,Col4a1,Col4a2,Sfrp1,Crispld2,Fmod,Lgals3bp,Col16a1,Abi3bp,Cilp,P3h2,Mfap4,Serpine1,Cpz,Adamts2,Lum,Spon2,Col27a1,Thbs1,Svep1,Olfml2b,Fbln2,Ssc5d,Fn1,Loxl1,Ecm2,Efemp2,Cthrc1,Col8a2,Frem1,Mfap2,Postn,Ltbp3,Col5a2,Col3a1,Col8a1,Adam…
COMPARTMENTS	GOCC:0030312	External encapsulating structure	88	325	0.78	2.94	2.71e-34	10090.ENSMUSP00000000769,10090.ENSMUSP00000001147,10090.ENSMUSP00000001181,10090.ENSMUSP00000001547,10090.ENSMUSP00000003659,10090.ENSMUSP00000003687,10090.ENSMUSP00000004201,10090.ENSMUSP00000005532,10090.ENSMUSP00000015138,10090.ENSMUSP00000017610,10090.ENSMUSP00000018737,10090.ENSMUSP00000020911,10090.ENSMUSP00000022213,10090.ENSMUSP00000022340,10090.ENSMUSP00000022660,10090.ENSMUSP00000022947…	Serpinf1,Col6a1,Col6a2,Col1a1,Comp,Tgfb3,Col5a3,Nid1,Eln,Timp2,Sparc,Sdc1,Thbs4,Nid2,Loxl2,Matn2,Runx1,Clec4n,Lox,Fbn2,Serpine2,Lamc1,Lamc2,Col5a1,Ptx3,Tlr2,Emilin1,Col1a2,Mgp,Bgn,Col4a1,Col4a2,Sfrp1,Crispld2,Fmod,Abi3bp,Cilp,P3h2,Mfap4,Serpine1,Cpz,Adamts2,Lum,Spon2,Col27a1,Thbs1,Svep1,Olfml2b,Fbln2,Ssc5d,Fn1,Loxl1,Ecm2,Efemp2,Cthrc1,Col8a2,Frem1,Mfap2,Postn,Ltbp3,Col5a2,Col3a1,Col8a1,Adamtsl2,C…
UniProt Keywords	KW-0272	Extracellular matrix	75	240	0.85	3.18	4.47e-33	10090.ENSMUSP00000001147,10090.ENSMUSP00000001181,10090.ENSMUSP00000001547,10090.ENSMUSP00000003659,10090.ENSMUSP00000003687,10090.ENSMUSP00000005532,10090.ENSMUSP00000015138,10090.ENSMUSP00000018630,10090.ENSMUSP00000018737,10090.ENSMUSP00000021603,10090.ENSMUSP00000022213,10090.ENSMUSP00000022340,10090.ENSMUSP00000022660,10090.ENSMUSP00000022693,10090.ENSMUSP00000023732,10090.ENSMUSP00000025497…	Col6a1,Col6a2,Col1a1,Comp,Tgfb3,Nid1,Eln,Wnt9b,Sparc,Fbln5,Thbs4,Nid2,Loxl2,Bmp1,Wnt10b,Fbn2,Lamc1,Lamc2,Dpt,Col5a1,Col9a2,Emilin1,Col1a2,Bgn,Col4a1,Col4a2,Mmp2,Anxa2,Fmod,Lgals3bp,Col16a1,Cilp,Mfap4,Cpz,Adamts2,Lum,Spon2,Col27a1,Thbs1,Fbln2,Prelp,Fn1,Adamts12,Ecm2,Adamts15,Cthrc1,Col8a2,Frem1,Col12a1,Mfap2,Postn,Ltbp3,Crtap,Col5a2,Col3a1,Col8a1,Ccdc80,Fbn1,P3h1,Col15a1,Dcn,Col18a1,Tnc,Vcan,Col14…
GO Component	GO:0005576	Extracellular region	258	2609	0.35	1.33	7.23e-31	10090.ENSMUSP00000000194,10090.ENSMUSP00000000287,10090.ENSMUSP00000000707,10090.ENSMUSP00000000769,10090.ENSMUSP00000001147,10090.ENSMUSP00000001181,10090.ENSMUSP00000001547,10090.ENSMUSP00000001963,10090.ENSMUSP00000002677,10090.ENSMUSP00000003274,10090.ENSMUSP00000003659,10090.ENSMUSP00000003687,10090.ENSMUSP00000003808,10090.ENSMUSP00000004201,10090.ENSMUSP00000004587,10090.ENSMUSP00000005255…	Ccl12,Scpep1,Loxl3,Serpinf1,Col6a1,Col6a2,Col1a1,Ace,Axl,Ebi3,Comp,Tgfb3,Gdf15,Col5a3,Clec11a,Ccn4,App,Nid1,Itih3,Clic1,Crlf1,Stc1,Eln,Ctsk,Ctss,Lbp,Ctsz,C1qtnf1,Timp2,Ptgis,Wnt9b,Sparc,Cxcl16,Mical1,Fstl3,Havcr2,Sdc1,Arsg,Fam20a,Serpina3n,Fbln5,Hhipl1,Aoah,Serpinb1c,Ly86,Ctla2a,Hexb,Thbs4,Nid2,Clu,Loxl2,Bmp1,Matn2,C1qtnf6,Wnt10b,Serping1,Pla2g7,Lox,Fbn2,Anxa1,Pcsk5,Ecrg4,Il1r1,Serpine2,Lamc1,Lam…
GO Process	GO:0051239	Regulation of multicellular organismal process	288	3060	0.33	1.27	2.88e-30	10090.ENSMUSP00000000122,10090.ENSMUSP00000000326,10090.ENSMUSP00000000579,10090.ENSMUSP00000000707,10090.ENSMUSP00000000769,10090.ENSMUSP00000001547,10090.ENSMUSP00000001963,10090.ENSMUSP00000002180,10090.ENSMUSP00000002677,10090.ENSMUSP00000002976,10090.ENSMUSP00000003268,10090.ENSMUSP00000003659,10090.ENSMUSP00000003687,10090.ENSMUSP00000003808,10090.ENSMUSP00000004622,10090.ENSMUSP00000004728…	Ngfr,Bcl6b,Sox9,Loxl3,Serpinf1,Col1a1,Ace,Spi1,Axl,Il17ra,Sh3gl1,Comp,Tgfb3,Gdf15,Gab2,Cd33,Cd44,Ccn4,App,Hmox1,Tpbg,Tgfbr1,Ifi211,Stc1,Cybb,Ctsk,Ctss,Lbp,Cacnb1,C1qtnf1,Etv4,Dhx58,Ptgis,Wnt9b,Sparc,Egfr,Fstl3,Havcr2,Fkbp1b,Itgb3,Zfp36l1,Fbln5,Tshz3,Nedd9,Serpinb1c,Ctla2a,Prelid1,Dbn1,Plk2,Thbs4,Clu,Loxl2,Bmp1,Itga5,Litaf,Snai2,Robo1,Runx1,Wnt10b,Serping1,Clec4n,Nfatc4,Tnfrsf12a,Lox,Fbn2,Anxa1,It…
COMPARTMENTS	GOCC:0062023	Collagen-containing extracellular matrix	70	229	0.84	3.01	1.1e-29	10090.ENSMUSP00000000769,10090.ENSMUSP00000001147,10090.ENSMUSP00000001181,10090.ENSMUSP00000001547,10090.ENSMUSP00000003659,10090.ENSMUSP00000003687,10090.ENSMUSP00000004201,10090.ENSMUSP00000005532,10090.ENSMUSP00000015138,10090.ENSMUSP00000017610,10090.ENSMUSP00000018737,10090.ENSMUSP00000022213,10090.ENSMUSP00000022340,10090.ENSMUSP00000022660,10090.ENSMUSP00000022947,10090.ENSMUSP00000023673…	Serpinf1,Col6a1,Col6a2,Col1a1,Comp,Tgfb3,Col5a3,Nid1,Eln,Timp2,Sparc,Thbs4,Nid2,Loxl2,Matn2,Runx1,Lox,Fbn2,Serpine2,Lamc1,Lamc2,Col5a1,Emilin1,Col1a2,Mgp,Bgn,Col4a1,Col4a2,Sfrp1,Fmod,Lgals3bp,Col16a1,Abi3bp,Cilp,P3h2,Serpine1,Lum,Col27a1,Thbs1,Fbln2,Ssc5d,Fn1,Loxl1,Ecm2,Efemp2,Col8a2,Frem1,Postn,Ltbp3,Col5a2,Col3a1,Col8a1,Ccdc80,Ptn,Fbn1,P3h1,Col15a1,Dcn,Igf1,Col18a1,Tnc,Pmp22,Vcan,Col14a1,Col7a1…
GO Component	GO:0005615	Extracellular space	201	1814	0.4	1.44	8.63e-29	10090.ENSMUSP00000000194,10090.ENSMUSP00000000707,10090.ENSMUSP00000000769,10090.ENSMUSP00000001147,10090.ENSMUSP00000001181,10090.ENSMUSP00000001547,10090.ENSMUSP00000001963,10090.ENSMUSP00000002677,10090.ENSMUSP00000003274,10090.ENSMUSP00000003659,10090.ENSMUSP00000003687,10090.ENSMUSP00000003808,10090.ENSMUSP00000004201,10090.ENSMUSP00000004587,10090.ENSMUSP00000005255,10090.ENSMUSP00000005406…	Ccl12,Loxl3,Serpinf1,Col6a1,Col6a2,Col1a1,Ace,Axl,Ebi3,Comp,Tgfb3,Gdf15,Col5a3,Clec11a,Ccn4,App,Clic1,Crlf1,Stc1,Eln,Ctsk,Ctss,Lbp,Ctsz,C1qtnf1,Timp2,Ptgis,Wnt9b,Sparc,Cxcl16,Fstl3,Arsg,Fam20a,Serpina3n,Fbln5,Serpinb1c,Ly86,Ctla2a,Hexb,Thbs4,Nid2,Clu,Loxl2,Bmp1,Matn2,C1qtnf6,Wnt10b,Serping1,Pla2g7,Lox,Fbn2,Anxa1,Pcsk5,Ecrg4,Il1r1,Serpine2,Lamc2,Col5a1,Frzb,Cpxm1,Ccn5,Anxa5,Ptx3,Olfml3,S100a11,Vca…
GO Component	GO:0071944	Cell periphery	493	7050	0.2	0.98	8.63e-29	10090.ENSMUSP00000000122,10090.ENSMUSP00000000707,10090.ENSMUSP00000000769,10090.ENSMUSP00000001051,10090.ENSMUSP00000001109,10090.ENSMUSP00000001147,10090.ENSMUSP00000001181,10090.ENSMUSP00000001547,10090.ENSMUSP00000001652,10090.ENSMUSP00000001963,10090.ENSMUSP00000002080,10090.ENSMUSP00000002303,10090.ENSMUSP00000002327,10090.ENSMUSP00000002677,10090.ENSMUSP00000002976,10090.ENSMUSP00000003274…	Ngfr,Loxl3,Serpinf1,S100a6,Mfsd10,Col6a1,Col6a2,Col1a1,Bdkrb2,Ace,Pdzd4,Rhoc,Def6,Axl,Il17ra,Ebi3,Hck,Tpm4,Comp,Tgfb3,Ece2,Col5a3,Gab2,Cd33,Nmrk2,Cd44,Ccn4,App,Nid1,Hmox1,Tpbg,Itih3,Pip4k2a,Clic1,Tgfbr1,Crlf1,Kcnd1,Adam19,Clip3,Stc1,Eln,Cybb,Ctsk,Ctsz,Myh9,Cacnb1,C1qtnf1,Timp2,Ptgis,Wnt9b,Sparc,Cd68,Frk,Egfr,Shc2,Havcr2,Sdc1,Itgb3,Abcc3,Rab15,Actn1,Fbln5,Tshz3,Nedd9,Dbn1,Nkd2,Thbs4,Nid2,Clu,Loxl2…
GO Process	GO:0051241	Negative regulation of multicellular organismal process	156	1172	0.48	1.66	5.82e-28	10090.ENSMUSP00000000122,10090.ENSMUSP00000000579,10090.ENSMUSP00000000707,10090.ENSMUSP00000000769,10090.ENSMUSP00000001963,10090.ENSMUSP00000002180,10090.ENSMUSP00000002677,10090.ENSMUSP00000003687,10090.ENSMUSP00000003808,10090.ENSMUSP00000004728,10090.ENSMUSP00000005218,10090.ENSMUSP00000005255,10090.ENSMUSP00000005406,10090.ENSMUSP00000005548,10090.ENSMUSP00000007757,10090.ENSMUSP00000014957…	Ngfr,Sox9,Loxl3,Serpinf1,Ace,Spi1,Axl,Tgfb3,Gdf15,Cd33,Cd44,Ccn4,App,Hmox1,Tgfbr1,Stc1,Ctsk,Lbp,C1qtnf1,Etv4,Dhx58,Wnt9b,Sparc,Egfr,Fstl3,Havcr2,Fkbp1b,Fbln5,Serpinb1c,Dbn1,Plk2,Thbs4,Loxl2,Snai2,Robo1,Runx1,Wnt10b,Serping1,Nfatc4,Anxa1,Serpine2,Gpr39,Fcgr2b,Frzb,Creb3l1,Mdk,Anxa5,Tlr2,Sfrp2,Tnfrsf1b,Angptl7,Emilin1,Gpnmb,Hpgds,Clec4a2,Cd9,Tyrobp,Il4ra,Pak1,Col4a2,Sfrp1,Mmp2,Cx3cl1,Anxa2,Nckap1l,…
GO Process	GO:0030198	Extracellular matrix organization	75	281	0.78	2.69	1.35e-27	10090.ENSMUSP00000000579,10090.ENSMUSP00000000707,10090.ENSMUSP00000001547,10090.ENSMUSP00000003659,10090.ENSMUSP00000004201,10090.ENSMUSP00000005406,10090.ENSMUSP00000005532,10090.ENSMUSP00000007757,10090.ENSMUSP00000015138,10090.ENSMUSP00000015667,10090.ENSMUSP00000021603,10090.ENSMUSP00000022660,10090.ENSMUSP00000022947,10090.ENSMUSP00000025409,10090.ENSMUSP00000027752,10090.ENSMUSP00000027861…	Sox9,Loxl3,Col1a1,Comp,Col5a3,App,Nid1,Tgfbr1,Eln,Ctss,Fbln5,Loxl2,Matn2,Lox,Lamc1,Dpt,Col5a1,Creb3l1,Ptx3,Sfrp2,Mmp16,Col9a2,Mmp23,Emilin1,Col1a2,Col4a1,Col4a2,Mmp2,Crispld2,Anxa2,Fmod,Qsox1,Col16a1,Abi3bp,Mfap4,Adamts2,Lum,Scx,Col27a1,Sh3pxd2b,Olfml2b,Fbln2,Fn1,Loxl1,Adamts12,Ecm2,Efemp2,Adamts15,Col8a2,Postn,Csgalnact1,Ltbp3,Crtap,Col5a2,Col3a1,Col8a1,Mmp14,Adamtsl2,Adamts14,Ccdc80,P3h1,Col15a…
Monarch	MP:0005387	Immune system phenotype	304	3467	0.29	1.18	1.79e-27	10090.ENSMUSP00000000122,10090.ENSMUSP00000000194,10090.ENSMUSP00000000326,10090.ENSMUSP00000001547,10090.ENSMUSP00000001963,10090.ENSMUSP00000002152,10090.ENSMUSP00000002180,10090.ENSMUSP00000002303,10090.ENSMUSP00000002327,10090.ENSMUSP00000002976,10090.ENSMUSP00000003274,10090.ENSMUSP00000003370,10090.ENSMUSP00000003445,10090.ENSMUSP00000003687,10090.ENSMUSP00000004622,10090.ENSMUSP00000005218…	Ngfr,Ccl12,Bcl6b,Col1a1,Ace,Bbc3,Spi1,Rhoc,Def6,Il17ra,Ebi3,Hck,Fkbp11,Tgfb3,Gab2,Cd44,App,Hmox1,Tgfbr1,Dynll1,Scarf2,Tnfaip8l2,Lrrk1,Cybb,Ctsk,Ctss,Lbp,Myh9,C1qtnf1,Timp2,Dhx58,Mybl2,Ptgis,Sparc,Cd68,Cxcl16,Apaf1,Egfr,Havcr2,Sdc1,Arsg,Itgb3,Aoah,Nedd9,Ly86,Dbn1,Hexb,Epsti1,Pbk,Clu,Tnfrsf10b,C1qtnf6,Pde1b,Litaf,Snai2,Tmem45a,Runx1,Clec4n,Pla2g7,Atp8b1,Anxa1,Pcsk5,Slc15a3,Itgb8,Irf7,Casp12,Il1r1,S…
GO Process	GO:0048731	System development	336	4105	0.27	1.11	1.64e-26	10090.ENSMUSP00000000122,10090.ENSMUSP00000000194,10090.ENSMUSP00000000579,10090.ENSMUSP00000000707,10090.ENSMUSP00000000769,10090.ENSMUSP00000001547,10090.ENSMUSP00000001963,10090.ENSMUSP00000002180,10090.ENSMUSP00000002677,10090.ENSMUSP00000003659,10090.ENSMUSP00000003687,10090.ENSMUSP00000004622,10090.ENSMUSP00000005218,10090.ENSMUSP00000005255,10090.ENSMUSP00000005406,10090.ENSMUSP00000005532…	Ngfr,Ccl12,Sox9,Loxl3,Serpinf1,Col1a1,Ace,Spi1,Axl,Comp,Tgfb3,Gab2,Cd44,Ccn4,App,Nid1,Hmox1,Rcn1,Tpbg,Pip4k2a,Tgfbr1,Crlf1,Adam19,Glis2,Stc1,Eln,Lrrk1,Ctsz,Myh9,Etv4,Ptgis,Wnt9b,Sparc,Rcn3,Apaf1,Egfr,Fstl3,Havcr2,Sdc1,Zfp36l1,Actn1,Fbln5,Tshz3,Dbn1,Hexb,Thbs4,Clu,Loxl2,Bmp1,Matn2,Itga5,Pde1b,Snai2,Robo1,Runx1,Wnt10b,Nfatc4,Tnfrsf12a,Lox,Atp8b1,Fbn2,Anxa1,Pcsk5,Sat1,Itgb8,Rnf165,Farp1,Tyms,Ecrg4,S…
Monarch	MP:0001790	Abnormal immune system physiology	218	2135	0.36	1.32	5.54e-26	10090.ENSMUSP00000000122,10090.ENSMUSP00000000326,10090.ENSMUSP00000001547,10090.ENSMUSP00000001963,10090.ENSMUSP00000002152,10090.ENSMUSP00000002327,10090.ENSMUSP00000002976,10090.ENSMUSP00000003274,10090.ENSMUSP00000003370,10090.ENSMUSP00000004622,10090.ENSMUSP00000005218,10090.ENSMUSP00000005406,10090.ENSMUSP00000005548,10090.ENSMUSP00000007757,10090.ENSMUSP00000013851,10090.ENSMUSP00000015277…	Ngfr,Bcl6b,Col1a1,Ace,Bbc3,Def6,Il17ra,Ebi3,Hck,Gab2,Cd44,App,Hmox1,Tgfbr1,Tnfaip8l2,Lrrk1,Cybb,Ctsk,Ctss,Lbp,Myh9,Dhx58,Sparc,Cd68,Cxcl16,Egfr,Havcr2,Sdc1,Itgb3,Aoah,Nedd9,Ly86,Hexb,Pbk,Clu,Tnfrsf10b,C1qtnf6,Litaf,Runx1,Clec4n,Pla2g7,Anxa1,Irf7,Casp12,Il1r1,Serpine2,Tnfrsf11a,Rgs16,Lamc2,Slamf9,Fcgr2b,Mrc1,Vim,Gatm,Mdk,Anxa5,Ptx3,Vcam1,Tlr2,Fcgr1,Cd72,Gpx7,Tnfrsf1b,Mxra8,Ereg,Fscn1,Gpnmb,Hpgds,U…
GO Process	GO:0048583	Regulation of response to stimulus	329	4029	0.26	1.1	1.24e-25	10090.ENSMUSP00000000122,10090.ENSMUSP00000000194,10090.ENSMUSP00000000326,10090.ENSMUSP00000000579,10090.ENSMUSP00000000707,10090.ENSMUSP00000000769,10090.ENSMUSP00000001547,10090.ENSMUSP00000001652,10090.ENSMUSP00000001963,10090.ENSMUSP00000002152,10090.ENSMUSP00000002180,10090.ENSMUSP00000002677,10090.ENSMUSP00000002976,10090.ENSMUSP00000003268,10090.ENSMUSP00000003687,10090.ENSMUSP00000003808…	Ngfr,Ccl12,Bcl6b,Sox9,Loxl3,Serpinf1,Col1a1,Bdkrb2,Ace,Bbc3,Spi1,Axl,Il17ra,Sh3gl1,Tgfb3,Gdf15,Gab2,Cd33,Cd44,Ccn4,App,Nid1,Hmox1,Tpbg,Pip4k2a,Tgfbr1,Ifi211,Tnfaip8l2,Glis2,Lrrk1,Ctss,Lbp,C1qtnf1,Timp2,Dhx58,Ptgis,Rcn3,Apaf1,Egfr,Shc2,Fstl3,Havcr2,Fkbp1b,Itgb3,Fbln5,Aoah,Nedd9,Ly86,Ctla2a,Prelid1,Dbn1,Nkd2,Thbs4,Pbk,Clu,Litaf,Snai2,Robo1,Runx1,Wnt10b,Serping1,Clec4n,Nfatc4,Tnfrsf12a,Pla2g7,Lox,Fb…
GO Process	GO:0007155	Cell adhesion	127	918	0.49	1.64	6.14e-24	10090.ENSMUSP00000000579,10090.ENSMUSP00000001147,10090.ENSMUSP00000001181,10090.ENSMUSP00000002677,10090.ENSMUSP00000003659,10090.ENSMUSP00000004201,10090.ENSMUSP00000004728,10090.ENSMUSP00000005218,10090.ENSMUSP00000005255,10090.ENSMUSP00000005406,10090.ENSMUSP00000005532,10090.ENSMUSP00000012161,10090.ENSMUSP00000016771,10090.ENSMUSP00000020329,10090.ENSMUSP00000021028,10090.ENSMUSP00000021552…	Sox9,Col6a1,Col6a2,Axl,Comp,Col5a3,Cd33,Cd44,Ccn4,App,Nid1,Scarf2,Myh9,Egfr,Itgb3,Zfp36l1,Actn1,Fbln5,Nedd9,Thbs4,Nid2,Itga5,Robo1,Tnfrsf12a,Itgb8,Lamc1,Lamc2,Dpt,Col5a1,Tyro3,Ccn5,Vcam1,Thbs3,Mxra8,Cgref1,Emilin1,Gpnmb,Cd9,Siglece,Sfrp1,Tenm3,Cx3cl1,Mcam,Itga11,Lgals3bp,Col16a1,Rap2b,Mfap4,Pcdh18,Micall2,Cercam,Spon2,Ptk7,Thbs1,Antxr1,Svep1,Stab1,Fn1,Pcdhb17,Pstpip1,Pcdhb21,Adamts12,Pcdhb9,Itgbl…
GO Process	GO:0009653	Anatomical structure morphogenesis	229	2406	0.33	1.23	6.14e-24	10090.ENSMUSP00000000122,10090.ENSMUSP00000000194,10090.ENSMUSP00000000579,10090.ENSMUSP00000001147,10090.ENSMUSP00000001547,10090.ENSMUSP00000001963,10090.ENSMUSP00000002180,10090.ENSMUSP00000002303,10090.ENSMUSP00000002677,10090.ENSMUSP00000003659,10090.ENSMUSP00000003687,10090.ENSMUSP00000005218,10090.ENSMUSP00000005406,10090.ENSMUSP00000005548,10090.ENSMUSP00000006559,10090.ENSMUSP00000007757…	Ngfr,Ccl12,Sox9,Col6a1,Col1a1,Ace,Spi1,Rhoc,Axl,Comp,Tgfb3,Cd44,App,Hmox1,Tpbg,Tgfbr1,Stc1,Eln,Ctsz,Myh9,Etv4,Wnt9b,Apaf1,Egfr,Sdc1,Fam20a,Itgb3,Zfp36l1,Actn1,Tshz3,Dbn1,Thbs4,Clu,Loxl2,Matn2,Itga5,Snai2,Robo1,Runx1,Wnt10b,Nfatc4,Tnfrsf12a,Lox,Atp8b1,Fbn2,Pcsk5,Sat1,Itgb8,Rnf165,Farp1,Serpine2,Lamc1,Lamc2,Col5a1,Frzb,Mdk,Tyro3,Vcam1,Tlr2,Sfrp2,Thbs3,Mmp16,Emilin1,Ugdh,Uchl1,Ereg,Col1a2,Mgp,Cd9,No…
GO Process	GO:0007275	Multicellular organism development	349	4513	0.24	1.04	1.16e-23	10090.ENSMUSP00000000122,10090.ENSMUSP00000000194,10090.ENSMUSP00000000579,10090.ENSMUSP00000000707,10090.ENSMUSP00000000769,10090.ENSMUSP00000001147,10090.ENSMUSP00000001547,10090.ENSMUSP00000001963,10090.ENSMUSP00000002180,10090.ENSMUSP00000002677,10090.ENSMUSP00000003659,10090.ENSMUSP00000003687,10090.ENSMUSP00000004622,10090.ENSMUSP00000005218,10090.ENSMUSP00000005255,10090.ENSMUSP00000005406…	Ngfr,Ccl12,Sox9,Loxl3,Serpinf1,Col6a1,Col1a1,Ace,Spi1,Axl,Comp,Tgfb3,Gab2,Cd44,Ccn4,App,Nid1,Hmox1,Rcn1,Tpbg,Pip4k2a,Tgfbr1,Crlf1,Adam19,Glis2,Stc1,Eln,Lrrk1,Ctsz,Myh9,Etv4,Ptgis,Wnt9b,Sparc,Rcn3,Apaf1,Egfr,Fstl3,Havcr2,Sdc1,Itgb3,Zfp36l1,Actn1,Fbln5,Tshz3,Dbn1,Hexb,Thbs4,Clu,Loxl2,Bmp1,Matn2,Itga5,Pde1b,Snai2,Robo1,Runx1,Wnt10b,Nfatc4,Tnfrsf12a,Lox,Atp8b1,Fbn2,Anxa1,Pcsk5,Sat1,Itgb8,Rnf165,Farp1…
GO Process	GO:0032101	Regulation of response to external stimulus	133	1019	0.47	1.56	3.42e-23	10090.ENSMUSP00000000194,10090.ENSMUSP00000000326,10090.ENSMUSP00000000769,10090.ENSMUSP00000001963,10090.ENSMUSP00000002180,10090.ENSMUSP00000002976,10090.ENSMUSP00000005218,10090.ENSMUSP00000005255,10090.ENSMUSP00000005406,10090.ENSMUSP00000006559,10090.ENSMUSP00000009340,10090.ENSMUSP00000013851,10090.ENSMUSP00000015667,10090.ENSMUSP00000016168,10090.ENSMUSP00000017590,10090.ENSMUSP00000017974…	Ccl12,Bcl6b,Serpinf1,Ace,Spi1,Il17ra,Cd44,Ccn4,App,Tpbg,Ifi211,Tnfaip8l2,Ctss,Lbp,C1qtnf1,Dhx58,Ptgis,Egfr,Havcr2,Fkbp1b,Aoah,Nedd9,Ly86,Ctla2a,Dbn1,Thbs4,Pbk,Snai2,Robo1,Serping1,Clec4n,Pla2g7,Anxa1,Irf7,Casp12,Il1r1,Serpine2,Tnfrsf11a,Fcgr2b,Mdk,Tyro3,Anxa5,Tlr2,Fcgr1,Tnfrsf1b,Emilin1,Ereg,Usp18,Cd9,Siglece,Tyrobp,Xylt1,Nucb2,Nupr1,Vkorc1,Adgra2,Cx3cl1,Anxa2,Nckap1l,Oas3,Trim62,Serpine1,Nfkbiz,…
Monarch	MP:0005390	Skeleton phenotype	212	2233	0.33	1.2	1.94e-21	10090.ENSMUSP00000000122,10090.ENSMUSP00000000579,10090.ENSMUSP00000000707,10090.ENSMUSP00000000769,10090.ENSMUSP00000001147,10090.ENSMUSP00000001547,10090.ENSMUSP00000002180,10090.ENSMUSP00000002327,10090.ENSMUSP00000003445,10090.ENSMUSP00000003659,10090.ENSMUSP00000004587,10090.ENSMUSP00000004622,10090.ENSMUSP00000005218,10090.ENSMUSP00000005810,10090.ENSMUSP00000007757,10090.ENSMUSP00000011400…	Ngfr,Sox9,Loxl3,Serpinf1,Col6a1,Col1a1,Spi1,Def6,Fkbp11,Comp,Clec11a,Gab2,Cd44,Mthfd2,Tgfbr1,Adam19,Lrrk1,Ctsk,Ctss,Lbp,Cacnb1,Etv4,Sparc,Cd68,Apaf1,Egfr,Fam20a,Itgb3,Dbn1,Nkd2,Plk2,Nid2,Bmp1,C1qtnf6,Robo1,Runx1,Wnt10b,Agpat4,Lox,Atp8b1,Fbn2,Anxa1,Tmem138,Pcsk5,Il1r1,Tnfrsf11a,Lamc2,Fcgr2b,Frzb,Creb3l1,Tyro3,Tlr2,Sfrp2,Thbs3,Fcgr1,Mmp16,Tnfrsf1b,Col9a2,Uchl1,Col1a2,Pcolce,Slc13a4,Clec4a2,Mgp,Tyro…
GO Component	GO:0005581	Collagen trimer	39	86	1.01	3.11	5.46e-21	10090.ENSMUSP00000001147,10090.ENSMUSP00000001181,10090.ENSMUSP00000001547,10090.ENSMUSP00000004201,10090.ENSMUSP00000017590,10090.ENSMUSP00000023075,10090.ENSMUSP00000025409,10090.ENSMUSP00000028280,10090.ENSMUSP00000030372,10090.ENSMUSP00000031055,10090.ENSMUSP00000031668,10090.ENSMUSP00000033898,10090.ENSMUSP00000033899,10090.ENSMUSP00000035802,10090.ENSMUSP00000036747,10090.ENSMUSP00000040246…	Col6a1,Col6a2,Col1a1,Col5a3,C1qtnf1,C1qtnf6,Lox,Col5a1,Col9a2,Emilin1,Col1a2,Col4a1,Col4a2,Col16a1,C1qc,C1qb,Lum,Col27a1,C1qa,C1qtnf2,Cthrc1,Col8a2,Col12a1,C1qtnf7,Col5a2,Col3a1,Col8a1,Col15a1,Dcn,Col18a1,Col14a1,C1qtnf3,Col7a1,Col4a5,Eda,C1qtnf5,Col22a1,Col6a3,Colec12
UniProt Keywords	KW-0130	Cell adhesion	80	459	0.59	1.84	8.73e-21	10090.ENSMUSP00000001147,10090.ENSMUSP00000001181,10090.ENSMUSP00000003659,10090.ENSMUSP00000004728,10090.ENSMUSP00000005218,10090.ENSMUSP00000005255,10090.ENSMUSP00000005406,10090.ENSMUSP00000005532,10090.ENSMUSP00000012161,10090.ENSMUSP00000016771,10090.ENSMUSP00000021028,10090.ENSMUSP00000021603,10090.ENSMUSP00000021794,10090.ENSMUSP00000022213,10090.ENSMUSP00000022340,10090.ENSMUSP00000023128…	Col6a1,Col6a2,Comp,Cd33,Cd44,Ccn4,App,Nid1,Scarf2,Myh9,Itgb3,Fbln5,Nedd9,Thbs4,Nid2,Itga5,Tnfrsf12a,Itgb8,Lamc1,Lamc2,Dpt,Tyro3,Ccn5,Vcam1,Thbs3,Mxra8,Cgref1,Emilin1,Cd9,Siglece,Tenm3,Cx3cl1,Mcam,Itga11,Lgals3bp,Col16a1,Mfap4,Pcdh18,Cercam,Spon2,Ptk7,Thbs1,Svep1,Fn1,Pcdhb17,Pstpip1,Pcdhb21,Pcdhb9,Gp1bb,Tnfaip6,Itgb5,Col8a2,Frem1,Col12a1,Postn,Megf10,Dchs1,Sdk1,Icam1,Spp1,Col8a1,Src,Myh10,Fap,Col1…
GO Process	GO:0002682	Regulation of immune system process	162	1523	0.38	1.29	3.31e-20	10090.ENSMUSP00000000194,10090.ENSMUSP00000000326,10090.ENSMUSP00000000579,10090.ENSMUSP00000000707,10090.ENSMUSP00000002180,10090.ENSMUSP00000002677,10090.ENSMUSP00000003687,10090.ENSMUSP00000004622,10090.ENSMUSP00000004728,10090.ENSMUSP00000005218,10090.ENSMUSP00000005406,10090.ENSMUSP00000005548,10090.ENSMUSP00000009340,10090.ENSMUSP00000013851,10090.ENSMUSP00000016168,10090.ENSMUSP00000017974…	Ccl12,Bcl6b,Sox9,Loxl3,Spi1,Axl,Tgfb3,Gab2,Cd33,Cd44,App,Hmox1,Ifi211,Tnfaip8l2,Lbp,Dhx58,Cd68,Fstl3,Havcr2,Itgb3,Zfp36l1,Nedd9,Ctla2a,Prelid1,Thbs4,Litaf,Snai2,Runx1,Wnt10b,Serping1,Clec4n,Pla2g7,Lox,Anxa1,Slc15a3,Irf7,Il1r1,Fcgr2b,Mdk,Tyro3,Vcam1,Tlr2,Fcgr1,Tnfrsf1b,Emilin1,Ereg,Gpnmb,Usp18,Clec4d,Pianp,Cd9,Tyrobp,Il4ra,Sfrp1,Cx3cl1,Cmtm3,Nckap1l,Oas3,C1qc,Lrrc17,Mfap4,Trim62,Serpine1,C1qb,Chst…
Reactome	MMU-1474290	Collagen formation	37	77	1.03	3.1	4.49e-20	10090.ENSMUSP00000000707,10090.ENSMUSP00000001147,10090.ENSMUSP00000001181,10090.ENSMUSP00000001547,10090.ENSMUSP00000004201,10090.ENSMUSP00000015667,10090.ENSMUSP00000022660,10090.ENSMUSP00000022693,10090.ENSMUSP00000023958,10090.ENSMUSP00000025409,10090.ENSMUSP00000028280,10090.ENSMUSP00000030372,10090.ENSMUSP00000031668,10090.ENSMUSP00000031731,10090.ENSMUSP00000033898,10090.ENSMUSP00000033899…	Loxl3,Col6a1,Col6a2,Col1a1,Col5a3,Ctss,Loxl2,Bmp1,P3h3,Lox,Col5a1,Col9a2,Col1a2,Pcolce,Col4a1,Col4a2,Ppib,Col16a1,P3h2,Adamts2,Col27a1,P4ha3,Loxl1,Col8a2,Col12a1,Crtap,Col5a2,Col3a1,Col8a1,P3h1,Col15a1,Col18a1,Col14a1,Col7a1,Col4a5,Col22a1,Loxl4
GO Process	GO:0050793	Regulation of developmental process	240	2777	0.29	1.1	4.55e-20	10090.ENSMUSP00000000122,10090.ENSMUSP00000000194,10090.ENSMUSP00000000326,10090.ENSMUSP00000000579,10090.ENSMUSP00000000707,10090.ENSMUSP00000000769,10090.ENSMUSP00000001547,10090.ENSMUSP00000001963,10090.ENSMUSP00000002180,10090.ENSMUSP00000002303,10090.ENSMUSP00000002677,10090.ENSMUSP00000003370,10090.ENSMUSP00000003659,10090.ENSMUSP00000003687,10090.ENSMUSP00000003808,10090.ENSMUSP00000005069…	Ngfr,Ccl12,Bcl6b,Sox9,Loxl3,Serpinf1,Col1a1,Ace,Spi1,Rhoc,Axl,Hck,Comp,Tgfb3,Gdf15,Nmrk2,Cd44,Ccn4,App,Nid1,Hmox1,Tpbg,Clic1,Tgfbr1,Cybb,Ctsk,Myh9,Timp2,Etv4,Ptgis,Wnt9b,Sparc,Egfr,Fstl3,Fkbp1b,Itgb3,Zfp36l1,Fbln5,Tshz3,Nedd9,Ctla2a,Prelid1,Dbn1,Hexb,Plk2,Thbs4,Clu,Loxl2,Bmp1,Itga5,Snai2,Robo1,Runx1,Wnt10b,Nfatc4,Tnfrsf12a,Lox,Fbn2,Anxa1,Itgb8,Serpine2,Slc45a3,Lamc1,Vim,Col5a1,Frzb,Creb3l1,Mdk,Tl…
GO Process	GO:2000026	Regulation of multicellular organismal development	166	1595	0.37	1.26	5.99e-20	10090.ENSMUSP00000000122,10090.ENSMUSP00000000579,10090.ENSMUSP00000000707,10090.ENSMUSP00000000769,10090.ENSMUSP00000001963,10090.ENSMUSP00000002180,10090.ENSMUSP00000002677,10090.ENSMUSP00000003659,10090.ENSMUSP00000003687,10090.ENSMUSP00000005218,10090.ENSMUSP00000005255,10090.ENSMUSP00000005548,10090.ENSMUSP00000006559,10090.ENSMUSP00000007757,10090.ENSMUSP00000015484,10090.ENSMUSP00000015664…	Ngfr,Sox9,Loxl3,Serpinf1,Ace,Spi1,Axl,Comp,Tgfb3,Cd44,Ccn4,Hmox1,Tpbg,Tgfbr1,Cybb,Ctsk,Etv4,Ptgis,Wnt9b,Sparc,Egfr,Fstl3,Itgb3,Zfp36l1,Fbln5,Nedd9,Ctla2a,Prelid1,Dbn1,Plk2,Thbs4,Loxl2,Bmp1,Itga5,Snai2,Robo1,Runx1,Wnt10b,Nfatc4,Tnfrsf12a,Lox,Fbn2,Anxa1,Itgb8,Serpine2,Vim,Frzb,Creb3l1,Mdk,Tlr2,Sfrp2,Ddah1,Tnfrsf1b,Ptch2,Angptl7,Emilin1,Anxa3,Mgp,Tyrobp,Nupr1,Il4ra,Pak1,Adgra2,Col4a2,Sfrp1,Star,Cx3c…
GO Process	GO:0023051	Regulation of signaling	278	3456	0.26	1.03	8.73e-20	10090.ENSMUSP00000000122,10090.ENSMUSP00000000194,10090.ENSMUSP00000000579,10090.ENSMUSP00000000707,10090.ENSMUSP00000001547,10090.ENSMUSP00000001652,10090.ENSMUSP00000001963,10090.ENSMUSP00000002152,10090.ENSMUSP00000002180,10090.ENSMUSP00000002677,10090.ENSMUSP00000003268,10090.ENSMUSP00000003687,10090.ENSMUSP00000003808,10090.ENSMUSP00000005218,10090.ENSMUSP00000005255,10090.ENSMUSP00000005406…	Ngfr,Ccl12,Sox9,Loxl3,Col1a1,Bdkrb2,Ace,Bbc3,Spi1,Axl,Sh3gl1,Tgfb3,Gdf15,Cd44,Ccn4,App,Nid1,Hmox1,Tpbg,Pip4k2a,Tgfbr1,Dynll1,Glis2,Lrrk1,Lbp,C1qtnf1,Timp2,Dhx58,Ptgis,Rcn3,Apaf1,Egfr,Shc2,Fstl3,Havcr2,Fkbp1b,Itgb3,Tshz3,Cyp46a1,Ly86,Prelid1,Dbn1,Nkd2,Plk2,Pbk,Clu,Litaf,Snai2,Robo1,Runx1,Wnt10b,Clec4n,Nfatc4,Tnfrsf12a,Lox,Fbn2,Anxa1,Pcsk5,Slc15a3,Itgb8,Rnf165,Irf7,Ecrg4,Il1r1,Serpine2,Pask,Bok,Tnf…
GO Process	GO:0048519	Negative regulation of biological process	398	5717	0.19	0.92	9.2e-20	10090.ENSMUSP00000000122,10090.ENSMUSP00000000194,10090.ENSMUSP00000000326,10090.ENSMUSP00000000579,10090.ENSMUSP00000000707,10090.ENSMUSP00000000769,10090.ENSMUSP00000001547,10090.ENSMUSP00000001652,10090.ENSMUSP00000001963,10090.ENSMUSP00000002152,10090.ENSMUSP00000002180,10090.ENSMUSP00000002677,10090.ENSMUSP00000003370,10090.ENSMUSP00000003659,10090.ENSMUSP00000003687,10090.ENSMUSP00000003808…	Ngfr,Ccl12,Bcl6b,Sox9,Loxl3,Serpinf1,Col1a1,Bdkrb2,Ace,Bbc3,Spi1,Axl,Hck,Comp,Tgfb3,Gdf15,Cd33,Nmrk2,Cd44,Ccn4,App,Hmox1,Tpbg,Itih3,Pip4k2a,Tgfbr1,Crlf1,Dynll1,Ifi211,Tnfaip8l2,Clip3,Glis2,Stc1,Lrrk1,Ctsk,Lbp,Ctsz,Myh9,C1qtnf1,Timp2,Etv4,Dhx58,Ptgis,Wnt9b,Sparc,Cd68,Frk,Mical1,Egfr,Fstl3,Havcr2,Fkbp1b,Itgb3,Cygb,Serpina3n,Zfp36l1,Fbln5,Tshz3,Aoah,Nedd9,Serpinb1c,Ctla2a,Prelid1,Dbn1,Nkd2,Plk2,Thbs…
GO Process	GO:0001817	Regulation of cytokine production	108	798	0.48	1.52	1.49e-19	10090.ENSMUSP00000000326,10090.ENSMUSP00000002677,10090.ENSMUSP00000002976,10090.ENSMUSP00000003687,10090.ENSMUSP00000004728,10090.ENSMUSP00000005255,10090.ENSMUSP00000005406,10090.ENSMUSP00000005548,10090.ENSMUSP00000009340,10090.ENSMUSP00000015484,10090.ENSMUSP00000016168,10090.ENSMUSP00000017974,10090.ENSMUSP00000020668,10090.ENSMUSP00000021834,10090.ENSMUSP00000022616,10090.ENSMUSP00000023143…	Bcl6b,Axl,Il17ra,Tgfb3,Cd33,Ccn4,App,Hmox1,Ifi211,Cybb,Lbp,Dhx58,Havcr2,Serpinb1c,Clu,Litaf,Snai2,Runx1,Clec4n,Nfatc4,Anxa1,Itgb8,Irf7,Il1r1,Fcgr2b,Mdk,Tlr2,Tnfrsf1b,Ereg,Gpnmb,Clec4a2,Tyrobp,Il4ra,Cx3cl1,Nckap1l,Oas3,Tspo,Serpine1,Lum,Slc7a5,Spon2,Lrp1,Thbs1,Cd300ld,C3ar1,Ptger4,D1Ertd622e,Ssc5d,Fn1,Cd14,F2r,Tlr6,Clec4a1,Cgas,Rab7b,Pld4,Postn,Serpinb1a,Lilrb4a,Fcer1g,Oas1a,Fgfr1,Isg15,Clec4a3,Cd…
GO Process	GO:0010646	Regulation of cell communication	276	3447	0.26	1.03	2.13e-19	10090.ENSMUSP00000000122,10090.ENSMUSP00000000194,10090.ENSMUSP00000000579,10090.ENSMUSP00000000707,10090.ENSMUSP00000001547,10090.ENSMUSP00000001652,10090.ENSMUSP00000001963,10090.ENSMUSP00000002152,10090.ENSMUSP00000002180,10090.ENSMUSP00000002677,10090.ENSMUSP00000003268,10090.ENSMUSP00000003687,10090.ENSMUSP00000003808,10090.ENSMUSP00000005218,10090.ENSMUSP00000005255,10090.ENSMUSP00000005406…	Ngfr,Ccl12,Sox9,Loxl3,Col1a1,Bdkrb2,Ace,Bbc3,Spi1,Axl,Sh3gl1,Tgfb3,Gdf15,Cd44,Ccn4,App,Nid1,Hmox1,Tpbg,Pip4k2a,Tgfbr1,Dynll1,Glis2,Lrrk1,Lbp,C1qtnf1,Timp2,Dhx58,Ptgis,Rcn3,Apaf1,Egfr,Shc2,Fstl3,Havcr2,Fkbp1b,Itgb3,Tshz3,Cyp46a1,Ly86,Prelid1,Dbn1,Nkd2,Plk2,Pbk,Clu,Litaf,Snai2,Robo1,Runx1,Wnt10b,Clec4n,Nfatc4,Tnfrsf12a,Lox,Fbn2,Anxa1,Pcsk5,Slc15a3,Itgb8,Rnf165,Irf7,Ecrg4,Il1r1,Serpine2,Pask,Bok,Tnf…
GO Process	GO:0048585	Negative regulation of response to stimulus	171	1697	0.36	1.23	2.13e-19	10090.ENSMUSP00000000122,10090.ENSMUSP00000000194,10090.ENSMUSP00000000579,10090.ENSMUSP00000000707,10090.ENSMUSP00000000769,10090.ENSMUSP00000001652,10090.ENSMUSP00000002180,10090.ENSMUSP00000003687,10090.ENSMUSP00000003808,10090.ENSMUSP00000005218,10090.ENSMUSP00000005406,10090.ENSMUSP00000005548,10090.ENSMUSP00000006559,10090.ENSMUSP00000006912,10090.ENSMUSP00000007757,10090.ENSMUSP00000013851…	Ngfr,Ccl12,Sox9,Loxl3,Serpinf1,Bdkrb2,Spi1,Tgfb3,Gdf15,Cd44,App,Hmox1,Tpbg,Pip4k2a,Tgfbr1,Tnfaip8l2,Glis2,C1qtnf1,Timp2,Dhx58,Ptgis,Fstl3,Havcr2,Fkbp1b,Aoah,Ctla2a,Prelid1,Dbn1,Nkd2,Pbk,Clu,Litaf,Snai2,Robo1,Serping1,Nfatc4,Fbn2,Anxa1,Serpine2,Bok,Rgs16,Fcgr2b,Frzb,Creb3l1,Mdk,Tyro3,Anxa5,Sfrp2,Ddah1,Tnfrsf1b,Emilin1,Uchl1,Usp18,Cd9,Siglece,Ddias,Xylt1,Nucb2,Il4ra,Rgs10,Adgra2,Sfrp1,Cx3cl1,Anxa2,…
GO Process	GO:0030334	Regulation of cell migration	123	1007	0.44	1.41	3.07e-19	10090.ENSMUSP00000000122,10090.ENSMUSP00000000194,10090.ENSMUSP00000000579,10090.ENSMUSP00000000769,10090.ENSMUSP00000001547,10090.ENSMUSP00000001963,10090.ENSMUSP00000002180,10090.ENSMUSP00000002303,10090.ENSMUSP00000004622,10090.ENSMUSP00000005255,10090.ENSMUSP00000005406,10090.ENSMUSP00000005548,10090.ENSMUSP00000007757,10090.ENSMUSP00000014957,10090.ENSMUSP00000016168,10090.ENSMUSP00000018737…	Ngfr,Ccl12,Sox9,Serpinf1,Col1a1,Ace,Spi1,Rhoc,Gab2,Ccn4,App,Hmox1,Tgfbr1,Stc1,Lbp,Sparc,Cxcl16,Egfr,Itgb3,Cygb,Nedd9,Plk2,Thbs4,Itga5,Snai2,Robo1,Pla2g7,Fbn2,Anxa1,Pcsk5,Il1r1,Lamc2,Vim,Mdk,S100a11,Tlr2,Sfrp2,Glipr2,Emilin1,Anxa3,Gpnmb,Cd9,Nox4,Pak1,Adgra2,Sfrp1,Mmp2,Cx3cl1,Mcam,Nckap1l,Igsf10,Rap2b,Serpine1,Chst2,Lrp1,Thbs1,Grn,Cxcl10,C3ar1,Ptger4,Snai1,D1Ertd622e,Adgrg3,Gpr183,S1pr2,Fn1,P2ry6,R…
GO Process	GO:0048856	Anatomical structure development	385	5513	0.2	0.92	3.83e-19	10090.ENSMUSP00000000122,10090.ENSMUSP00000000194,10090.ENSMUSP00000000579,10090.ENSMUSP00000000707,10090.ENSMUSP00000000769,10090.ENSMUSP00000001147,10090.ENSMUSP00000001547,10090.ENSMUSP00000001963,10090.ENSMUSP00000002180,10090.ENSMUSP00000002303,10090.ENSMUSP00000002677,10090.ENSMUSP00000003659,10090.ENSMUSP00000003687,10090.ENSMUSP00000004622,10090.ENSMUSP00000005218,10090.ENSMUSP00000005255…	Ngfr,Ccl12,Sox9,Loxl3,Serpinf1,Col6a1,Col1a1,Ace,Spi1,Rhoc,Axl,Comp,Tgfb3,Gab2,Cd44,Ccn4,App,Nid1,Hmox1,Rcn1,Elovl1,Tpbg,Pip4k2a,Tgfbr1,Crlf1,Dynll1,Adam19,Glis2,Stc1,Eln,Lrrk1,Ctsz,Myh9,Etv4,Ptgis,Wnt9b,Sparc,Rcn3,Apaf1,Egfr,Fstl3,Havcr2,Sdc1,Fam20a,Itgb3,Zfp36l1,Actn1,Fbln5,Tshz3,Dbn1,Hexb,Thbs4,Clu,Loxl2,Bmp1,Matn2,Itga5,Pde1b,Snai2,Robo1,Runx1,Wnt10b,Nfatc4,Tnfrsf12a,Lox,Atp8b1,Fbn2,Anxa1,Pcs…
GO Process	GO:0007166	Cell surface receptor signaling pathway	189	2010	0.33	1.15	9.57e-19	10090.ENSMUSP00000000122,10090.ENSMUSP00000000194,10090.ENSMUSP00000000579,10090.ENSMUSP00000001547,10090.ENSMUSP00000002180,10090.ENSMUSP00000002677,10090.ENSMUSP00000002976,10090.ENSMUSP00000003274,10090.ENSMUSP00000003370,10090.ENSMUSP00000003659,10090.ENSMUSP00000003687,10090.ENSMUSP00000003808,10090.ENSMUSP00000004622,10090.ENSMUSP00000005218,10090.ENSMUSP00000005255,10090.ENSMUSP00000005406…	Ngfr,Ccl12,Sox9,Col1a1,Spi1,Axl,Il17ra,Ebi3,Hck,Comp,Tgfb3,Gdf15,Gab2,Cd44,Ccn4,App,Tgfbr1,Crlf1,Ifi211,Lbp,Wnt9b,Frk,Egfr,Shc2,Sdc1,Itgb3,Nedd9,Ly86,Nkd2,Tnfrsf10b,Itga5,Snai2,Robo1,Wnt10b,Clec4n,Nfatc4,Tnfrsf12a,Lox,Anxa1,Ms4a7,Ms4a6d,Itgb8,Irf7,Il1r1,Bok,Tnfrsf11a,Fcgr2b,Vim,Frzb,Tyro3,Tlr2,Sfrp2,Fcgr1,Ift74,Tnfrsf1b,Ptch2,Ereg,Oasl2,Col1a2,Clec4d,Tyrobp,Il4ra,Pak1,Adgra2,Col4a1,Col4a2,Sfrp1,C…
GO Component	GO:0009986	Cell surface	125	1070	0.42	1.35	1.34e-18	10090.ENSMUSP00000000122,10090.ENSMUSP00000001963,10090.ENSMUSP00000002677,10090.ENSMUSP00000003274,10090.ENSMUSP00000003687,10090.ENSMUSP00000004728,10090.ENSMUSP00000005218,10090.ENSMUSP00000005406,10090.ENSMUSP00000007757,10090.ENSMUSP00000008032,10090.ENSMUSP00000015664,10090.ENSMUSP00000015667,10090.ENSMUSP00000016168,10090.ENSMUSP00000016400,10090.ENSMUSP00000017610,10090.ENSMUSP00000018737…	Ngfr,Ace,Axl,Ebi3,Tgfb3,Cd33,Cd44,App,Tgfbr1,Crlf1,Ctsk,Ctss,Lbp,Ctsz,Timp2,Sparc,Egfr,Havcr2,Sdc1,Itgb3,Nid2,Clu,Tnfrsf10b,Itga5,Robo1,Clec4n,Tnfrsf12a,Anxa1,Itgb8,Il1r1,Serpine2,Tnfrsf11a,Slamf9,Fcgr2b,Mrc1,Tyro3,Ccn5,Anxa5,Vcam1,Tlr2,Fcgr1,Mxra8,Clec4d,Clec4a2,Cd9,Siglece,Tyrobp,Il4ra,Bgn,Adgra2,Sfrp1,Cx3cl1,Mcam,Anxa2,Itga11,Slc7a5,Lrp1,Thbs1,Antxr1,Cxcl10,Ror1,Capn5,Ckap4,Tnfrsf26,Cd14,F2r,T…
GO Process	GO:0040012	Regulation of locomotion	129	1114	0.42	1.34	1.55e-18	10090.ENSMUSP00000000122,10090.ENSMUSP00000000194,10090.ENSMUSP00000000579,10090.ENSMUSP00000000769,10090.ENSMUSP00000001547,10090.ENSMUSP00000001963,10090.ENSMUSP00000002180,10090.ENSMUSP00000002303,10090.ENSMUSP00000004622,10090.ENSMUSP00000005255,10090.ENSMUSP00000005406,10090.ENSMUSP00000005548,10090.ENSMUSP00000006559,10090.ENSMUSP00000007757,10090.ENSMUSP00000014957,10090.ENSMUSP00000016168…	Ngfr,Ccl12,Sox9,Serpinf1,Col1a1,Ace,Spi1,Rhoc,Gab2,Ccn4,App,Hmox1,Tpbg,Tgfbr1,Stc1,Lbp,Sparc,Cxcl16,Egfr,Itgb3,Cygb,Nedd9,Dbn1,Plk2,Thbs4,Itga5,Snai2,Robo1,Pla2g7,Fbn2,Anxa1,Pcsk5,Il1r1,Lamc2,Vim,Mdk,Anxa5,S100a11,Tlr2,Sfrp2,Glipr2,Emilin1,Anxa3,Gpnmb,Cd9,Nox4,Pak1,Adgra2,Sfrp1,Mmp2,Cx3cl1,Mcam,Nckap1l,Igsf10,Rap2b,Serpine1,Chst2,Lrp1,Thbs1,Grn,Cxcl10,C3ar1,Ptger4,Snai1,D1Ertd622e,Adgrg3,Gpr183,S…
GO Process	GO:0002376	Immune system process	203	2249	0.31	1.11	1.62e-18	10090.ENSMUSP00000000194,10090.ENSMUSP00000000326,10090.ENSMUSP00000001652,10090.ENSMUSP00000001963,10090.ENSMUSP00000002180,10090.ENSMUSP00000002677,10090.ENSMUSP00000002976,10090.ENSMUSP00000003274,10090.ENSMUSP00000003370,10090.ENSMUSP00000004622,10090.ENSMUSP00000005218,10090.ENSMUSP00000005255,10090.ENSMUSP00000005406,10090.ENSMUSP00000005548,10090.ENSMUSP00000006912,10090.ENSMUSP00000007757…	Ccl12,Bcl6b,Bdkrb2,Ace,Spi1,Axl,Il17ra,Ebi3,Hck,Gab2,Cd44,Ccn4,App,Hmox1,Pip4k2a,Tgfbr1,Ifi211,Tnfaip8l2,Lrrk1,Cybb,Ctsk,Ctss,Lbp,Myh9,Dhx58,Cd68,Cxcl16,Frk,Fstl3,Havcr2,Fkbp1b,Zfp36l1,Actn1,Nedd9,Ly86,Clu,Pde1b,Snai2,Runx1,Wnt10b,Serping1,Clec4n,Anxa1,Slc15a3,Itgb8,Irf7,Tnfrsf11a,Slamf9,Fcgr2b,Mrc1,Vim,Mdk,Tyro3,Ptx3,Vcam1,Tlr2,Sfrp2,Fcgr1,Tnfrsf1b,Anxa3,Oasl2,Clec4d,Clec4a2,Tyrobp,Ddias,Il4ra,I…
GO Process	GO:2000145	Regulation of cell motility	125	1066	0.42	1.35	2.49e-18	10090.ENSMUSP00000000122,10090.ENSMUSP00000000194,10090.ENSMUSP00000000579,10090.ENSMUSP00000000769,10090.ENSMUSP00000001547,10090.ENSMUSP00000001963,10090.ENSMUSP00000002180,10090.ENSMUSP00000002303,10090.ENSMUSP00000004622,10090.ENSMUSP00000005255,10090.ENSMUSP00000005406,10090.ENSMUSP00000005548,10090.ENSMUSP00000007757,10090.ENSMUSP00000014957,10090.ENSMUSP00000016168,10090.ENSMUSP00000018737…	Ngfr,Ccl12,Sox9,Serpinf1,Col1a1,Ace,Spi1,Rhoc,Gab2,Ccn4,App,Hmox1,Tgfbr1,Stc1,Lbp,Sparc,Cxcl16,Egfr,Itgb3,Cygb,Nedd9,Plk2,Thbs4,Itga5,Snai2,Robo1,Pla2g7,Fbn2,Anxa1,Pcsk5,Il1r1,Lamc2,Vim,Mdk,Anxa5,S100a11,Tlr2,Sfrp2,Glipr2,Emilin1,Anxa3,Gpnmb,Cd9,Nox4,Pak1,Adgra2,Sfrp1,Mmp2,Cx3cl1,Mcam,Nckap1l,Igsf10,Rap2b,Serpine1,Chst2,Lrp1,Thbs1,Grn,Cxcl10,C3ar1,Ptger4,Snai1,D1Ertd622e,Adgrg3,Gpr183,S1pr2,Fn1,P…
UniProt Keywords	KW-0176	Collagen	34	78	0.99	2.82	2.65e-18	10090.ENSMUSP00000001147,10090.ENSMUSP00000001181,10090.ENSMUSP00000001547,10090.ENSMUSP00000004201,10090.ENSMUSP00000017590,10090.ENSMUSP00000023075,10090.ENSMUSP00000028280,10090.ENSMUSP00000030372,10090.ENSMUSP00000031055,10090.ENSMUSP00000031668,10090.ENSMUSP00000033898,10090.ENSMUSP00000033899,10090.ENSMUSP00000035802,10090.ENSMUSP00000036747,10090.ENSMUSP00000040246,10090.ENSMUSP00000043816…	Col6a1,Col6a2,Col1a1,Col5a3,C1qtnf1,C1qtnf6,Col5a1,Col9a2,Emilin1,Col1a2,Col4a1,Col4a2,Col16a1,C1qc,C1qb,Col27a1,C1qa,C1qtnf2,Cthrc1,Col8a2,Col12a1,C1qtnf7,Col5a2,Col3a1,Col8a1,Col15a1,Col18a1,Col14a1,C1qtnf3,Col7a1,Col4a5,Eda,C1qtnf5,Colec12
STRING clusters	CL:3045	Mixed, incl. Elastic fibre formation, and Matrix metalloproteinases	31	52	1.13	3.14	3.49e-18	10090.ENSMUSP00000000707,10090.ENSMUSP00000005218,10090.ENSMUSP00000015138,10090.ENSMUSP00000015664,10090.ENSMUSP00000017610,10090.ENSMUSP00000021603,10090.ENSMUSP00000022660,10090.ENSMUSP00000022693,10090.ENSMUSP00000025409,10090.ENSMUSP00000033741,10090.ENSMUSP00000034187,10090.ENSMUSP00000035489,10090.ENSMUSP00000038971,10090.ENSMUSP00000048334,10090.ENSMUSP00000050581,10090.ENSMUSP00000057406…	Loxl3,Cd44,Eln,Ctsk,Timp2,Fbln5,Loxl2,Bmp1,Lox,Bgn,Mmp2,Fmod,Mfap4,Fbln2,Snai1,Loxl1,Efemp2,Mfap2,Postn,Ltbp3,Spp1,Mmp14,Adamtsl2,Fbn1,Dcn,Vcan,Ltbp2,Timp1,Mfap5,Loxl4,Adamts4
Monarch	MP:0005397	Hematopoietic system phenotype	273	3444	0.25	1	3.91e-18	10090.ENSMUSP00000000122,10090.ENSMUSP00000000326,10090.ENSMUSP00000000769,10090.ENSMUSP00000001547,10090.ENSMUSP00000001963,10090.ENSMUSP00000002152,10090.ENSMUSP00000002180,10090.ENSMUSP00000002327,10090.ENSMUSP00000002976,10090.ENSMUSP00000003274,10090.ENSMUSP00000003370,10090.ENSMUSP00000003445,10090.ENSMUSP00000003687,10090.ENSMUSP00000003808,10090.ENSMUSP00000004587,10090.ENSMUSP00000004622…	Ngfr,Bcl6b,Serpinf1,Col1a1,Ace,Bbc3,Spi1,Def6,Il17ra,Ebi3,Hck,Fkbp11,Tgfb3,Gdf15,Clec11a,Gab2,Cd33,Cd44,App,Hmox1,Clic1,Tgfbr1,Crlf1,Dynll1,Scarf2,Tnfaip8l2,Lrrk1,Cybb,Ctsk,Ctss,Myh9,Timp2,Dhx58,Mybl2,Ptgis,Sparc,Cd68,Cxcl16,Egfr,Havcr2,Sdc1,Arsg,Itgb3,Zfp36l1,Nedd9,Ly86,Dbn1,Hexb,Thbs4,Epsti1,Tnfrsf10b,Pde1b,Litaf,Snai2,Tmem45a,Chaf1b,Runx1,Clec4n,Nfatc4,Atp8b1,Anxa1,Pcsk5,Slc15a3,Itgb8,Irf7,Il1…
Monarch	MP:0002420	Abnormal adaptive immunity	145	1345	0.38	1.26	4.23e-18	10090.ENSMUSP00000000326,10090.ENSMUSP00000001547,10090.ENSMUSP00000002152,10090.ENSMUSP00000002327,10090.ENSMUSP00000002976,10090.ENSMUSP00000003274,10090.ENSMUSP00000003370,10090.ENSMUSP00000004622,10090.ENSMUSP00000005218,10090.ENSMUSP00000007757,10090.ENSMUSP00000013851,10090.ENSMUSP00000015277,10090.ENSMUSP00000015484,10090.ENSMUSP00000015664,10090.ENSMUSP00000015667,10090.ENSMUSP00000016168…	Bcl6b,Col1a1,Bbc3,Def6,Il17ra,Ebi3,Hck,Gab2,Cd44,Tgfbr1,Tnfaip8l2,Lrrk1,Cybb,Ctsk,Ctss,Lbp,Myh9,Dhx58,Cd68,Havcr2,Sdc1,Itgb3,Nedd9,Ly86,C1qtnf6,Litaf,Runx1,Clec4n,Anxa1,Il1r1,Rgs16,Slamf9,Fcgr2b,Mrc1,Vim,Mdk,Anxa5,Ptx3,Vcam1,Tlr2,Fcgr1,Cd72,Tnfrsf1b,Fscn1,Gpnmb,Hpgds,Clec4d,Clec4a2,Siglece,Tyrobp,Il4ra,Pak1,Cx3cl1,Mcam,Nckap1l,Slfn2,Bub1b,Orai2,Rasa4,Chst2,Nfkbiz,Gpr34,Efhd2,Grn,Cxcl10,C3ar1,Ptge…
COMPARTMENTS	GOCC:0005886	Plasma membrane	260	3267	0.25	1	5.71e-18	10090.ENSMUSP00000000122,10090.ENSMUSP00000001051,10090.ENSMUSP00000001109,10090.ENSMUSP00000001147,10090.ENSMUSP00000001181,10090.ENSMUSP00000001652,10090.ENSMUSP00000001963,10090.ENSMUSP00000002303,10090.ENSMUSP00000002677,10090.ENSMUSP00000002976,10090.ENSMUSP00000003370,10090.ENSMUSP00000003687,10090.ENSMUSP00000004728,10090.ENSMUSP00000005218,10090.ENSMUSP00000005406,10090.ENSMUSP00000005548…	Ngfr,S100a6,Mfsd10,Col6a1,Col6a2,Bdkrb2,Ace,Rhoc,Axl,Il17ra,Hck,Tgfb3,Cd33,Cd44,App,Hmox1,Tpbg,Tgfbr1,Kcnd1,Clip3,Cybb,Ctsk,Myh9,Cacnb1,Ptgis,Wnt9b,Cd68,Egfr,Havcr2,Sdc1,Itgb3,Abcc3,Nedd9,Dbn1,Nkd2,Nid2,Clu,Tnfrsf10b,Itga5,Tmem45a,Robo1,Tnfrsf12a,Atp8b1,Slc6a7,Anxa1,Pcsk5,Itgb8,Farp1,Il1r1,Serpine2,Tnfrsf11a,Gpr39,Fcgr2b,Mrc1,Vim,Mastl,Tyro3,Cpxm1,Ccn5,Anxa5,Vcam1,Tlr2,Fcgr1,Mmp16,Nsg1,Emilin1,Fs…
GO Process	GO:0009966	Regulation of signal transduction	246	3013	0.26	1.02	7.06e-18	10090.ENSMUSP00000000122,10090.ENSMUSP00000000194,10090.ENSMUSP00000000579,10090.ENSMUSP00000000707,10090.ENSMUSP00000001547,10090.ENSMUSP00000001652,10090.ENSMUSP00000002152,10090.ENSMUSP00000002180,10090.ENSMUSP00000002677,10090.ENSMUSP00000003268,10090.ENSMUSP00000003687,10090.ENSMUSP00000003808,10090.ENSMUSP00000005218,10090.ENSMUSP00000005255,10090.ENSMUSP00000005406,10090.ENSMUSP00000005532…	Ngfr,Ccl12,Sox9,Loxl3,Col1a1,Bdkrb2,Bbc3,Spi1,Axl,Sh3gl1,Tgfb3,Gdf15,Cd44,Ccn4,App,Nid1,Hmox1,Tpbg,Pip4k2a,Tgfbr1,Glis2,Lrrk1,Lbp,C1qtnf1,Timp2,Dhx58,Ptgis,Rcn3,Apaf1,Egfr,Shc2,Fstl3,Havcr2,Itgb3,Ly86,Prelid1,Dbn1,Nkd2,Pbk,Clu,Litaf,Snai2,Robo1,Runx1,Wnt10b,Clec4n,Nfatc4,Tnfrsf12a,Lox,Fbn2,Pcsk5,Slc15a3,Rnf165,Irf7,Il1r1,Serpine2,Bok,Tnfrsf11a,Gpr39,Rgs16,Lamc1,Fcgr2b,Frzb,Creb3l1,Mdk,Tyro3,Rad51…
COMPARTMENTS	GOCC:0009986	Cell surface	92	655	0.5	1.51	9.71e-18	10090.ENSMUSP00000000122,10090.ENSMUSP00000001963,10090.ENSMUSP00000002677,10090.ENSMUSP00000003687,10090.ENSMUSP00000004728,10090.ENSMUSP00000005218,10090.ENSMUSP00000005406,10090.ENSMUSP00000007757,10090.ENSMUSP00000015664,10090.ENSMUSP00000015667,10090.ENSMUSP00000017610,10090.ENSMUSP00000018737,10090.ENSMUSP00000020329,10090.ENSMUSP00000020668,10090.ENSMUSP00000020911,10090.ENSMUSP00000021028…	Ngfr,Ace,Axl,Tgfb3,Cd33,Cd44,App,Tgfbr1,Ctsk,Ctss,Timp2,Sparc,Egfr,Havcr2,Sdc1,Itgb3,Clu,Tnfrsf10b,Itga5,Tnfrsf12a,Anxa1,Il1r1,Serpine2,Tnfrsf11a,Slamf9,Fcgr2b,Mrc1,Tyro3,Anxa5,Vcam1,Tlr2,Fcgr1,Mxra8,Cd9,Siglece,Tyrobp,Bgn,Adgra2,Sfrp1,Cx3cl1,Mcam,Anxa2,Slc7a5,Lrp1,Thbs1,Antxr1,Cxcl10,Cd14,F2r,Tgfbr2,Clec12a,Adamts15,Itgb5,Lilrb4a,Fcgr4,Fcer1g,Icam1,Adgre1,Arsb,P2rx7,Ptn,Fap,Lrp8,Anpep,Lpar1,Nlgn…
GO Process	GO:0051128	Regulation of cellular component organization	218	2546	0.28	1.06	1.27e-17	10090.ENSMUSP00000000122,10090.ENSMUSP00000000579,10090.ENSMUSP00000000769,10090.ENSMUSP00000001963,10090.ENSMUSP00000002152,10090.ENSMUSP00000002303,10090.ENSMUSP00000002677,10090.ENSMUSP00000003268,10090.ENSMUSP00000003370,10090.ENSMUSP00000003687,10090.ENSMUSP00000003808,10090.ENSMUSP00000005218,10090.ENSMUSP00000005255,10090.ENSMUSP00000005406,10090.ENSMUSP00000005532,10090.ENSMUSP00000006559…	Ngfr,Sox9,Serpinf1,Ace,Bbc3,Rhoc,Axl,Sh3gl1,Hck,Tgfb3,Gdf15,Cd44,Ccn4,App,Nid1,Tpbg,Pip4k2a,Tgfbr1,Dynll1,Clip3,Eln,Lbp,Ctsz,Myh9,Sparc,Cxcl16,Egfr,Sdc1,Fkbp1b,Itgb3,Fbln5,Nedd9,Prelid1,Dbn1,Plk2,Clu,Snai2,Robo1,Wnt10b,Nfatc4,Tnfrsf12a,Atp8b1,Anxa1,Pcsk5,Farp1,Serpine2,Bok,Lamc1,Fcgr2b,Vim,Col5a1,Frzb,Mdk,Ccn5,Gpsm2,Tlr2,Sfrp2,Snx7,Fcgr1,Tnfrsf1b,Ptch2,Cda,Angptl7,Cgref1,Emilin1,Ereg,Kntc1,Fscn1,…
Monarch	MP:0001545	Abnormal hematopoietic system physiology	150	1448	0.37	1.21	2.07e-17	10090.ENSMUSP00000000326,10090.ENSMUSP00000001547,10090.ENSMUSP00000002152,10090.ENSMUSP00000002180,10090.ENSMUSP00000002327,10090.ENSMUSP00000002976,10090.ENSMUSP00000003274,10090.ENSMUSP00000003370,10090.ENSMUSP00000003808,10090.ENSMUSP00000004622,10090.ENSMUSP00000005218,10090.ENSMUSP00000005548,10090.ENSMUSP00000007257,10090.ENSMUSP00000007757,10090.ENSMUSP00000013851,10090.ENSMUSP00000015277…	Bcl6b,Col1a1,Bbc3,Spi1,Def6,Il17ra,Ebi3,Hck,Gdf15,Gab2,Cd44,Hmox1,Clic1,Tgfbr1,Tnfaip8l2,Lrrk1,Cybb,Ctsk,Ctss,Myh9,Dhx58,Mybl2,Cd68,Havcr2,Sdc1,Itgb3,Nedd9,Ly86,Litaf,Chaf1b,Runx1,Clec4n,Anxa1,Il1r1,Rgs16,Fcgr2b,Mrc1,Vim,Mdk,Ptx3,Vcam1,Tlr2,Fcgr1,Cd72,Tnfrsf1b,Fscn1,Clec4d,Clec4a2,Siglece,Tyrobp,Il4ra,Pak1,Mmp2,Il10ra,Mcam,Anxa2,Nckap1l,Slfn2,Bub1b,Orai2,Rasa4,Chst2,Nfkbiz,Eef1a1,Gpr34,Efhd2,Grn,…
GO Process	GO:0006954	Inflammatory response	82	539	0.53	1.58	3.01e-17	10090.ENSMUSP00000000194,10090.ENSMUSP00000000707,10090.ENSMUSP00000001652,10090.ENSMUSP00000002677,10090.ENSMUSP00000002976,10090.ENSMUSP00000003370,10090.ENSMUSP00000005218,10090.ENSMUSP00000005406,10090.ENSMUSP00000005548,10090.ENSMUSP00000015484,10090.ENSMUSP00000016168,10090.ENSMUSP00000018918,10090.ENSMUSP00000020329,10090.ENSMUSP00000020668,10090.ENSMUSP00000020911,10090.ENSMUSP00000021506…	Ccl12,Loxl3,Bdkrb2,Axl,Il17ra,Hck,Cd44,App,Hmox1,Cybb,Lbp,Cd68,Egfr,Havcr2,Sdc1,Serpina3n,Ly86,Clu,Pla2g7,Anxa1,Il1r1,Mdk,Vcam1,Tlr2,Fcgr1,Tnfrsf1b,Siglece,Tyrobp,Nupr1,Il4ra,Cx3cl1,Chst2,Nfkbiz,Tlr13,Lrp1,Thbs1,Stab1,Grn,Cxcl10,C3ar1,Ptger4,C1qa,D1Ertd622e,Fn1,Pstpip1,Cd14,Lxn,F2r,Tlr6,Pld4,Prcp,Serpinb1a,Lilrb4a,Fcer1g,Icam1,Ccl21a,P2rx7,Ptn,Ass1,Rtn4,Ccr5,Cfh,Tlr7,Tlr8,Trem2,Cysltr1,Csf1r,Timp…
GO Process	GO:0051240	Positive regulation of multicellular organismal process	167	1733	0.34	1.15	3.03e-17	10090.ENSMUSP00000000122,10090.ENSMUSP00000000579,10090.ENSMUSP00000000769,10090.ENSMUSP00000001547,10090.ENSMUSP00000001963,10090.ENSMUSP00000002677,10090.ENSMUSP00000002976,10090.ENSMUSP00000003687,10090.ENSMUSP00000005255,10090.ENSMUSP00000005406,10090.ENSMUSP00000005548,10090.ENSMUSP00000006559,10090.ENSMUSP00000007757,10090.ENSMUSP00000009340,10090.ENSMUSP00000015484,10090.ENSMUSP00000016168…	Ngfr,Sox9,Serpinf1,Col1a1,Ace,Axl,Il17ra,Tgfb3,Ccn4,App,Hmox1,Tpbg,Tgfbr1,Ifi211,Cybb,Lbp,Cacnb1,C1qtnf1,Etv4,Dhx58,Ptgis,Egfr,Havcr2,Itgb3,Zfp36l1,Nedd9,Dbn1,Clu,Loxl2,Bmp1,Itga5,Robo1,Runx1,Wnt10b,Clec4n,Nfatc4,Tnfrsf12a,Fbn2,Anxa1,Itgb8,Irf7,Ecrg4,Il1r1,Serpine2,Tnfrsf11a,Vim,Gatm,Mdk,Tlr2,Sfrp2,Fcgr1,Ddah1,Glipr2,Tnfrsf1b,Emilin1,Ereg,Anxa3,Tyrobp,Il4ra,Pak1,Vkorc1,Star,Cx3cl1,Anxa2,Ppib,Ncka…
GO Process	GO:0048518	Positive regulation of biological process	432	6612	0.17	0.85	3.06e-17	10090.ENSMUSP00000000122,10090.ENSMUSP00000000194,10090.ENSMUSP00000000579,10090.ENSMUSP00000000707,10090.ENSMUSP00000000769,10090.ENSMUSP00000001547,10090.ENSMUSP00000001963,10090.ENSMUSP00000002152,10090.ENSMUSP00000002180,10090.ENSMUSP00000002303,10090.ENSMUSP00000002677,10090.ENSMUSP00000002976,10090.ENSMUSP00000003268,10090.ENSMUSP00000003370,10090.ENSMUSP00000003438,10090.ENSMUSP00000003659…	Ngfr,Ccl12,Sox9,Loxl3,Serpinf1,Col1a1,Ace,Bbc3,Spi1,Rhoc,Axl,Il17ra,Sh3gl1,Hck,Mob3a,Comp,Sec14l2,Tgfb3,Gdf15,Clec11a,Gab2,Cd33,Cd44,Ccn4,App,Nid1,Hmox1,Tpbg,Pip4k2a,Ddah2,Clic1,Tgfbr1,Crlf1,Dynll1,Ifi211,Adam19,Clip3,Glis2,Stc1,Lrrk1,Cybb,Ctss,Lbp,Ctsz,Myh9,Cacnb1,C1qtnf1,Timp2,Etv4,Dhx58,Mybl2,Ptgis,Sparc,Cxcl16,Rcn3,Apaf1,Pcbd1,Egfr,Shc2,Fstl3,Havcr2,Sdc1,Fam20a,Fkbp1b,Itgb3,Rab15,Zfp36l1,Actn…
Reactome	MMU-1650814	Collagen biosynthesis and modifying enzymes	31	63	1.04	2.81	5.7e-17	10090.ENSMUSP00000001147,10090.ENSMUSP00000001181,10090.ENSMUSP00000001547,10090.ENSMUSP00000004201,10090.ENSMUSP00000022693,10090.ENSMUSP00000023958,10090.ENSMUSP00000028280,10090.ENSMUSP00000030372,10090.ENSMUSP00000031668,10090.ENSMUSP00000031731,10090.ENSMUSP00000033898,10090.ENSMUSP00000033899,10090.ENSMUSP00000034947,10090.ENSMUSP00000035802,10090.ENSMUSP00000038056,10090.ENSMUSP00000040171…	Col6a1,Col6a2,Col1a1,Col5a3,Bmp1,P3h3,Col5a1,Col9a2,Col1a2,Pcolce,Col4a1,Col4a2,Ppib,Col16a1,P3h2,Adamts2,Col27a1,P4ha3,Col8a2,Col12a1,Crtap,Col5a2,Col3a1,Col8a1,P3h1,Col15a1,Col18a1,Col14a1,Col7a1,Col4a5,Col22a1
GO Process	GO:0032502	Developmental process	402	6028	0.18	0.86	6.18e-17	10090.ENSMUSP00000000122,10090.ENSMUSP00000000194,10090.ENSMUSP00000000579,10090.ENSMUSP00000000707,10090.ENSMUSP00000000769,10090.ENSMUSP00000001147,10090.ENSMUSP00000001547,10090.ENSMUSP00000001963,10090.ENSMUSP00000002180,10090.ENSMUSP00000002303,10090.ENSMUSP00000002677,10090.ENSMUSP00000003370,10090.ENSMUSP00000003659,10090.ENSMUSP00000003687,10090.ENSMUSP00000004622,10090.ENSMUSP00000005218…	Ngfr,Ccl12,Sox9,Loxl3,Serpinf1,Col6a1,Col1a1,Ace,Spi1,Rhoc,Axl,Hck,Comp,Tgfb3,Gab2,Cd44,Ccn4,App,Nid1,Hmox1,Rcn1,Elovl1,Tpbg,Pip4k2a,Tgfbr1,Crlf1,Dynll1,Adam19,Clip3,Glis2,Stc1,Eln,Lrrk1,Ctsz,Myh9,Etv4,Ptgis,Wnt9b,Sparc,Cd68,Rcn3,Frk,Apaf1,Egfr,Fstl3,Havcr2,Sdc1,Fam20a,Itgb3,Zfp36l1,Actn1,Fbln5,Tshz3,Dbn1,Hexb,Thbs4,Clu,Loxl2,Bmp1,Matn2,Itga5,Pde1b,Snai2,Robo1,Runx1,Wnt10b,Serping1,Nfatc4,Tnfrsf1…
GO Process	GO:0016477	Cell migration	115	976	0.42	1.32	6.4e-17	10090.ENSMUSP00000000194,10090.ENSMUSP00000002303,10090.ENSMUSP00000002677,10090.ENSMUSP00000002976,10090.ENSMUSP00000004622,10090.ENSMUSP00000005218,10090.ENSMUSP00000006559,10090.ENSMUSP00000007757,10090.ENSMUSP00000016168,10090.ENSMUSP00000016771,10090.ENSMUSP00000019064,10090.ENSMUSP00000020329,10090.ENSMUSP00000020911,10090.ENSMUSP00000021028,10090.ENSMUSP00000021794,10090.ENSMUSP00000022169…	Ccl12,Rhoc,Axl,Il17ra,Gab2,Cd44,Tpbg,Tgfbr1,Lbp,Myh9,Cxcl16,Egfr,Sdc1,Itgb3,Nedd9,Hexb,Thbs4,Loxl2,Matn2,Itga5,Snai2,Robo1,Tnfrsf12a,Lox,Anxa1,Itgb8,Lamc1,Slamf9,Col5a1,Mdk,Tyro3,Vcam1,Tlr2,Emilin1,Fscn1,Cd9,Pak1,Adgra2,Mmp2,Cx3cl1,Itga11,Ppib,Nckap1l,Trim46,Tspo,Ptk7,Thbs1,Svep1,Anln,Cxcl10,Ch25h,Dclk1,Snai1,D1Ertd622e,Gpr183,Fn1,Adamts12,Itgbl1,Tubb2a,Itgb5,Cthrc1,Rab13,Cd248,Carmil1,Megf10,Tub…
Monarch	MP:0001819	Abnormal immune cell physiology	138	1293	0.38	1.23	7.32e-17	10090.ENSMUSP00000000326,10090.ENSMUSP00000001547,10090.ENSMUSP00000002152,10090.ENSMUSP00000002327,10090.ENSMUSP00000002976,10090.ENSMUSP00000003274,10090.ENSMUSP00000003370,10090.ENSMUSP00000004622,10090.ENSMUSP00000005218,10090.ENSMUSP00000007757,10090.ENSMUSP00000013851,10090.ENSMUSP00000015277,10090.ENSMUSP00000015484,10090.ENSMUSP00000015664,10090.ENSMUSP00000015667,10090.ENSMUSP00000016771…	Bcl6b,Col1a1,Bbc3,Def6,Il17ra,Ebi3,Hck,Gab2,Cd44,Tgfbr1,Tnfaip8l2,Lrrk1,Cybb,Ctsk,Ctss,Myh9,Dhx58,Cd68,Havcr2,Sdc1,Itgb3,Nedd9,Ly86,Litaf,Runx1,Clec4n,Anxa1,Il1r1,Rgs16,Slamf9,Fcgr2b,Mrc1,Vim,Mdk,Ptx3,Vcam1,Tlr2,Fcgr1,Cd72,Tnfrsf1b,Fscn1,Gpnmb,Clec4d,Clec4a2,Siglece,Tyrobp,Il4ra,Pak1,Cx3cl1,Mcam,Nckap1l,Slfn2,Bub1b,Orai2,Rasa4,Chst2,Nfkbiz,Gpr34,Efhd2,Grn,Cxcl10,C3ar1,Ptger4,Ch25h,Adgrg3,Gpr183,P…
Monarch	MP:0002421	Abnormal cell-mediated immunity	139	1310	0.38	1.22	7.37e-17	10090.ENSMUSP00000000326,10090.ENSMUSP00000001547,10090.ENSMUSP00000002152,10090.ENSMUSP00000002327,10090.ENSMUSP00000002976,10090.ENSMUSP00000003274,10090.ENSMUSP00000003370,10090.ENSMUSP00000004622,10090.ENSMUSP00000005218,10090.ENSMUSP00000007757,10090.ENSMUSP00000013851,10090.ENSMUSP00000015277,10090.ENSMUSP00000015484,10090.ENSMUSP00000015664,10090.ENSMUSP00000015667,10090.ENSMUSP00000016771…	Bcl6b,Col1a1,Bbc3,Def6,Il17ra,Ebi3,Hck,Gab2,Cd44,Tgfbr1,Tnfaip8l2,Lrrk1,Cybb,Ctsk,Ctss,Myh9,Dhx58,Cd68,Havcr2,Sdc1,Itgb3,Nedd9,Ly86,Litaf,Runx1,Clec4n,Anxa1,Il1r1,Rgs16,Slamf9,Fcgr2b,Mrc1,Vim,Mdk,Anxa5,Ptx3,Vcam1,Tlr2,Fcgr1,Cd72,Tnfrsf1b,Fscn1,Gpnmb,Clec4d,Clec4a2,Siglece,Tyrobp,Il4ra,Pak1,Cx3cl1,Mcam,Nckap1l,Slfn2,Bub1b,Orai2,Rasa4,Chst2,Nfkbiz,Gpr34,Efhd2,Grn,Cxcl10,C3ar1,Ptger4,Ch25h,Adgrg3,Gp…
Reactome	MMU-2022090	Assembly of collagen fibrils and other multimeric structures	28	48	1.12	2.95	8.33e-17	10090.ENSMUSP00000000707,10090.ENSMUSP00000001147,10090.ENSMUSP00000001181,10090.ENSMUSP00000001547,10090.ENSMUSP00000004201,10090.ENSMUSP00000015667,10090.ENSMUSP00000022660,10090.ENSMUSP00000022693,10090.ENSMUSP00000025409,10090.ENSMUSP00000028280,10090.ENSMUSP00000030372,10090.ENSMUSP00000031668,10090.ENSMUSP00000031731,10090.ENSMUSP00000033898,10090.ENSMUSP00000033899,10090.ENSMUSP00000043816…	Loxl3,Col6a1,Col6a2,Col1a1,Col5a3,Ctss,Loxl2,Bmp1,Lox,Col5a1,Col9a2,Col1a2,Pcolce,Col4a1,Col4a2,Col27a1,Loxl1,Col8a2,Col12a1,Col5a2,Col3a1,Col8a1,Col15a1,Col18a1,Col14a1,Col7a1,Col4a5,Loxl4
InterPro	IPR008160	Collagen triple helix repeat	34	75	1.01	2.7	9.11e-17	10090.ENSMUSP00000001147,10090.ENSMUSP00000001181,10090.ENSMUSP00000001547,10090.ENSMUSP00000004201,10090.ENSMUSP00000017590,10090.ENSMUSP00000023075,10090.ENSMUSP00000028280,10090.ENSMUSP00000030372,10090.ENSMUSP00000031055,10090.ENSMUSP00000031668,10090.ENSMUSP00000033898,10090.ENSMUSP00000033899,10090.ENSMUSP00000035802,10090.ENSMUSP00000036747,10090.ENSMUSP00000040246,10090.ENSMUSP00000043816…	Col6a1,Col6a2,Col1a1,Col5a3,C1qtnf1,C1qtnf6,Col5a1,Col9a2,Emilin1,Col1a2,Col4a1,Col4a2,Col16a1,C1qc,C1qb,Col27a1,C1qa,C1qtnf2,Col8a2,Col12a1,C1qtnf7,Col5a2,Col3a1,Col8a1,Col15a1,Col18a1,Col14a1,C1qtnf3,Col7a1,Col4a5,C1qtnf5,Col22a1,Col6a3,Colec12
GO Process	GO:0048513	Animal organ development	274	3588	0.23	0.96	1.02e-16	10090.ENSMUSP00000000122,10090.ENSMUSP00000000579,10090.ENSMUSP00000000707,10090.ENSMUSP00000000769,10090.ENSMUSP00000001547,10090.ENSMUSP00000001963,10090.ENSMUSP00000002180,10090.ENSMUSP00000002677,10090.ENSMUSP00000003659,10090.ENSMUSP00000003687,10090.ENSMUSP00000004622,10090.ENSMUSP00000005218,10090.ENSMUSP00000005255,10090.ENSMUSP00000005406,10090.ENSMUSP00000005532,10090.ENSMUSP00000005548…	Ngfr,Sox9,Loxl3,Serpinf1,Col1a1,Ace,Spi1,Axl,Comp,Tgfb3,Gab2,Cd44,Ccn4,App,Nid1,Hmox1,Rcn1,Elovl1,Pip4k2a,Tgfbr1,Crlf1,Adam19,Glis2,Stc1,Eln,Lrrk1,Ctsz,Myh9,Etv4,Ptgis,Wnt9b,Sparc,Rcn3,Apaf1,Egfr,Fstl3,Sdc1,Fam20a,Zfp36l1,Actn1,Fbln5,Tshz3,Clu,Loxl2,Bmp1,Pde1b,Snai2,Robo1,Runx1,Wnt10b,Nfatc4,Lox,Atp8b1,Fbn2,Anxa1,Pcsk5,Itgb8,Tyms,Serpine2,Bok,Tnfrsf11a,Lamc1,Lamc2,Slamf9,Fcgr2b,Vim,Col5a1,Frzb,Md…
Reactome	MMU-216083	Integrin cell surface interactions	32	73	0.99	2.65	1.29e-16	10090.ENSMUSP00000001147,10090.ENSMUSP00000001181,10090.ENSMUSP00000001547,10090.ENSMUSP00000003659,10090.ENSMUSP00000004201,10090.ENSMUSP00000005218,10090.ENSMUSP00000021028,10090.ENSMUSP00000023128,10090.ENSMUSP00000026360,10090.ENSMUSP00000028280,10090.ENSMUSP00000029574,10090.ENSMUSP00000030372,10090.ENSMUSP00000031668,10090.ENSMUSP00000033898,10090.ENSMUSP00000033899,10090.ENSMUSP00000034774…	Col6a1,Col6a2,Col1a1,Comp,Col5a3,Cd44,Itgb3,Itga5,Itgb8,Col5a1,Vcam1,Col9a2,Col1a2,Col4a1,Col4a2,Itga11,Col16a1,Lum,Thbs1,Fn1,Itgb5,Col8a2,Icam1,Col5a2,Spp1,Col3a1,Col8a1,Fbn1,Col18a1,Tnc,Col7a1,Col4a5
[truncated: 1,906 more rows]

## Sheet: enrich_down
#category	term ID	term description	observed gene count	background gene count	strength	signal	false discovery rate	matching proteins in your network (IDs)	matching proteins in your network (labels)
[truncated: 671 more rows]
