# Supplementary material for: Targeting the undruggable transcription factor, KLF5, with a peptidomimetic small molecule, NC114, attenuates pressure overload-induced cardiac remodeling and fibrosis
Source: Sci Rep. 2026 Jan 12;16:2367. doi: 10.1038/s41598-025-32155-y (PMC12816732; doi:10.1038/s41598-025-32155-y)
Supplement: Supplementary file 4 — Supplementary Information 4. [file 41598_2025_32155_MOESM4_ESM.xlsx]

## Sheet: description
Tab 1: NCVH_4wk
Differential gene expression results comparing NC (TAC+NC114) versus VH (TAC+Vehicle) at 4 week. Includes gene annotation, log2 fold change, P-values, and normalized expression values for each sample.
Tab 2: enrich_up
STRING functional enrichment analysis of upregulated DEGs (NC vs VH, 4 week).
Tab 3: enrich_down
STRING functional enrichment analysis of downregulated DEGs (NC vs VH, 4 week).

## Sheet: NCVH_4wk
ensembl_gene_id	external_gene_name	chromosome_name	strand	start_position	end_position	logFC	AveExpr	t	P.Value	adj.P.Val	B	4wkVH1	4wkVH2	4wkVH3	4wkNC1	4wkNC2	4wkNC3	VH_avg	NC_avg
ENSMUSG00000110496	Gm45909	8	-1	93916956	93917986	4.81711	0.329761	4.5107	0.000254566	0.0173741	0.114264	-0.738161	-2.2873	-5.04736	3.01861	2.4104	1.2563	-2.69094	2.22844
ENSMUSG00000028307	Aldob	4	-1	49535995	49549546	4.18992	1.09389	3.78928	0.0012907	0.0444852	-1.07916	-2.21209	-2.2873	-3.4624	2.63589	1.1554	0.869275	-2.65393	1.55352
ENSMUSG00000010492	Uckl1os	2	1	181220273	181226963	3.8838	1.66254	6.45961	3.91683e-06	0.00197151	3.9677	-0.252735	-0.503024	-2.24	3.38739	3.12134	2.34675	-0.998588	2.95183
ENSMUSG00000053519	Kcnip1	11	-1	33579339	33943152	3.85267	-2.64814	3.85435	0.00111452	0.041079	-1.44786	-5.38202	-2.64987	-5.04736	-0.394873	-0.215434	-0.905165	-4.35975	-0.505157
ENSMUSG00000029862	Clcn1	6	1	42263619	42292690	3.75428	2.64732	6.27327	5.72512e-06	0.00237576	3.91506	1.02737	-0.171818	-1.87743	3.94436	3.55958	2.98133	-0.340626	3.49509
ENSMUSG00000056973	Ces1d	8	-1	93892696	93924466	3.36688	6.48966	4.40141	0.000325158	0.0196892	0.148285	4.5502	3.86245	1.74706	7.51305	7.05103	5.9922	3.38657	6.8521
ENSMUSG00000068037	Mas1	17	-1	13059966	13087030	3.19066	-0.67864	3.77578	0.00133058	0.0450858	-1.12708	-1.68158	-2.64987	-3.4624	0.813235	0.809228	0.273172	-2.59795	0.631879
ENSMUSG00000056966	Gjc3	5	-1	137951723	137961360	3.10559	-1.64548	5.23128	5.18445e-05	0.00732508	0.583494	-3.79706	-3.13529	-3.4624	-0.20846	-0.681097	-0.198896	-3.46491	-0.362818
ENSMUSG00000104263	9430062P05Rik	9	-1	90038513	90041857	3.06654	2.12251	3.68855	0.00161968	0.0495054	-1.04868	0.450872	-0.247767	-0.655042	3.43014	2.64768	2.71109	-0.150646	2.92964
ENSMUSG00000025271	Pfkfb1	X	1	149371225	149426874	3.05282	3.50086	4.50715	0.000256599	0.017425	0.567734	1.71601	1.41314	0.378905	4.89053	4.47541	3.42811	1.16935	4.26468
ENSMUSG00000022032	Scara5	14	1	65903852	66002275	2.98602	4.6087	4.34095	0.000372405	0.0209732	0.0549606	3.632	3.13149	1.01873	6.0775	5.48405	5.49167	2.59408	5.68441
ENSMUSG00000047171	Helt	8	-1	46745076	46747708	2.92883	-0.606547	3.67961	0.00165264	0.0496625	-1.2985	-3.06009	-1.99779	-2.72543	0.361856	0.481174	0.20446	-2.59444	0.349163
ENSMUSG00000025537	Phkg1	5	-1	129892262	129927390	2.79104	4.29953	4.36944	0.000349336	0.0199661	0.205779	2.11783	2.1794	1.25642	5.18073	4.59014	4.26687	1.85122	4.67925
ENSMUSG00000072949	Acot1	12	1	84056264	84065145	2.64567	2.62441	5.62383	2.22609e-05	0.00443688	2.85052	0.957832	0.692527	-0.093163	3.81592	3.26198	2.49796	0.519065	3.19195
ENSMUSG00000043719	Col6a6	9	-1	105565008	105705359	2.55613	2.94632	4.2007	0.000510474	0.0261853	-0.0343486	1.53685	1.08194	-0.655042	3.75557	3.00873	3.07091	0.654581	3.27841
ENSMUSG00000022367	Has2	15	-1	56529023	56557935	2.52163	-0.450414	3.67444	0.00167199	0.049823	-1.07241	-0.858456	0.425423	-1.87743	1.84518	1.26644	2.34675	-0.770156	1.81946
ENSMUSG00000059408	Mrgprh	17	1	13094921	13096864	2.50263	1.55006	3.98889	0.000822777	0.034422	-0.441986	0.399342	0.324139	-0.959896	2.46825	2.44229	2.52639	-0.078805	2.47897
ENSMUSG00000113735	Gm48607	12	1	16235774	16256473	2.46028	-1.21169	3.69261	0.00160495	0.0494987	-1.3271	-1.92259	-2.64987	-3.4624	-0.298658	-0.215434	-0.0238093	-2.67828	-0.1793
ENSMUSG00000090799	Klhl33	14	-1	51126039	51134964	2.44617	4.33105	4.81913	0.000128134	0.011865	1.09818	3.38947	2.50278	1.74706	5.34054	5.16857	4.61012	2.54644	5.03974
ENSMUSG00000052135	Foxo6	4	-1	120124276	120144546	2.37992	1.31661	5.81413	1.48714e-05	0.00385834	2.9343	-0.524037	-0.171818	-1.14047	1.94682	1.36953	2.06608	-0.612108	1.79414
ENSMUSG00000118555	Gm55889	7	-1	110716986	110718801	2.34552	-1.1592	3.89611	0.00101432	0.0388619	-0.978436	-2.21209	-1.99779	-3.4624	0.104698	-0.318527	-0.295111	-2.55743	-0.169647
ENSMUSG00000097098	9330111N05Rik	13	1	81111007	81276983	2.26495	-1.72359	3.67966	0.00165246	0.0496625	-1.43659	-2.21209	-3.13529	-3.4624	-0.497967	-0.549853	-0.905165	-2.93659	-0.650995
ENSMUSG00000035486	Plk5	10	1	80192293	80201323	2.2647	0.159854	3.94946	0.000899298	0.0364861	-0.626809	-0.858456	-1.99779	-1.34692	1.01393	0.857323	0.679798	-1.40105	0.850351
ENSMUSG00000030110	Ret	6	-1	118128706	118174679	2.21843	2.52515	4.19071	0.000522084	0.0266114	-0.127391	1.58377	1.70265	1.25642	4.01159	3.35704	3.85534	1.51428	3.74132
ENSMUSG00000025784	Clec3b	9	1	122980011	122986497	2.15162	5.15707	4.9164	0.000103349	0.0108093	1.21488	4.1435	4.29934	2.15231	5.96329	5.67058	5.65507	3.53172	5.76298
ENSMUSG00000093805	Gal3st2b	1	1	93846033	93870372	2.07481	-1.14507	4.0934	0.000650038	0.0296821	-0.790576	-3.06009	-2.64987	-2.72543	-1.34596	-0.429558	-0.398205	-2.8118	-0.724576
ENSMUSG00000033006	Sox10	15	-1	79039108	79049440	1.89998	0.0484075	5.17788	5.8239e-05	0.00794963	1.51164	-1.47513	-1.20929	-1.34692	0.677883	0.0558684	0.912997	-1.34378	0.548916
ENSMUSG00000024053	Emilin2	17	-1	71559167	71618973	1.88651	5.4094	6.64252	2.71064e-06	0.00189127	4.80635	3.9286	4.45417	3.05593	5.84188	5.69725	5.67901	3.8129	5.73938
ENSMUSG00000046345	Smco1	16	1	32090286	32093599	1.88534	3.33081	3.78657	0.00129862	0.0445988	-1.08157	2.31147	2.30433	1.82301	4.27267	4.2143	3.67027	2.14627	4.05241
ENSMUSG00000022546	Gpt	15	1	76579916	76583886	1.8417	4.97681	5.43571	3.33085e-05	0.00531188	2.32971	3.74469	3.67977	3.15721	5.65779	5.29618	5.21651	3.52722	5.39016
ENSMUSG00000032363	Adamts7	9	1	90045122	90090124	1.82965	4.6292	4.02337	0.00076122	0.0329596	-0.720141	3.45403	3.13897	2.94699	5.32174	4.87057	4.87343	3.18	5.02191
ENSMUSG00000053964	Lgals4	7	1	28533279	28541133	1.79065	5.45053	4.49827	0.000261746	0.0175665	0.262173	4.43016	3.88929	3.7503	6.43233	5.85806	5.19231	4.02325	5.82757
ENSMUSG00000053646	Plxnb1	9	1	108924457	108948985	1.76299	5.82301	5.66299	2.04803e-05	0.00443688	2.79086	5.11683	4.50712	4.09985	6.57091	6.32265	6.15126	4.5746	6.34828
ENSMUSG00000029093	Sorcs2	5	-1	36174524	36555483	1.75974	3.94197	3.92521	0.000949868	0.0376835	-0.83126	3.12181	2.86019	1.42837	4.79563	4.34655	3.73869	2.47012	4.29362
ENSMUSG00000031963	Bmper	9	1	23134372	23396496	1.67938	2.16987	3.76846	0.00135275	0.0453933	-0.903754	0.595262	1.64081	-0.799432	2.57369	2.29291	1.85813	0.478881	2.24158
ENSMUSG00000025993	Slc40a1	1	-1	45947228	45965683	1.67267	4.21964	5.67385	2.00129e-05	0.00443688	2.89234	3.25098	3.16849	2.17181	4.92332	4.67645	4.13923	2.86376	4.57967
ENSMUSG00000021185	Dglucy	12	1	100745316	100863240	1.65631	5.48751	6.86184	1.75373e-06	0.00148671	5.22732	4.45561	4.15565	3.86253	6.03774	5.80693	5.63236	4.15793	5.82568
ENSMUSG00000040543	Pitpnm3	11	-1	71938354	72026604	1.60039	2.44167	4.0793	0.000671027	0.0302752	-0.28146	0.846801	1.38827	0.238043	2.48186	2.20271	2.69866	0.824371	2.46107
ENSMUSG00000048458	Inka2	3	1	105611915	105628158	1.5975	4.7664	3.84475	0.00113893	0.0412748	-1.17974	4.24186	4.11832	3.16696	5.25196	5.41342	5.74702	3.84238	5.4708
ENSMUSG00000036880	Acaa2	18	1	74912268	74939279	1.55617	9.04165	4.47215	0.000277502	0.0181696	0.489254	8.29933	8.05663	7.43469	9.82058	9.352	9.23634	7.93022	9.46964
ENSMUSG00000018554	Ybx2	11	1	69826622	69832431	1.52064	4.09588	5.3792	3.76245e-05	0.00586091	2.2663	3.03161	2.92216	2.87745	4.63437	4.42044	4.34476	2.94374	4.46652
ENSMUSG00000104348	Gm37691	1	1	192963579	192966151	1.51277	2.58512	4.88033	0.000111913	0.0109346	1.36467	1.4124	1.20099	1.32768	3.08254	2.77833	2.5951	1.31369	2.81866
ENSMUSG00000108435	Gm45051	6	-1	72324012	72325441	1.50997	0.029434	6.17936	6.94422e-06	0.00248557	3.41134	-0.524037	-0.702333	-0.799432	0.93697	0.903865	0.679798	-0.675267	0.840211
ENSMUSG00000120856	Gm57039	9	-1	108729598	108731809	1.48892	1.5029	4.28473	0.000422549	0.0228477	0.156155	0.64035	0.520059	0.378905	2.3396	2.0034	1.66709	0.513105	2.00336
ENSMUSG00000042961	Egflam	15	-1	7235601	7427876	1.48683	3.43704	4.45138	0.000290714	0.0186555	0.328171	2.94441	2.76678	1.66689	4.30365	4.0167	3.66389	2.45936	3.99475
ENSMUSG00000074862	BC025920	10	1	81442104	81456537	1.4749	1.73805	6.08844	8.38029e-06	0.00274945	3.70361	0.957832	0.732604	0.238043	2.30939	2.42643	1.6924	0.642826	2.14274
ENSMUSG00000070802	Pnma8b	7	1	16678607	16682753	1.46433	2.20388	3.77784	0.00132442	0.0450811	-0.920948	1.53685	0.95217	0.50723	2.69551	2.39419	2.36261	0.998749	2.4841
ENSMUSG00000026062	Slc9a2	1	1	40719734	40808433	1.44952	2.34288	4.71271	0.00016225	0.0133335	1.00965	1.65141	1.76195	0.835284	2.96146	2.98728	2.7598	1.41621	2.90285
ENSMUSG00000003476	Crhr2	6	-1	55067034	55110001	1.44812	4.68865	4.55023	0.000233039	0.0163198	0.388013	3.96006	3.56237	3.60728	5.22187	5.15179	5.11018	3.7099	5.16128
ENSMUSG00000027316	Gfra4	2	-1	130881552	130885008	1.43808	1.49703	4.50375	0.000258557	0.017425	0.594599	0.807807	0.0973683	-0.00296521	2.07806	1.74676	1.41676	0.300737	1.7472
ENSMUSG00000023259	Slc26a6	9	1	108730482	108742117	1.42334	3.26135	4.39018	0.000333455	0.019735	0.231851	2.71074	2.36933	1.61085	3.75557	3.73716	3.585	2.23031	3.69258
ENSMUSG00000105095	8430422M14Rik	3	-1	36009585	36010406	1.42098	1.95014	3.73894	0.00144581	0.046954	-0.979028	1.06093	0.215205	1.10239	2.54805	2.04553	1.94494	0.79284	2.1795
ENSMUSG00000054793	Cadm4	7	1	24181448	24203964	1.41159	3.64764	5.26607	4.80691e-05	0.00697522	2.0768	2.7728	2.52577	2.26552	4.00689	3.75631	4.07332	2.52137	3.94551
ENSMUSG00000031700	Gpt2	8	1	86219205	86254189	1.38035	5.00522	5.12024	6.60499e-05	0.00856296	1.62407	4.00815	3.99605	3.62153	5.47422	5.34338	4.98518	3.87524	5.26759
ENSMUSG00000025269	Apex2	X	-1	149302515	149372864	1.37563	2.57622	3.80475	0.00124646	0.0434227	-0.920577	1.9843	1.50856	1.01873	3.25097	3.11146	2.34675	1.50387	2.90306
ENSMUSG00000048371	Pdp2	8	1	105318083	105325658	1.37464	4.76499	5.11439	6.6901e-05	0.00856296	1.61473	4.18594	3.73013	3.55627	5.28727	5.22235	5.11954	3.82411	5.20972
ENSMUSG00000024044	Epb41l3	17	1	69382678	69596984	1.35636	3.35739	4.9459	9.68422e-05	0.0105394	1.46064	1.83715	2.43152	1.582	3.45105	3.40637	3.14612	1.95022	3.33451
ENSMUSG00000024525	Impa2	18	1	67422256	67455542	1.34678	3.83371	4.96071	9.37348e-05	0.0104123	1.38371	2.908	2.89593	2.77919	4.15866	4.57584	3.91569	2.86104	4.21673
ENSMUSG00000034258	Flvcr2	12	1	85793313	85860359	1.24692	1.97786	3.80717	0.00123968	0.0434076	-0.84477	1.4124	0.95217	0.378905	2.21475	2.2575	2.1043	0.914491	2.19218
ENSMUSG00000008658	Rbfox1	16	1	5124665	7229391	1.20285	4.8448	3.88088	0.00104977	0.0397851	-1.10575	4.24552	3.85339	3.53384	5.27755	5.05458	4.95151	3.87758	5.09455
ENSMUSG00000029864	Gstk1	6	1	42222869	42227381	1.18719	5.41966	5.61027	2.2914e-05	0.00443688	2.65562	4.79913	4.35816	4.18865	6.00983	5.60519	5.31553	4.44865	5.64352
ENSMUSG00000049555	Tmie	9	-1	110694779	110709181	1.1856	0.885047	4.06302	0.000696118	0.0310592	-0.292936	0.399342	-0.0996685	0.50723	1.43365	1.55594	1.32264	0.268968	1.43741
ENSMUSG00000120183	1700085D22Rik	8	1	73302218	73305538	1.17672	2.72611	4.42019	0.000311754	0.0191738	0.348115	2.11783	1.8737	1.84746	3.57051	2.98728	2.79527	1.94633	3.11769
ENSMUSG00000028713	Cyp4b1	4	-1	115481922	115504920	1.14418	4.10007	4.94665	9.66828e-05	0.0105394	1.32916	3.47285	3.26729	2.53007	4.48693	4.21891	4.09246	3.09007	4.2661
ENSMUSG00000002346	Slc25a42	8	-1	70636990	70664955	1.14134	6.04735	4.75629	0.000147284	0.0128233	0.834202	5.58881	5.09641	5.1188	6.39145	6.61177	6.21814	5.26801	6.40712
ENSMUSG00000040147	Maob	X	-1	16575521	16683605	1.13773	5.52251	6.48745	3.70238e-06	0.00197151	4.47151	4.50215	4.54419	4.17905	5.88989	5.54772	5.22303	4.40846	5.55355
ENSMUSG00000006638	Abhd1	5	1	31107410	31112435	1.13223	1.60182	3.99717	0.000807545	0.0339108	-0.453022	1.02737	1.36296	0.625066	2.46825	2.34444	1.66709	1.00513	2.15992
ENSMUSG00000064202	Spata6l	19	-1	28878668	28945200	1.12642	3.1352	4.56111	0.000227446	0.0160679	0.611988	2.46973	2.23627	2.07158	3.86349	3.34021	2.96065	2.25919	3.38812
ENSMUSG00000019082	Slc25a22	7	-1	141009657	141017805	1.11094	5.07544	5.31798	4.2951e-05	0.00646553	2.03389	4.42695	4.32578	3.85049	5.16394	5.50684	5.29915	4.20107	5.32331
ENSMUSG00000036863	Syde2	3	1	145693625	145727475	1.10944	4.75252	3.69983	0.00157905	0.0490998	-1.49851	3.65416	3.8397	3.97223	5.54885	4.7291	4.49257	3.82203	4.92351
ENSMUSG00000026544	Dusp23	1	-1	172458331	172460529	1.10861	3.01511	4.44346	0.000295912	0.0188389	0.371229	2.36618	2.07416	2.07158	3.43014	3.49264	2.92906	2.17064	3.28395
ENSMUSG00000068874	Selenbp1	3	1	94840367	94852069	1.10479	6.29442	6.09657	8.24037e-06	0.00274945	3.69689	5.51507	5.25445	5.12881	6.7475	6.44573	6.02619	5.29944	6.40647
ENSMUSG00000035172	Plekhh3	11	-1	101053505	101062177	1.10147	4.06604	5.45482	3.19664e-05	0.0052661	2.40023	3.52788	3.39765	2.88928	4.52358	4.27752	4.38024	3.2716	4.39378
ENSMUSG00000006931	P3h4	11	-1	100299282	100305662	1.07389	4.77103	5.62959	2.19895e-05	0.00443688	2.71919	3.8152	4.01242	3.70418	5.30461	4.8588	4.61012	3.84394	4.92451
ENSMUSG00000061393	Acvr2b	9	1	119231184	119264061	1.06583	1.29852	4.6898	0.000170731	0.0136341	0.979233	0.684072	0.985723	0.444494	1.59264	2.10649	1.6924	0.704763	1.79718
ENSMUSG00000003526	Prodh	16	-1	17878221	17908067	1.06319	4.97239	3.93368	0.000931891	0.0372304	-1.00049	4.18974	4.01649	3.89222	5.51781	5.01802	4.76726	4.03281	5.10103
ENSMUSG00000021273	Fdft1	14	-1	63382599	63417027	1.05901	5.27	3.84271	0.00114418	0.0412748	-1.21831	4.70942	4.22753	4.26325	5.79767	5.56773	5.02308	4.40007	5.46283
ENSMUSG00000030401	Rtn2	7	1	19016549	19030085	1.03394	5.81554	4.42668	0.000307251	0.0191077	0.0919884	5.29306	5.0114	5.09091	6.48819	6.11084	5.90828	5.13179	6.1691
ENSMUSG00000100017	2410022M11Rik	14	1	57049446	57051356	1.02613	1.18813	4.15443	0.000566529	0.0277358	-0.108202	0.993022	-0.171818	0.444494	1.43365	1.46574	1.41676	0.421899	1.43872
ENSMUSG00000003949	Hlf	11	-1	90227362	90281721	1.01105	4.89376	4.13471	0.000592256	0.0285785	-0.57155	4.7434	4.37409	3.96107	5.74221	5.49929	4.90355	4.35952	5.38168
ENSMUSG00000025036	Sfxn2	19	1	46561804	46586505	1.00196	2.96306	3.69028	0.00161339	0.0494987	-1.23172	2.29746	2.04263	1.89516	3.45105	2.71449	3.07091	2.07841	3.07882
ENSMUSG00000029162	Khk	5	1	31078775	31088592	0.991141	3.27843	6.99651	1.34665e-06	0.00148671	5.55454	2.54279	2.82355	2.57469	3.77229	3.67813	3.4799	2.64701	3.64344
ENSMUSG00000039958	Etfbkmt	6	1	149041347	149052669	0.980461	4.3232	4.83744	0.000123043	0.0115898	1.06538	3.29394	3.3914	3.35778	4.73441	4.46768	3.77469	3.34771	4.32559
ENSMUSG00000019838	Slc16a10	10	-1	39909528	40018254	0.974684	4.33828	5.11381	6.69853e-05	0.00856296	1.63575	3.58665	3.5343	3.71751	4.55611	4.67645	4.51402	3.61282	4.58219
ENSMUSG00000022235	Cmbl	15	1	31565535	31590265	0.967963	4.65796	4.07123	0.000683355	0.0306596	-0.685055	3.95114	4.04063	3.70418	5.18282	4.77364	4.66868	3.89865	4.87505
ENSMUSG00000025911	Adhfe1	1	1	9618173	9650898	0.967737	6.18531	4.37258	0.000346881	0.0199661	-0.0125944	5.48449	5.35094	5.35245	6.57726	6.34074	6.1795	5.39596	6.36584
ENSMUSG00000049588	Ccdc69	11	-1	54940557	54968957	0.967152	2.76212	3.99954	0.000803239	0.0339108	-0.560973	2.19541	1.8737	2.09219	2.78606	2.88659	3.38218	2.05377	3.01828
ENSMUSG00000022574	Naprt	15	-1	75762805	75766330	0.966771	3.76236	5.75196	1.6958e-05	0.00390205	3.04106	3.36282	3.34691	2.79184	4.25296	4.21891	3.99919	3.16719	4.15702
ENSMUSG00000027381	Bcl2l11	2	1	127967958	128004467	0.958457	3.80618	5.1598	6.05813e-05	0.00806432	1.82795	2.86116	3.03062	2.64613	3.79427	4.094	3.57823	2.84597	3.82217
ENSMUSG00000036327	Qsox2	2	-1	26098649	26127537	0.944882	4.12382	5.08264	7.17154e-05	0.0089328	1.58864	3.42855	3.5899	3.27907	4.45967	4.35913	4.34076	3.43251	4.38652
ENSMUSG00000039620	Trmt9b	8	1	36924702	36983724	0.927924	0.876039	3.69048	0.00161265	0.0494987	-1.03621	0.500626	-0.0996685	-0.00296521	1.12219	1.11641	0.955432	0.132664	1.06468
ENSMUSG00000090086	AI480526	5	-1	123271786	123279729	0.918587	4.65729	4.76336	0.00014499	0.0128233	0.856022	3.86354	3.54559	3.92706	4.94804	4.67645	4.43749	3.77873	4.68733
ENSMUSG00000068854	H2bc21	3	1	96128435	96131054	0.895434	3.07016	4.12993	0.000598676	0.0286171	-0.30255	2.61234	2.22226	1.82301	3.21067	3.16021	3.04166	2.2192	3.13751
ENSMUSG00000024413	Npc1	18	-1	12322749	12369457	0.894784	5.65586	5.49822	2.91207e-05	0.0052661	2.41805	5.30361	5.03563	4.72907	6.00748	6.11949	5.62581	5.02277	5.91759
ENSMUSG00000050174	Nudt6	3	-1	37459059	37474360	0.884104	3.70524	3.81532	0.0012171	0.0428966	-1.17411	3.43497	3.40387	3.12757	4.19216	4.32533	4.13923	3.32213	4.21891
ENSMUSG00000085028	Slc2a4rg-ps	2	1	181026204	181028992	0.870825	2.07984	3.95945	0.000879268	0.0360366	-0.544436	1.27619	1.46164	1.06117	2.165	2.14575	2.14153	1.26633	2.15076
ENSMUSG00000024180	Pgap6	17	1	26332273	26342228	0.859868	2.75362	3.80864	0.00123556	0.0433575	-0.977055	2.40589	2.13524	1.82301	3.03716	2.98728	2.97103	2.12138	2.99849
ENSMUSG00000022216	Psme1	14	1	55815580	55818986	0.854984	6.42748	4.49295	0.000264877	0.0177028	0.289835	5.95393	5.93563	5.68311	6.8129	6.58077	6.73679	5.85756	6.71015
ENSMUSG00000092868	Mir5113	15	1	80824240	80824321	0.836388	1.62504	4.39367	0.000330852	0.019735	0.373286	1.24734	0.84656	1.18146	2.165	1.66805	1.90219	1.09179	1.91175
ENSMUSG00000026313	Hdac4	1	-1	91856501	92123421	0.82848	4.76281	3.71287	0.00153333	0.0486167	-1.51093	4.79913	4.5554	4.29026	5.60279	5.59636	4.94626	4.54827	5.3818
ENSMUSG00000029095	Ablim2	5	1	35915224	36042317	0.824747	4.58211	3.94827	0.000901729	0.0364928	-0.953508	3.86828	4.09545	3.70418	4.9283	4.6731	4.5663	3.8893	4.72256
ENSMUSG00000032263	Bckdhb	9	1	83807198	84006293	0.824112	5.30978	4.63048	0.000194836	0.0144619	0.519809	4.70412	4.44817	4.58745	5.64726	5.30488	5.26159	4.57991	5.40458
ENSMUSG00000039220	Ppp1r10	17	1	36227326	36243175	0.81029	4.64961	4.11836	0.000614483	0.02894	-0.614184	4.63896	4.63421	4.28132	5.03601	5.58212	5.37926	4.51816	5.33246
ENSMUSG00000092260	Zfp963	8	-1	70194289	70202620	0.80563	1.91771	4.2366	0.000470848	0.0247034	0.0365413	1.2179	1.31096	1.36203	2.29404	2.2575	1.74173	1.29696	2.09776
ENSMUSG00000028393	Alad	4	-1	62427406	62438155	0.800434	4.79902	4.1732	0.000543073	0.0271023	-0.4828	4.63061	4.1992	3.93278	5.24	5.01802	4.93304	4.2542	5.06369
ENSMUSG00000023206	Il15ra	2	1	11710101	11739128	0.785019	4.43125	4.13312	0.000594387	0.0285785	-0.547178	4.1435	3.74	3.89808	5.0475	4.60078	4.48172	3.92719	4.71
ENSMUSG00000032946	Rasgrp2	19	1	6449370	6465246	0.782365	4.60429	3.92392	0.000952638	0.0377006	-1.02279	4.37787	4.08774	3.7503	4.90828	4.83798	4.85113	4.07197	4.86579
ENSMUSG00000026389	Steap3	1	-1	120118487	120200435	0.780824	5.02859	3.73892	0.0014459	0.046954	-1.45183	4.67733	4.74368	3.94416	5.16816	5.32212	5.25311	4.45506	5.2478
ENSMUSG00000025375	Aatk	11	-1	119898139	119937993	0.762672	2.39907	4.1368	0.000589473	0.0285785	-0.22308	1.75753	1.8374	1.8715	2.66004	2.36121	2.71109	1.82215	2.57745
ENSMUSG00000070699	Sars2	7	1	28441417	28453296	0.756402	3.35973	3.9073	0.000989045	0.0384796	-0.892064	3.01459	2.95641	2.71419	3.71581	3.91243	3.36654	2.89506	3.66493
ENSMUSG00000107283	Mpv17	5	-1	31297998	31311595	0.747093	5.75733	4.38634	0.000336337	0.019735	-0.00788175	5.35354	4.8568	5.38205	6.02501	5.992	5.82204	5.19746	5.94635
ENSMUSG00000021646	Mccc2	13	-1	100085038	100152147	0.74693	5.8427	4.12891	0.000600041	0.0286171	-0.574295	5.29658	5.19652	5.30026	6.19887	6.01471	5.82633	5.26445	6.01331
ENSMUSG00000026856	Dolpp1	2	1	30282266	30290541	0.742776	2.98075	4.25921	0.000447502	0.0237885	-0.0360266	2.36618	2.34368	2.42025	3.20247	2.94339	3.1912	2.3767	3.11236
ENSMUSG00000033852	Gm28042	2	1	119857974	119873514	0.735263	3.35317	4.81954	0.000128016	0.011865	1.11039	2.96228	2.6976	2.84138	3.7888	3.42244	3.47262	2.83375	3.56129
ENSMUSG00000018900	Slc22a5	11	-1	53755368	53782486	0.734706	4.67831	4.31854	0.000391635	0.0218272	-0.150899	4.30623	4.09929	3.91554	5.05662	4.92799	4.55943	4.10702	4.84802
ENSMUSG00000117819	Gm50253	17	1	27192191	27255352	0.732696	4.62791	4.17167	0.000544944	0.0271023	-0.475194	4.19352	4.22753	3.85652	4.94559	4.83197	4.72496	4.09252	4.83417
ENSMUSG00000090523	Gypc	18	-1	32661375	32693087	0.714388	4.93599	5.09074	7.0454e-05	0.00886564	1.53392	4.33051	4.32905	4.47031	5.32174	4.95311	4.99029	4.37662	5.08838
ENSMUSG00000064326	Siva1	12	1	112611113	112615583	0.707564	3.11901	4.38853	0.000334691	0.019735	0.194342	2.80286	2.64607	2.68735	3.62673	3.41443	3.20885	2.71209	3.41667
ENSMUSG00000014554	Dguok	6	-1	83457199	83483951	0.706183	4.09124	5.45127	3.22121e-05	0.0052661	2.36673	3.74984	3.61692	3.52629	4.45623	4.31675	4.24992	3.63102	4.34097
ENSMUSG00000054263	Lifr	15	1	7120095	7226970	0.703715	5.54426	4.87992	0.000112014	0.0109346	1.06968	5.15811	4.98883	4.72907	5.90765	5.7104	5.37536	4.95867	5.66447
ENSMUSG00000024410	Rmc1	18	1	12301774	12323715	0.692265	4.86503	4.79799	0.000134277	0.0122886	0.895057	4.46504	4.26217	4.2858	5.17236	5.19922	4.72189	4.33767	5.03116
ENSMUSG00000031730	Dhodh	8	-1	110317975	110335305	0.684711	3.69432	4.03459	0.000742206	0.0324856	-0.675572	3.25823	3.32741	3.28803	3.98316	3.94618	3.99919	3.29122	3.97618
ENSMUSG00000039835	Nhsl1	10	1	18194733	18409640	0.66667	4.34898	3.96843	0.000861629	0.0354037	-0.886435	3.71864	3.87145	3.62153	4.3964	4.44031	4.39573	3.73721	4.41081
ENSMUSG00000063488	Zkscan7	9	1	122714750	122727683	0.655429	3.20748	4.12006	0.000612136	0.02894	-0.379563	2.81274	2.62493	2.5451	3.25097	3.49264	3.23492	2.66092	3.32618
ENSMUSG00000021779	Thrb	14	-1	4431611	4809435	0.635259	4.47649	3.77489	0.00133327	0.0450858	-1.33911	3.92404	3.87145	4.13504	4.97235	4.61833	4.21977	3.97684	4.60348
ENSMUSG00000018476	Kdm6b	11	-1	69289334	69304501	0.631716	4.83707	6.10553	8.08869e-06	0.00274945	3.68846	4.54428	4.52435	4.24956	5.07245	5.1542	5.00046	4.43939	5.0757
ENSMUSG00000035314	Gdpd5	7	1	99030621	99111084	0.622699	4.11068	3.84275	0.00114408	0.0412748	-1.12916	3.66511	3.57345	3.28803	4.03023	3.98458	4.41486	3.50886	4.14323
ENSMUSG00000039911	Spsb1	4	-1	149980740	150039500	0.621889	5.05815	4.03703	0.000738128	0.0323952	-0.795301	4.56781	4.55261	4.41412	5.34613	5.08772	4.97232	4.51151	5.13539
ENSMUSG00000002763	Pex6	17	1	47022389	47036467	0.620356	5.07669	3.69124	0.00160991	0.0494987	-1.56078	4.76391	4.5554	4.40179	5.31985	5.09275	5.17894	4.5737	5.19718
ENSMUSG00000024446	Rpp21	17	-1	36566537	36568961	0.618907	2.88035	4.18224	0.000532132	0.0269404	-0.221576	2.7421	2.44365	2.43646	3.10029	3.18868	3.20885	2.54074	3.16594
ENSMUSG00000021000	Mia2	12	1	59142585	59238369	0.617343	6.12568	3.72847	0.00148035	0.0476437	-1.42593	6.02684	5.66107	5.53666	6.5207	6.34391	6.20501	5.74153	6.35654
ENSMUSG00000024948	Map4k2	19	1	6391165	6405645	0.603314	5.63908	4.16606	0.000551879	0.0272716	-0.504075	5.43417	5.11926	4.93135	5.91394	5.68398	5.69944	5.16159	5.76578
ENSMUSG00000004270	Lpcat3	6	1	124639990	124681381	0.588465	5.17031	3.70168	0.00157246	0.0490801	-1.53823	4.65278	4.66561	4.4465	5.28339	5.25189	5.00299	4.5883	5.17942
ENSMUSG00000028952	Zbtb48	4	-1	152104231	152112128	0.584663	2.34032	4.2983	0.00040986	0.0225311	0.102229	2.05261	2.07416	2.02946	2.46825	2.67478	2.78355	2.05208	2.64219
ENSMUSG00000031378	Abcd1	X	1	72760203	72782140	0.570461	5.18654	5.34741	4.03001e-05	0.00612371	2.08186	4.72258	4.83625	4.78078	5.19733	5.53853	5.31349	4.77987	5.34978
ENSMUSG00000044533	Rps2	17	1	24937090	24940903	0.567176	8.81445	3.73784	0.00144943	0.0469736	-1.07363	8.58674	8.5939	8.35232	9.09262	9.0524	9.06948	8.51099	9.0715
ENSMUSG00000021286	Zfyve21	12	1	111780604	111798626	0.563295	4.76194	4.09547	0.000647009	0.0296821	-0.650807	4.33051	4.04063	4.32115	4.95294	4.77364	4.64295	4.23076	4.78984
ENSMUSG00000031388	Naa10	X	-1	72960479	72965550	0.552171	4.67443	4.53479	0.000241218	0.016747	0.319125	4.47441	4.34852	4.01604	5.02908	4.69642	4.79089	4.27966	4.8388
ENSMUSG00000039117	Taf4	2	-1	179553945	179618439	0.551486	4.34129	3.89326	0.00102087	0.0389647	-1.06105	3.89178	3.94152	3.71086	4.55611	4.32105	4.33676	3.84806	4.40464
ENSMUSG00000053080	Zfta	19	1	7394990	7403269	0.549618	4.73711	3.85302	0.00111788	0.041079	-1.19479	4.45245	4.5554	4.02678	4.80378	4.86469	5.04289	4.34488	4.90379
ENSMUSG00000039735	Fnbp1l	3	-1	122332368	122413364	0.547036	4.74067	3.90775	0.000988028	0.0384796	-1.06317	4.33394	4.27579	3.95546	4.77367	4.67645	4.77912	4.1884	4.74308
ENSMUSG00000060803	Gstp1	19	-1	4085407	4087985	0.544549	5.57138	4.77681	0.00014073	0.0126288	0.843707	5.17736	5.19652	5.01199	5.86414	5.57314	5.58584	5.12862	5.67438
ENSMUSG00000029438	Bcl7a	5	1	123481897	123513055	0.543216	4.19982	3.85365	0.00111627	0.041079	-1.14654	3.88711	3.80252	3.82608	4.42838	4.39215	4.32467	3.83857	4.38173
ENSMUSG00000037326	Capn15	17	-1	26177338	26204770	0.54024	3.98412	4.20855	0.000501528	0.0258914	-0.330464	3.56927	3.68489	3.53384	4.29597	3.90672	4.20666	3.596	4.13645
ENSMUSG00000053436	Mapk14	17	1	28910303	28967380	0.538099	6.05402	4.90425	0.000106156	0.0109053	1.15306	5.6753	5.58649	5.63476	6.23247	6.16559	6.11545	5.63218	6.17117
ENSMUSG00000020832	Eral1	11	-1	77964202	77971209	0.53638	4.12724	4.47438	0.00027612	0.0181529	0.234207	3.90107	3.67464	3.71086	4.33399	4.21891	4.34476	3.76219	4.29922
ENSMUSG00000033083	Tbc1d4	14	-1	101679796	101846627	0.535543	6.44891	3.7081	0.00154989	0.0489126	-1.44481	6.22115	5.98935	5.84973	6.49827	6.75987	6.38752	6.02007	6.54855
ENSMUSG00000028093	Acp6	3	1	97066093	97084615	0.527864	4.48659	4.68778	0.000171501	0.0136341	0.675792	3.97333	4.08	4.05855	4.72013	4.41643	4.55254	4.03729	4.56303
ENSMUSG00000025737	Wdr24	17	1	26042601	26047704	0.518181	3.82291	6.05085	9.06041e-06	0.00280646	3.64194	3.58088	3.42848	3.51869	3.98316	4.05844	4.0392	3.50935	4.02693
ENSMUSG00000019143	Hars2	18	1	36916061	36925615	0.513861	4.71341	3.85233	0.00111962	0.041079	-1.19547	4.45876	4.33557	4.23109	4.88798	4.86469	4.82276	4.34181	4.85848
ENSMUSG00000023921	Mmut	17	1	41245576	41272879	0.492143	6.69966	3.85361	0.0011164	0.041079	-1.09835	6.34548	6.20054	6.22352	6.80683	6.84508	6.59132	6.25651	6.74774
ENSMUSG00000034863	Ano8	8	-1	71928663	71938607	0.4704	4.43187	4.38952	0.000333946	0.019735	0.0138183	4.07946	4.1371	4.06378	4.51036	4.51343	4.67187	4.09345	4.56522
ENSMUSG00000062519	Zfp398	6	1	47812595	47850471	0.4632	3.57926	3.68188	0.0016442	0.049594	-1.41194	3.19918	3.16849	3.15721	3.73867	3.64426	3.5299	3.17496	3.63761
ENSMUSG00000004561	Mettl17	14	1	52122299	52130496	0.457429	3.8418	3.89548	0.00101576	0.0388619	-0.991646	3.43497	3.52292	3.37471	4.0803	3.83047	3.79819	3.4442	3.90299
ENSMUSG00000032827	Ppp1r9a	6	1	4902917	5165661	0.442328	5.13119	3.95195	0.000894273	0.0364659	-0.989573	4.79416	4.91238	4.83681	5.42045	5.25414	5.19674	4.84778	5.29044
ENSMUSG00000067825	Pex26	6	1	121160626	121175796	0.432385	3.22143	3.77792	0.00132419	0.0450811	-1.165	3.04844	2.90472	3.00249	3.46482	3.45406	3.32669	2.98522	3.41519
ENSMUSG00000034789	Rab24	13	-1	55467556	55469759	0.423644	4.63935	3.89951	0.00100657	0.0387866	-1.08979	4.43016	4.32905	4.28132	4.84649	4.84991	4.62005	4.34684	4.77215
ENSMUSG00000002221	Paxip1	5	-1	27945078	27996689	0.419617	4.38268	4.43943	0.000298596	0.0188607	0.134269	4.03372	4.01649	3.97778	4.42838	4.48309	4.38024	4.00933	4.43057
ENSMUSG00000026496	Parp1	1	1	180396489	180428819	0.418539	5.78473	4.03107	0.000748117	0.0326264	-0.789644	5.59168	5.5064	5.45149	5.84978	6.05393	5.89471	5.51652	5.93281
ENSMUSG00000037791	Phf12	11	1	77873580	77921365	0.416737	5.07772	4.59496	0.000210896	0.0153013	0.436646	4.71996	4.7752	4.6686	5.10799	5.04423	5.26371	4.72125	5.13864
ENSMUSG00000107478	Gm45234	6	-1	124716152	124732984	0.413632	6.54688	3.76541	0.00136207	0.0455489	-1.29886	6.2081	6.32373	6.20826	6.72764	6.62312	6.62786	6.2467	6.65954
ENSMUSG00000040746	Rnf167	11	1	70538061	70542247	0.394838	5.33777	4.88478	0.000110819	0.0109346	1.0768	5.19636	5.10024	5.05724	5.58083	5.54955	5.4082	5.11795	5.51286
ENSMUSG00000002731	Prkra	2	-1	76460242	76478359	0.382371	3.77368	3.70925	0.00154586	0.0489126	-1.41498	3.50977	3.61692	3.57835	3.95416	3.91811	3.97876	3.56835	3.95034
ENSMUSG00000021400	Wrnip1	13	1	32986021	33006592	0.352184	4.47988	3.84394	0.001141	0.0412748	-1.20001	4.16295	4.35174	4.11503	4.60357	4.56864	4.52463	4.20991	4.56561
ENSMUSG00000024045	Akap8	17	-1	32522646	32540212	0.345424	6.09978	3.84221	0.00114546	0.0412748	-1.18748	5.85818	5.73815	5.75435	6.25742	6.06037	6.07272	5.78356	6.13017
ENSMUSG00000015478	Rnf5	17	-1	34820065	34822664	0.342553	4.71802	3.95665	0.000884845	0.0361731	-0.969928	4.58232	4.46908	4.41412	4.86219	4.78922	4.8455	4.48851	4.8323
ENSMUSG00000078676	Casc3	11	1	98695731	98724640	0.323298	5.03581	3.75096	0.00140718	0.0464456	-1.43394	4.76137	4.98469	4.68566	5.2178	5.1127	5.07452	4.81057	5.13501
ENSMUSG00000027012	Dync1i2	2	1	71042050	71093647	-0.312784	6.06708	-3.67405	0.00167345	0.049823	-1.5406	6.13516	6.30308	6.3206	5.8988	5.94687	5.97941	6.25295	5.94169
ENSMUSG00000031309	Rps6ka3	X	1	157993303	158151240	-0.315436	5.77459	-3.98493	0.00083015	0.0344651	-0.887889	5.87831	5.96852	5.89295	5.6152	5.55867	5.61757	5.91326	5.59715
ENSMUSG00000020430	Pes1	11	1	3913975	3930004	-0.331693	5.05647	-3.72056	0.00150698	0.0481218	-1.49849	5.2753	5.29181	5.39247	4.91832	5.01537	5.03302	5.31986	4.98891
ENSMUSG00000019861	Gopc	10	-1	52211946	52258220	-0.335868	4.6249	-3.83028	0.00117669	0.0421178	-1.24815	4.84078	4.92107	4.83986	4.39999	4.69642	4.50333	4.86724	4.53325
ENSMUSG00000035575	Utp6	11	-1	79823147	79853216	-0.338114	5.08063	-3.86447	0.00108936	0.0407108	-1.18086	5.35185	5.26985	5.36521	4.98913	4.93921	5.04535	5.32897	4.99123
ENSMUSG00000020841	Cpd	11	-1	76669250	76737844	-0.345838	6.56965	-4.10182	0.000637812	0.0295208	-0.53218	6.78132	6.79633	6.89625	6.40491	6.55549	6.48126	6.82463	6.48055
ENSMUSG00000037720	Tmem33	5	1	67417908	67448804	-0.353817	5.0547	-3.728	0.00148193	0.0476437	-1.48221	5.26634	5.32496	5.16088	4.91832	4.90243	4.86789	5.25072	4.89621
ENSMUSG00000056342	Usp34	11	1	23256895	23440560	-0.362915	5.97609	-3.91876	0.000963794	0.0380486	-1.00842	6.19965	6.09976	6.33796	5.92519	5.76185	5.87964	6.21246	5.85556
ENSMUSG00000029465	Arpc3	5	1	122529941	122552247	-0.364973	6.16006	-3.878	0.00105662	0.039857	-1.07314	6.38988	6.56341	6.38257	6.06738	6.0054	6.15922	6.44529	6.07734
ENSMUSG00000030232	Aebp2	6	1	140546644	140713010	-0.365609	5.26822	-3.9397	0.000919318	0.0368345	-1.00781	5.53012	5.52506	5.69831	5.25395	5.13726	5.27212	5.5845	5.22111
ENSMUSG00000028333	Anp32b	4	1	46450902	46472657	-0.369293	5.79089	-3.68346	0.00163838	0.049594	-1.5363	6.09118	6.00272	6.25357	5.75767	5.72668	5.77098	6.11582	5.75178
ENSMUSG00000022898	Vps26c	16	-1	94298642	94327689	-0.370847	4.85417	-5.24565	5.02499e-05	0.00722656	1.86335	5.19636	5.12492	5.15599	4.63132	4.87057	4.86511	5.15909	4.789
ENSMUSG00000024976	Shoc2	19	1	53932737	54021564	-0.376086	4.93562	-3.78024	0.00131727	0.0450811	-1.3664	5.09067	5.11737	5.3331	4.87256	4.78301	4.7583	5.18038	4.80462
ENSMUSG00000028936	Rpl22	4	1	152410199	152418528	-0.3762	6.81865	-4.15049	0.000571578	0.0278982	-0.381975	7.09802	7.09569	7.32578	6.86446	6.74317	6.80872	7.17316	6.80545
ENSMUSG00000055371	Stam2	2	-1	52581676	52632293	-0.38163	4.5138	-4.00378	0.0007956	0.0338119	-0.858606	4.78665	4.71396	4.89075	4.43189	4.51343	4.30018	4.79712	4.41517
ENSMUSG00000039585	Myo9a	9	1	59658179	59836149	-0.382826	4.63739	-3.741	0.00143914	0.0469234	-1.44695	4.88828	4.87705	5.09347	4.46311	4.54681	4.70022	4.95293	4.57004
ENSMUSG00000114797	Gm49336	14	-1	60442731	60488956	-0.383767	4.5785	-3.74939	0.00141215	0.046506	-1.42345	4.77407	4.84542	4.92562	4.38196	4.61484	4.39958	4.84837	4.46546
ENSMUSG00000004936	Map2k1	9	-1	64093052	64160913	-0.394228	5.35571	-3.90516	0.000993826	0.0385712	-1.07941	5.49373	5.69823	5.89882	5.23197	5.36434	5.32365	5.69693	5.30665
ENSMUSG00000033964	Zbtb41	1	1	139350026	139380743	-0.399774	4.34932	-3.72398	0.00149539	0.0479806	-1.46242	4.48989	4.64738	4.73236	4.15866	4.19103	4.31655	4.62321	4.22208
ENSMUSG00000029038	Ssu72	4	1	155789257	155818336	-0.404386	4.84987	-3.8234	0.00119512	0.0423133	-1.27033	5.12677	5.04163	5.32006	4.76535	4.73233	4.77912	5.16282	4.75893
ENSMUSG00000038982	Bloc1s5	13	-1	38776818	38819085	-0.409358	3.88769	-3.69645	0.00159112	0.0492848	-1.46706	4.15908	4.10693	4.19343	3.55772	3.82443	3.85534	4.15315	3.74583
ENSMUSG00000025995	Wdr75	1	1	45834326	45862779	-0.411917	3.9834	-3.86507	0.00108789	0.0407108	-1.11647	4.2957	4.4116	4.18386	3.79427	3.94618	3.93172	4.29706	3.89072
ENSMUSG00000029462	Vps29	5	1	122492432	122503047	-0.419127	5.11417	-4.0966	0.000645361	0.0296821	-0.661958	5.49986	5.51791	5.60279	5.06116	5.11517	5.19009	5.54019	5.12214
ENSMUSG00000033396	Spg11	2	-1	121884001	121948867	-0.423764	4.64914	-3.91578	0.000970293	0.0381997	-1.05969	4.97443	4.91238	4.97916	4.47336	4.49834	4.62334	4.95533	4.53168
ENSMUSG00000020130	Tbc1d15	10	-1	115033777	115087372	-0.423928	5.05701	-4.36803	0.000350442	0.0199661	-0.0635895	5.29658	5.32987	5.41719	4.90828	4.91669	4.94888	5.34788	4.92462
ENSMUSG00000020271	Fbxw11	11	1	32592724	32696816	-0.42549	5.66997	-3.76417	0.00136587	0.0455489	-1.37656	5.76073	5.91292	6.11818	5.3901	5.50873	5.63072	5.93061	5.50985
ENSMUSG00000036435	Exoc1	5	1	76677158	76718141	-0.428553	4.21734	-3.97877	0.000841774	0.0348546	-0.891074	4.6024	4.47204	4.54697	4.09366	4.07887	4.16206	4.54047	4.11153
ENSMUSG00000066568	Lsm14a	7	-1	34044071	34092740	-0.428574	6.03303	-4.86733	0.000115174	0.0111084	1.09082	6.45837	6.29055	6.19403	5.88093	5.9538	5.80908	6.31432	5.88127
ENSMUSG00000031917	Nip7	8	1	107783509	107787563	-0.429949	3.57986	-4.64094	0.000190344	0.0143265	0.640801	3.8492	4.02861	4.02678	3.40892	3.52278	3.68296	3.9682	3.53822
ENSMUSG00000018363	Smurf2	11	-1	106710892	106811541	-0.433256	5.47216	-4.00152	0.000799663	0.0338952	-0.860967	5.66851	5.86076	5.87076	5.30078	5.36434	5.43843	5.80001	5.36785
ENSMUSG00000027091	Zc3h15	2	1	83474779	83494966	-0.435578	5.56826	-5.37285	3.81443e-05	0.00586091	2.15495	5.8736	5.78178	5.97431	5.45364	5.42543	5.45331	5.87657	5.44413
ENSMUSG00000000581	C1d	11	1	17207579	17219176	-0.438421	4.86937	-4.45692	0.000287126	0.0185733	0.134063	5.21697	5.18031	5.1706	4.80919	4.6898	4.75229	5.18929	4.75043
ENSMUSG00000030304	Ergic2	6	-1	148080577	148113872	-0.443106	5.43142	-5.03783	7.91169e-05	0.00943953	1.42256	5.69279	5.69443	5.83299	5.238	5.294	5.36556	5.74007	5.29919
ENSMUSG00000026377	Nifk	1	1	118249569	118261552	-0.446353	3.99159	-4.32361	0.000387199	0.0216549	-0.115136	4.48372	4.28593	4.52439	3.96873	4.00073	3.97876	4.43135	3.98274
ENSMUSG00000047126	Cltc	11	-1	86585177	86648391	-0.450814	7.63226	-3.89609	0.00101437	0.0388619	-0.853011	7.86813	7.88999	7.91101	7.39393	7.33942	7.58732	7.88971	7.44022
ENSMUSG00000028559	Osbpl9	4	-1	108918342	109059469	-0.451154	6.7892	-4.09543	0.000647069	0.0296821	-0.510484	7.02286	7.14756	7.27316	6.64461	6.71408	6.74513	7.14786	6.70127
ENSMUSG00000009575	Cbx5	15	-1	103099971	103148243	-0.453836	6.40843	-3.96917	0.000860191	0.0354037	-0.835889	6.63583	6.70988	6.98089	6.26629	6.34602	6.3778	6.77554	6.33004
ENSMUSG00000021706	Zfyve16	13	-1	92623616	92667376	-0.455236	4.49862	-4.44689	0.00029365	0.0187691	0.121793	4.83109	4.83395	5.00113	4.3151	4.49073	4.49616	4.88872	4.434
ENSMUSG00000027479	Mapre1	2	1	153583194	153615230	-0.457891	6.11747	-4.23493	0.00047262	0.0247159	-0.29693	6.17209	6.3188	6.61842	5.90386	5.9287	5.93105	6.36977	5.9212
ENSMUSG00000032449	Slc25a36	9	-1	96957014	96993210	-0.459337	5.57733	-3.82718	0.00118496	0.0423108	-1.24085	5.75945	5.78059	6.13566	5.4827	5.40939	5.42717	5.8919	5.43975
ENSMUSG00000040433	Zbtb38	9	-1	96564823	96634884	-0.459356	5.34771	-4.21992	0.000488861	0.0253186	-0.382036	5.55094	5.74796	5.82069	5.244	5.294	5.20995	5.70653	5.24932
ENSMUSG00000029131	Dnajb6	5	1	29940686	30023132	-0.460948	5.77029	-4.06523	0.000692647	0.0309902	-0.704524	6.01084	6.00272	6.07612	5.48608	5.56593	5.65828	6.02989	5.5701
ENSMUSG00000032026	Rexo2	9	-1	48379812	48391923	-0.465888	5.2645	-4.89631	0.000108032	0.0109053	1.11054	5.60454	5.60145	5.82223	5.11237	5.28524	5.24244	5.67607	5.21335
ENSMUSG00000010755	Cars1	7	-1	143110967	143153827	-0.471735	4.35962	-4.62441	0.000197489	0.0145915	0.52152	4.77407	4.76316	4.78711	4.29597	4.25526	4.35668	4.77478	4.30264
ENSMUSG00000035770	Dync1li2	8	-1	105144312	105169679	-0.473276	6.68393	-4.27293	0.000433903	0.0232963	-0.127164	7.09143	6.9714	7.25099	6.65291	6.63524	6.62868	7.10461	6.63894
ENSMUSG00000021149	Gtpbp4	13	-1	9016367	9046119	-0.47697	5.27065	-3.71442	0.00152797	0.0485423	-1.50016	5.65072	5.55051	5.92203	5.26973	5.22235	5.21651	5.70775	5.2362
ENSMUSG00000022125	Cln5	14	1	103307652	103315064	-0.47729	4.67183	-4.23133	0.000476467	0.0248364	-0.362286	4.89991	5.00733	5.28691	4.5037	4.60078	4.65908	5.06472	4.58785
ENSMUSG00000021987	Mtmr6	14	1	60502677	60539819	-0.478489	5.72008	-5.05827	7.5648e-05	0.00916137	1.48518	5.97058	6.02811	6.17483	5.53912	5.66552	5.54301	6.05784	5.58255
ENSMUSG00000068739	Sars1	3	-1	108332181	108352525	-0.478863	6.00327	-4.18332	0.00053084	0.0269404	-0.415345	6.33865	6.26088	6.41463	5.85371	5.84619	5.88788	6.33806	5.86259
ENSMUSG00000037029	Zfp146	7	-1	29860694	29869175	-0.480968	4.68327	-3.86003	0.00110033	0.0408913	-1.18513	5.039	5.09064	5.09602	4.45623	4.47541	4.85113	5.07522	4.59426
ENSMUSG00000022255	Mtdh	15	1	34082840	34145770	-0.481122	6.11089	-4.36209	0.000355145	0.020142	-0.0141709	6.3624	6.36973	6.45994	5.77988	5.89741	6.07633	6.39735	5.91787
ENSMUSG00000031749	St3gal2	8	1	111646554	111699112	-0.486633	4.72867	-4.1088	0.000627859	0.0292281	-0.637239	5.03055	5.18212	5.44349	4.60046	4.79541	4.80546	5.21872	4.73377
ENSMUSG00000032905	Atg12	18	-1	46863211	46874647	-0.4871	4.93523	-4.56455	0.000225706	0.0160679	0.372456	5.22068	5.28003	5.39039	4.83593	4.81076	4.78502	5.29703	4.81057
ENSMUSG00000102805	Gm37240	3	-1	84403733	85794825	-0.492912	4.86001	-4.31469	0.000395039	0.021941	-0.176774	4.93653	5.13617	5.11377	4.45967	4.59724	4.65265	5.06216	4.56986
ENSMUSG00000029998	Pcyox1	6	-1	86362988	86374136	-0.494036	6.54095	-3.68452	0.00163446	0.0495786	-1.44303	6.83017	6.75376	7.17694	6.40491	6.5316	6.37585	6.92029	6.43745
ENSMUSG00000021686	Ap3b1	13	1	94495468	94702825	-0.496653	5.2873	-4.12548	0.000604706	0.0287316	-0.596318	5.50749	5.49334	5.75435	5.13193	5.09526	5.04781	5.58506	5.09166
ENSMUSG00000022808	Snx4	16	1	33071812	33120639	-0.498427	5.25836	-4.04053	0.00073233	0.0323575	-0.782318	5.56854	5.41853	5.95475	5.01744	5.30271	5.14726	5.64727	5.1558
ENSMUSG00000020075	Ddx21	10	-1	62416030	62438060	-0.49994	5.67437	-4.43375	0.000302424	0.0190249	0.117564	6.00438	6.11974	6.23167	5.50454	5.72668	5.63236	6.1186	5.62119
ENSMUSG00000029655	N4bp2l2	5	-1	150531472	150589648	-0.502387	4.82897	-4.37815	0.000342574	0.01995	-0.0379891	4.98102	5.19831	5.23689	4.5942	4.61833	4.69709	5.13874	4.63654
ENSMUSG00000029461	Fam168a	7	1	100355842	100490863	-0.503581	5.69589	-4.43947	0.000298573	0.0188607	0.126866	5.87242	6.0271	6.32714	5.52111	5.7104	5.50601	6.07555	5.57917
ENSMUSG00000022672	Prkdc	16	1	15455730	15660099	-0.50446	3.91108	-3.79275	0.00128064	0.0442947	-1.27905	4.34079	4.35174	4.49374	3.92457	3.88369	3.85534	4.39542	3.88786
ENSMUSG00000003752	Itpkc	7	-1	26906597	26928086	-0.505251	2.66587	-4.10893	0.000627678	0.0292281	-0.384627	3.08966	3.17577	3.16696	2.52193	2.57764	2.81845	3.14413	2.63934
ENSMUSG00000001056	Nhp2	11	1	51510562	51514541	-0.505835	3.59005	-3.80413	0.00124818	0.0434227	-1.20582	4.05885	4.05255	4.0533	3.64499	3.41443	3.57823	4.0549	3.54588
ENSMUSG00000048720	Tbc1d12	19	1	38825023	38908367	-0.508929	3.10575	-3.79245	0.00128151	0.0442947	-1.11756	3.38947	3.47647	3.32333	2.7415	2.97643	2.97103	3.39642	2.89632
ENSMUSG00000053119	Chmp3	6	1	71520781	71559593	-0.511375	6.17785	-4.96092	9.36899e-05	0.0104123	1.31393	6.46856	6.45903	6.68777	5.99091	5.99065	6.11895	6.53846	6.03351
ENSMUSG00000033542	Arhgef5	6	1	43242516	43266254	-0.512673	5.01009	-4.10638	0.000631298	0.0293035	-0.642225	5.15811	5.36535	5.73154	4.89816	4.89093	4.93834	5.41833	4.90914
ENSMUSG00000037822	Smim14	5	-1	65604187	65694527	-0.513432	6.16668	-4.28134	0.000425784	0.0229368	-0.180416	6.30667	6.45529	6.79303	6.04234	6.01073	5.99602	6.51833	6.01636
ENSMUSG00000026353	Ubxn4	1	1	128171701	128207115	-0.514595	6.0961	-4.2298	0.000478105	0.0248414	-0.294717	6.40629	6.46127	6.68099	5.91268	5.96893	6.1421	6.51618	6.0079
ENSMUSG00000116048	Septin2	1	1	93406715	93437455	-0.514597	7.11806	-4.74698	0.000150358	0.0129958	0.949822	7.4069	7.48438	7.56804	6.85926	6.98964	7.07242	7.48644	6.97377
ENSMUSG00000026276	Septin2	1	1	93406686	93437982	-0.514686	7.12019	-4.73923	0.000152969	0.0131057	0.933245	7.40853	7.48658	7.5708	6.86121	6.99166	7.07482	7.48864	6.9759
ENSMUSG00000036712	Cyld	8	1	89423675	89478573	-0.520975	5.46011	-4.69569	0.000168509	0.0136341	0.677069	5.66442	5.65326	6.2165	5.30269	5.34549	5.35371	5.84473	5.33397
ENSMUSG00000019907	Ppp1r12a	10	1	107998054	108120336	-0.522575	5.36955	-3.94517	0.000908051	0.0365649	-0.993455	5.58593	5.5561	5.80673	5.08811	5.02066	5.28258	5.64959	5.13045
ENSMUSG00000057572	Zbtb8os	4	1	129229488	129248340	-0.523518	3.4378	-3.8251	0.00119054	0.0423133	-1.10751	3.71864	3.51145	4.0533	3.29018	3.2166	3.15525	3.76113	3.22068
ENSMUSG00000089682	Bcl2l2	14	1	55120834	55125691	-0.524105	5.81627	-4.30669	0.000402201	0.0221858	-0.146565	6.18831	6.17532	6.56781	5.68305	5.82971	5.87412	6.31048	5.79563
ENSMUSG00000035181	Heatr5a	12	-1	51922654	52018104	-0.526217	5.35406	-3.75447	0.00139608	0.046269	-1.40635	5.80224	5.7722	5.89442	5.04521	5.32426	5.52551	5.82295	5.29833
ENSMUSG00000039286	Fndc3b	3	-1	27470311	27765456	-0.53113	5.87219	-3.68788	0.00162213	0.0495054	-1.52541	6.04582	6.23059	6.27288	5.6229	5.70713	5.63236	6.1831	5.65413
ENSMUSG00000027803	Wwtr1	3	-1	57363070	57483331	-0.533386	6.16816	-4.7599	0.000146107	0.0128233	0.873378	6.46856	6.55366	6.57515	5.81391	6.00807	6.17502	6.53246	5.999
ENSMUSG00000115232	Gm49378	14	-1	55866533	55875352	-0.535957	5.20206	-3.77274	0.00133976	0.0451453	-1.37253	5.59311	5.56306	5.9249	5.08142	5.12748	5.28049	5.69369	5.16313
ENSMUSG00000043019	Edem3	1	1	151631122	151697802	-0.537272	5.06004	-4.95025	9.59186e-05	0.0105394	1.22222	5.25007	5.32168	5.47522	4.73156	4.79849	4.90895	5.34899	4.813
ENSMUSG00000025234	Arih1	9	-1	59295541	59393901	-0.539076	6.37424	-3.79438	0.00127593	0.044292	-1.22757	6.5594	6.67431	7.01232	6.07414	6.29017	6.29347	6.74868	6.21926
ENSMUSG00000109901	Chmp1b	18	1	67338437	67340960	-0.540671	4.91101	-4.30713	0.000401805	0.0221858	-0.196712	5.35015	5.19114	5.63827	4.90828	4.86469	4.79381	5.39318	4.8556
ENSMUSG00000028466	Creb3	4	1	43562332	43567060	-0.546067	4.45836	-4.92442	0.000101536	0.0106891	1.17837	4.69346	4.76557	5.20175	4.40357	4.2372	4.37243	4.88693	4.33773
ENSMUSG00000052656	Rnf103	6	1	71470878	71487865	-0.546455	4.65907	-4.11909	0.000613472	0.02894	-0.607308	4.81397	4.91673	5.35885	4.58792	4.3716	4.48534	5.02985	4.48162
ENSMUSG00000059796	Eif4a1	11	-1	69557762	69563249	-0.546676	7.4982	-4.58434	0.000215949	0.0155977	0.647511	7.92732	7.96524	8.08787	7.40066	7.3672	7.58563	7.99347	7.45116
ENSMUSG00000052920	Prkg1	19	-1	30541889	31742433	-0.546981	4.13596	-3.70093	0.00157511	0.0490801	-1.52654	4.90685	4.79663	5.07547	4.2249	4.55776	4.36064	4.92631	4.3811
ENSMUSG00000024587	Nars1	18	-1	64632718	64649723	-0.550161	6.45217	-4.75752	0.000146883	0.0128233	0.907464	6.84108	6.75983	7.10904	6.32693	6.39062	6.36998	6.90332	6.36251
ENSMUSG00000020476	Dbnl	11	1	5738488	5750962	-0.550639	4.93979	-4.29204	0.000415665	0.0227725	-0.229797	5.30885	5.32823	5.62064	4.69113	4.97507	4.94888	5.41924	4.87169
ENSMUSG00000025130	P4hb	11	-1	120451124	120464079	-0.552186	7.89404	-4.03875	0.000735262	0.0323575	-0.508899	8.12936	8.2496	8.34911	7.69167	7.75571	7.63501	8.24269	7.69413
ENSMUSG00000049470	Aff4	11	1	53241660	53312657	-0.556341	6.3737	-4.89819	0.000107586	0.0109053	1.19996	6.71173	6.85934	6.76762	6.08755	6.25582	6.31807	6.77957	6.22048
ENSMUSG00000042354	Gnl3	14	-1	30734390	30741109	-0.55819	4.32605	-5.06155	7.51074e-05	0.00916137	1.48111	4.72781	4.79899	4.97916	4.15866	4.21891	4.45239	4.83532	4.27665
ENSMUSG00000067336	Bmpr2	1	1	59802559	59918173	-0.55896	6.48526	-4.09199	0.000652107	0.0296821	-0.559784	6.6938	6.85651	7.03712	6.42001	6.2603	6.25683	6.86248	6.31238
ENSMUSG00000030059	Tmf1	6	-1	97129958	97156083	-0.561025	4.77002	-4.34155	0.00037191	0.0209732	-0.118379	5.2537	5.08871	5.21356	4.41426	4.69311	4.77024	5.18532	4.62587
ENSMUSG00000073755	5730409E04Rik	4	1	126503611	126508164	-0.561062	4.19462	-4.69191	0.000169931	0.0136341	0.67664	4.67733	4.62626	4.96806	4.09366	4.25526	4.23708	4.75721	4.19533
ENSMUSG00000053012	Krcc1	6	1	71248661	71262303	-0.562853	5.66648	-6.28356	5.60574e-06	0.00237576	4.07095	5.99574	5.89758	6.24784	5.54237	5.4314	5.50065	6.04705	5.49148
ENSMUSG00000040209	Zfp704	3	-1	9492080	9675145	-0.5666	5.12554	-6.0678	8.74695e-06	0.00276249	3.61165	5.55094	5.53784	5.7768	5.04978	5.11517	5.01056	5.62186	5.05851
ENSMUSG00000027746	Ufm1	3	-1	53760797	53771251	-0.570331	5.09872	-5.43841	3.31158e-05	0.00531188	2.28267	5.47519	5.49916	5.62064	5.11019	4.97235	4.80546	5.53166	4.96266
ENSMUSG00000092534	Pagr1b	7	-1	126600652	126615656	-0.574103	4.54101	-4.08508	0.000662342	0.0300226	-0.684252	4.95002	5.09064	5.25299	4.48693	4.37986	4.70333	5.09788	4.52337
ENSMUSG00000022557	Bop1	15	-1	76337189	76361477	-0.582458	4.44785	-4.62056	0.000199192	0.014627	0.505044	4.95672	4.96379	5.15843	4.30748	4.4638	4.56287	5.02632	4.44472
ENSMUSG00000021177	Tdp1	12	1	99850776	99921478	-0.584974	2.83574	-4.97231	9.13717e-05	0.0104123	1.44694	3.38947	3.41006	3.57103	2.78606	2.88659	2.92906	3.45685	2.86724
ENSMUSG00000047648	Fbxo30	10	1	11157074	11173796	-0.589561	4.62309	-4.15792	0.000562083	0.0276021	-0.523254	4.9854	5.1785	5.22993	4.53342	4.54313	4.54908	5.13127	4.54188
ENSMUSG00000021366	Hivep1	13	1	42205497	42346013	-0.591417	5.11391	-4.38554	0.000336943	0.019735	-0.0202263	5.42292	5.46239	5.7299	4.76256	5.01006	5.07933	5.5384	4.95065
ENSMUSG00000025616	Usp16	16	1	87251591	87280405	-0.597865	5.3304	-5.00169	8.56535e-05	0.0101443	1.34388	5.66987	5.63223	5.96875	5.21577	5.03118	5.24672	5.75695	5.16456
ENSMUSG00000032997	Chpf	1	-1	75451213	75455951	-0.602964	4.55761	-4.42202	0.000310479	0.0191738	0.0654183	4.85758	5.19652	5.12382	4.14589	4.46768	4.76129	5.05931	4.45829
ENSMUSG00000030161	Gabarapl1	6	1	129510123	129519309	-0.605484	6.67787	-4.25658	0.000450156	0.0238509	-0.183428	6.8792	7.00093	7.10714	6.36415	6.36486	6.45562	6.99576	6.39488
ENSMUSG00000014496	Ankrd28	14	-1	31420725	31552608	-0.606897	5.41369	-3.71586	0.00152303	0.0484812	-1.48762	5.72847	5.73322	6.22818	5.17864	5.27863	5.4403	5.89662	5.29919
ENSMUSG00000005871	Apc	18	1	34353977	34455605	-0.607061	5.87812	-5.47559	3.05708e-05	0.0052661	2.40432	6.27038	6.23321	6.57332	5.66526	5.78845	5.82633	6.35897	5.76001
ENSMUSG00000016477	E2f3	13	-1	30090558	30170046	-0.607173	3.55336	-4.12856	0.000600519	0.0286171	-0.480302	3.96892	4.04063	4.11503	3.04635	3.50779	3.76279	4.04153	3.43898
ENSMUSG00000039529	Atp8b1	18	-1	64662038	64794338	-0.607825	3.29204	-3.73325	0.00146448	0.0473662	-1.30451	3.7954	4.05651	3.46439	3.01861	3.1409	3.38994	3.7721	3.18315
ENSMUSG00000028098	Rnf115	3	1	96634980	96698954	-0.611352	4.76035	-3.76955	0.00134943	0.0453763	-1.38568	5.28065	5.14733	5.48109	4.62826	4.5614	4.88993	5.30303	4.6932
ENSMUSG00000040158	Tax1bp3	11	1	73067909	73073988	-0.611534	4.31596	-4.722	0.000158936	0.0133332	0.734306	4.83594	4.94473	5.02276	4.11565	4.30813	4.54908	4.93448	4.32429
ENSMUSG00000037111	Setd7	3	-1	51422740	51468300	-0.612201	6.56562	-3.90149	0.0010021	0.0387069	-0.942504	7.16897	7.08895	7.2441	6.30604	6.671	6.68887	7.16734	6.5553
ENSMUSG00000018395	Kif3a	11	1	53458206	53492794	-0.612405	3.96255	-5.63082	2.19318e-05	0.00443688	2.73732	4.40752	4.31262	4.61264	3.76117	3.77521	3.94757	4.44426	3.82798
ENSMUSG00000025142	Aspscr1	11	1	120563799	120600273	-0.626009	4.68131	-3.87074	0.00107407	0.0404207	-1.1592	4.88125	5.01953	5.62241	4.54966	4.59014	4.51047	5.1744	4.55009
ENSMUSG00000038335	Tsr1	11	1	74788897	74800168	-0.629111	4.40022	-4.50414	0.00025833	0.017425	0.256491	4.90685	4.71895	5.07547	4.14161	4.24626	4.42622	4.90042	4.27136
ENSMUSG00000021814	Anxa7	14	-1	20505328	20530201	-0.632504	6.61039	-4.53243	0.000242493	0.0167633	0.45055	7.08737	7.19764	7.45074	6.56213	6.68272	6.61716	7.24525	6.62067
ENSMUSG00000028403	Zdhhc21	4	-1	82716975	82778195	-0.635376	3.80065	-4.17148	0.000545177	0.0271023	-0.407008	4.23453	4.17759	4.20767	3.3132	3.66468	3.75079	4.2066	3.57622
ENSMUSG00000062127	Cttnbp2nl	3	-1	104909231	104960462	-0.635862	4.65042	-4.16599	0.000551968	0.0272716	-0.506075	5.09877	5.31344	5.26892	4.57528	4.5614	4.63644	5.22705	4.59104
ENSMUSG00000028063	Lmna	3	-1	88387454	88417263	-0.64009	6.78777	-4.28456	0.000422712	0.0228477	-0.0832337	7.1413	7.29704	7.5369	6.54845	6.59591	6.93603	7.32508	6.69346
ENSMUSG00000031078	Cttn	7	-1	143989470	144024746	-0.647006	5.93451	-4.01739	0.000771548	0.0331395	-0.779709	6.23866	6.34731	6.65957	5.69332	5.79618	5.84197	6.41518	5.77716
ENSMUSG00000058298	Mcm9	10	-1	53412411	53506535	-0.650038	2.28746	-3.67475	0.00167082	0.049823	-1.23602	2.58953	2.60348	3.01334	1.94682	2.06614	2.19564	2.73545	2.06953
ENSMUSG00000025287	Acot9	X	1	154045439	154080650	-0.652331	4.63734	-4.99411	8.70935e-05	0.0102395	1.32467	4.8528	5.11548	5.41514	4.55611	4.50212	4.36851	5.12781	4.47558
ENSMUSG00000025351	Cd63	10	1	128736858	128748691	-0.674535	6.27669	-5.47256	3.07705e-05	0.0052661	2.43021	6.64761	6.83193	6.80556	5.99685	6.21257	6.05087	6.7617	6.08676
ENSMUSG00000020814	Mxra7	11	-1	116693888	116718872	-0.687799	4.26137	-4.42828	0.000306151	0.0191077	0.0839574	5.09473	5.16575	4.87001	4.06682	4.38806	4.62005	5.0435	4.35831
ENSMUSG00000028465	Tln1	4	-1	43531519	43562691	-0.694539	7.68035	-4.60783	0.000204927	0.0149356	0.714584	8.0056	8.1208	8.57709	7.33046	7.60364	7.72093	8.2345	7.55168
ENSMUSG00000033149	Phldb2	16	-1	45566606	45773961	-0.699396	4.80892	-3.70595	0.00155742	0.0489949	-1.52363	5.34505	5.5463	5.5101	4.40357	4.79849	5.10547	5.46715	4.76918
ENSMUSG00000062753	Smim29	17	-1	27782547	27784730	-0.699921	2.20229	-3.9125	0.00097751	0.0382804	-0.744375	2.6569	3.01445	2.91264	1.84518	2.20271	2.45424	2.86133	2.16738
ENSMUSG00000005533	Igf1r	7	1	67602575	67883416	-0.699954	5.01012	-4.63314	0.000193683	0.0144429	0.528672	5.26814	5.4444	5.84214	4.67936	4.90243	4.88993	5.51823	4.82391
ENSMUSG00000048495	Tyw5	1	-1	57427396	57446260	-0.700082	1.87455	-3.83812	0.00115608	0.0415646	-0.809243	1.89411	2.27749	2.35352	1.54156	1.40232	1.44682	2.17504	1.46357
ENSMUSG00000037458	Azin1	15	-1	38487671	38519510	-0.701425	6.41618	-4.05821	0.00070371	0.031225	-0.637547	6.66272	6.8122	7.18716	6.08309	6.2502	6.26001	6.88736	6.19777
ENSMUSG00000030591	Psmd8	7	-1	28873613	28880126	-0.703113	6.43647	-3.70756	0.00155177	0.0489126	-1.38561	6.99384	6.75436	7.41386	6.29837	6.30651	6.5011	7.05402	6.36866
ENSMUSG00000021003	Galc	12	-1	98168553	98225718	-0.705119	3.61323	-3.97372	0.000851407	0.0351631	-0.821084	4.15131	4.1221	4.0533	3.22693	3.30596	3.68926	4.1089	3.40738
ENSMUSG00000060147	Serpinb6a	13	-1	34101901	34186777	-0.710668	6.64737	-4.73104	0.000155774	0.0131364	0.8748	6.81857	7.1591	7.59176	6.59694	6.40889	6.48941	7.18981	6.49841
ENSMUSG00000024991	Eif3a	19	-1	60749555	60779096	-0.71197	7.828	-4.42	0.000311885	0.0191738	0.322621	8.3024	8.17248	8.6747	7.66954	7.55617	7.83186	8.38319	7.68586
ENSMUSG00000026426	Arl8a	1	1	135074562	135084007	-0.71397	4.22434	-4.11374	0.000620914	0.0290729	-0.597584	4.61092	4.86808	5.00657	3.93944	4.29945	4.11135	4.82852	4.11675
ENSMUSG00000001542	Ell2	13	1	75854876	75920483	-0.717587	4.24233	-3.77425	0.00133519	0.0450858	-1.34051	4.58809	4.91673	4.73891	3.81592	4.19571	4.09246	4.74791	4.0347
ENSMUSG00000022246	Rai14	15	-1	10569055	10714710	-0.719326	3.07192	-3.67868	0.00165611	0.049674	-1.37795	3.32879	3.96695	3.51106	2.82929	2.89813	2.9502	3.60227	2.89254
ENSMUSG00000039318	Rab3gap2	1	1	184936314	185018956	-0.721562	5.16575	-5.16499	5.98996e-05	0.00804002	1.69792	5.46582	5.63223	6.01401	4.83328	5.04163	5.09365	5.70402	4.98952
ENSMUSG00000020817	Rabep1	11	1	70735604	70833931	-0.730603	5.58235	-4.69301	0.000169515	0.0136341	0.687283	5.97058	6.08145	6.38048	5.37559	5.47058	5.41771	6.14417	5.4213
ENSMUSG00000040721	Zfhx2	14	-1	55297719	55329781	-0.732404	3.04529	-3.72004	0.00150875	0.0481218	-1.29189	3.49757	3.57895	3.84442	2.56093	2.94339	3.20885	3.64031	2.90439
ENSMUSG00000040389	Wdr47	3	1	108498595	108553035	-0.739241	3.59862	-4.74542	0.000150879	0.0129958	0.865737	3.96892	4.09545	4.58382	3.44411	3.58122	3.37438	4.21606	3.46657
ENSMUSG00000025586	Cpeb1	7	-1	80996774	81105213	-0.739338	5.09411	-4.01476	0.000776142	0.0332482	-0.82787	5.83291	5.86302	6.02075	5.30843	5.21776	4.98262	5.90556	5.1696
ENSMUSG00000002233	Rhoc	3	1	104695691	104701775	-0.750037	5.66235	-4.01878	0.000769137	0.0331243	-0.78018	6.15083	6.50169	6.58427	5.41514	5.49169	6.09424	6.41226	5.66702
ENSMUSG00000003518	Dusp3	11	-1	101861969	101877839	-0.76914	6.87829	-4.89507	0.000108328	0.0109053	1.27732	7.52919	7.64065	7.83662	6.68268	6.96448	7.06396	7.66882	6.9037
ENSMUSG00000011179	Odc1	12	1	17594795	17601506	-0.769247	5.95961	-4.77145	0.000142413	0.0126732	0.900714	6.48023	6.6756	6.73768	5.71653	5.8713	6.00615	6.63117	5.86466
ENSMUSG00000021709	Erbin	13	-1	103955295	104057022	-0.769882	6.15947	-6.48063	3.75374e-06	0.00197151	4.50361	6.53125	6.5793	6.94664	5.95477	5.91456	5.91367	6.68573	5.92767
ENSMUSG00000043542	Zc2hc1a	3	1	7568543	7618896	-0.773689	3.72133	-4.03026	0.000749474	0.0326264	-0.692329	4.00384	4.04063	4.36415	3.26678	3.53021	3.27736	4.13621	3.35812
ENSMUSG00000040177	2310057M21Rik	7	-1	130939949	130964488	-0.774098	3.173	-4.67506	0.000176423	0.0137277	0.757112	3.89643	3.74	4.09985	3.01861	3.27088	3.109	3.91209	3.13283
ENSMUSG00000042613	Pbxip1	3	1	89344013	89358259	-0.774835	7.15729	-3.91484	0.000972364	0.0381997	-0.856447	7.61287	7.35235	8.03629	6.78022	6.98424	6.96032	7.66717	6.90826
ENSMUSG00000097431	Gm26782	14	1	51107779	51122266	-0.776306	3.85435	-3.86094	0.00109807	0.0408913	-1.12115	4.65003	4.40542	4.53948	3.40892	3.91811	3.95804	4.53164	3.76169
ENSMUSG00000006262	Mob1b	5	1	88868714	88912079	-0.790557	5.45893	-4.81639	0.000128912	0.011865	0.951764	5.77848	5.85169	6.50867	5.1932	5.30054	5.31757	6.04628	5.27043
ENSMUSG00000044968	Napepld	5	-1	21867899	21906394	-0.802884	3.16215	-4.73616	0.000154016	0.0131255	0.914035	3.78037	3.57895	3.95546	2.97115	2.82745	3.07091	3.77159	2.9565
ENSMUSG00000028069	Gpatch4	3	1	87950415	87963300	-0.803513	3.64012	-4.16034	0.000559035	0.0275363	-0.465254	4.5502	4.45117	4.81528	3.7888	3.88948	3.72035	4.60555	3.79955
ENSMUSG00000018199	Ro60	1	-1	143626528	143652806	-0.806807	4.47449	-5.48067	3.02392e-05	0.0052661	2.38609	4.70942	4.97428	5.51774	4.3964	4.16738	4.21104	5.06715	4.25827
ENSMUSG00000074794	Arrdc3	13	1	81031503	81044161	-0.826937	5.75938	-4.27077	0.000436024	0.0233323	-0.247581	5.99356	6.23931	6.1627	5.29114	5.35599	5.26792	6.13186	5.30502
ENSMUSG00000060487	Samd5	10	-1	9498680	9550952	-0.827961	2.59156	-3.76498	0.00136339	0.0455489	-1.10725	2.99736	3.28087	3.39972	2.54805	2.2575	2.34675	3.22599	2.3841
ENSMUSG00000032803	Cdv3	9	-1	103230293	103243039	-0.830522	6.93594	-4.98322	8.92045e-05	0.010356	1.46661	7.8616	7.6221	7.60257	6.68636	6.90422	6.98678	7.69542	6.85912
ENSMUSG00000031119	Gpc4	X	-1	51141898	51254129	-0.837515	4.39404	-5.21588	5.36107e-05	0.00750876	1.84184	4.44294	4.79899	4.91698	3.88414	3.89525	3.86093	4.71964	3.88011
ENSMUSG00000030839	Sergef	7	-1	46092578	46289231	-0.843197	1.73881	-4.20344	0.000507333	0.0261074	-0.0788231	2.51885	2.63554	2.77919	1.61751	2.06614	1.71727	2.64453	1.80031
ENSMUSG00000031023	Akip1	7	1	109302897	109311396	-0.844123	3.01109	-4.09182	0.000652353	0.0296821	-0.48272	3.44771	3.79781	3.95546	2.93202	2.83947	2.86372	3.73366	2.8784
ENSMUSG00000039361	Picalm	7	1	89779421	89862673	-0.848558	7.49911	-4.89545	0.00010824	0.0109053	1.30951	7.7142	8.16266	8.24424	7.22009	7.21919	7.15837	8.04037	7.19922
ENSMUSG00000105987	AI506816	5	-1	23903294	23917684	-0.850062	4.41583	-4.45419	0.000288888	0.0186125	0.14543	5.02843	5.04561	5.30909	3.98316	4.43636	4.42622	5.12771	4.28191
ENSMUSG00000019823	Mical1	10	1	41352310	41363028	-0.851932	4.12591	-3.78865	0.00129255	0.0444852	-1.29714	4.42695	4.69633	5.12881	3.83726	3.96276	3.88857	4.7507	3.89619
ENSMUSG00000005802	Slc30a4	2	-1	122523153	122544583	-0.854606	4.24181	-5.41408	3.48972e-05	0.00551068	2.25473	4.57072	4.86808	5.30247	4.0623	4.00607	4.10194	4.91376	4.05677
ENSMUSG00000027397	Slc20a1	2	1	129040684	129053536	-0.860451	4.83893	-5.08021	7.20968e-05	0.0089328	1.51363	5.25189	5.95164	5.61886	4.61905	4.61133	5.00552	5.60746	4.7453
ENSMUSG00000004508	Gab2	7	1	96730793	96958153	-0.861051	5.01941	-5.44903	3.23676e-05	0.0052661	2.31238	5.67665	5.65457	5.87671	4.77919	4.90815	4.94888	5.73598	4.87874
ENSMUSG00000034377	Tulp4	17	1	6156712	6301403	-0.881149	5.51209	-4.88219	0.000111455	0.0109346	1.11152	6.07997	6.09976	6.70711	5.22794	5.54222	5.51845	6.29562	5.42953
ENSMUSG00000091337	Eid1	2	1	125515015	125516705	-0.886457	5.35458	-6.24091	6.11815e-06	0.00237576	3.9803	5.80348	5.88541	6.3412	5.16816	5.09275	5.14038	6.01003	5.13376
ENSMUSG00000020737	Jpt1	11	-1	115388179	115405213	-0.896665	5.90017	-4.77553	0.00014113	0.0126288	0.919329	6.47324	6.61993	7.19492	5.81525	5.95932	5.87826	6.7627	5.88428
ENSMUSG00000045438	Cox19	5	-1	139321944	139337173	-0.911464	4.95992	-5.83986	1.40869e-05	0.00378163	3.14665	5.8736	5.71333	6.18086	4.7057	5.22006	5.13347	5.9226	5.01974
ENSMUSG00000032667	Pon2	6	-1	5264147	5298455	-0.913168	5.56644	-4.84151	0.00012194	0.0115535	1.01491	5.89236	6.09401	6.58791	5.17236	5.41141	5.29089	6.19142	5.29155
ENSMUSG00000041920	Slc16a6	11	-1	109341681	109364424	-0.91807	3.33524	-4.46808	0.000280037	0.0182614	0.280439	4.08762	4.05651	4.39351	3.05548	3.23492	3.4799	4.17921	3.25677
ENSMUSG00000056515	Rab31	17	-1	65958724	66079747	-0.918386	4.44045	-6.95617	1.45715e-06	0.00148671	5.40686	4.98102	5.31344	5.13379	4.15016	4.15781	4.36458	5.14275	4.22418
ENSMUSG00000032698	Lmo2	2	1	103788331	103812223	-0.919469	4.46891	-5.46446	3.13108e-05	0.0052661	2.34666	5.3001	5.04958	5.65395	4.22085	4.27752	4.7583	5.33454	4.41889
ENSMUSG00000020230	Prmt2	10	-1	76043056	76073699	-0.928422	3.79524	-5.90584	1.22636e-05	0.00352731	3.31363	4.44612	4.62093	5.04672	3.59577	3.82443	3.9049	4.70459	3.77503
ENSMUSG00000031207	Msn	X	1	95139648	95212158	-0.933298	7.82208	-5.78095	1.59502e-05	0.00385834	3.18867	8.30284	8.552	8.91599	7.51388	7.62594	7.86702	8.59027	7.66895
ENSMUSG00000022533	Atp13a3	16	-1	30131241	30224793	-0.934939	5.74567	-7.09899	1.10324e-06	0.00148083	5.6974	6.22855	6.31962	6.58245	5.38468	5.52557	5.43843	6.37687	5.44956
ENSMUSG00000033793	Atp6v1h	1	1	5140241	5232752	-0.940667	4.5665	-4.65942	0.00018267	0.0140778	0.600814	5.03055	5.11926	5.4455	4.29597	4.24173	4.23708	5.19844	4.25826
ENSMUSG00000098754	Prn	2	1	131751877	131798050	-0.95252	4.41216	-4.38717	0.000335717	0.019735	-0.00558426	5.33994	5.3035	5.32877	3.65704	4.52836	4.94888	5.32407	4.37809
ENSMUSG00000031555	Adam9	8	-1	25439627	25506943	-0.954502	6.31459	-4.85617	0.000118051	0.0113181	1.12562	6.68777	6.8457	7.68968	6.10635	6.17035	6.16602	7.07438	6.14757
ENSMUSG00000031103	Elf4	X	-1	47499923	47552009	-0.960886	4.11729	-4.73255	0.000155255	0.0131364	0.788105	4.77153	4.97009	4.74543	3.62673	3.97371	4.01934	4.82902	3.87326
ENSMUSG00000040010	Slc7a5	8	-1	122607889	122634433	-0.962662	2.31258	-4.89887	0.000107425	0.0109053	1.34835	3.15326	3.13897	3.38309	2.06003	2.48883	2.23061	3.22511	2.25982
ENSMUSG00000030681	Mvp	7	-1	126586032	126613793	-0.96574	6.18392	-5.60298	2.32733e-05	0.00443688	2.72516	6.89846	7.01623	7.31486	6.07526	6.14757	6.1398	7.07652	6.12088
ENSMUSG00000022817	Itgb5	16	1	33650035	33769708	-0.969904	6.75963	-6.26902	5.77526e-06	0.00237576	4.12968	7.402	7.54753	7.7766	6.56053	6.62919	6.65064	7.57538	6.61345
ENSMUSG00000054484	Tmem62	2	1	120807498	120838333	-0.978201	2.72699	-4.26635	0.000440371	0.0234869	-0.0572282	3.46033	3.43456	3.7503	2.38377	2.71449	2.5951	3.5484	2.56445
ENSMUSG00000033684	Qsox1	1	-1	155651775	155688635	-0.978252	5.70588	-3.99668	0.000808453	0.0339108	-0.82482	6.30667	6.35616	6.86141	5.37011	5.73152	5.52902	6.50808	5.54355
ENSMUSG00000034205	Loxl2	14	1	69846517	69933283	-0.979183	4.16722	-3.98739	0.000825566	0.0344492	-0.893508	5.36869	5.87202	5.21591	4.09366	4.40838	5.00804	5.48554	4.50336
ENSMUSG00000064061	Dzip3	16	-1	48744595	48814528	-0.97948	2.98384	-4.37054	0.000348478	0.0199661	0.143759	3.58665	3.61692	3.96107	2.78606	2.74037	2.66069	3.72155	2.72904
ENSMUSG00000032308	Ulk3	9	1	57496735	57503516	-0.980673	3.82173	-7.8348	2.74852e-07	0.00055338	7.07902	4.51431	4.48676	4.86703	3.54481	3.56683	3.80401	4.6227	3.63855
ENSMUSG00000006301	Tmbim1	1	-1	74327406	74344781	-0.983122	6.24595	-4.08426	0.000663566	0.0300226	-0.586426	6.54983	6.7916	7.43419	6.01569	5.96619	5.91367	6.9252	5.96518
ENSMUSG00000020900	Myh10	11	1	68582385	68707458	-0.984367	5.66252	-4.71436	0.000161656	0.0133335	0.749817	6.24049	6.15887	6.7883	5.19733	5.41141	5.67266	6.39589	5.42713
ENSMUSG00000036752	Tubb4b	2	-1	25112172	25114714	-0.986035	7.25204	-4.6359	0.000192498	0.0144212	0.739567	7.90122	7.85155	8.1888	6.79665	6.98829	7.22059	7.98052	7.00185
ENSMUSG00000034684	Sema3f	9	-1	107558699	107587674	-1.00234	4.08255	-3.88338	0.00104388	0.0396553	-1.08703	4.43337	5.26985	4.89369	3.49198	3.93501	4.18006	4.86563	3.86902
ENSMUSG00000021109	Hif1a	12	1	73948149	73994304	-1.00478	6.40088	-5.15121	6.17282e-05	0.00814964	1.77101	6.86264	7.19585	7.44924	5.94498	6.22407	6.35222	7.16925	6.17376
ENSMUSG00000032666	1700025G04Rik	1	-1	151728154	151965876	-1.01791	5.68968	-3.9411	0.000916436	0.0368106	-0.937906	6.35142	6.55436	6.93385	5.41692	5.63308	5.77246	6.61321	5.60749
ENSMUSG00000019796	Lrp11	10	1	7465564	7501247	-1.01963	2.12799	-5.20951	5.43603e-05	0.00754812	2.00051	3.55167	3.08581	3.26098	1.80243	2.54864	2.52639	3.29949	2.29248
ENSMUSG00000020773	Trim47	11	-1	115996578	116018036	-1.01993	4.47986	-4.02413	0.000759909	0.0329596	-0.809695	4.93653	5.48015	5.87523	4.24898	4.52464	4.47808	5.43063	4.41724
ENSMUSG00000025875	Tspan17	13	1	54937190	54944589	-1.02238	3.73603	-4.43208	0.000303558	0.0190249	0.140995	4.40098	4.70391	5.11125	3.55128	3.74995	3.84409	4.73871	3.71511
ENSMUSG00000020681	Ace	11	1	105858771	105880790	-1.02375	6.51825	-6.46379	3.8838e-06	0.00197151	4.51271	7.5537	7.47333	7.48621	6.43671	6.53253	6.4685	7.50442	6.47925
ENSMUSG00000018042	Cyb5r3	15	-1	83037695	83056793	-1.02642	6.72478	-3.75223	0.00140315	0.0464077	-1.25068	6.94076	7.28908	8.13643	6.42707	6.45845	6.49121	7.45542	6.45891
ENSMUSG00000037820	Tgm2	2	-1	157958322	157988356	-1.05094	8.48669	-4.87182	0.000114038	0.0110651	1.33352	8.97037	9.08961	9.67603	8.14281	8.25848	8.2321	9.24534	8.21113
ENSMUSG00000027550	Lrrcc1	3	1	14598848	14637718	-1.05387	3.55743	-6.34237	4.97078e-06	0.00228755	4.21539	4.81888	4.61826	4.75192	3.47166	3.77521	3.79235	4.72969	3.67974
ENSMUSG00000031659	Adcy7	8	1	88999031	89056590	-1.05942	4.86409	-4.71434	0.000161663	0.0133335	0.717602	5.73627	5.71458	5.54229	4.33773	4.60782	4.86511	5.66438	4.60355
ENSMUSG00000029403	Cdkl2	5	-1	92153933	92191742	-1.06179	3.22612	-4.61922	0.000199785	0.014627	0.635491	4.13171	3.83049	4.40591	2.86089	3.0814	3.2176	4.1227	3.0533
ENSMUSG00000021277	Traf3	12	1	111132804	111233587	-1.06424	4.74018	-6.61455	2.86675e-06	0.00189127	4.72979	5.53012	5.54348	5.94204	4.26482	4.55412	5.02557	5.67188	4.61484
ENSMUSG00000020400	Tnip1	11	-1	54801611	54853743	-1.06711	5.14745	-5.68392	1.95895e-05	0.00443688	2.827	5.81089	5.97793	6.58518	4.81995	5.0776	5.32163	6.12467	5.07306
ENSMUSG00000034330	Plcg2	8	1	118225030	118361881	-1.07504	4.10402	-3.87913	0.00105392	0.0398486	-1.10094	4.87183	4.87705	5.21121	3.63284	3.84246	4.26687	4.9867	3.91406
ENSMUSG00000022462	Slc38a2	15	-1	96585273	96597611	-1.07911	7.64076	-4.0046	0.000794123	0.0338119	-0.579484	8.1067	8.51657	8.8615	7.27828	7.49002	7.51557	8.49492	7.42796
ENSMUSG00000020407	Upp1	11	1	9068103	9086170	-1.07978	1.97852	-3.99832	0.000805469	0.0339108	-0.569955	3.08966	3.38513	3.0241	1.61751	2.06614	2.63481	3.1663	2.10615
ENSMUSG00000016487	Ppfibp1	6	1	146789985	146933523	-1.0801	6.54455	-6.91875	1.56803e-06	0.00148671	5.3875	7.14961	7.0705	7.45224	6.06964	6.10712	6.28726	7.22412	6.15467
ENSMUSG00000003617	Cp	3	1	20011218	20063309	-1.09268	6.86985	-4.57262	0.000221674	0.0158689	0.562386	7.29284	7.50151	8.11519	6.57011	6.67604	6.44636	7.63651	6.56417
ENSMUSG00000045414	Dipk2a	9	-1	94399917	94420134	-1.09468	5.26281	-6.6399	2.72488e-06	0.00189127	4.78426	5.86175	5.86752	6.07999	4.8253	4.82292	4.88993	5.93642	4.84605
ENSMUSG00000035834	Polr3g	13	-1	81821962	81859132	-1.09909	2.67897	-3.70086	0.00157537	0.0490801	-1.26713	3.54576	3.21874	3.82608	2.09587	2.50401	2.66069	3.53019	2.42019
ENSMUSG00000024270	Slc39a6	18	-1	24712938	24736874	-1.10256	2.96047	-3.7626	0.00137073	0.0456165	-1.14969	3.1764	3.88929	3.79499	2.44063	2.34444	2.74777	3.62023	2.51095
ENSMUSG00000070047	Fat1	8	1	45388484	45505294	-1.10592	5.69795	-4.79241	0.000135947	0.0123712	0.915997	6.19965	6.27622	6.5465	4.83858	5.33279	5.55513	6.34079	5.24217
ENSMUSG00000035184	Fam124a	14	1	62793186	62845935	-1.10605	3.03771	-3.74367	0.00143049	0.046831	-1.23283	3.53386	3.57895	4.50915	2.61133	2.92094	2.69866	3.87399	2.74364
ENSMUSG00000054277	Arfgap3	15	-1	83183940	83234448	-1.11566	3.708	-4.18105	0.000533556	0.0269404	-0.36923	4.26364	4.36136	4.78078	3.41603	3.20736	3.40533	4.46859	3.34291
ENSMUSG00000041180	Hectd2	19	1	36532039	36598535	-1.11635	1.72575	-3.98489	0.000830227	0.0344651	-0.516584	2.16488	2.62493	3.00249	1.48861	1.46574	1.41676	2.59743	1.45704
ENSMUSG00000036745	Ttll7	3	1	146558122	146689764	-1.13773	3.54619	-6.61281	2.87678e-06	0.00189127	4.7576	4.59669	4.76074	5.05199	3.49869	3.9294	3.57823	4.80314	3.66877
ENSMUSG00000053192	Mllt11	3	-1	95126446	95139482	-1.14134	3.39306	-6.20487	6.58869e-06	0.00241191	3.95369	4.53834	4.36136	4.83681	3.34334	3.62355	3.34276	4.57884	3.43655
ENSMUSG00000019916	P4ha1	10	1	59159118	59209126	-1.14771	5.64566	-5.63735	2.16288e-05	0.00443688	2.75587	6.3119	6.63982	6.84632	5.25791	5.52184	5.60096	6.59935	5.46024
ENSMUSG00000079037	Prnp	2	1	131751848	131780349	-1.17534	7.30044	-7.12733	1.04433e-06	0.00148083	5.79861	8.16234	8.16243	8.48634	6.89911	7.16409	7.24164	8.27037	7.10162
ENSMUSG00000025185	Loxl4	19	-1	42582421	42601252	-1.1855	0.512744	-4.5158	0.000251683	0.0172504	0.621122	1.77785	1.4376	1.82301	0.173411	0.418439	0.869275	1.67949	0.487042
ENSMUSG00000021253	Tgfb3	12	-1	86103519	86125815	-1.19384	4.57703	-3.86514	0.00108773	0.0407108	-1.14678	5.12677	5.33313	5.5101	3.94927	4.1626	4.28778	5.32333	4.13322
ENSMUSG00000046034	Otulin	15	-1	27542721	27630779	-1.21249	4.28325	-5.14142	6.30619e-05	0.00825804	1.66156	5.16391	5.29349	5.79735	4.16711	4.23265	4.23277	5.41825	4.21084
ENSMUSG00000115783	Bc1	7	1	144468202	144468374	-1.21445	2.64759	-4.03968	0.000733729	0.0323575	-0.570611	3.9645	3.73013	3.78236	2.11347	2.71449	3.04166	3.82566	2.62321
ENSMUSG00000003228	Grk5	19	1	60878187	61084406	-1.22372	5.58864	-5.79125	1.56071e-05	0.00385834	3.07387	6.09726	6.47536	6.98984	5.1058	5.44327	5.39669	6.52082	5.31525
ENSMUSG00000046841	Ckap4	10	-1	84362169	84369926	-1.2323	4.94842	-5.09245	7.01907e-05	0.00886564	1.55065	5.36029	5.7984	6.00181	4.11128	4.34655	5.02806	5.72017	4.4953
ENSMUSG00000055407	Map6	7	1	98916654	98986344	-1.24203	2.83077	-4.4124	0.000317249	0.0193558	0.239138	3.44771	3.78833	4.45448	2.70715	2.48883	2.68611	3.89684	2.62736
ENSMUSG00000006740	Kif5b	18	-1	6201002	6242174	-1.25693	7.48486	-5.4914	2.95504e-05	0.0052661	2.59285	8.44661	8.47269	8.9559	7.1322	7.46841	7.53581	8.62506	7.37881
ENSMUSG00000039005	Tlr4	4	1	66745821	66848521	-1.27211	4.09109	-6.94008	1.50379e-06	0.00148671	5.38209	4.92062	5.49042	5.647	3.83195	4.06358	4.36064	5.35268	4.08539
ENSMUSG00000026479	Lamc2	1	-1	152998502	153062193	-1.28824	3.04042	-5.62783	2.2072e-05	0.00443688	2.82445	3.73952	4.0683	4.30358	2.35448	2.9655	2.92906	4.03713	2.74968
ENSMUSG00000040659	Efhd2	4	-1	141585453	141602231	-1.2936	5.2736	-3.68769	0.00162283	0.0495054	-1.53635	5.54354	5.97062	6.74827	4.66153	4.76736	5.01558	6.08748	4.81482
ENSMUSG00000047821	Trim16	11	1	62711057	62741634	-1.29529	3.30969	-3.91174	0.000979172	0.0382804	-0.943248	4.23453	4.41776	4.78395	2.81861	3.34865	3.38994	4.47875	3.18573
ENSMUSG00000054408	Spcs3	8	-1	54973468	54983033	-1.30472	5.87223	-7.91447	2.37482e-07	0.000546447	7.22924	6.8253	6.93107	7.32958	5.68746	5.80693	5.7165	7.02865	5.73697
ENSMUSG00000043091	Tuba1c	15	1	98927772	98935991	-1.30579	4.49974	-4.65521	0.000184392	0.0141429	0.601057	5.42775	5.15473	5.85426	4.0803	3.84843	4.60346	5.47891	4.1774
ENSMUSG00000023800	Tiam2	17	1	3376848	3581619	-1.30978	2.08644	-4.37096	0.000348145	0.0199661	0.26694	2.81274	2.93938	3.4485	1.43365	1.8214	1.96585	3.06687	1.7403
ENSMUSG00000021270	Hsp90aa1	12	-1	110657039	110669162	-1.31091	6.81734	-6.23978	6.1323e-06	0.00237576	4.07589	7.55701	7.77954	8.04193	6.2415	6.32265	6.90929	7.79283	6.49115
ENSMUSG00000000184	Ccnd2	6	-1	127102125	127129156	-1.31287	7.0168	-6.60274	2.93547e-06	0.00189127	4.80513	8.10996	8.03175	8.48707	6.62941	6.93396	7.15439	8.20959	6.90592
ENSMUSG00000029484	Anxa3	5	1	96941198	96993825	-1.32683	5.18793	-4.96961	9.19146e-05	0.0104123	1.28756	5.34845	5.86527	6.57606	4.84122	4.52091	4.49616	5.92993	4.61943
ENSMUSG00000000326	Comt	16	-1	18225636	18245602	-1.32695	7.05005	-3.70242	0.00156985	0.0490801	-1.25572	8.47392	8.15207	8.54895	6.87611	7.25386	7.07663	8.39165	7.06886
ENSMUSG00000042622	Maff	15	1	79230821	79243276	-1.34311	3.01065	-4.24881	0.000458097	0.024113	-0.133258	3.58665	4.26217	4.35991	2.91205	2.36121	2.85253	4.06958	2.7086
ENSMUSG00000021773	Comtd1	14	-1	21895923	21899045	-1.35163	1.69881	-4.93877	9.8374e-05	0.0105634	1.48157	2.71074	2.6669	3.27907	1.3765	1.43438	1.71727	2.88557	1.50938
ENSMUSG00000031253	Srpx2	X	1	132809175	132833195	-1.37405	3.26424	-6.54122	3.32177e-06	0.00197151	4.64772	4.40425	4.69633	4.47031	2.91205	3.10151	3.45053	4.52363	3.1547
ENSMUSG00000030208	Emp1	6	1	135339543	135360171	-1.37504	6.41208	-6.23484	6.19495e-06	0.00237576	4.05318	7.58106	7.84841	7.31978	5.95843	6.17392	6.44543	7.58309	6.19259
ENSMUSG00000078915	Hsp25-ps1	13	-1	45231974	45232603	-1.3824	-0.453658	-3.73139	0.00147064	0.0474701	-0.955885	0.54872	1.41314	1.82301	-0.20846	-0.215434	-0.0238093	1.26162	-0.149234
ENSMUSG00000031778	Cx3cl1	8	1	95498637	95509055	-1.38424	3.38002	-5.37209	3.82067e-05	0.00586091	2.23748	4.26003	4.68616	4.75192	2.58635	3.60958	3.38994	4.56604	3.19529
ENSMUSG00000007033	Hspa1l	17	1	35191679	35198261	-1.38629	3.0687	-3.92688	0.000946303	0.0376348	-0.909675	4.3712	4.27579	5.02544	2.80784	3.30596	3.39765	4.55748	3.17049
ENSMUSG00000032712	Resf1	6	1	149210912	149237161	-1.38652	5.09803	-5.93352	1.15728e-05	0.00338914	3.37398	6.40303	6.60651	6.75233	5.05662	5.59989	4.96455	6.58729	5.20702
ENSMUSG00000070822	Zscan18	7	-1	12502017	12537562	-1.38982	1.31898	-3.74857	0.00141478	0.046506	-0.976763	2.25461	1.97741	3.08707	0.769514	1.40232	0.869275	2.43969	1.0137
ENSMUSG00000037613	Tnfrsf23	7	-1	143219546	143239609	-1.39105	1.1706	-3.68536	0.00163135	0.0495786	-1.07891	1.75753	2.19383	2.37049	0.301735	0.599011	1.22195	2.10729	0.707564
ENSMUSG00000044042	Fmn1	2	1	113158081	113547112	-1.39258	1.33603	-4.40944	0.000319357	0.0194109	0.408692	2.22531	2.30433	2.00792	0.301735	0.903865	1.22195	2.17919	0.809182
ENSMUSG00000043415	Otud1	2	1	19662563	19665394	-1.40477	4.05747	-4.19664	0.000515158	0.0263417	-0.413206	5.81581	5.82645	5.44949	3.69843	4.84097	4.34874	5.69725	4.29605
ENSMUSG00000066705	Fxyd6	9	1	45281483	45307457	-1.40646	5.039	-5.78316	1.58759e-05	0.00385834	3.04625	6.26409	6.60786	6.06703	4.60978	4.87933	5.19895	6.31299	4.89602
ENSMUSG00000024501	Dpysl3	18	-1	43454049	43571351	-1.40693	5.85083	-4.84482	0.000121051	0.0115371	1.07976	6.34803	7.02987	7.57126	5.37741	5.62789	5.79308	6.98305	5.59946
ENSMUSG00000020612	Prkar1a	11	1	109540231	109560482	-1.40959	8.92192	-4.33558	0.000376929	0.021154	0.2369	9.79529	10.0491	10.4094	8.33598	8.63814	9.07535	10.0846	8.68316
ENSMUSG00000121059	Gm57137	4	1	66762713	66764269	-1.41164	2.40009	-6.88622	1.67156e-06	0.00148671	5.34134	3.13762	3.70013	3.59289	2.13085	2.08646	1.96585	3.47688	2.06105
ENSMUSG00000049670	Morn4	19	-1	42063378	42074796	-1.44197	0.879005	-4.39387	0.00033071	0.019735	0.376955	1.9126	2.08967	2.68735	0.629789	1.03511	0.628267	2.22988	0.764389
ENSMUSG00000028194	Ddah1	3	1	145464430	145600032	-1.44507	3.0192	-4.67655	0.000175838	0.0137277	0.778336	4.13958	4.50712	4.22177	2.76395	2.77833	3.00173	4.28949	2.848
ENSMUSG00000029769	Ccdc136	6	1	29396308	29426987	-1.45229	1.71282	-4.17229	0.000544192	0.0271023	-0.135014	2.78289	2.90472	3.18626	1.15654	1.93781	1.41676	2.95796	1.5037
ENSMUSG00000048776	Pthlh	6	-1	147153599	147165681	-1.46704	-0.703039	-3.7224	0.00150075	0.0480569	-1.02271	0.290408	0.37567	0.835284	-1.34596	-0.681097	-0.905165	0.500454	-0.977409
ENSMUSG00000044770	Scml4	10	1	42736366	42836776	-1.47021	1.32465	-4.64928	0.000186842	0.0141956	0.89162	2.72127	2.82355	2.43646	0.975965	1.11641	1.53341	2.66043	1.20859
ENSMUSG00000118667	Ahnak2	12	-1	112738628	112766277	-1.49886	4.13067	-3.82333	0.00119529	0.0423133	-1.21229	4.98758	5.38749	5.54042	3.49198	3.84843	4.09721	5.30516	3.81254
ENSMUSG00000021388	Aspn	13	1	49697919	49721041	-1.50222	5.36834	-5.52533	2.74762e-05	0.00502909	2.5223	6.52073	7.13594	6.40745	5.11892	5.09526	5.29709	6.68804	5.17042
ENSMUSG00000005089	Slc1a2	2	1	102489004	102621129	-1.50496	-0.0696755	-3.69681	0.00158982	0.0492848	-1.02602	1.09372	1.36296	1.06117	-0.860537	0.136039	-0.198896	1.17261	-0.307798
ENSMUSG00000019856	Fam184a	10	-1	53509241	53627219	-1.52122	0.156444	-4.37748	0.00034309	0.01995	0.262754	0.957832	0.985723	1.01873	-0.860537	-0.429558	-0.295111	0.987428	-0.528402
ENSMUSG00000024558	Mapk4	18	-1	74061557	74198430	-1.53276	2.50323	-4.07713	0.000674315	0.0303385	-0.434125	3.29394	3.83049	4.11503	2.26285	2.16499	2.15979	3.74649	2.19588
ENSMUSG00000013089	Etv5	16	-1	22200059	22258469	-1.54096	4.13075	-5.96101	1.09261e-05	0.00325901	3.42417	5.04948	5.26473	5.8467	3.66899	3.83648	4.05392	5.38697	3.85313
ENSMUSG00000030116	Mfap5	6	1	122482804	122506249	-1.54191	5.38159	-3.80952	0.00123312	0.0433575	-1.21075	6.58701	7.32065	6.69369	5.246	5.10525	5.5909	6.86712	5.31405
ENSMUSG00000032243	Itga11	9	1	62585108	62691264	-1.55029	2.02592	-3.6772	0.00166163	0.049747	-1.18912	3.04844	3.40387	2.60369	0.896893	1.5848	2.04658	3.01866	1.50942
ENSMUSG00000076441	Ass1	2	1	31360219	31410684	-1.56354	2.05296	-4.94061	9.79772e-05	0.0105634	1.47422	3.1764	3.48822	2.93563	1.54156	1.8214	1.61509	3.20009	1.65935
ENSMUSG00000014813	Stc1	14	1	69266687	69279253	-1.57271	1.86111	-4.64116	0.000190255	0.0143265	0.814408	2.97113	3.73507	3.85652	1.61751	2.16499	2.04658	3.52091	1.94303
ENSMUSG00000018143	Mafk	5	1	139777268	139788408	-1.57441	5.44568	-6.07963	8.53495e-06	0.00274945	3.69093	6.42896	6.57103	7.57401	5.19939	5.3497	5.39862	6.858	5.3159
ENSMUSG00000020032	Nuak1	10	-1	84206769	84276461	-1.5755	5.30779	-6.31413	5.26582e-06	0.00235602	4.16589	6.71305	6.69475	6.99806	5.18905	5.24739	5.27002	6.80195	5.23549
ENSMUSG00000026042	Col5a2	1	-1	45413481	45542442	-1.57625	6.06818	-3.95054	0.000897113	0.0364861	-0.874249	7.04294	7.4785	6.88965	5.09477	5.53669	6.00489	7.13703	5.54545
ENSMUSG00000089945	Pakap	4	1	57568179	57896982	-1.57882	7.1967	-5.57913	2.44889e-05	0.00458654	2.76012	8.00909	8.30775	9.06614	6.62097	7.04974	7.03828	8.461	6.903
ENSMUSG00000038729	Pakap	4	1	57717657	57896984	-1.57924	7.711	-5.86871	1.32575e-05	0.00368171	3.36891	8.5304	8.85602	9.61481	7.24475	7.56706	7.51734	9.00041	7.44305
ENSMUSG00000038903	Ccdc68	18	1	70058497	70102555	-1.58322	1.92157	-5.76006	1.66699e-05	0.00389134	3.15379	2.9354	3.23975	3.18626	0.975965	1.55594	2.1043	3.12047	1.5454
ENSMUSG00000031934	Panx1	9	-1	14913424	14956774	-1.58558	1.58791	-4.17183	0.000544755	0.0271023	-0.121345	2.54279	3.21874	2.92418	0.93697	1.46574	1.56115	2.89524	1.32129
ENSMUSG00000049303	Syt12	19	-1	4495936	4527475	-1.60126	2.22367	-3.80413	0.0012482	0.0434227	-0.982056	3.38285	3.52862	3.64264	1.64196	2.02462	2.08531	3.51804	1.9173
ENSMUSG00000041889	Shisa4	1	-1	135298795	135302975	-1.60358	2.17103	-3.88822	0.00103255	0.0393173	-0.780066	3.06507	3.34044	3.7438	1.48861	2.0034	1.81269	3.3831	1.76824
ENSMUSG00000038831	Ralgps1	2	-1	33023429	33261498	-1.61572	3.68363	-5.31242	4.34711e-05	0.00648323	2.07991	5.01352	4.61558	5.67288	3.243	3.69807	3.53691	5.10066	3.49266
ENSMUSG00000114255	Gm10734	13	1	115226037	115227523	-1.62136	-0.828244	-4.69502	0.000168758	0.0136341	0.726402	0.399342	0.692527	0.50723	-1.34596	-0.985952	-0.905165	0.533033	-1.07903
ENSMUSG00000058672	Tubb2a	13	-1	34258257	34261990	-1.63551	4.6704	-7.71062	3.45741e-07	0.000568441	6.84216	5.86769	5.9748	6.26836	4.21679	4.19103	4.81701	6.03695	4.40828
ENSMUSG00000027955	Gask1b	3	1	79791840	79853587	-1.64942	5.56259	-5.0649	7.45571e-05	0.00916137	1.54821	6.39975	6.90006	7.38283	4.97235	5.37056	5.45146	6.89421	5.26479
ENSMUSG00000119954	Gm35546	1	1	186319522	186393410	-1.66827	3.00206	-3.81804	0.00120963	0.042727	-1.1401	4.58521	4.58581	5.08578	2.96146	3.3146	2.98133	4.75227	3.0858
ENSMUSG00000042515	Pwwp3b	X	1	138110791	138139084	-1.67379	1.57264	-4.24902	0.000457877	0.024113	0.0623749	2.19541	2.67721	3.27907	0.528506	0.992675	1.53341	2.71723	1.0182
ENSMUSG00000020458	Rtn4	11	1	29642947	29694331	-1.6911	6.78951	-4.55474	0.000230702	0.0162267	0.542226	7.48081	7.81439	8.75788	6.19061	6.51108	6.36605	8.01769	6.35591
ENSMUSG00000087579	Hectd2os	19	-1	36544889	36683041	-1.69337	3.94383	-5.45386	3.20331e-05	0.0052661	2.3539	5.43736	5.45941	6.03146	3.4231	4.2235	4.25418	5.64274	3.96693
ENSMUSG00000061878	Sphk1	11	1	116421751	116427501	-1.71955	0.82304	-5.56326	2.53337e-05	0.00469024	2.66329	1.77785	2.16483	2.13255	-0.123571	0.541295	0.519333	2.02508	0.312352
ENSMUSG00000021196	Pfkp	13	-1	6629804	6698813	-1.72927	6.21824	-5.28755	4.58798e-05	0.00671806	2.0854	7.16271	7.67897	8.05215	5.5145	5.81152	6.42481	7.63128	5.91694
ENSMUSG00000026558	Uck2	1	-1	167050452	167112889	-1.74455	5.49227	-4.71937	0.000159869	0.0133335	0.819401	6.90656	7.04884	7.61375	5.05889	5.41141	5.91904	7.18972	5.46311
ENSMUSG00000046442	Ppm1e	11	-1	87117732	87249849	-1.75771	3.92488	-3.70139	0.00157352	0.0490801	-1.46574	4.80657	5.24235	6.24554	3.38739	3.93501	3.75079	5.43149	3.69106
ENSMUSG00000083899	Gm12346	11	1	77184270	77186724	-1.75812	-0.736933	-3.84632	0.00113488	0.0412748	-0.863688	-0.0244655	0.0973683	0.785531	-1.55241	-1.90349	-1.06563	0.286145	-1.50718
ENSMUSG00000025776	Crispld1	1	1	17797269	17836568	-1.7722	1.27707	-6.21976	6.38993e-06	0.00239355	3.98131	2.62361	2.59263	2.51488	0.975965	0.759475	0.679798	2.57704	0.805079
ENSMUSG00000024846	Cst6	19	-1	5394733	5399602	-1.79177	1.40002	-4.92677	0.000101013	0.0106891	1.4579	3.04005	2.87817	3.6001	1.19009	1.43438	1.44682	3.17277	1.3571
ENSMUSG00000030862	Cpxm2	7	-1	131634416	131756468	-1.84862	4.65036	-4.52966	0.000244	0.0167953	0.362604	7.11758	6.55366	6.30413	3.97356	5.14696	5.27841	6.65846	4.79964
ENSMUSG00000049872	Calhm5	10	-1	33963811	33972515	-1.88671	1.45664	-3.74669	0.00142078	0.046608	-0.970375	2.54279	2.59263	2.88928	1.15654	0.948953	0.20446	2.6749	0.769983
ENSMUSG00000024486	Hbegf	18	-1	36637980	36648858	-1.88931	3.97236	-4.67022	0.000178332	0.0138096	0.664058	5.21324	5.51504	6.40437	3.53831	4.18161	3.81557	5.71088	3.84517
ENSMUSG00000074024	4632427E13Rik	7	-1	92383374	92390718	-1.34827	0.667486	-3.64283	0.00179532	0.0518077	-1.13276	1.18784	1.70265	1.582	0.677883	0.35285	-0.62953	1.49083	0.133734
ENSMUSG00000068196	Col8a1	16	-1	57444621	57575100	-1.89204	5.6194	-3.82629	0.00118734	0.0423108	-1.11205	7.5915	7.75025	7.20914	5.14909	5.80846	5.86302	7.51697	5.60686
ENSMUSG00000020325	Fstl3	10	1	79613106	79618464	-1.89598	2.65687	-4.00632	0.000791051	0.033797	-0.597285	3.53982	4.06045	4.67886	1.68966	2.50401	2.37829	4.09304	2.19065
ENSMUSG00000030218	Mgp	6	-1	136849433	136852821	-1.91472	7.70805	-3.84578	0.00113627	0.0412748	-0.933791	8.52928	8.72354	8.86973	6.8283	6.93676	6.6295	8.70752	6.79819
ENSMUSG00000029223	Uchl1	5	1	66833434	66844577	-1.95792	3.36154	-4.41555	0.000315012	0.0192924	0.179723	4.18974	4.83855	5.89149	2.78606	3.15059	3.11837	4.97326	3.01834
ENSMUSG00000028755	Cda	4	-1	138065735	138095303	-2.03481	-0.322754	-6.09303	8.30091e-06	0.00274945	3.50591	1.43816	1.89151	2.17181	-0.729292	0.136039	-0.0238093	1.83383	-0.205688
ENSMUSG00000023092	Fhl1	X	1	55777147	55838706	-2.03614	7.61246	-6.40101	4.41128e-06	0.0021531	4.41605	8.85855	8.83876	9.86931	6.98406	7.35573	7.19425	9.18888	7.17801
ENSMUSG00000038168	P3h2	16	-1	25778038	25924534	-2.04054	2.18696	-9.08325	3.05815e-08	0.000361035	9.05891	3.55167	3.71521	4.43847	1.73583	2.02462	1.76577	3.90178	1.84207
ENSMUSG00000027656	Ccn5	2	1	163662781	163675066	-2.04426	4.09717	-3.68219	0.00164307	0.049594	-1.51387	6.42815	6.21741	5.63827	3.30557	4.61484	4.22845	6.09461	4.04962
ENSMUSG00000034145	Tmem63c	12	1	87068114	87136817	-2.06221	-1.2602	-5.64727	2.11771e-05	0.00443688	2.32167	1.12578	0.608869	0.734	-1.34596	-1.61398	-0.760775	0.822882	-1.24024
ENSMUSG00000023905	Tnfrsf12a	17	-1	23894419	23896442	-2.10067	4.87828	-4.77608	0.000140957	0.0126288	0.916655	6.46073	6.6601	7.34576	4.20863	4.6731	5.35767	6.8222	4.74647
ENSMUSG00000035109	Shc4	2	-1	125469367	125566068	-2.11183	0.321289	-5.47454	3.064e-05	0.0052661	2.45715	1.62921	1.80017	2.99156	-1.00493	0.599011	0.401497	2.14031	-0.00147313
ENSMUSG00000090236	Car15	16	-1	17653140	17656228	1.1326	0.643742	3.61524	0.00191035	0.0536771	-1.18441	-0.172564	-0.171818	-0.403503	1.05093	0.654506	0.955432	-0.249295	0.886955
ENSMUSG00000057329	Bcl2	1	-1	106465908	106642004	-2.12825	3.5929	-6.57438	3.10741e-06	0.00192504	4.70659	5.15423	5.10024	5.85577	2.78606	3.17925	3.79819	5.37008	3.2545
ENSMUSG00000024593	Megf10	18	1	57266162	57430539	-2.13885	0.356091	-3.75918	0.00138134	0.0458747	-0.900851	1.65141	1.89151	1.98606	0.032548	-0.681097	-0.295111	1.84299	-0.314553
ENSMUSG00000017724	Etv4	11	-1	101660568	101676197	-2.14171	-0.336612	-4.96397	9.30643e-05	0.0104123	1.42918	1.46347	1.50856	2.46834	-1.00493	-0.119218	0.056361	1.81346	-0.355928
ENSMUSG00000021678	F2rl1	13	-1	95648240	95661735	-2.17127	0.365418	-3.90411	0.000996188	0.0385712	-0.612241	2.00169	1.99399	2.02946	-1.16539	0.0558684	0.679798	2.00838	-0.143242
ENSMUSG00000032925	Itgbl1	14	1	123897383	124213030	-2.18471	4.21642	-5.18512	5.73268e-05	0.00789199	1.79989	6.03425	6.21565	5.67459	3.47166	3.82443	4.0588	5.97483	3.78496
ENSMUSG00000040640	Erc2	14	1	27344385	28200494	-2.19233	-0.218458	-3.85944	0.00110181	0.0408913	-0.744763	0.921763	0.917819	1.94133	-1.55241	-0.825487	-0.509236	1.2603	-0.962379
ENSMUSG00000090778	Gm3235	8	-1	92347194	92356360	2.30804	0.126279	3.63117	0.00184309	0.0523575	-1.20357	-0.858456	-1.99779	-1.34692	1.12219	1.23037	0.338761	-1.40105	0.897104
ENSMUSG00000021567	Nkd2	13	-1	73966653	73995750	-2.26942	2.00081	-7.69956	3.52915e-07	0.000568441	6.77249	3.69747	3.98365	3.91554	1.22288	1.43438	2.14153	3.86555	1.5996
ENSMUSG00000033676	Gabrb3	7	1	57069440	57478550	-2.27398	-2.09529	-4.11429	0.000620142	0.0290729	-0.569783	-0.62713	0.37567	0.238043	-2.93093	-1.90349	-1.98317	-0.00447254	-2.27253
ENSMUSG00000032507	Fbxl2	9	-1	113792705	113875259	-2.27956	-0.318034	-3.94697	0.00090437	0.036508	-0.575747	1.06093	1.3372	1.66689	-1.34596	-0.825487	-0.62953	1.355	-0.93366
ENSMUSG00000050010	Shisa3	5	1	67765225	67780895	-2.28405	1.14363	-4.5444	0.000236094	0.0164622	0.660697	3.14546	3.09353	4.27231	0.173411	1.49644	1.92372	3.50377	1.19786
ENSMUSG00000030725	Lipt2	7	1	99808484	99810572	0.704975	1.87922	3.64564	0.00178401	0.0517638	-1.22344	1.83715	1.31096	1.42837	2.19836	2.20271	2.29812	1.5255	2.23306
ENSMUSG00000030562	Nox4	7	1	86895304	87047918	-3.20042	1.63281	-3.62549	0.00186679	0.0529373	-1.22351	3.56343	3.91564	3.71086	-0.20846	1.19337	0.679798	3.72998	0.554903
ENSMUSG00000106990	Gm42547	6	-1	28211007	28214804	0.808168	1.92254	3.63833	0.00181363	0.0518865	-1.22691	1.5605	1.41314	1.18146	2.3396	2.22121	2.04658	1.38503	2.20246
ENSMUSG00000036040	Adamtsl2	2	1	26969391	26998993	-2.28473	4.24298	-4.36757	0.000350805	0.0199661	0.017697	6.24961	6.08242	5.75273	2.98077	3.92376	4.34076	6.02826	3.74843
ENSMUSG00000074971	Fibin	2	-1	110191262	110193528	-2.32564	4.33167	-6.87553	1.70711e-06	0.00148671	5.2806	6.29702	6.54172	6.00724	3.62673	4.35495	3.87757	6.282	3.95308
ENSMUSG00000022951	Rcan1	16	-1	92188841	92267755	-2.35909	6.20537	-6.00522	9.96301e-06	0.00302781	3.60944	7.96353	8.20422	8.50014	5.54724	5.73152	6.34126	8.22263	5.87334
ENSMUSG00000000693	Loxl3	6	1	83011154	83029543	-2.35992	3.47661	-8.45759	8.96593e-08	0.000361035	8.1733	4.77911	5.38749	5.46933	2.77505	2.74037	3.04166	5.21198	2.85236
ENSMUSG00000021070	Bdkrb2	12	1	105529485	105561496	-2.38068	-0.638908	-3.69073	0.00161176	0.0494987	-1.16674	-0.524037	0.917819	1.36203	-1.55241	-2.75149	-1.2462	0.585271	-1.85003
ENSMUSG00000027004	Frzb	2	-1	80242314	80277969	-2.39322	2.58185	-5.77571	1.61277e-05	0.00385834	3.16157	4.33051	4.99502	4.40179	1.73583	2.2575	2.5951	4.57577	2.19614
ENSMUSG00000044576	Garem2	5	1	30310159	30323376	-2.45281	-1.59024	-3.84593	0.0011359	0.0412748	-0.943287	0.0442472	1.05057	-0.00296521	-2.4455	-2.26606	-1.45265	0.363952	-2.05474
ENSMUSG00000029843	Slc13a4	6	-1	35244892	35285066	-2.4673	-0.308409	-3.83286	0.00116989	0.0419675	-0.799459	2.11783	1.25703	0.734	-1.16539	-0.549853	-1.45265	1.36962	-1.05597
ENSMUSG00000028434	Epb41l4b	4	-1	56991972	57143437	1.57313	1.56158	3.5798	0.00206887	0.0558361	-1.26306	-0.858456	0.771598	0.50723	1.86609	1.55594	1.66709	0.140124	1.69637
ENSMUSG00000015083	C8g	2	-1	25388663	25391731	1.55937	0.235383	3.59312	0.00200782	0.0548136	-1.2647	-0.524037	-0.933659	-1.87743	0.475066	0.599011	0.401497	-1.11171	0.491858
ENSMUSG00000001493	Meox1	11	-1	101768336	101785200	-2.47827	3.69829	-8.51699	8.07863e-08	0.000361035	8.28111	5.53908	5.95058	5.93777	2.7415	3.35704	3.93172	5.80914	3.34342
ENSMUSG00000032500	Dclk3	9	1	111268149	111318186	-2.48684	-0.536002	-3.93277	0.000933822	0.0372304	-0.617512	1.46347	1.50856	1.10239	-1.55241	-0.681097	-1.06563	1.35814	-1.09971
ENSMUSG00000071335	Mfsd4b3-ps	10	-1	39822919	39836086	1.00722	1.83376	3.61204	0.00192418	0.0536771	-1.27818	1.38617	1.25703	1.18146	2.38377	2.27531	2.19564	1.27488	2.28491
ENSMUSG00000029821	Gsdme	6	-1	50165868	50240842	-2.50844	-0.627334	-4.28506	0.00042223	0.0228477	-0.0102495	0.807807	1.05057	1.74706	-1.34596	-1.61398	-1.06563	1.20181	-1.34186
ENSMUSG00000114800	Gm31600	13	1	37945724	37952123	3.4171	-0.104586	3.65667	0.00174027	0.0510007	-1.28964	-0.858456	-3.13529	-3.4624	1.98555	0.809228	0.056361	-2.48538	0.95038
ENSMUSG00000033707	Lrrc24	15	-1	76599476	76606373	1.06828	1.25207	3.57721	0.00208097	0.0558636	-1.29072	0.726507	0.651304	0.625066	1.78057	1.36953	2.04658	0.667626	1.73223
ENSMUSG00000027188	Pamr1	2	1	102380357	102473386	-2.55111	2.94796	-4.6869	0.000171834	0.0136341	0.815142	5.10079	5.30184	5.23225	2.52193	2.57764	2.88583	5.21163	2.6618
ENSMUSG00000025089	Gfra1	19	-1	58224036	58444341	1.66161	2.81574	3.6411	0.00180234	0.0518387	-1.29625	2.48217	1.74245	0.567351	3.69259	3.19805	3.04166	1.59732	3.31077
ENSMUSG00000109341	Gm30873	7	1	83987303	83997077	-2.55229	-0.804007	-5.66476	2.04033e-05	0.00443688	2.6349	1.48835	1.85566	2.35352	-0.860537	-1.16652	-0.0238093	1.89918	-0.683623
ENSMUSG00000105904	Mir24-1	13	1	63449022	63449089	-1.58131	0.329059	-3.55799	0.00217288	0.056974	-1.29836	0.54872	1.48529	1.10239	-1.16539	0.136039	-0.509236	1.04547	-0.512863
ENSMUSG00000058743	Kcnj14	7	-1	45465884	45474206	-2.59575	-0.133071	-5.30068	4.45919e-05	0.00658938	2.13262	2.45719	2.15011	3.00249	0.032548	-0.119218	-0.198896	2.5366	-0.0951888
ENSMUSG00000037411	Serpine1	5	-1	137090358	137101122	-2.60659	5.7491	-4.81804	0.000128442	0.011865	1.10492	7.48545	8.35064	8.56793	5.26776	5.94548	5.41201	8.13467	5.54175
ENSMUSG00000000183	Fgf6	6	1	126992549	127005150	-2.61211	-0.205367	-4.39062	0.000333125	0.019735	0.371416	3.15326	2.51432	3.40797	-0.608998	1.11641	0.729551	3.02518	0.412321
ENSMUSG00000074676	Foxs1	2	-1	152773818	152775128	-1.12502	0.727223	-3.55454	0.00218977	0.0570723	-1.30489	1.2179	1.64081	0.734	-0.298658	0.0558684	0.574828	1.19757	0.11068
ENSMUSG00000109587	Gm31105	8	1	81606569	81607798	1.15626	1.31958	3.56546	0.00213667	0.0566041	-1.30998	0.921763	0.0346326	0.785531	1.8867	1.84545	1.41676	0.580642	1.7163
ENSMUSG00000102191	Gm36569	3	-1	79761715	79794113	-1.63149	-1.49385	-3.57795	0.0020775	0.0558635	-1.31516	0.232692	0.520059	0.238043	-2.08293	-0.985952	-0.760775	0.330265	-1.27655
ENSMUSG00000114212	Gm47985	1	1	151058288	151059994	-2.63409	-0.119295	-3.7771	0.00132665	0.0450811	-0.867888	3.1764	2.5817	1.82301	-1.34596	0.418439	0.824188	2.52704	-0.0344458
ENSMUSG00000116641	Gm41505	16	1	94522701	94554305	-2.6562	0.149793	-4.28838	0.000419091	0.0228477	0.163213	2.66783	2.68744	2.85351	-1.55241	1.33598	0.574828	2.73626	0.119463
ENSMUSG00000039239	Tgfb2	1	-1	186354989	186438186	-2.66944	3.94464	-8.51607	8.09165e-08	0.000361035	8.27983	5.55683	5.89978	7.1122	3.4231	3.53761	3.70178	6.1896	3.55416
ENSMUSG00000028179	Cth	3	-1	157599885	157630714	1.68014	0.646614	3.53021	0.00231283	0.0587583	-1.35123	-0.62713	-0.503024	-0.655042	1.56732	0.992675	0.679798	-0.595065	1.07993
ENSMUSG00000021870	Slmap	14	-1	26134323	26256086	-0.804374	7.3855	-3.65007	0.00176631	0.0515397	-1.36551	8.00533	8.15023	8.45137	7.33656	7.44253	7.44286	8.20231	7.40732
ENSMUSG00000053025	Sv2b	7	-1	74764642	74959010	-2.68331	0.0847117	-4.56132	0.000227338	0.0160679	0.667098	2.08559	2.05848	2.64613	-0.729292	0.0558684	-0.62953	2.2634	-0.434318
ENSMUSG00000027524	Edn3	2	1	174602412	174625835	-2.77834	1.07776	-5.16805	5.95003e-05	0.00804002	1.95348	4.05052	3.68998	4.41412	0.173411	1.79695	1.88033	4.05154	1.28356
ENSMUSG00000056271	Lman1l	9	-1	57514368	57528057	-2.78232	-0.543997	-5.60014	2.34143e-05	0.00443688	2.69355	2.55462	2.50278	2.88928	-1.55241	0.284137	0.912997	2.64889	-0.118427
ENSMUSG00000027022	Xirp2	2	1	67004178	67356959	-2.91141	9.18149	-4.48653	0.000268709	0.0178847	0.56223	11.926	11.5223	12.7294	8.77116	9.38377	9.33907	12.0592	9.16467
ENSMUSG00000073437	D330041H03Rik	17	-1	24623623	24633516	0.99179	1.28913	3.52505	0.0023398	0.0593499	-1.38049	0.500626	0.324139	0.625066	1.8867	1.11641	1.3547	0.483277	1.4526
ENSMUSG00000011171	Vipr2	12	1	116041346	116109881	1.25475	0.0862194	3.52262	0.0023526	0.0594825	-1.38155	-0.524037	-0.813364	-1.14047	0.677883	0.0558684	0.574828	-0.825957	0.436193
ENSMUSG00000038600	Atp6v0a4	6	-1	38025418	38101521	-2.97689	0.71994	-4.57905	0.000218515	0.0157126	0.734605	2.62361	3.18302	2.55997	-0.729292	0.211988	0.056361	2.78887	-0.153648
ENSMUSG00000024529	Lox	18	-1	52649139	52662939	-2.98957	3.44446	-4.05986	0.000701097	0.0311949	-0.463773	4.21975	5.78059	4.88781	1.66601	2.02462	2.24779	4.96272	1.97947
ENSMUSG00000121339	Mfsd4b3-ps	10	-1	39822908	39836180	0.989168	1.84042	3.55193	0.00220269	0.0573161	-1.40483	1.43816	1.25703	1.18146	2.38377	2.27531	2.19564	1.29222	2.28491
ENSMUSG00000027750	Postn	3	1	54268530	54298458	-3.08019	6.82204	-3.77764	0.00132503	0.0450811	-1.01432	9.5137	10.1603	9.41751	5.71941	6.84508	7.20858	9.69718	6.59102
ENSMUSG00000060512	0610040J01Rik	5	1	63969706	64056968	1.67091	1.19034	3.50321	0.00245741	0.0607359	-1.40695	0.64035	0.324139	-1.34692	1.54156	1.8214	1.50512	-0.127477	1.62269
ENSMUSG00000042254	Cilp	9	1	65172462	65187887	-3.09233	5.31642	-4.97322	9.11875e-05	0.0104123	1.43601	8.21149	8.57181	7.53219	4.05321	5.28083	5.62581	8.10516	4.98662
ENSMUSG00000049526	Tmem202	9	-1	59425968	59447130	-1.99239	-1.08691	-3.55944	0.00216581	0.056974	-1.41219	0.172571	-0.412826	0.835284	-0.860537	-2.75149	-1.98317	0.198343	-1.86506
ENSMUSG00000049871	Nlrc3	16	-1	3762871	3794496	-3.09765	2.48764	-5.84177	1.40306e-05	0.00378163	3.28989	5.42131	4.76557	5.90465	1.05093	2.87495	2.99157	5.36384	2.30582
ENSMUSG00000025013	Tll2	19	-1	41071192	41195274	3.32819	-0.522409	3.53554	0.00228528	0.0587347	-1.41665	-1.68158	-2.64987	-1.58793	1.317	1.1554	1.50512	-1.97312	1.32584
ENSMUSG00000001707	Eef1e1	13	-1	38828183	38843034	-0.508176	3.00769	-3.65991	0.0017276	0.0509643	-1.42165	3.38285	3.64344	3.43242	3.00924	2.97643	2.96065	3.48624	2.98211
ENSMUSG00000113909	Gm36377	13	-1	70799124	70803906	-3.11756	-2.47066	-4.13384	0.000593416	0.0285785	-0.617771	-0.172564	0.732604	0.625066	-3.66789	-1.61398	-2.83116	0.395035	-2.70435
ENSMUSG00000022449	Adamts20	15	-1	94168044	94363299	-3.20788	-0.486463	-8.12301	1.62641e-07	0.00043661	6.53773	2.6569	2.13524	3.08707	-0.729292	-0.825487	-0.295111	2.6264	-0.61663
ENSMUSG00000040152	Thbs1	2	1	117942357	117957614	-3.24258	4.2722	-4.47898	0.000273287	0.0181146	0.348763	5.62009	6.98909	5.97015	1.96631	2.76579	4.12536	6.19311	2.95249
ENSMUSG00000028989	Angptl7	4	-1	148579640	148584917	-3.24496	3.04852	-5.6068	2.30842e-05	0.00443688	2.82367	5.23729	5.5064	5.09347	2.3692	2.62007	1.11369	5.27905	2.03432
ENSMUSG00000098488	Pla2g4b	2	1	119863898	119873511	0.943255	2.34758	3.55747	0.00217539	0.056974	-1.43937	1.9843	1.50856	1.42837	2.80784	2.44229	2.51224	1.64041	2.58746
ENSMUSG00000089736	Tgfbr3l	8	1	4298214	4301423	1.11839	1.45642	3.49861	0.00248289	0.0611496	-1.44007	0.54872	0.608869	0.378905	1.56732	1.77208	1.58837	0.512165	1.64259
ENSMUSG00000033633	Clec18a	8	-1	111785552	111819058	2.42324	0.0446052	3.53088	0.00230936	0.0587583	-1.44103	-1.47513	-0.813364	-3.4624	1.15654	0.541295	0.056361	-1.91696	0.584731
ENSMUSG00000028626	Col9a2	4	1	120896582	120912519	-3.28417	-1.2811	-5.78491	1.58173e-05	0.00385834	2.5396	1.83715	1.55401	2.00792	-1.34596	-1.16652	-1.98317	1.79969	-1.49855
ENSMUSG00000049420	Tmem200a	10	-1	25788229	25954950	-3.31781	-2.11996	-5.04281	7.82584e-05	0.00940678	0.64581	0.726507	0.324139	-0.093163	-5.25285	-1.16652	-2.34574	0.319161	-2.92171
ENSMUSG00000079022	Col22a1	15	-1	71667644	71906076	-3.31861	0.036398	-5.82184	1.46318e-05	0.00385834	3.1524	3.22901	3.1538	3.69073	0.173411	0.284137	-0.398205	3.35785	0.0197811
ENSMUSG00000113581	Dio3os	12	-1	110241818	110244609	-3.41402	-1.14148	-4.8882	0.000109986	0.0109346	0.748393	0.957832	1.3372	0.975008	-2.93093	-1.61398	-2.34574	1.09001	-2.29688
ENSMUSG00000028613	Lrp8	4	1	107659066	107734037	-3.417	1.30361	-3.68533	0.00163148	0.0495786	-1.13576	4.13171	4.06045	4.67203	-0.0434008	1.30162	1.38607	4.28806	0.88143
ENSMUSG00000115186	Gm49417	14	1	70442773	70492736	-1.89118	0.728455	-3.47956	0.00259136	0.0629547	-1.45817	1.96671	1.41314	2.31896	-0.608998	0.903865	-0.295111	1.89961	-8.13301e-05
ENSMUSG00000091387	Gcnt4	13	1	97061197	97087414	-3.45833	-1.9165	-5.88188	1.28959e-05	0.0036441	1.7892	0.232692	0.771598	0.625066	-2.4455	-2.75149	-3.56813	0.543119	-2.92171
ENSMUSG00000087141	Plcxd2	16	-1	45779626	45830581	-3.55692	-0.574054	-4.45936	0.000285559	0.0185464	0.337914	1.2179	2.12021	3.35778	-2.08293	-0.985952	-1.06563	2.23196	-1.37817
ENSMUSG00000034813	Grip1	10	1	119289735	119923166	-3.57811	-0.30628	-4.4751	0.000275671	0.0181529	0.448588	2.33908	1.94366	3.73072	-1.79342	-0.318527	-0.760775	2.67115	-0.957575
ENSMUSG00000041845	Rhod	19	-1	4475487	4489460	-0.994078	1.98884	-3.54452	0.00223964	0.0579034	-1.46818	2.43176	2.49115	3.10746	1.3765	1.77208	1.83559	2.67679	1.66139
ENSMUSG00000048965	Mrgpre	7	-1	143332100	143338237	-0.913731	1.51562	-3.53142	0.00230652	0.0587583	-1.4744	2.37953	2.40697	2.61798	1.317	1.721	1.61509	2.46816	1.55103
ENSMUSG00000059049	Frem1	4	-1	82816164	82970576	-3.63071	-0.595386	-4.65272	0.000185418	0.0141542	0.684898	2.76264	1.38827	2.67374	-1.55241	-1.37297	-1.2462	2.27488	-1.39053
ENSMUSG00000048486	Fitm2	2	-1	163308299	163314549	0.771035	7.29942	3.64032	0.00180552	0.0518387	-1.48253	6.79758	6.73415	6.58427	7.62577	7.48429	7.30864	6.70533	7.4729
ENSMUSG00000043857	Mgat5b	11	1	116809689	116877774	-3.64657	-0.527979	-4.98237	8.93698e-05	0.010356	1.40644	2.37953	2.30433	3.55627	-3.66789	0.809228	0.20446	2.74671	-0.884735
ENSMUSG00000113328	Gm47260	12	-1	103378751	103381855	0.83288	1.61138	3.52298	0.0023507	0.0594825	-1.49206	1.89411	1.4376	1.32768	2.73014	2.2575	2.17782	1.55313	2.38849
ENSMUSG00000097697	4833412C05Rik	7	-1	67434151	67453887	-3.91015	-1.68598	-3.74176	0.00143667	0.0469234	-1.11228	1.30448	1.3372	2.26552	-2.93093	-1.61398	-2.34574	1.63573	-2.29688
ENSMUSG00000002020	Ltbp2	12	-1	84829986	84923306	-3.92239	4.01198	-5.23321	5.16277e-05	0.00732508	1.99204	6.93511	7.62842	7.31924	2.7415	3.52278	3.88308	7.29426	3.38245
ENSMUSG00000029650	Slc46a3	5	-1	147815247	147831625	0.721839	3.60009	3.65883	0.0017318	0.0509947	-1.49869	3.40262	3.32086	3.08707	4.26087	4.36745	3.38218	3.27018	4.0035
ENSMUSG00000046402	Rbp1	9	1	98305014	98328628	-1.87937	3.95528	-3.65769	0.00173625	0.0510007	-1.49883	4.88125	5.23539	4.9399	2.98077	2.94339	3.49437	5.01885	3.13951
ENSMUSG00000121107	9330133O14Rik	8	1	123170365	123173215	0.925691	1.60452	3.47797	0.00260057	0.0629885	-1.49888	0.595262	0.565147	1.25642	2.04177	2.02462	1.03673	0.80561	1.70104
ENSMUSG00000021478	Drd1	13	-1	54205202	54209724	-3.99486	-2.35515	-4.13592	0.000590649	0.0285785	-0.996909	0.345903	-0.412826	0.50723	-5.25285	-2.75149	-3.56813	0.146769	-3.85749
ENSMUSG00000007888	Crlf1	8	1	70945808	70956731	-4.0114	0.0796799	-5.608	2.30251e-05	0.00443688	2.76008	3.36953	4.19204	4.40591	-1.34596	0.654506	0.679798	3.98916	-0.00388668
ENSMUSG00000001558	Klhl10	11	1	100332743	100347848	1.63536	-0.931042	3.49626	0.00249602	0.0612858	-1.51334	-0.9897	-1.99779	-2.24	0.301735	0.0558684	-0.62953	-1.7425	-0.0906424
ENSMUSG00000079049	Serpinb1c	13	-1	33065417	33082194	-4.07465	-0.373904	-4.679	0.00017488	0.0137277	0.920859	3.42211	3.47056	4.12507	-1.16539	0.599011	-0.62953	3.67258	-0.398637
ENSMUSG00000031712	Il15	8	-1	83058261	83129851	1.51626	4.31869	3.66616	0.00170344	0.0504364	-1.51505	3.49143	3.31427	3.0454	5.23197	4.84097	4.36458	3.2837	4.81251
ENSMUSG00000056174	Col8a2	4	1	126180586	126208123	-4.11508	0.737483	-4.6759	0.000176092	0.0137277	0.907043	2.99736	4.4116	3.46439	-1.00493	-0.985952	0.574828	3.62445	-0.472017
ENSMUSG00000117110	Gm49808	17	1	10083348	10101078	-4.22379	-1.87861	-6.47297	3.81234e-06	0.00197151	3.77774	2.60098	2.72765	3.40797	-2.4455	-0.429558	-1.06563	2.9122	-1.31356
ENSMUSG00000032332	Col12a1	9	-1	79506273	79626113	-4.36286	2.25916	-5.771	1.6289e-05	0.00385834	3.17081	5.06403	5.61089	5.4455	0.301735	1.49644	1.28985	5.37347	1.02934
ENSMUSG00000074973	Gm11382	13	-1	33122496	33122674	-4.42027	-1.88502	-4.92681	0.000101003	0.0106891	0.96116	2.06919	2.13524	2.77919	-3.66789	-0.215434	-2.34574	2.32787	-2.07635
ENSMUSG00000021702	Thbs4	13	-1	92888098	92931326	-4.63471	3.44919	-6.34525	4.94162e-06	0.00228755	4.30551	7.35417	7.60533	6.9021	1.94682	2.82745	3.17334	7.2872	2.6492
ENSMUSG00000004939	Nmrk2	10	-1	81034004	81037885	-5.58821	2.72761	-6.6836	2.49712e-06	0.00189127	4.93451	5.26454	7.30288	8.60828	0.419571	1.69477	2.55427	7.05857	1.5562
ENSMUSG00000038508	Gdf15	8	-1	71082043	71085106	-5.68442	-0.355337	-8.13019	1.60553e-07	0.00043661	6.40171	4.34079	4.59127	5.26666	-0.608998	-2.75149	0.401497	4.7329	-0.986329
ENSMUSG00000032328	Tmem30a	9	-1	79676225	79700789	-0.286693	6.66574	-3.63843	0.0018132	0.0518865	-1.54839	6.7327	6.82442	6.84404	6.5725	6.50165	6.47399	6.80039	6.51605
ENSMUSG00000101941	Gm28979	9	1	101219393	101225216	2.93651	0.0600532	3.43183	0.00288399	0.0671279	-1.55664	-0.337623	-1.20929	-2.72543	1.8867	1.5848	1.2563	-1.42412	1.57593
ENSMUSG00000046318	Ccbe1	18	-1	66178373	66435812	1.44202	3.20082	3.54685	0.00222796	0.057787	-1.55785	2.46973	2.25014	1.36203	3.86868	3.66468	2.99157	2.0273	3.50831
ENSMUSG00000073643	Wdfy1	1	-1	79679979	79753860	-0.654253	3.38275	-3.61156	0.00192623	0.0536771	-1.55818	3.56927	3.61156	4.10999	2.98077	3.11146	3.1912	3.7636	3.09448
ENSMUSG00000025531	Chm	X	-1	111950290	112095214	-0.485002	4.12711	-3.66978	0.00168962	0.0501191	-1.56015	4.51431	4.48089	4.41821	3.91957	4.07379	3.97361	4.47114	3.98899
ENSMUSG00000031849	Comp	8	1	70826208	70834716	-6.11558	2.57265	-4.0221	0.000763397	0.0329653	-0.404961	6.49104	7.23692	6.67758	-0.298658	0.857323	1.53341	6.80185	0.697358
ENSMUSG00000001131	Timp1	X	1	20736405	20740974	-2.03491	2.32345	-3.51749	0.00237986	0.0597078	-1.57637	3.3493	4.47499	3.30579	0.93697	1.8214	2.3938	3.71003	1.71739
ENSMUSG00000035901	Dennd5a	7	-1	109492987	109559677	-0.5246	7.24974	-3.57409	0.00209562	0.0561633	-1.57646	7.47849	7.65961	7.99139	7.15096	7.21747	7.22168	7.70983	7.1967
ENSMUSG00000028199	Cryz	3	1	154302348	154328819	0.526813	3.55194	3.59521	0.00199844	0.05465	-1.58254	2.89875	3.09353	3.17664	3.65103	3.53021	3.54388	3.05631	3.57504
ENSMUSG00000034825	Nrip3	7	-1	109357262	109381232	-4.05225	-1.68737	-3.53154	0.00230595	0.0587583	-1.58409	0.0442472	0.84656	2.72743	-3.66789	-2.75149	-2.34574	1.20608	-2.92171
ENSMUSG00000041112	Elmo1	13	1	20274766	20792523	-0.54175	3.67989	-3.64217	0.00179801	0.0518077	-1.5854	4.21975	4.11074	4.40591	3.66303	3.6511	3.7806	4.24547	3.69824
ENSMUSG00000024556	Me2	18	-1	73902974	73948520	-0.746764	3.5255	-3.61498	0.00191147	0.0536771	-1.58987	3.93765	3.96274	4.21708	3.11783	3.47733	3.27736	4.03916	3.29084
ENSMUSG00000120701	Gm56671	19	1	36092614	36096252	-2.44843	1.49549	-3.47165	0.00263774	0.0634835	-1.59041	3.006	3.59535	3.9943	1.19009	0.903865	1.07573	3.53188	1.05656
ENSMUSG00000032802	Srxn1	2	1	151947436	151953296	-0.603309	4.58564	-3.67014	0.00168826	0.0501191	-1.59697	4.97003	4.87482	5.27118	4.35263	4.38397	4.56972	5.03868	4.43544
ENSMUSG00000036501	Fam13b	18	-1	34575404	34639884	-0.449778	4.10387	-3.64414	0.00179006	0.0517638	-1.60672	4.24186	4.42083	4.44249	3.95903	3.92376	3.8665	4.36839	3.91643
ENSMUSG00000042842	Serpinb6b	13	1	33149192	33163050	-1.00187	5.76921	-3.63379	0.00183224	0.0522333	-1.60907	6.28465	6.52399	7.12476	5.63208	5.8713	5.48263	6.64447	5.662
ENSMUSG00000097781	9330136K24Rik	17	-1	21748456	21756140	1.37958	-0.966605	3.45517	0.00273701	0.0648308	-1.6176	-1.29455	-2.64987	-1.58793	-0.0434008	-0.825487	-0.62953	-1.84412	-0.499473
ENSMUSG00000003344	Btbd2	10	-1	80478451	80492328	0.477177	4.84197	3.6623	0.00171833	0.0507837	-1.62222	4.51734	4.45417	4.57286	4.97717	5.06486	4.93039	4.51479	4.9908
ENSMUSG00000042340	Ctf1	7	1	127311908	127317364	1.1539	2.05692	3.44401	0.00280637	0.0658415	-1.62446	1.83715	1.20099	0.50723	2.76395	2.34444	1.98646	1.18179	2.36495
ENSMUSG00000024007	Ppil1	17	-1	29469777	29483160	0.907663	4.18083	3.6183	0.00189724	0.0536771	-1.63458	3.53386	3.48236	3.51869	4.74008	4.35495	4.15297	3.51164	4.416
ENSMUSG00000007613	Tgfbr1	4	1	47353222	47414931	-0.750294	4.75556	-3.65214	0.00175809	0.051393	-1.63879	5.20763	5.35896	5.30468	4.63741	4.50967	4.47079	5.29043	4.53929
ENSMUSG00000028771	Ptpn12	5	-1	21191643	21260909	-0.409982	4.99542	-3.65635	0.0017415	0.0510007	-1.63884	5.13664	5.52506	5.17302	4.78194	4.84694	4.97232	5.27824	4.86707
ENSMUSG00000028645	Slc2a1	4	1	118965908	118995180	-0.991986	4.34593	-3.63662	0.0018206	0.0519935	-1.64244	4.43016	5.01547	5.58473	4.41426	3.86028	3.7568	5.01012	4.01044
ENSMUSG00000031681	Smad1	8	-1	80065024	80126147	-0.505085	3.74264	-3.6108	0.00192953	0.0536771	-1.64376	4.10381	4.22753	4.10493	3.60201	3.72425	3.60513	4.14542	3.6438
ENSMUSG00000074513	Arfip1	3	-1	84403400	84489932	-0.562741	4.61965	-3.64437	0.00178914	0.0517638	-1.64751	4.75112	4.9909	4.92562	4.29211	4.29509	4.39187	4.88921	4.32636
ENSMUSG00000030965	Abraxas2	7	1	132460954	132486840	-0.383012	4.54226	-3.64564	0.00178404	0.0517638	-1.65153	4.88828	4.80839	4.84897	4.45278	4.40434	4.53865	4.84855	4.46526
ENSMUSG00000038518	Jarid2	13	1	44882950	45075119	0.476869	4.94312	3.64916	0.00176992	0.0515516	-1.65538	4.89759	4.69633	4.38935	5.03139	5.13238	5.26159	4.66109	5.14179
ENSMUSG00000039328	Rnf122	8	1	31601848	31621510	0.681187	2.39112	3.46794	0.00265975	0.0636561	-1.65829	1.6948	1.96063	2.17181	2.66004	2.68814	2.48353	1.94241	2.61057
ENSMUSG00000035678	Tnfsf9	17	1	57412325	57414757	1.99745	-0.866364	3.41442	0.00299867	0.0689951	-1.6601	-1.47513	-1.55033	-2.72543	-0.394873	0.541295	0.273172	-1.91696	0.139865
ENSMUSG00000038187	Btbd10	7	-1	112914833	112968599	-0.407224	3.67962	-3.59697	0.00199053	0.0546191	-1.66338	4.07125	3.94152	4.03213	3.49869	3.70466	3.62498	4.01497	3.60945
ENSMUSG00000020580	Rock2	12	1	16944896	17037824	-0.633957	7.05782	-3.54299	0.00224737	0.0579174	-1.66372	7.45028	7.57465	7.80341	7.02589	6.95069	6.9778	7.60945	6.98479
ENSMUSG00000034161	Scx	15	1	76341652	76343658	-2.22004	1.30091	-3.44403	0.00280622	0.0658415	-1.66634	3.27262	3.17577	3.97223	0.629789	1.19337	1.88033	3.47354	1.2345
ENSMUSG00000044676	Zfp612	8	1	110806378	110819373	0.99315	4.28699	3.61703	0.00190267	0.0536771	-1.66697	3.87301	3.65912	3.61442	5.03832	4.85584	4.24137	3.71552	4.71184
ENSMUSG00000020076	Ddx50	10	-1	62451674	62486997	-0.45625	5.73812	-3.63168	0.00184099	0.0523575	-1.66762	5.80224	5.85623	6.1566	5.55531	5.52184	5.38897	5.93836	5.48871
ENSMUSG00000087222	E030042O20Rik	2	1	75535114	75546239	1.13951	0.710693	3.36559	0.00334485	0.0728026	-1.66956	0.54872	-0.933659	-0.00296521	1.22288	1.23037	0.519333	-0.129301	0.990859
ENSMUSG00000052926	Rnaseh2a	8	-1	85683239	85696396	0.444913	3.78978	3.59069	0.00201884	0.0549779	-1.67323	3.46033	3.65912	3.48792	4.04864	4.03772	3.8665	3.53579	3.98429
ENSMUSG00000000420	Galnt1	18	1	24338401	24419875	-0.366613	6.52964	-3.58248	0.00205646	0.0557632	-1.67541	6.77375	6.72796	6.88817	6.34659	6.51483	6.43703	6.79663	6.43282
ENSMUSG00000116180	Gm49492	15	1	100498085	100500647	1.27163	1.56315	3.38233	0.00322192	0.0717781	-1.67564	0.450872	0.651304	0.310193	1.78057	2.04553	1.44682	0.47079	1.75764
ENSMUSG00000049907	Rasl11b	5	1	74355947	74360142	-1.69805	5.00671	-3.61577	0.0019081	0.0536771	-1.67767	5.59168	6.24712	6.86216	4.56253	4.55047	4.55599	6.23365	4.55633
ENSMUSG00000074219	Gm10644	8	-1	84658958	84681972	0.968473	1.46621	3.37668	0.00326294	0.0722456	-1.68092	0.76773	0.473517	0.310193	1.90702	1.36953	1.18676	0.517146	1.48777
ENSMUSG00000016382	Pls3	X	-1	74829260	74918788	-0.626055	5.92484	-3.61206	0.00192409	0.0536771	-1.68412	6.21277	6.42962	6.22352	5.64726	5.60342	5.72726	6.28864	5.65931
ENSMUSG00000031284	Pak3	X	1	142301587	142580792	-3.35529	-0.776919	-3.421	0.00295482	0.0684852	-1.68483	-0.0244655	1.28425	1.74706	-2.08293	-2.26606	-2.83116	1.00228	-2.39338
ENSMUSG00000054594	Oscar	7	-1	3612812	3619156	1.52482	-1.12615	3.40197	0.00308345	0.0696566	-1.68843	-1.47513	-2.2873	-1.58793	-0.298658	-0.119218	-0.398205	-1.78345	-0.272027
ENSMUSG00000065599	Mir23b	13	1	63448298	63448371	-2.13751	-0.986418	-3.40548	0.00305929	0.0694028	-1.68937	-0.172564	0.473517	0.0819237	-3.66789	-1.16652	-1.06563	0.127625	-1.96668
ENSMUSG00000034243	Golgb1	16	1	36695502	36753447	-0.476466	6.48842	-3.57229	0.00210411	0.0562039	-1.69276	6.78132	6.78863	7.05626	6.31272	6.37315	6.53385	6.8754	6.40657
ENSMUSG00000052446	Zfp961	8	1	72704882	72747636	0.692514	2.9726	3.47888	0.00259526	0.0629547	-1.70407	2.61234	2.20812	2.11251	3.10029	2.92094	3.01181	2.31099	3.01102
ENSMUSG00000028879	Stx12	4	-1	132580812	132611820	-0.340231	5.81593	-3.60933	0.00193595	0.0537628	-1.70495	5.86056	6.16346	6.09921	5.76186	5.62094	5.72419	6.04108	5.70233
ENSMUSG00000074182	Znhit6	3	1	145281960	145310550	-0.674463	3.39088	-3.56009	0.00216265	0.056974	-1.70703	3.83473	3.87593	4.24035	3.40892	3.28853	3.1912	3.98367	3.29622
ENSMUSG00000031226	Pbdc1	X	1	104123362	104160696	-0.763108	2.68292	-3.48463	0.00256203	0.0624306	-1.70725	3.06507	3.23975	3.18626	2.3396	2.44229	2.42434	3.16369	2.40207
ENSMUSG00000058587	Tmod3	9	-1	75404989	75466939	-0.448046	5.95734	-3.59982	0.00197781	0.0545757	-1.71047	6.33694	6.39336	5.98262	5.75487	5.69063	5.89471	6.23764	5.78007
ENSMUSG00000023267	Gabrr2	4	1	33062999	33095865	1.91604	0.245983	3.34962	0.00346635	0.0740485	-1.71188	-1.47513	-1.55033	-0.655042	1.25494	0.541295	0.13231	-1.22683	0.642849
ENSMUSG00000052133	Sema5b	16	1	35361515	35485102	1.81132	-0.214292	3.36379	0.00335831	0.0728026	-1.71263	-0.858456	-1.55033	-2.24	0.475066	0.0558684	0.338761	-1.5496	0.289898
ENSMUSG00000041762	Gpr155	2	-1	73171850	73216916	0.879555	4.17932	3.59029	0.00202067	0.0549779	-1.71332	3.9556	3.67464	3.29694	4.55611	4.52836	4.53166	3.64239	4.53871
ENSMUSG00000022671	Mzt2	16	-1	15666305	15681233	0.399615	3.00046	3.503	0.00245855	0.0607359	-1.71589	2.7728	2.7764	2.76642	3.25097	3.12134	3.13693	2.77187	3.16975
ENSMUSG00000032593	Amigo3	9	1	107930358	107932900	1.379	0.551503	3.3385	0.00355351	0.0748878	-1.71725	0.109836	-0.171818	-1.34692	0.677883	1.1554	1.07573	-0.469634	0.969671
ENSMUSG00000021456	Fbp2	13	-1	62984691	63006236	2.10278	3.91303	3.53294	0.00229871	0.0587583	-1.71766	3.39606	3.02256	1.4918	5.27169	5.03118	4.13462	2.63681	4.8125
ENSMUSG00000004665	Cnn2	10	1	79824418	79831896	-0.772998	5.48449	-3.61081	0.00192951	0.0536771	-1.71805	5.60596	5.84485	6.28075	4.85698	5.0852	5.50065	5.91052	5.14761
ENSMUSG00000028841	Cnksr1	4	-1	133955352	133965710	-2.01446	3.55569	-3.57923	0.00207153	0.0558361	-1.7203	5.60311	5.48895	5.7879	3.27462	3.74357	3.84972	5.62666	3.62264
ENSMUSG00000072647	Adam1a	5	-1	121656639	121660134	0.96725	1.37914	3.37367	0.003285	0.0722456	-1.72197	0.846801	0.84656	0.975008	2.29404	1.55594	1.66709	0.889457	1.83902
ENSMUSG00000121505	Gm4956	1	-1	21355457	21395963	1.91467	0.496489	3.34222	0.00352413	0.0748878	-1.72218	-0.62713	-0.327937	0.378905	2.35448	1.721	0.955432	-0.192054	1.67697
ENSMUSG00000000804	Usp32	11	-1	84875268	85030987	-0.538642	5.17019	-3.61357	0.00191754	0.0536771	-1.72692	5.35185	5.53784	5.82069	4.86738	5.06997	5.16996	5.57013	5.03577
ENSMUSG00000055723	Rras2	7	-1	113646017	113717016	-0.754897	5.31379	-3.6014	0.00197078	0.0545418	-1.73018	6.01726	5.91836	6.20353	5.09255	5.43339	5.36359	6.04638	5.29651
ENSMUSG00000030421	Uri1	7	-1	37659417	37722976	-0.455775	4.59417	-3.6065	0.00194832	0.0540131	-1.73137	4.77407	4.68105	4.97916	4.36737	4.63222	4.06849	4.81143	4.35603
ENSMUSG00000022704	Qtrt2	16	-1	43681770	43747172	0.425684	3.31781	3.51844	0.00237476	0.0596935	-1.73164	2.91719	3.21166	2.88928	3.54481	3.37367	3.39765	3.00604	3.43871
ENSMUSG00000026011	Ctla4	1	1	60926159	60954991	2.07678	1.28625	3.3383	0.00355515	0.0748878	-1.73318	-0.524037	-0.0996685	0.0819237	2.67196	2.02462	0.912997	-0.180594	1.86986
ENSMUSG00000118024	Gm50419	18	-1	83825742	83846159	2.58805	0.400138	3.32966	0.00362439	0.0758157	-1.73655	-0.427821	-1.36976	-1.58793	1.78057	1.61309	1.03673	-1.1285	1.4768
ENSMUSG00000030972	Acsm5	7	1	119118686	119144774	3.23066	1.75127	3.32454	0.00366606	0.0763897	-1.74355	1.02737	-1.20929	-2.72543	2.99981	2.81533	1.22195	-0.969117	2.3457
ENSMUSG00000032409	Atr	9	1	95739650	95833834	-0.394573	4.04076	-3.57971	0.00206931	0.0558361	-1.7464	4.47752	4.20634	4.27231	3.91957	3.91243	3.9423	4.31872	3.92477
ENSMUSG00000056124	B4galt6	18	-1	20817656	20879461	-0.721285	4.63018	-3.5996	0.00197878	0.0545757	-1.74774	4.73563	4.84313	5.66946	4.19216	4.25526	4.6397	5.08274	4.36237
ENSMUSG00000037990	Sh3rf3	10	1	58649181	58974738	-0.871794	0.883182	-3.36453	0.00335278	0.0728026	-1.75116	1.73692	1.9091	2.09219	0.528506	1.11641	1.47626	1.91274	1.04039
ENSMUSG00000026304	Rab17	1	-1	90885855	90897383	1.18252	0.158028	3.31765	0.00372288	0.0772737	-1.75915	-0.62713	-0.59924	-0.959896	-0.0434008	0.707945	0.777645	-0.728755	0.48073
ENSMUSG00000038172	Ttc39b	4	-1	83138537	83242492	-0.599263	4.82007	-3.59768	0.00198735	0.0546191	-1.76218	5.10683	5.0476	5.48305	4.52687	4.66637	4.65265	5.21249	4.61529
ENSMUSG00000026589	Sec16b	1	1	157334298	157395995	-0.791533	2.62122	-3.4437	0.00280829	0.0658415	-1.76252	3.04005	2.96484	3.05593	2.52193	2.10649	2.02682	3.02027	2.21841
ENSMUSG00000040760	Appl1	14	-1	26640945	26693189	-0.393858	5.12093	-3.59772	0.00198716	0.0546191	-1.76514	5.29834	5.43987	5.65741	5.05889	5.05716	5.10547	5.46521	5.07384
ENSMUSG00000107937	Gm44200	6	1	113584436	113588488	1.11597	-1.31117	3.32386	0.00367166	0.0764074	-1.77363	-0.9897	-1.20929	-1.34692	0.238999	-0.0290205	-0.398205	-1.18197	-0.0627421
ENSMUSG00000031574	Star	8	1	26296583	26306010	-3.45103	2.26869	-3.39838	0.00310829	0.0701194	-1.77381	3.74984	4.55819	5.57378	0.475066	1.55594	1.50512	4.62727	1.17871
ENSMUSG00000034621	Gpatch8	11	-1	102366741	102447218	0.370962	5.32811	3.59543	0.00199742	0.05465	-1.7755	5.00923	4.93402	5.01199	5.43627	5.3518	5.28049	4.98508	5.35619
ENSMUSG00000087523	Gm12319	11	-1	70545567	70547325	1.65233	2.31448	3.39114	0.00315907	0.0707946	-1.77928	1.58377	1.22928	1.18146	3.18594	2.94339	2.8299	1.3315	2.98641
ENSMUSG00000039704	Lmbrd2	15	1	9140637	9202569	-0.403161	4.1709	-3.56868	0.00212129	0.0564384	-1.78083	4.38451	4.30931	4.54697	4.0803	4.00073	3.93702	4.4136	4.00602
ENSMUSG00000046949	Nqo2	13	1	34148670	34172426	0.692337	5.14793	3.5882	0.00203018	0.0551436	-1.78766	4.80162	4.62626	4.53948	5.42575	5.3476	5.27631	4.65579	5.34989
ENSMUSG00000027203	Dut	2	1	125089110	125100528	0.856611	3.5756	3.50412	0.00245236	0.0607359	-1.79186	3.04844	3.19742	2.70083	3.85305	3.87203	3.84972	2.98223	3.85827
ENSMUSG00000120396	Gm32718	19	1	56732894	56746369	1.19378	2.04868	3.37329	0.00328777	0.0722456	-1.79204	1.60667	1.38827	0.975008	3.02792	2.59192	1.96585	1.32332	2.52856
ENSMUSG00000018167	Stard3	11	1	98249194	98271938	0.543396	4.22399	3.55642	0.00218054	0.0570161	-1.79766	3.83957	3.71521	3.94982	4.44585	4.45992	4.21104	3.83487	4.37227
ENSMUSG00000030747	Dgat2	7	-1	98802865	98831926	1.23429	8.26974	3.43673	0.00285249	0.0666836	-1.80201	7.79525	7.41834	6.83261	8.75409	8.72394	8.20542	7.34873	8.56115
ENSMUSG00000020334	Slc22a4	11	-1	53873949	53918916	-1.53489	2.95496	-3.48661	0.00255069	0.0622485	-1.80368	4.02525	4.05255	4.78711	2.97115	2.97643	2.26476	4.28831	2.73745
ENSMUSG00000030264	Thumpd3	6	1	113023186	113045234	-0.370038	4.16401	-3.56834	0.00212288	0.0564384	-1.8048	4.63061	4.55819	4.65135	4.13731	4.23265	4.36064	4.61338	4.24353
ENSMUSG00000032872	Cyb5r4	9	1	86904067	86959827	-0.339277	5.03666	-3.57892	0.00207301	0.0558361	-1.80885	5.28598	5.33963	5.44949	5.06569	4.98593	5.00804	5.35837	5.01989
ENSMUSG00000025050	Pcgf6	19	-1	47022056	47039345	-0.628209	1.88021	-3.38425	0.00320814	0.0715699	-1.80947	2.46973	2.26388	2.68735	1.71293	2.02462	1.76577	2.47365	1.83444
ENSMUSG00000025007	Aldh18a1	19	-1	40538701	40576907	-0.88127	3.48859	-3.50703	0.0024364	0.060654	-1.81001	3.99953	4.03663	4.12006	2.80784	3.04033	3.67027	4.05207	3.17281
ENSMUSG00000011256	Adam19	11	1	45946819	46038170	-0.843514	5.10913	-3.57265	0.00210244	0.0562039	-1.81098	5.45482	5.5561	5.89442	4.71149	4.69311	4.98518	5.63512	4.79659
ENSMUSG00000039765	Cc2d2a	5	1	43819688	43898314	0.688762	4.24817	3.54529	0.00223578	0.0578967	-1.81101	3.86828	3.90253	3.30579	4.3892	4.54681	4.27107	3.6922	4.40236
ENSMUSG00000041629	Vcf1	11	-1	113552145	113574981	-0.354126	4.11254	-3.55757	0.00217494	0.056974	-1.81505	4.48372	4.46313	4.44249	3.9927	4.1336	4.20666	4.46311	4.11099
ENSMUSG00000042436	Mfap4	11	1	61376257	61379726	-2.68491	4.94772	-3.52195	0.00235611	0.0594825	-1.81889	6.61481	7.14013	6.48937	3.243	4.3716	4.56972	6.74811	4.06144
ENSMUSG00000025041	Nt5c2	19	-1	46871756	47003592	-0.522162	5.51566	-3.56214	0.0021527	0.0568419	-1.82077	5.97608	5.90088	5.9477	5.246	5.46671	5.54474	5.94156	5.41915
ENSMUSG00000001666	Ddt	10	-1	75607064	75609248	0.647307	4.89114	3.56742	0.00212731	0.0564491	-1.82257	4.54428	4.1371	4.29472	5.06343	4.97235	4.88171	4.32537	4.97249
ENSMUSG00000109392	Sdr42e2	7	1	120411588	120430416	2.08642	-1.62659	3.45557	0.00273455	0.0648308	-1.82269	-2.57466	-3.13529	-3.4624	-0.497967	-0.681097	-1.69366	-3.05745	-0.957575
ENSMUSG00000114172	Gm36298	13	-1	62787700	62791066	-0.990542	-0.0888672	-3.28263	0.00402524	0.0801417	-1.82425	0.54872	0.157489	0.444494	-0.394873	-0.549853	-0.905165	0.383568	-0.61663
ENSMUSG00000050064	Zfp697	3	1	98289777	98661128	-1.17659	3.86751	-3.54361	0.00224422	0.0579174	-1.82508	4.29922	4.86583	5.74299	3.83726	3.67142	3.85534	4.96935	3.788
ENSMUSG00000063904	Dpp3	19	-1	4957257	4978315	-0.410357	4.56074	-3.56823	0.0021234	0.0564384	-1.82532	4.98321	4.8568	5.03346	4.54643	4.61833	4.47808	4.95782	4.54761
ENSMUSG00000037185	Krt80	15	-1	101245325	101268043	-2.00324	1.86363	-3.36935	0.00331683	0.0725871	-1.83085	2.78289	3.01445	4.32985	0.769514	1.98187	1.2563	3.37573	1.33589
ENSMUSG00000038602	Slc35f1	10	1	52566629	52987718	1.20694	-0.117103	3.2854	0.00400048	0.079925	-1.83275	-0.524037	-1.36976	-1.34692	0.173411	0.35285	-0.108698	-1.08024	0.139188
ENSMUSG00000021770	Samd8	14	1	21800599	21848794	-0.340831	4.54854	-3.56223	0.00215225	0.0568419	-1.83372	4.70412	4.82239	4.89075	4.44237	4.4324	4.51756	4.80575	4.46411
ENSMUSG00000046997	Spsb4	9	-1	96825535	96900896	-1.47359	2.78006	-3.47048	0.00264465	0.0634835	-1.83491	3.80533	4.03663	4.7997	2.29404	2.70137	3.1912	4.21389	2.72887
ENSMUSG00000038400	Pmepa1	2	-1	173066251	173118326	-1.16829	4.92672	-3.55497	0.00218765	0.0570723	-1.83852	5.40016	5.87089	5.52723	4.32269	4.40838	4.55599	5.59943	4.42902
ENSMUSG00000042895	Abra	15	-1	41727472	41733116	-2.08599	5.24002	-3.50956	0.00242258	0.0605908	-1.84044	6.91346	7.33821	7.20619	4.66452	5.15661	5.38121	7.15262	5.06744
ENSMUSG00000024935	Slc1a1	19	1	28812449	28891360	-0.777039	1.55823	-3.36406	0.00335627	0.0728026	-1.8416	2.56635	2.62493	2.26552	1.64196	1.721	1.81269	2.4856	1.72522
ENSMUSG00000043122	A530016L24Rik	12	1	112455882	112466361	1.36996	4.86573	3.53103	0.00230858	0.0587583	-1.8428	4.10783	3.39765	3.17664	5.17026	5.00474	4.66868	3.56071	4.94789
ENSMUSG00000000753	Serpinf1	11	-1	75300595	75313527	-1.54101	5.16668	-3.5342	0.00229219	0.0587583	-1.84578	6.58989	6.73291	6.10809	4.63437	5.0074	5.11954	6.47696	4.92044
ENSMUSG00000025950	Idh1	1	-1	65197775	65225659	0.739835	5.98074	3.54857	0.00221934	0.0576564	-1.85403	5.45482	5.27664	5.06768	6.02385	6.12932	5.86023	5.26638	6.00447
ENSMUSG00000074802	Gas2l3	10	-1	89244685	89279829	-0.775716	1.27803	-3.34121	0.00353212	0.0748878	-1.85796	2.25461	2.07416	2.57469	1.15654	1.66805	1.71727	2.30115	1.51395
ENSMUSG00000023262	Acy1	9	-1	106310180	106315518	0.762567	3.32509	3.44214	0.00281813	0.0659761	-1.87579	2.92632	2.9308	2.42025	3.63284	3.46186	3.5299	2.75912	3.54154
ENSMUSG00000040950	Mgl2	11	1	70021155	70028376	1.42988	3.03765	3.40306	0.00307595	0.0695848	-1.89019	2.51885	2.46759	1.5225	3.55772	3.62355	3.75079	2.16965	3.64402
ENSMUSG00000028454	Pigo	4	-1	43017635	43025819	0.511021	4.35527	3.51956	0.00236882	0.0596935	-1.89746	3.98649	3.97532	4.05855	4.48693	4.45602	4.60346	4.00679	4.51547
ENSMUSG00000037826	Ppm1k	6	-1	57483487	57512453	1.1968	6.28664	3.50755	0.00243359	0.060654	-1.90571	5.26814	5.36535	5.43141	6.89911	6.54084	6.22899	5.35497	6.55631
ENSMUSG00000032316	Clk3	9	-1	57657907	57673143	0.291644	5.18111	3.53533	0.00228638	0.0587347	-1.9077	4.93426	4.99502	5.07805	5.38286	5.23151	5.26792	5.00245	5.2941
ENSMUSG00000030793	Pycard	7	-1	127588880	127593039	1.03686	2.92103	3.3846	0.00320565	0.0715699	-1.91115	2.57798	2.46759	1.55255	3.25097	3.36538	3.22629	2.19938	3.28088
ENSMUSG00000048652	Samd13	3	-1	146350950	146391347	1.49169	0.269497	3.23634	0.00446214	0.0853582	-1.91233	-0.252735	-0.813364	-0.292472	1.087	0.903865	1.07573	-0.452857	1.0222
ENSMUSG00000089235	Gm23119	18	-1	74911632	74911771	1.79899	-0.95625	3.29173	0.00394443	0.0798152	-1.91245	-1.29455	-1.75678	-3.4624	-0.123571	-0.0290205	-0.760775	-2.17124	-0.304456
ENSMUSG00000024993	Dennd10	19	1	60800023	60824665	-0.404277	3.66785	-3.46929	0.00265171	0.0635581	-1.91539	3.9556	3.73507	3.89808	3.29789	3.52278	3.55771	3.86292	3.45946
ENSMUSG00000061533	Cep128	12	-1	90965266	91351183	1.2849	2.94027	3.35664	0.00341244	0.0733834	-1.92313	1.9489	2.35656	1.29249	3.34334	3.1409	3.08053	1.86598	3.18826
ENSMUSG00000002319	Ipo4	14	-1	55862857	55873414	-0.626098	5.33214	-3.51449	0.00239592	0.0600173	-1.92581	5.85459	5.7722	6.20708	5.22794	5.32853	5.42339	5.94462	5.32662
ENSMUSG00000038244	Mical2	7	1	111825063	112012313	-1.22384	6.77252	-3.43357	0.00287281	0.0669643	-1.9272	7.31386	7.38139	8.20338	6.12273	6.44179	6.7307	7.63288	6.43174
ENSMUSG00000098686	Mir6973b	2	-1	130882239	130882318	1.85098	-0.951663	3.30541	0.00382589	0.0787887	-1.9274	-1.47513	-2.2873	-3.4624	-0.0434008	-0.429558	-1.06563	-2.40827	-0.512863
ENSMUSG00000070574	2310016G11Rik	7	1	44317633	44327661	2.51298	-0.852158	3.33136	0.00361069	0.0757258	-1.9277	-2.57466	-3.13529	-2.72543	0.528506	-0.0290205	-1.45265	-2.8118	-0.317723
ENSMUSG00000035206	Sppl2b	10	1	80691109	80704542	0.428892	4.07823	3.49038	0.00252916	0.0620048	-1.92845	3.70279	3.95852	3.67715	4.13731	4.19571	4.31247	3.77949	4.21517
ENSMUSG00000030214	Plbd1	6	-1	136589068	136638926	1.0983	5.29162	3.51829	0.00237558	0.0596935	-1.9309	4.78163	4.83625	3.86852	5.69039	5.65536	5.47717	4.49547	5.60764
ENSMUSG00000027206	Cops2	2	-1	125672224	125701059	-0.315641	6.23023	-3.48677	0.00254978	0.0622485	-1.93286	6.31799	6.34166	6.52297	6.08755	6.12196	6.04105	6.39421	6.08352
ENSMUSG00000026469	Xpr1	1	-1	155151447	155293161	-0.613174	5.70054	-3.49964	0.00247715	0.0611017	-1.93394	6.07382	6.1735	6.45895	5.42926	5.77755	5.67901	6.23542	5.62861
ENSMUSG00000021282	Eif5	12	1	111504450	111513186	-0.356263	7.20614	-3.42096	0.00295506	0.0684852	-1.93834	7.32556	7.33699	7.53502	7.12788	7.01901	7.00457	7.39919	7.05049
ENSMUSG00000113475	Gm49366	12	1	84085285	84105800	1.69872	-0.911734	3.28881	0.00397019	0.0798834	-1.93946	-2.57466	-2.2873	-1.87743	-0.0434008	-0.215434	-1.45265	-2.24646	-0.570496
ENSMUSG00000004610	Etfb	7	1	43093507	43107224	0.996433	8.45524	3.35157	0.00345129	0.0738428	-1.94108	7.92646	7.87244	7.63717	9.0601	8.63362	8.72179	7.81202	8.80517
ENSMUSG00000121871	Slc2a4rg-ps	2	1	181026043	181029390	0.735773	2.60641	3.33167	0.00360817	0.0757258	-1.9429	2.11783	2.10502	1.46044	2.81861	2.54864	2.5951	1.89443	2.65412
ENSMUSG00000055632	Hmcn2	2	1	31204427	31350750	2.13096	5.36664	3.48824	0.00254135	0.062209	-1.94575	5.20012	4.70391	2.40385	6.07862	6.4109	6.39042	4.10263	6.29332
ENSMUSG00000031217	Efnb1	X	1	98179736	98192597	0.419777	4.23373	3.47546	0.00261528	0.0632497	-1.95081	3.6208	3.87593	3.64961	4.06682	4.2372	4.1207	3.71545	4.14157
ENSMUSG00000025723	Nmb	7	-1	80551975	80554824	1.69476	0.876163	3.21742	0.0046538	0.0871614	-1.95208	0.172571	-0.59924	-0.799432	2.02327	1.33598	0.519333	-0.4087	1.29286
ENSMUSG00000114159	Gm48866	12	1	70720897	70722230	3.13019	-1.04261	3.29902	0.00388085	0.0793259	-1.95509	-1.92259	-3.87226	-2.72543	1.25494	-0.215434	-0.295111	-2.84009	0.248132
ENSMUSG00000049878	Rlf	4	-1	121002570	121072281	-0.587753	4.51167	-3.50365	0.00245498	0.0607359	-1.95647	4.66101	4.93402	5.20412	4.41426	4.51343	4.10665	4.93305	4.34478
ENSMUSG00000097305	Gm17276	17	1	32332385	32360817	1.55955	1.5293	3.26566	0.00418031	0.0823132	-1.96055	1.4124	1.08194	-0.093163	2.4545	2.16499	2.60846	0.800391	2.40932
ENSMUSG00000001521	Tulp3	6	-1	128298124	128332814	-0.495007	3.33668	-3.42522	0.002927	0.0680306	-1.96093	3.65416	3.60077	3.71086	3.1776	3.00873	3.27736	3.65526	3.15456
ENSMUSG00000047989	Ino80c	18	-1	24237814	24255010	-0.504129	4.5661	-3.50631	0.00244037	0.0606589	-1.96234	4.92062	5.07903	5.31129	4.66452	4.68647	4.44868	5.10365	4.59989
ENSMUSG00000026697	Myoc	1	1	162466724	162477262	2.00305	2.86082	3.34181	0.00352734	0.0748878	-1.96389	1.96671	2.49115	0.680561	3.90449	3.89525	3.55771	1.71281	3.78582
ENSMUSG00000034853	Acot11	4	-1	106601752	106662195	0.588152	5.23544	3.50705	0.00243627	0.060654	-1.96589	4.77911	4.45417	4.72578	5.37194	5.24739	5.10076	4.65302	5.24003
ENSMUSG00000054716	Zfp771	7	1	126843446	126853975	0.687497	2.75583	3.37422	0.00328089	0.0722456	-1.96718	2.68944	2.39453	2.48402	2.90196	3.13116	3.61178	2.52267	3.21497
ENSMUSG00000059866	Tnip2	5	-1	34653431	34671335	-0.439618	3.89848	-3.47138	0.00263935	0.0634835	-1.97428	4.33051	4.13337	4.41412	3.82129	3.89525	3.83275	4.29267	3.84976
ENSMUSG00000039376	Synpo2l	14	-1	20709014	20718422	-2.28935	7.32122	-3.31577	0.00373853	0.0774986	-1.97501	9.24318	9.34888	10.2591	7.15255	7.52812	7.36777	9.61705	7.34948
ENSMUSG00000036256	Igfbp7	5	-1	77497087	77555888	-1.16156	7.1008	-3.37566	0.00327034	0.0722456	-1.97708	8.09789	8.33099	8.08176	6.60707	7.10432	7.28232	8.17021	6.9979
ENSMUSG00000094910	D430019H16Rik	12	1	105420115	105459354	-2.84095	0.315597	-3.2357	0.00446846	0.0853779	-1.97732	3.88711	3.03062	2.02946	-0.860537	0.857323	0.679798	2.98239	0.225528
ENSMUSG00000117992	Gm41760	18	-1	65711423	65713815	1.11517	0.17643	3.20051	0.00483189	0.0896628	-1.98062	-0.252735	-0.503024	-0.189378	0.93697	1.03511	0.401497	-0.315046	0.791192
ENSMUSG00000030560	Ctsc	7	1	87927293	87960096	0.903538	5.61122	3.49712	0.00249119	0.0612604	-1.98218	5.0453	4.95746	4.07417	5.6336	5.52928	5.65023	4.69231	5.60437
ENSMUSG00000110922	Gm35177	9	1	40458656	40472689	2.29343	-1.45905	3.29563	0.00391026	0.0796768	-1.98261	-3.06009	-1.75678	-3.4624	-0.20846	-0.681097	-0.398205	-2.75976	-0.429254
ENSMUSG00000097183	Gm17501	3	1	145356067	145383764	-1.17576	1.5786	-3.26322	0.00420301	0.0823576	-1.98897	1.9126	2.22226	2.96945	1.34706	1.19337	0.912997	2.3681	1.15114
ENSMUSG00000066621	Tecpr1	5	-1	144131260	144160433	-0.6812	5.76585	-3.46483	0.00267836	0.0640065	-1.99546	6.62396	6.20144	6.36256	5.45018	5.66045	6.03116	6.39599	5.71393
ENSMUSG00000018677	Slc25a39	11	-1	102293811	102298772	0.403237	6.39216	3.44997	0.00276908	0.0654943	-1.99884	6.21277	6.09208	6.16999	6.54764	6.53345	6.60638	6.15828	6.56249
ENSMUSG00000037868	Egr2	10	1	67371305	67378018	-2.42856	0.524006	-3.20608	0.0047725	0.0888678	-2.00004	1.87537	2.8328	2.21003	-1.16539	0.284137	0.628267	2.30607	-0.0843288
ENSMUSG00000107482	Etfbl	7	1	43093552	43113011	0.98984	8.44053	3.32263	0.00368174	0.0765184	-2.00384	7.91361	7.8575	7.62926	9.04256	8.61013	8.70809	7.80012	8.78693
ENSMUSG00000040213	Kyat3	3	1	142406812	142452631	0.770973	4.68549	3.47143	0.002639	0.0634835	-2.0054	4.21603	3.84428	3.81373	4.94804	4.71938	4.53166	3.95801	4.73303
ENSMUSG00000045932	Ifit2	19	1	34528094	34553819	-0.704293	4.15253	-3.47995	0.00258905	0.0629547	-2.00616	5.10079	4.81307	5.13131	4.35632	4.22808	4.34476	5.01506	4.30972
ENSMUSG00000021236	Entpd5	12	-1	84420631	84455803	0.955116	7.32012	3.39036	0.00316459	0.0707946	-2.0079	6.88037	6.56272	6.64656	7.80022	7.71061	7.44519	6.69655	7.65201
ENSMUSG00000007682	Dio2	12	-1	90691326	90705812	-3.42458	2.18139	-3.30062	0.00386701	0.0792106	-2.01109	4.57363	5.19652	4.73891	0.769514	1.23037	2.26476	4.83635	1.42155
ENSMUSG00000058740	Kcnt1	2	1	25753746	25808285	1.72714	-0.326308	3.1863	0.00498668	0.0907924	-2.01116	-0.9897	-1.20929	-1.58793	1.12219	-0.318527	0.574828	-1.26231	0.459495
ENSMUSG00000116056	Gm4544	15	1	102565546	102568906	1.77063	1.15765	3.18947	0.00495164	0.0907924	-2.01149	0.290408	-0.0996685	-1.14047	1.94682	1.77208	0.777645	-0.316576	1.49885
ENSMUSG00000087006	Gm13889	2	-1	93786155	93787546	-1.3146	1.79897	-3.29216	0.00394064	0.0798152	-2.0126	2.39277	3.12398	3.41617	0.724426	1.89237	2.36261	2.97764	1.6598
ENSMUSG00000021643	Serf1	13	1	100244520	100251079	-0.866038	1.61785	-3.25973	0.00423585	0.0826425	-2.01411	2.37953	2.31757	2.09219	1.40536	1.40232	1.41676	2.2631	1.40815
ENSMUSG00000020668	Kif3c	12	1	3415132	3456494	-0.569891	3.21643	-3.40639	0.00305309	0.0693598	-2.01806	3.825	3.53996	4.01063	2.98077	3.36538	3.30223	3.79186	3.21613
ENSMUSG00000022562	Oplah	15	-1	76180801	76212215	0.686436	5.9473	3.47104	0.00264133	0.0634835	-2.02024	5.35354	5.34125	5.33742	6.31272	6.02396	5.76204	5.34407	6.03291
ENSMUSG00000032334	Loxl1	9	-1	58195021	58220469	-1.03309	5.46456	-3.45737	0.00272357	0.0647983	-2.02958	6.12924	6.63455	6.04606	4.81189	5.12993	5.73489	6.26995	5.22557
ENSMUSG00000029377	Ereg	5	1	91222481	91241505	-4.26766	-2.03361	-3.28774	0.00397963	0.0798834	-2.03604	-0.172564	1.11264	2.05067	-5.25285	-2.26606	-2.34574	0.996915	-3.28822
ENSMUSG00000031508	Ankrd10	8	-1	11661583	11685757	-0.536346	5.44908	-3.4621	0.00269483	0.0643047	-2.0377	5.77343	5.9601	6.13937	5.43976	5.3264	5.51313	5.95764	5.42643
ENSMUSG00000030737	Slco2b1	7	-1	99307011	99360547	0.749368	4.57349	3.45999	0.00270758	0.0645133	-2.03873	4.46817	4.1371	3.54883	4.85698	4.84396	4.7583	4.05137	4.81974
ENSMUSG00000035757	Selenoo	15	1	88973287	88984543	0.447253	4.07843	3.43421	0.00286868	0.0669643	-2.04591	3.80533	3.71521	3.71751	4.3964	4.03249	4.14382	3.74602	4.19091
ENSMUSG00000043259	Fam13c	10	1	70276311	70394566	0.808342	3.25014	3.33447	0.00358566	0.0753972	-2.05997	2.81274	2.30433	2.43646	3.38014	3.3146	3.2857	2.51784	3.32681
ENSMUSG00000029407	Uso1	5	1	92285797	92350657	-0.435388	5.88159	-3.44459	0.00280273	0.0658415	-2.0631	5.91088	5.98728	6.34012	5.66078	5.61046	5.6869	6.07943	5.65271
ENSMUSG00000020812	Snhg16	11	1	116562430	116575898	0.655228	1.93129	3.24213	0.00440498	0.0846672	-2.06337	1.85639	1.53146	1.25642	2.41248	2.10649	2.12303	1.54809	2.214
ENSMUSG00000054196	Cthrc1	15	1	38940327	38950516	-3.8312	-0.651647	-3.15737	0.00531685	0.0941082	-2.06348	1.5605	2.93938	1.98606	-1.79342	-1.90349	-1.2462	2.16198	-1.6477
ENSMUSG00000072761	Gm6712	17	1	17514677	17540058	0.568851	1.89512	3.24009	0.00442504	0.0848502	-2.0643	1.15714	1.70265	1.8715	2.04177	2.12626	2.23061	1.5771	2.13288
ENSMUSG00000045282	Tmem86b	7	-1	4631039	4634421	0.785837	1.35153	3.18567	0.0049936	0.0907924	-2.06619	0.684072	0.771598	0.444494	1.3765	1.30162	1.61509	0.633388	1.43107
ENSMUSG00000073415	Gm10501	17	-1	35195875	35200764	1.04983	0.725129	3.16161	0.0052672	0.0934585	-2.06655	0.232692	-0.327937	-0.00296521	1.2863	0.857323	0.869275	-0.0327368	1.0043
ENSMUSG00000038260	Trpm4	7	-1	44952056	44983204	0.82158	4.67105	3.44505	0.0027998	0.0658415	-2.07004	4.31321	4.06045	3.70418	4.86738	4.81381	4.89812	4.02595	4.85977
ENSMUSG00000019822	Smpd2	10	-1	41361638	41366365	0.636067	4.56812	3.44843	0.00277872	0.0656258	-2.07188	4.19352	4.28256	4.0533	5.00807	4.85584	4.58669	4.17646	4.81687
ENSMUSG00000029596	Sdsl	5	-1	120596251	120610875	-0.548844	2.9465	-3.34327	0.00351591	0.0748878	-2.07422	3.15326	3.30765	3.68396	2.93202	2.50401	2.99157	3.38162	2.8092
ENSMUSG00000027011	Ube2e3	2	1	78698468	78751637	0.560851	4.91022	3.45568	0.00273389	0.0648308	-2.07565	4.50825	4.63157	4.5206	5.22187	5.10276	5.02058	4.55347	5.11507
ENSMUSG00000052934	Fbxo31	8	-1	122276179	122305545	1.07867	6.44763	3.4157	0.00299012	0.0689201	-2.07816	5.81827	5.71958	5.53666	7.07217	6.71897	6.52154	5.6915	6.77089
ENSMUSG00000025936	Gm4956	1	-1	21355832	21368351	1.84952	0.1271	3.14878	0.00541904	0.0950811	-2.07902	-0.9897	-0.702333	0.0819237	1.90702	1.49644	0.401497	-0.536703	1.26832
ENSMUSG00000039670	Oxld1	11	-1	120347432	120348894	0.777392	3.86499	3.40855	0.00303833	0.0692197	-2.08093	3.55756	3.52862	3.37471	4.33399	4.42044	4.0588	3.48696	4.27107
ENSMUSG00000063698	Sfxn4	19	-1	60825715	60849917	0.641585	2.5699	3.27502	0.00409409	0.0810546	-2.08655	1.9126	2.07416	2.28356	3.01861	2.54864	2.56801	2.09011	2.71175
ENSMUSG00000086233	Gm11816	4	-1	9282706	9287391	1.78298	1.5063	3.16882	0.00518367	0.0928907	-2.09163	0.684072	-0.702333	0.680561	2.56093	2.04553	1.2563	0.220767	1.95425
ENSMUSG00000022376	Adcy8	15	-1	64568933	64794145	2.62936	-1.12268	3.2543	0.00428738	0.0829014	-2.09279	-3.79706	-1.99779	-3.4624	-0.20846	-0.318527	-0.760775	-3.08575	-0.429254
ENSMUSG00000118135	Gm50367	17	-1	26009474	26014633	0.333575	3.83702	3.40659	0.00305174	0.0693598	-2.09487	3.74984	3.64344	3.78236	4.08922	4.00073	4.07332	3.72521	4.05442
ENSMUSG00000097727	F630040K05Rik	17	1	46045432	46099520	-1.8042	-0.878829	-3.13694	0.00556295	0.0966415	-2.0971	0.76773	0.732604	0.444494	-1.34596	-1.90349	-0.198896	0.648276	-1.14945
ENSMUSG00000086353	Gm13481	2	-1	47952560	48347278	-1.36356	0.544794	-3.18292	0.00502417	0.0912338	-2.10751	1.77785	2.04263	2.63212	0.475066	0.948953	0.869275	2.15087	0.764432
ENSMUSG00000027254	Map1a	2	1	121120081	121141313	-1.34893	3.37249	-3.3557	0.00341959	0.0734391	-2.11156	3.55756	4.21697	5.10619	2.80784	2.94339	3.02183	4.29358	2.92436
ENSMUSG00000062380	Tubb3	8	1	124138163	124148754	-2.1366	0.97204	-3.18561	0.00499423	0.0907924	-2.11415	1.89411	3.07805	3.46439	0.475066	0.541295	0.912997	2.81219	0.643119
ENSMUSG00000031595	Pdgfrl	8	1	41379249	41443822	-2.08422	1.99466	-3.22299	0.00459652	0.0867951	-2.12003	2.87065	3.70013	3.38309	1.25494	0.992675	1.44682	3.31796	1.23148
ENSMUSG00000045777	Ifitm10	7	-1	141879574	141927490	-1.85973	0.524751	-3.12216	0.0057478	0.0984892	-2.12093	0.684072	0.732604	1.77282	-0.123571	-0.985952	-1.45265	1.06317	-0.854059
ENSMUSG00000087331	1810021B22Rik	15	-1	88955399	88960138	0.808027	1.40134	3.17266	0.00513982	0.0923963	-2.12277	0.64035	1.05057	1.01873	1.68966	1.8214	1.61509	0.903218	1.70872
ENSMUSG00000022122	Ednrb	14	-1	104052061	104081838	-1.05955	4.43743	-3.41306	0.00300781	0.0689951	-2.12603	4.7147	5.51217	4.84897	3.69259	4.22808	3.99411	5.02528	3.97159
ENSMUSG00000076068	Mir678	10	-1	76043160	76043243	-0.99213	0.550491	-3.1462	0.0054501	0.0951694	-2.12794	1.02737	1.3372	1.98606	1.087	0.35285	-0.198896	1.45021	0.41365
ENSMUSG00000014599	Csf1	3	-1	107648364	107667785	0.824112	5.67654	3.41959	0.00296415	0.068597	-2.13047	5.4564	5.2596	5.06508	6.04693	6.03837	6.16489	5.26036	6.08339
ENSMUSG00000035632	Cnot3	7	1	3648267	3664108	0.413933	4.49574	3.41886	0.00296902	0.0686111	-2.13492	4.12776	4.43304	4.13504	4.63741	4.66637	4.64619	4.23195	4.64999
ENSMUSG00000119994	A430046D13Rik	10	1	128334642	128340114	0.683025	3.98696	3.38028	0.00323674	0.0720085	-2.13865	3.60382	3.33394	3.57835	4.4903	3.98458	4.0588	3.50537	4.17789
ENSMUSG00000040690	Col16a1	4	1	129941633	129993076	-1.12503	4.38453	-3.40857	0.00303821	0.0692197	-2.13875	5.07022	5.37329	4.94558	3.65103	4.05844	4.31655	5.1297	4.00867
ENSMUSG00000106783	Chaer1	5	-1	77283791	77288173	2.83637	2.64887	3.21505	0.00467835	0.0874179	-2.14034	1.9843	0.985723	0.0819237	4.01627	3.90672	3.78649	1.01732	3.90316
ENSMUSG00000006304	Arpc2	1	1	74275243	74307368	-0.360105	6.87885	-3.3394	0.00354641	0.0748878	-2.14715	7.0025	7.12516	7.36283	6.77194	6.82556	6.83737	7.16349	6.81162
ENSMUSG00000034560	Washc4	10	1	83379616	83432337	-0.3882	4.49478	-3.41227	0.00301312	0.0689951	-2.15348	4.71206	4.81774	4.68566	4.28048	4.3633	4.41106	4.73849	4.35161
ENSMUSG00000037885	Stk35	2	1	129642437	129674207	0.354314	4.48181	3.41338	0.0030057	0.0689951	-2.155	4.45561	4.30267	4.31678	4.79835	4.84991	4.49257	4.35835	4.71361
ENSMUSG00000055805	Fmnl1	11	1	103061933	103089727	0.58124	4.17519	3.39491	0.00313254	0.0705081	-2.15504	4.10381	4.16666	3.31458	4.30748	4.47925	4.62334	3.86169	4.47002
ENSMUSG00000029014	Dnajc2	5	-1	21962265	21990249	-0.555357	4.67307	-3.41557	0.00299094	0.0689201	-2.16072	5.2753	5.02357	5.36097	4.74291	4.65621	4.59678	5.21995	4.6653
ENSMUSG00000092360	Gm20441	10	-1	75607285	75616788	0.589867	4.87055	3.4119	0.00301562	0.0689951	-2.16091	4.53834	4.20989	4.24035	5.02908	4.89669	4.83701	4.32953	4.92093
ENSMUSG00000101188	Eif4a-ps4	1	1	60743091	60744308	-1.09454	0.0476899	-3.10479	0.00597268	0.100524	-2.16332	1.24734	0.608869	0.680561	-1.00493	0.0558684	0.273172	0.84559	-0.225295
ENSMUSG00000029840	Mtpn	6	-1	35485841	35516823	-0.603158	5.74431	-3.39456	0.00313497	0.0705081	-2.16943	5.95281	6.18709	6.31951	5.46225	5.56593	5.63563	6.15314	5.5546
ENSMUSG00000070469	Adamtsl3	7	1	81984902	82263658	0.855155	3.24882	3.33861	0.00355266	0.0748878	-2.16976	3.13762	3.48236	2.67374	4.19216	3.90672	3.83843	3.09791	3.97911
ENSMUSG00000021796	Bmpr1a	14	-1	34132691	34225298	-0.420316	6.41056	-3.35777	0.00340383	0.0733834	-2.16984	6.67631	6.69601	6.90137	6.17184	6.3947	6.45932	6.7579	6.34195
ENSMUSG00000021458	Aopep	13	1	63112707	63473910	-1.04379	4.78549	-3.40326	0.00307455	0.0695848	-2.1738	5.51204	5.63884	5.92634	4.40714	4.4324	5.12187	5.69241	4.6538
ENSMUSG00000041921	Metap1d	2	1	71283620	71355538	0.606236	4.96621	3.40962	0.00303108	0.0692197	-2.1741	4.52937	4.52149	4.45448	5.36094	4.98322	4.98262	4.50178	5.10893
ENSMUSG00000055044	Pdlim1	19	-1	40209617	40260286	-0.701518	5.81088	-3.36955	0.00331534	0.0725871	-2.18141	6.50101	6.73538	6.50098	5.67862	5.86396	6.07272	6.57912	5.87177
ENSMUSG00000030074	Gxylt2	6	1	100681695	100787874	-1.69062	3.15694	-3.28932	0.00396567	0.0798834	-2.18259	3.9103	4.63157	3.92131	2.32457	2.22121	2.87481	4.15439	2.47353
ENSMUSG00000027996	Sfrp2	3	1	83673628	83681623	-3.24757	2.28316	-3.18997	0.00494622	0.0907924	-2.18302	3.68676	5.12492	3.90974	0.238999	1.55594	1.28985	4.24047	1.02826
ENSMUSG00000107331	Gm42732	5	1	73468707	73469903	0.718149	1.94241	3.18965	0.00494976	0.0907924	-2.18408	1.77785	1.4376	1.61085	2.62366	2.16499	2.15979	1.60877	2.31615
ENSMUSG00000003868	Ruvbl2	7	-1	45071184	45087520	0.366894	4.35002	3.39082	0.00316136	0.0707946	-2.18529	4.29217	4.11832	3.99976	4.53668	4.49073	4.49616	4.13675	4.50786
ENSMUSG00000015745	Plekho1	3	-1	95895741	95903313	-0.915257	5.61031	-3.37563	0.00327062	0.0722456	-2.18614	6.32318	6.46276	6.6422	5.25791	5.58212	5.85744	6.47605	5.56582
ENSMUSG00000057722	Lepr	4	1	101574601	101672549	1.65552	1.83539	3.13016	0.00564693	0.0972782	-2.19281	0.957832	0.2707	0.162094	2.30939	1.89237	2.17782	0.463542	2.12653
ENSMUSG00000012117	Dhdds	4	-1	133696339	133728229	-0.697491	5.05536	-3.39404	0.00313866	0.0705081	-2.19612	5.73107	5.61893	6.03678	5.08365	5.12993	5.10076	5.7956	5.10478
ENSMUSG00000005103	Wdr1	5	-1	38684156	38720564	-0.677116	7.14221	-3.29356	0.00392835	0.0798152	-2.19689	7.51147	7.5945	7.80692	6.62021	6.97677	7.29425	7.63763	6.96374
ENSMUSG00000038205	Prkab2	3	1	97565509	97581128	-1.28758	6.4642	-3.30026	0.00387014	0.0792106	-2.20349	7.30864	7.22819	8.60784	6.22541	6.57269	6.59803	7.71489	6.46538
ENSMUSG00000021661	Ankra2	13	1	98399582	98411262	-0.412037	4.05945	-3.37375	0.00328436	0.0722456	-2.20563	4.34079	4.34206	4.60907	3.83195	4.15781	4.06365	4.43064	4.0178
ENSMUSG00000059495	Arhgef12	9	-1	42875138	43018534	-0.474034	8.07961	-3.22916	0.00453392	0.0862195	-2.20678	8.48227	8.40784	8.57091	7.79988	8.10416	8.13678	8.487	8.01361
ENSMUSG00000025158	Rfng	11	-1	120671572	120675033	0.482422	3.24992	3.28702	0.00398606	0.0798834	-2.20979	2.78289	3.0063	2.90101	3.41603	3.33173	3.38994	2.89673	3.37923
ENSMUSG00000063445	Nmral1	16	-1	4527923	4537220	-1.2249	1.70607	-3.1692	0.00517936	0.0928907	-2.2098	2.33908	2.10502	3.36627	1.317	1.03511	1.61509	2.60346	1.3224
ENSMUSG00000087651	1500009L16Rik	10	1	83558729	83598626	-1.05968	1.67004	-3.23231	0.00450228	0.0857189	-2.21162	2.96228	2.86019	3.89222	2.18177	2.18397	2.04658	3.23823	2.13744
ENSMUSG00000006205	Htra1	7	1	130537841	130587390	0.711901	6.07095	3.37621	0.00326638	0.0722456	-2.21533	5.36869	5.46982	5.52913	6.16974	6.18338	6.1524	5.45588	6.16851
ENSMUSG00000105835	Gm43552	5	-1	65584770	65650176	-0.494263	3.96412	-3.35495	0.00342537	0.0734652	-2.22154	4.09978	4.28256	4.51297	3.57051	3.72425	4.10665	4.29844	3.80047
ENSMUSG00000061024	Rrs1	1	1	9615633	9617680	0.46211	4.24387	3.36779	0.00332847	0.072743	-2.22264	4.02099	4.04859	3.89222	4.45278	4.44425	4.46346	3.98727	4.4535
ENSMUSG00000030731	Syt3	7	1	44033526	44049611	1.45701	1.07721	3.08622	0.00622252	0.102708	-2.22324	0.172571	0.2707	-0.523797	1.59264	1.33598	1.44682	-0.026842	1.45848
ENSMUSG00000046806	Cyren	6	-1	34848706	34854995	0.516108	2.28438	3.19496	0.00489171	0.0902528	-2.22619	2.25461	2.10502	1.582	2.4545	2.56321	2.55427	1.98054	2.52399
ENSMUSG00000107355	AI839979	5	-1	31714166	31728817	-0.951734	1.24265	-3.17276	0.00513864	0.0923963	-2.22997	2.84198	2.5817	2.19105	1.15654	1.79695	1.90219	2.53824	1.61856
ENSMUSG00000090202	4930503B20Rik	3	-1	146350948	146357072	1.51745	-0.0952482	3.06042	0.00658668	0.106397	-2.23394	-0.337623	-1.36976	-0.799432	0.896893	0.418439	0.679798	-0.835604	0.665043
ENSMUSG00000026110	Mgat4a	1	-1	37478421	37580097	-0.498732	4.23331	-3.36971	0.00331416	0.0725871	-2.23609	4.56489	4.84313	4.71585	4.34892	4.07379	4.19785	4.70796	4.20685
ENSMUSG00000031834	Pik3r2	8	-1	71220820	71229357	0.423854	4.66104	3.3755	0.00327157	0.0722456	-2.23657	4.25279	4.43608	4.29472	4.69989	4.72263	4.83701	4.32786	4.75317
ENSMUSG00000041559	Fmod	1	1	133964992	133976015	-3.57621	3.76287	-3.21664	0.0046618	0.0872098	-2.23865	5.05157	5.95058	5.06247	1.25494	2.14575	1.96585	5.35487	1.78885
ENSMUSG00000120946	Gm57040	9	-1	114647930	114648153	3.15464	-0.165818	3.08583	0.00622794	0.102708	-2.2393	-1.13409	-2.64987	-3.4624	1.19009	0.948953	0.20446	-2.41545	0.781167
ENSMUSG00000004187	Kifc2	15	1	76544058	76552396	0.570109	3.36998	3.27175	0.00412398	0.081503	-2.24253	3.01459	2.81424	2.75354	3.77781	3.45406	3.06123	2.86079	3.43103
ENSMUSG00000039759	Thap3	4	-1	152067096	152073454	0.458873	3.47961	3.288	0.00397732	0.0798834	-2.24366	3.04844	2.96484	3.26098	3.5895	3.53761	3.48715	3.09142	3.53809
ENSMUSG00000021228	Acot3	12	1	84098918	84107176	2.86661	-0.914176	3.14605	0.00545182	0.0951694	-2.24545	-1.92259	-3.87226	-3.4624	-0.497967	0.541295	-0.62953	-3.08575	-0.195401
ENSMUSG00000086916	Gm15903	5	1	129804110	129808753	1.60532	-0.032837	3.05218	0.0067074	0.107357	-2.24859	-0.9897	-0.933659	-0.799432	1.05093	0.599011	0.401497	-0.907597	0.683811
ENSMUSG00000087385	Frg2f1	4	-1	119387505	119396726	0.95629	1.51421	3.10551	0.00596311	0.100468	-2.25873	0.884769	1.20099	0.444494	1.84518	1.8214	1.81269	0.843418	1.82642
ENSMUSG00000024601	Isoc1	18	1	58792538	58813440	0.433222	6.04933	3.35678	0.00341138	0.0733834	-2.26027	5.58305	5.68297	5.54603	6.21322	6.09588	5.80183	5.60402	6.03698
ENSMUSG00000024539	Ptpn2	18	-1	67798581	67857665	-0.554301	3.848	-3.32632	0.00365151	0.0762838	-2.26113	4.07125	4.12962	4.39351	3.72156	3.34865	3.82705	4.19813	3.63242
ENSMUSG00000060739	Nsa2	13	-1	97265932	97274445	-0.303015	5.57039	-3.36166	0.00337438	0.0730527	-2.26211	5.73498	5.71833	5.95194	5.58083	5.49549	5.43281	5.80175	5.50304
ENSMUSG00000034462	Pkd2	5	1	104607316	104653685	-0.428885	5.73627	-3.35146	0.00345214	0.0738428	-2.26623	6.10129	6.25831	5.83452	5.69186	5.57494	5.61757	6.06471	5.62812
ENSMUSG00000038256	Bcl9	3	-1	97110978	97205233	0.684885	4.87987	3.36572	0.0033439	0.0728026	-2.26692	4.32361	4.37725	4.63036	5.37559	5.16857	4.82847	4.44374	5.12421
ENSMUSG00000021112	Pals1	12	1	78795681	78887488	-0.362013	5.16089	-3.36565	0.00334443	0.0728026	-2.27086	5.28775	5.42006	5.65048	5.2035	5.12993	4.94626	5.45276	5.09323
ENSMUSG00000048000	Gigyf2	1	1	87254720	87378518	-0.379782	5.50884	-3.35867	0.00339697	0.0733446	-2.27254	5.81704	5.58786	5.8782	5.32929	5.3497	5.47535	5.76103	5.38478
ENSMUSG00000018848	Rars1	11	-1	35699208	35725333	-0.435714	5.12716	-3.35982	0.00338827	0.0732549	-2.28227	5.45008	5.4713	5.53666	5.00571	5.08267	5.06487	5.48601	5.05108
ENSMUSG00000039899	Fgl2	5	1	21577640	21583372	-1.73788	5.90234	-3.30153	0.00385914	0.0792106	-2.28584	6.91976	7.44798	7.13224	5.0475	5.59813	5.62416	7.16666	5.42326
ENSMUSG00000066975	Cryba4	5	-1	112394359	112400384	1.43609	1.09042	3.0621	0.00656234	0.106338	-2.28847	0.450872	0.215205	-0.093163	2.07806	1.43438	1.38607	0.190971	1.63284
ENSMUSG00000070427	Il18bp	7	-1	101664092	101667897	-0.731647	3.19896	-3.28365	0.00401609	0.0800584	-2.28907	3.80038	3.8351	4.20294	3.05548	3.27973	3.2857	3.94614	3.20697
ENSMUSG00000108614	2610306O10Rik	7	1	128140656	128141267	0.896537	0.774204	3.09518	0.00610071	0.101723	-2.2947	1.06093	0.732604	1.21943	2.02327	1.46574	2.14153	1.00432	1.87685
ENSMUSG00000120162	Gm5817	17	-1	86463116	86474942	0.688475	2.63466	3.18811	0.00496663	0.0907924	-2.29519	2.24003	2.23627	2.13255	3.15229	2.88659	2.63481	2.20295	2.89123
ENSMUSG00000037211	Spry1	3	1	37694096	37698747	-0.5644	4.48451	-3.34849	0.00347513	0.0741377	-2.29756	5.24825	4.86583	4.85803	4.47336	4.48692	4.32061	4.9907	4.42697
ENSMUSG00000041329	Atp1b2	11	-1	69490562	69496768	0.550322	3.92541	3.30492	0.00383011	0.0787887	-2.30038	3.63757	3.58444	3.42432	4.28824	3.901	4.11603	3.54878	4.10176
ENSMUSG00000017776	Crk	11	1	75570085	75597734	-0.38439	6.513	-3.2922	0.0039403	0.0798152	-2.30102	6.67089	6.82616	6.93099	6.40044	6.41994	6.4685	6.80935	6.42963
ENSMUSG00000068335	Dok1	6	-1	83007915	83010452	-1.47666	1.81092	-3.11952	0.00578141	0.098541	-2.30321	2.24003	2.70769	3.1474	0.85567	1.40232	1.3547	2.69837	1.20423
ENSMUSG00000036503	Rnf13	3	1	57643483	57742654	-0.498047	6.53298	-3.28798	0.00397755	0.0798834	-2.3039	6.78634	6.80046	7.10524	6.45235	6.33863	6.4389	6.89735	6.40996
ENSMUSG00000033152	Podxl2	6	-1	88819540	88852026	0.564976	2.9404	3.22042	0.0046228	0.0868785	-2.30592	2.51885	2.43152	3.01334	3.33586	3.16021	3.08053	2.65457	3.1922
ENSMUSG00000097573	G730003C15Rik	1	1	59158988	59161300	1.35938	-1.00123	3.02792	0.00707514	0.111071	-2.30679	-1.13409	-1.75678	-1.58793	-0.123571	0.136039	-0.398205	-1.49293	-0.128579
ENSMUSG00000037447	Arid5a	1	1	36346814	36363110	-1.32677	3.31082	-3.28495	0.00400444	0.079925	-2.30819	4.33394	4.94686	4.24496	2.54805	3.69807	3.37438	4.50859	3.20684
ENSMUSG00000085772	D630024D03Rik	11	-1	31739169	31774552	-1.78618	-0.661344	-3.01939	0.00720892	0.112732	-2.30894	0.399342	0.2707	1.06117	-1.55241	-0.681097	-1.45265	0.577069	-1.22872
ENSMUSG00000021248	Tmed10	12	-1	85387388	85421621	-0.273926	6.38157	-3.30605	0.00382042	0.0787887	-2.31182	6.46386	6.41276	6.52392	6.08866	6.29236	6.20061	6.46685	6.19388
ENSMUSG00000060036	Rpl3	15	-1	79961992	79976069	-0.992972	7.36803	-3.22448	0.00458127	0.0867103	-2.31201	7.75225	7.8609	8.34348	6.87675	7.03086	7.11223	7.98554	7.00661
ENSMUSG00000019738	Polr2i	7	1	29931373	29932815	0.412562	3.45817	3.27478	0.00409626	0.0810546	-2.31583	3.38947	3.28761	3.32333	3.73299	3.72425	3.7806	3.33347	3.74594
ENSMUSG00000052783	Grk4	5	1	34817723	34912649	-0.811576	1.34692	-3.09217	0.00614145	0.102164	-2.31784	1.48835	1.8737	2.68735	1.3765	0.903865	1.18676	2.01646	1.15571
ENSMUSG00000031910	Has3	8	1	107596874	107611198	1.09016	1.08627	3.05965	0.00659789	0.106397	-2.31903	0.54872	0.917819	0.162094	1.78057	1.84545	1.3547	0.542878	1.66024
ENSMUSG00000017631	Abr	11	-1	76307560	76514384	0.576753	5.10901	3.3384	0.00355437	0.0748878	-2.33068	4.63061	4.65	4.49374	5.22389	5.23833	5.04781	4.59145	5.17001
ENSMUSG00000026727	Rsu1	2	-1	13081632	13276226	-0.495891	5.01488	-3.33809	0.00355678	0.0748878	-2.33076	5.30536	5.36694	5.36097	4.75137	4.91385	4.88171	5.34442	4.84897
ENSMUSG00000036826	Igflr1	7	1	30264852	30267387	0.547615	2.12094	3.11825	0.00579764	0.0986088	-2.33525	1.75753	1.80017	1.55255	2.30939	2.47348	2.00678	1.70342	2.26322
ENSMUSG00000042312	S100a13	3	1	90421742	90431888	-0.795767	4.59279	-3.32534	0.00365952	0.0763523	-2.33667	4.83109	4.88374	5.41105	4.3892	4.15781	4.18453	5.04196	4.24384
ENSMUSG00000097740	E030044B06Rik	19	1	40856748	40871083	3.07078	-1.39515	3.12774	0.00567722	0.0975912	-2.33744	-3.06009	-3.87226	-3.4624	0.769514	-0.985952	-1.06563	-3.46491	-0.427356
ENSMUSG00000038077	Kcna6	6	-1	126685292	126717637	2.22718	0.30622	3.00149	0.00749795	0.114909	-2.34096	-0.62713	-2.2873	-1.34692	1.087	0.211988	1.03673	-1.42045	0.778572
ENSMUSG00000031021	Tmem9b	7	-1	109335041	109352082	-0.375678	5.06314	-3.33056	0.0036171	0.0757616	-2.34832	5.25913	5.31509	5.52345	4.94559	4.99939	5.03054	5.36589	4.99184
ENSMUSG00000106019	Gm43672	3	-1	22128574	22130306	1.09167	3.91191	3.26215	0.00421308	0.0824544	-2.35193	3.53982	3.25359	2.58927	4.43889	4.60431	3.71419	3.12756	4.25246
ENSMUSG00000025613	Cct8	16	-1	87280214	87292761	-0.48923	6.97988	-3.22661	0.00455971	0.0864039	-2.35749	7.31386	7.30246	7.65416	6.92861	6.96035	6.94527	7.4235	6.94474
ENSMUSG00000021477	Ctsl	13	-1	64507151	64518704	-0.409618	7.56914	-3.20879	0.00474379	0.0884354	-2.35974	7.81259	7.60567	7.49688	7.24175	7.06901	7.36384	7.63838	7.22487
ENSMUSG00000029343	Crybb1	5	1	112403681	112417451	1.73251	-0.845204	3.01052	0.00735074	0.113408	-2.36008	-1.47513	-1.75678	-2.72543	-0.20846	0.211988	-0.62953	-1.98578	-0.208668
ENSMUSG00000015846	Rxra	2	1	27566452	27652969	0.477493	5.93196	3.311	0.00377849	0.078126	-2.36019	5.66987	5.61089	5.41105	6.09311	6.05135	5.97297	5.56393	6.03914
ENSMUSG00000029202	Pds5a	5	-1	65763064	65855616	-0.346154	5.65742	-3.31403	0.00375302	0.077699	-2.3631	5.80472	5.8843	5.82839	5.32929	5.52184	5.62416	5.83913	5.49176
ENSMUSG00000031375	Bgn	X	1	72527208	72539539	-1.32045	8.57311	-3.10224	0.00600637	0.100802	-2.36845	9.70092	9.98439	9.47993	7.98987	8.53287	8.63062	9.72175	8.38446
ENSMUSG00000084797	Gm14321	2	1	167619387	167624489	1.36871	-0.45352	2.99432	0.00761681	0.115759	-2.36939	-1.47513	-2.2873	-0.959896	-0.394873	-0.0290205	-0.295111	-1.57411	-0.239668
ENSMUSG00000027663	Zmat3	3	-1	32388941	32420163	-0.531052	3.63292	-3.2582	0.00425032	0.0827779	-2.37125	3.86828	4.07221	3.93848	3.35817	3.15059	3.77469	3.95966	3.42781
ENSMUSG00000024247	Pkdcc	17	1	83522721	83532499	0.585809	4.64723	3.30854	0.00379929	0.0784552	-2.37515	4.32361	4.25186	4.02678	4.60357	4.79232	4.98262	4.20075	4.79284
ENSMUSG00000062591	Tubb4a	17	-1	57387066	57394782	1.33516	1.45917	3.04631	0.0067946	0.108245	-2.37642	0.957832	0.771598	0.378905	2.165	1.8691	2.12303	0.702779	2.05238
ENSMUSG00000106515	Gm30382	3	-1	148990055	149151112	1.69889	-1.25249	3.01125	0.00733906	0.113408	-2.37707	-2.21209	-1.55033	-2.72543	-0.123571	-0.681097	-0.509236	-2.16262	-0.437968
ENSMUSG00000056476	Med12l	3	1	58913246	59226103	0.654249	3.04596	3.1781	0.00507821	0.0919041	-2.3773	2.50673	2.45567	2.60369	3.19423	3.17925	3.13693	2.52203	3.17014
ENSMUSG00000109279	Gm45220	7	1	89850486	89852994	-1.16821	-0.0381152	-2.99111	0.00767068	0.116131	-2.3801	0.957832	1.25703	0.625066	-0.123571	-0.549853	0.056361	0.946641	-0.205688
ENSMUSG00000072772	Grcc10	6	-1	124716146	124718337	0.528541	5.84166	3.30024	0.00387029	0.0792106	-2.38484	5.53908	5.53643	5.46143	6.22844	5.97983	5.9177	5.51231	6.04199
ENSMUSG00000043257	Pigv	4	-1	133387698	133399958	0.34669	3.43905	3.22723	0.00455337	0.0863852	-2.38602	3.08966	3.23975	3.28803	3.62059	3.60254	3.42055	3.20581	3.5479
ENSMUSG00000041688	Amot	X	-1	144229421	144288177	-1.27298	4.32093	-3.29831	0.00388694	0.0793497	-2.39139	5.81212	5.34449	5.9292	4.1025	4.62181	4.57313	5.69527	4.43248
ENSMUSG00000048731	Ggnbp1	17	1	27236961	27256598	0.867977	4.44678	3.28686	0.00398747	0.0798834	-2.39496	4.05052	3.91564	3.57835	4.96268	4.61484	4.60346	3.84817	4.72699
ENSMUSG00000035279	Ssc5d	7	1	4928784	4947825	-0.699423	3.62873	-3.28759	0.003981	0.0798834	-2.39813	4.51734	5.04561	4.56182	3.77229	4.1626	4.11135	4.70826	4.01541
ENSMUSG00000028369	Svep1	4	-1	58042442	58206859	-1.46168	5.19584	-3.27912	0.00405684	0.0805198	-2.40675	6.82408	6.45978	5.76402	4.33773	5.19688	5.06729	6.34929	4.8673
ENSMUSG00000031548	Sfrp1	8	1	23901518	23939648	-1.01526	4.72619	-3.29533	0.00391285	0.0796768	-2.40774	5.71272	5.92053	5.2206	4.46653	4.65621	4.66229	5.61795	4.59501
ENSMUSG00000020676	Ccl11	11	1	81948649	81953781	3.98005	0.657379	2.96877	0.00805552	0.118602	-2.40894	-2.57466	-1.99779	-1.87743	2.29404	1.74676	1.38607	-2.14996	1.80896
ENSMUSG00000030513	Pcsk6	7	1	65511482	65700134	0.866461	6.13954	3.26056	0.00422804	0.0826425	-2.41298	6.31016	6.06487	5.13379	6.8934	6.64555	6.52242	5.83628	6.68712
ENSMUSG00000022037	Clu	14	1	66205932	66218996	-1.19599	9.62279	-3.05031	0.00673503	0.10762	-2.41518	9.65729	10.54	10.5621	8.98413	9.09925	9.11025	10.2531	9.06454
ENSMUSG00000021710	Nln	13	-1	104159565	104246122	-0.559426	4.24033	-3.27885	0.00405923	0.0805198	-2.42373	4.769	4.57207	4.65481	3.88925	4.22808	4.21104	4.66529	4.10946
ENSMUSG00000025809	Itgb1	8	1	129412135	129459681	-0.504492	8.61701	-3.0962	0.00608702	0.101705	-2.42388	8.84943	9.04828	9.04713	8.42365	8.54669	8.46334	8.98161	8.4779
ENSMUSG00000017929	B4galt5	2	-1	167140364	167191103	-0.72971	3.79259	-3.25949	0.00423808	0.0826425	-2.42781	4.24916	4.73877	4.43847	3.43714	3.84843	3.97361	4.47547	3.75306
ENSMUSG00000042453	Reln	5	-1	22089452	22549700	-1.21804	3.2644	-3.20427	0.00479171	0.0890603	-2.42785	4.12776	4.05255	4.26325	3.22693	2.76579	2.7598	4.14786	2.9175
ENSMUSG00000018405	Mrm1	11	-1	84703887	84710341	0.632625	3.92008	3.24035	0.0044225	0.0848502	-2.42829	3.53386	3.42848	3.40797	4.05321	4.26421	3.96325	3.45677	4.09356
ENSMUSG00000035242	Oaz1	10	1	80662516	80665124	0.415824	7.42279	3.17496	0.00511368	0.0922352	-2.43203	7.1857	7.25337	7.23544	7.71743	7.65599	7.55146	7.22484	7.64163
ENSMUSG00000022744	Cldnd1	16	1	58548273	58554614	-0.30019	4.9669	-3.29203	0.00394178	0.0798152	-2.43327	5.19258	5.19293	5.22294	4.72013	4.96138	5.02806	5.20282	4.90319
ENSMUSG00000000532	Acvr1b	15	1	101071948	101111565	0.315751	4.77364	3.28573	0.00399753	0.079925	-2.43928	4.57072	4.57483	4.39766	4.79835	4.93921	4.76129	4.5144	4.83295
ENSMUSG00000026767	Mindy3	2	-1	12352074	12424281	-0.405231	3.63843	-3.21968	0.00463041	0.0868785	-2.44153	3.54576	3.8804	4.03745	3.54481	3.35704	3.31043	3.8212	3.40409
ENSMUSG00000114452	A530001N23Rik	13	-1	60631318	60636622	2.16406	-1.14762	3.02842	0.00706732	0.111057	-2.44286	-3.79706	-1.75678	-3.4624	-0.394873	-0.985952	-1.06563	-3.00541	-0.815485
ENSMUSG00000041346	Wrap53	11	-1	69452584	69471081	0.391573	2.61155	3.11384	0.00585439	0.0991553	-2.44818	2.53087	2.25014	2.19105	2.75277	2.68814	2.72342	2.32402	2.72144
ENSMUSG00000035944	Ttc38	15	1	85716507	85743023	0.575351	4.92878	3.27985	0.00405021	0.0805198	-2.44962	4.57072	4.28929	4.35138	5.02908	4.98051	4.93039	4.4038	4.97999
ENSMUSG00000042444	Mindy2	9	-1	70506296	70564456	-0.370639	5.88482	-3.25762	0.00425581	0.0827779	-2.45631	6.14007	6.21211	6.13193	5.61056	5.82519	5.92839	6.16137	5.78805
ENSMUSG00000022025	Cnmd	14	-1	79875130	79899610	2.857	-0.525957	3.00475	0.00744453	0.114308	-2.45715	-2.57466	-3.13529	-3.4624	0.475066	-0.681097	-0.398205	-3.05745	-0.201412
ENSMUSG00000031696	Vps35	8	-1	85987021	86026431	-0.319129	6.68952	-3.21126	0.00471788	0.0880543	-2.45856	6.8543	6.85083	6.95229	6.52645	6.65153	6.52771	6.88581	6.56856
ENSMUSG00000040435	Ppp1r15a	7	-1	45172340	45175692	-0.845428	4.56032	-3.27036	0.00413676	0.0816553	-2.46075	4.79665	5.05946	5.74462	4.29981	4.15781	4.61012	5.20024	4.35591
ENSMUSG00000108584	Gm45216	6	1	91499391	91509361	-0.60752	2.86012	-3.15547	0.00533936	0.094403	-2.46148	3.27262	3.35976	3.43242	2.59889	2.89813	2.74777	3.35493	2.74827
ENSMUSG00000105867	Tmem217rt	5	-1	108513939	108515788	1.28547	-0.816392	2.9401	0.00857686	0.123725	-2.46344	-0.62713	-2.2873	-1.87743	-0.20846	-0.318527	-0.398205	-1.59729	-0.308397
ENSMUSG00000031980	Agt	8	-1	125283273	125296445	1.92671	2.24304	2.97575	0.0079333	0.117771	-2.46709	0.595262	0.0973683	-0.292472	2.23096	2.06614	1.94494	0.133386	2.08068
ENSMUSG00000029287	Tgfbr3	5	-1	107254436	107437495	0.675785	5.94136	3.26747	0.0041635	0.0820827	-2.46741	5.39852	5.34287	5.00385	6.02152	6.07188	5.67425	5.24841	5.92255
ENSMUSG00000049090	Ptgr3	18	1	84106188	84115653	0.428736	6.43701	3.22802	0.00454538	0.0863354	-2.47096	6.23958	6.07951	6.21884	6.62635	6.63954	6.56416	6.17931	6.61001
ENSMUSG00000046491	C1qtnf2	11	1	43365103	43382352	-0.820105	2.15237	-3.05312	0.00669354	0.107276	-2.47856	2.55462	2.55959	2.37049	1.71293	1.64083	1.6924	2.4949	1.68205
ENSMUSG00000101257	2310015K22Rik	1	1	80202761	80207332	4.01155	-1.18768	3.0829	0.00626833	0.102943	-2.47991	-3.79706	-3.87226	-5.04736	0.361856	-0.318527	-0.760775	-4.23889	-0.239149
ENSMUSG00000029994	Anxa4	6	-1	86713822	86770566	-0.760785	4.88666	-3.26399	0.00419589	0.0823341	-2.48391	5.28243	5.38749	5.71502	4.81189	4.70958	4.59006	5.46165	4.70384
ENSMUSG00000059588	Calcrl	2	-1	84160970	84255755	-0.467447	4.67376	-3.26467	0.00418954	0.0823341	-2.48404	4.88828	5.05946	5.15354	4.88286	4.4638	4.34476	5.03376	4.56381
ENSMUSG00000004562	Arhgef40	14	1	52222176	52243708	-0.592319	5.19114	-3.2639	0.0041967	0.0823341	-2.48553	5.62851	5.68935	5.38831	4.78194	5.12503	5.01307	5.56872	4.97335
ENSMUSG00000032740	Ccdc88a	11	1	29323658	29460808	-0.680418	3.36218	-3.16874	0.00518462	0.0928907	-2.49549	3.77027	3.70013	3.65654	3.08254	3.09149	2.91837	3.70898	3.0308
ENSMUSG00000028969	Cdk5	5	-1	24623239	24628528	0.39685	4.19667	3.23486	0.0044768	0.0854359	-2.49726	3.75497	3.8804	4.15476	4.28436	4.3038	4.36458	3.93005	4.31758
ENSMUSG00000001632	Brpf1	6	1	113284098	113301821	0.408528	4.67217	3.25701	0.0042616	0.0827779	-2.49747	4.41077	4.53004	4.32985	4.99151	4.77364	4.73717	4.42356	4.83411
ENSMUSG00000020516	Rps6kb1	11	-1	86389697	86435631	-0.281615	5.39494	-3.25472	0.00428333	0.0829014	-2.50267	5.64381	5.54489	5.68481	5.3274	5.26755	5.43843	5.6245	5.34446
ENSMUSG00000042133	Ppig	2	1	69552889	69584356	-0.26536	5.33658	-3.25605	0.00427072	0.0827779	-2.50274	5.51809	5.56028	5.61174	5.29693	5.25189	5.34775	5.56337	5.29886
ENSMUSG00000054612	Mgmt	7	1	136496343	136731995	0.406292	2.50211	3.08575	0.00622901	0.102708	-2.50353	2.50673	2.10502	2.31896	2.87127	2.60607	2.64781	2.31024	2.70838
ENSMUSG00000041278	Ttc1	11	-1	43620339	43638835	-0.553299	4.73737	-3.25636	0.00426776	0.0827779	-2.50412	5.16584	5.06928	5.40076	4.67344	4.6528	4.65265	5.21196	4.65963
ENSMUSG00000043866	Taf10	7	-1	105388600	105393568	0.33339	4.35749	3.24285	0.00439793	0.0846325	-2.50861	4.30623	4.13337	4.16939	4.47677	4.53206	4.60346	4.203	4.53743
ENSMUSG00000037996	Slc24a2	4	-1	86901361	87148714	-2.1798	0.831902	-2.9778	0.00789774	0.117479	-2.51164	2.4945	2.81424	2.77919	0.238999	0.35285	0.955432	2.69598	0.51576
ENSMUSG00000074825	Itpripl1	2	-1	126980692	126985362	0.685459	3.22804	3.12003	0.00577489	0.098534	-2.51499	2.91719	2.65652	2.15231	3.43714	3.28853	3.12768	2.57534	3.28445
ENSMUSG00000070424	Art5	7	-1	101746086	101758696	1.27815	3.51315	3.16381	0.00524159	0.093362	-2.51633	3.2067	2.8328	2.48402	4.72013	4.05329	3.62498	2.84117	4.1328
ENSMUSG00000024096	Ralbp1	17	-1	66155413	66192793	-0.330895	5.53488	-3.24579	0.00436926	0.0842822	-2.51747	5.60026	5.66367	5.87968	5.36094	5.43735	5.36359	5.71454	5.38729
ENSMUSG00000027227	Sord	2	1	122065230	122095821	1.02716	6.96053	3.17869	0.00507151	0.0918861	-2.51873	6.41767	6.32455	5.96457	7.39708	7.26002	7.10695	6.23559	7.25468
ENSMUSG00000036167	Pphln1	15	1	93296231	93389391	-0.323485	4.43134	-3.23634	0.00446212	0.0853582	-2.51895	4.54131	4.38041	4.68226	4.15866	4.19103	4.27527	4.53466	4.20832
ENSMUSG00000020150	Gamt	10	-1	80093985	80096846	0.834279	1.93012	3.01195	0.00732768	0.113408	-2.51933	1.48835	1.8189	0.835284	1.94682	2.2575	2.56801	1.38084	2.25744
ENSMUSG00000033610	Pank1	19	-1	34784340	34856855	0.564034	5.76231	3.24486	0.00437831	0.0843558	-2.52195	5.36534	5.11358	5.21591	5.77298	5.99065	5.62087	5.23161	5.79483
ENSMUSG00000025887	Casp12	9	1	5345430	5373032	-1.08805	3.54589	-3.19683	0.00487148	0.0900887	-2.5253	4.42373	4.63949	4.47424	3.22693	3.46962	3.59174	4.51249	3.42943
ENSMUSG00000024560	Cxxc1	18	1	74349195	74354567	0.250462	5.16004	3.24928	0.00433555	0.0837323	-2.52754	5.03267	5.02155	4.92849	5.29885	5.21083	5.2252	4.99424	5.24496
ENSMUSG00000001211	Agpat3	10	-1	78105012	78188323	0.490287	7.28742	3.15041	0.00539944	0.0948405	-2.52964	6.8909	6.91428	6.81567	7.44607	7.39241	7.24699	6.87362	7.36182
ENSMUSG00000015316	Slamf1	1	1	171594695	171628752	3.03368	-1.68553	3.08321	0.00626402	0.102943	-2.53011	-5.38202	-3.87226	-3.4624	-1.00493	-1.16652	-1.45265	-4.23889	-1.20803
ENSMUSG00000070808	Bicra	7	-1	15704597	15781846	0.466783	3.76047	3.18568	0.00499353	0.0907924	-2.53056	3.38285	3.71521	3.21474	3.65704	4.12871	3.98901	3.4376	3.92492
ENSMUSG00000031370	Zrsr2	X	-1	162718439	162741657	-0.383618	3.61427	-3.18813	0.00496644	0.0907924	-2.53704	3.98212	3.99605	3.89808	3.48524	3.39011	3.85534	3.95875	3.57689
ENSMUSG00000028894	Inpp5b	4	1	124635643	124695304	0.327842	3.95985	3.1921	0.0049229	0.0907245	-2.54501	3.75497	3.63289	3.61442	4.05321	3.95172	3.9839	3.66743	3.99628
ENSMUSG00000001833	Septin7	9	1	25163735	25219867	-0.423527	6.99632	-3.14744	0.00543516	0.0951567	-2.54805	7.16608	7.19943	7.34684	6.84485	6.77872	6.83524	7.23745	6.8196
ENSMUSG00000036362	P2ry13	3	-1	59115313	59118303	1.50475	0.768778	2.89208	0.00952371	0.132073	-2.54933	0.0442472	-0.0996685	-1.87743	0.813235	0.599011	1.38607	-0.644285	0.932771
ENSMUSG00000051486	Pcdhb11	18	1	37554471	37558889	-1.30943	-0.77478	-2.88643	0.00964157	0.133188	-2.55073	-0.427821	0.0346326	-0.189378	-1.79342	-0.681097	-1.98317	-0.194189	-1.4859
ENSMUSG00000017692	Rhbdl3	11	1	80191738	80246781	1.20517	3.51481	3.10684	0.00594571	0.100352	-2.55125	2.7421	2.62493	1.91842	3.85828	3.54497	3.585	2.42849	3.66275
ENSMUSG00000035936	Aldh5a1	13	-1	25091562	25121644	0.883278	5.4315	3.23332	0.00449218	0.0856279	-2.55247	4.94778	4.71396	4.57652	5.69916	5.56049	5.63563	4.74609	5.63176
ENSMUSG00000047417	Rexo1	10	-1	80376756	80397394	0.316293	4.47534	3.22037	0.00462335	0.0868785	-2.55311	4.22346	4.15933	4.13504	4.46653	4.35913	4.64295	4.17261	4.48954
ENSMUSG00000019997	Ccn2	10	1	24471340	24474581	-3.58662	7.2726	-3.05457	0.00667219	0.107041	-2.55581	8.73571	9.51311	10.5738	5.86674	6.51014	5.78281	9.60754	6.05323
ENSMUSG00000078317	F8a	X	1	72271897	72274401	0.517528	2.12587	3.01543	0.0072719	0.113109	-2.56081	1.5605	1.92648	1.96387	2.48186	2.4104	2.08531	1.81695	2.32586
ENSMUSG00000046768	Rhoj	12	1	75355096	75448230	-0.542384	4.739	-3.22012	0.00462593	0.0868785	-2.56437	4.73303	5.06732	4.68226	4.32269	4.20503	4.32871	4.82754	4.28548
ENSMUSG00000026870	Cutal	2	1	34764408	34782144	2.09924	-0.840937	2.90058	0.00934905	0.130716	-2.56483	-3.79706	-1.75678	-1.58793	-0.860537	-0.318527	0.273172	-2.38059	-0.301964
ENSMUSG00000034265	Zdhhc14	17	1	5542832	5804086	0.675297	2.49157	3.03513	0.00696379	0.109966	-2.56665	2.44453	2.05848	1.39558	2.68378	3.0814	2.28154	1.9662	2.68224
ENSMUSG00000057604	Lmcd1	6	1	112250719	112307386	-0.673436	4.9929	-3.22339	0.00459246	0.0867951	-2.56994	5.49527	5.42771	5.95616	4.92082	4.911	5.04781	5.62638	4.95988
ENSMUSG00000033590	Myo5c	9	1	75139302	75212733	0.940221	3.5536	3.12422	0.00572159	0.0981444	-2.57718	2.84198	2.90472	2.75354	3.99744	3.72425	3.60513	2.83342	3.77561
ENSMUSG00000001518	Itfg2	6	-1	128386407	128401894	0.479389	3.62153	3.14249	0.00549502	0.0957882	-2.58366	3.31495	3.19742	3.20531	3.91957	3.66468	3.56458	3.23922	3.71628
ENSMUSG00000041143	Tmco4	4	1	138700199	138786482	-0.601665	3.61392	-3.16327	0.00524786	0.093362	-2.58444	3.91948	3.99193	4.31239	3.16077	3.56683	3.68296	4.0746	3.47019
ENSMUSG00000042901	Aida	1	1	183078134	183106331	-0.322502	5.13534	-3.2194	0.0046333	0.0868785	-2.5855	5.26274	5.57689	5.5101	5.18073	5.12503	5.07693	5.44991	5.12756
ENSMUSG00000061136	Prpf40a	2	-1	53024716	53081714	-0.318416	5.06906	-3.22076	0.00461933	0.0868785	-2.58586	5.27709	5.11548	5.28244	4.84386	4.90815	4.96974	5.225	4.90725
ENSMUSG00000120773	Gm32113	X	-1	139284326	139286643	2.19916	1.57339	2.947	0.00844849	0.122927	-2.58837	1.77785	0.608869	-0.799432	3.01861	2.87495	2.51224	0.529097	2.80194
ENSMUSG00000030103	Bhlhe40	6	1	108637590	108643886	-0.831998	5.80421	-3.17548	0.00510775	0.0922315	-2.59169	6.29526	7.1	6.587	5.24799	5.74437	6.46208	6.66075	5.81814
ENSMUSG00000004535	Tax1bp1	6	1	52690714	52743765	-0.278122	6.82996	-3.13653	0.00556797	0.0966415	-2.59825	6.97526	6.917	7.07967	6.71689	6.68523	6.74966	6.99064	6.71726
ENSMUSG00000041594	Tmtc4	14	-1	123156383	123221447	0.96216	2.41661	2.98888	0.00770825	0.116252	-2.60181	1.53685	1.78118	1.32768	2.78606	2.54864	2.23061	1.54857	2.52177
ENSMUSG00000022024	Sugt1	14	1	79825131	79872636	-0.296464	5.46307	-3.20406	0.00479389	0.0890603	-2.60747	5.54205	5.72827	5.80673	5.47081	5.44327	5.28049	5.69235	5.39819
ENSMUSG00000055676	Gm5069	1	-1	180154739	180155749	1.10923	0.0903399	2.85998	0.0102123	0.137551	-2.60901	-0.172564	-0.702333	-0.523797	0.419571	0.903865	0.628267	-0.466232	0.650568
ENSMUSG00000036499	Eea1	10	1	95776512	95881380	-0.339318	5.56311	-3.19682	0.00487162	0.0900887	-2.6134	5.91318	5.74307	5.89001	5.46053	5.47829	5.59426	5.84875	5.51103
ENSMUSG00000048732	Klhl11	11	-1	100353440	100363567	0.805831	1.9704	2.98619	0.00775378	0.116393	-2.61733	2.1018	1.8189	1.06117	2.76395	2.32746	2.3938	1.66062	2.49507
ENSMUSG00000004677	Myo9b	8	1	71725358	71813357	-0.372813	5.99344	-3.16704	0.0052042	0.0930843	-2.62125	6.45837	6.28719	6.4708	5.9462	6.12564	6.0324	6.40545	6.03475
ENSMUSG00000014503	Pkd2l2	18	1	34541542	34577169	1.11438	3.26269	3.06297	0.00654984	0.106267	-2.62765	3.03161	2.63554	1.46044	3.62059	3.57404	3.45053	2.37586	3.54839
ENSMUSG00000030172	Erc1	6	-1	119547757	119825128	0.772252	5.4819	3.1952	0.00488911	0.0902528	-2.62868	5.17353	5.07708	4.88781	5.72228	6.11456	5.61261	5.04614	5.81648
ENSMUSG00000052419	Smim30	6	-1	13867734	13871517	-0.381347	4.6553	-3.19795	0.00485936	0.0900687	-2.62902	5.03267	4.91019	5.05724	4.58477	4.62876	4.64295	5.00003	4.61883
ENSMUSG00000043923	Cenatac	9	-1	44321456	44329866	0.410935	3.09936	3.0721	0.00641944	0.104698	-2.62921	2.8323	2.82355	2.66	3.35817	3.06101	3.13693	2.77195	3.18537
ENSMUSG00000093579	Gm20036	12	1	101879499	101881594	-1.17332	-1.26833	-2.84041	0.0106553	0.140511	-2.63737	-0.337623	-1.0649	-0.00296521	-1.34596	-2.26606	-1.45265	-0.468497	-1.68823
ENSMUSG00000047793	Sned1	1	1	93163563	93228787	0.791474	5.08223	3.18848	0.00496261	0.0907924	-2.64204	4.30623	4.43911	4.19343	5.37923	4.98322	4.96195	4.31293	5.10814
ENSMUSG00000037762	Slc16a9	10	1	70080930	70121798	0.625036	2.11661	2.96232	0.00816999	0.120068	-2.64633	1.71601	1.74245	1.46044	2.19836	2.4104	2.23061	1.63963	2.27979
ENSMUSG00000031060	Rbm10	X	1	20483742	20517140	0.342721	4.88166	3.19027	0.0049429	0.0907924	-2.64771	4.65827	4.78238	4.35565	5.1058	4.91385	4.81701	4.59877	4.94555
ENSMUSG00000027984	Hadh	3	-1	131027068	131065750	1.00381	8.87509	2.98738	0.00773368	0.116393	-2.64857	8.40047	8.18833	7.99823	9.35823	9.16626	9.05628	8.19567	9.19359
ENSMUSG00000023004	Tuba1b	15	-1	98829306	98832446	-0.864136	6.44599	-3.11387	0.00585397	0.0991553	-2.65223	6.96533	7.1406	7.45323	6.23649	6.36382	6.39814	7.18639	6.33281
ENSMUSG00000027712	Anxa5	3	-1	36503072	36530043	-0.685956	6.77008	-3.10651	0.00594997	0.100352	-2.65468	7.15544	7.23212	7.24927	6.30604	6.46429	6.80727	7.21228	6.52587
ENSMUSG00000028003	Lrat	3	-1	82799886	82811280	3.70551	-0.722895	2.85238	0.0103821	0.138891	-2.65588	-5.38202	-1.20929	-2.24	-0.0434008	1.64083	0.729551	-2.94377	0.77566
ENSMUSG00000052560	Cpne8	15	-1	90371685	90563635	-0.653014	3.00008	-3.06296	0.00655002	0.106267	-2.66012	3.46661	3.66948	3.0454	2.53505	2.83947	2.92906	3.39383	2.76786
ENSMUSG00000007670	Khsrp	17	-1	57328051	57338522	0.275571	5.1868	3.1868	0.0049811	0.0907924	-2.66107	4.89991	4.87033	4.91698	5.246	5.12503	5.14268	4.89574	5.17123
ENSMUSG00000021287	Xrcc3	12	-1	111769626	111780307	1.24453	0.441009	2.82129	0.0111057	0.144959	-2.6633	-0.337623	-1.0649	-1.14047	0.419571	0.284137	0.519333	-0.847665	0.407681
ENSMUSG00000091135	Lgals1-ps2	15	1	79139774	79140292	1.65699	-0.849115	2.84568	0.0105342	0.139746	-2.6647	-1.47513	-2.2873	-3.4624	-1.00493	0.418439	-1.45265	-2.40827	-0.679714
ENSMUSG00000037697	Ddhd1	14	-1	45825924	45895600	-0.545118	4.19543	-3.16296	0.0052515	0.093362	-2.66735	4.33394	4.63421	4.89662	4.1025	4.1626	3.95282	4.62159	4.07264
ENSMUSG00000100783	2310047D07Rik	5	1	149168142	149174794	2.05862	-1.09558	2.84623	0.0105215	0.139746	-2.67093	-1.92259	-0.933659	-5.04736	-0.298658	-0.119218	-0.905165	-2.63453	-0.441014
ENSMUSG00000026687	Aldh9a1	1	1	167177560	167196101	0.704617	5.33927	3.1788	0.00507025	0.0918861	-2.67328	4.80657	4.69126	4.52818	5.49785	5.36017	5.28881	4.67534	5.38228
ENSMUSG00000046618	Olfml2a	2	1	38821990	38853765	1.16755	3.17892	3.07976	0.0063119	0.103424	-2.67571	3.32879	2.52577	2.49954	3.98794	3.75631	4.14382	2.7847	3.96269
ENSMUSG00000021238	Aldh6a1	12	-1	84477491	84497778	0.654539	7.89575	3.04774	0.00677328	0.10803	-2.67853	7.45226	7.10669	7.13472	8.06272	7.87623	7.71592	7.23122	7.88496
ENSMUSG00000000627	Sema4f	6	-1	82888866	82916750	2.19229	-1.15102	2.86999	0.00999247	0.136282	-2.6801	-1.92259	-5.45722	-1.58793	-0.608998	-0.825487	-1.2462	-2.98924	-0.893562
ENSMUSG00000048799	Cep120	18	-1	53814795	53877680	-0.264489	4.96324	-3.1757	0.00510524	0.0922315	-2.6828	5.20763	5.1268	5.21356	4.89562	4.90815	4.95151	5.18267	4.91843
ENSMUSG00000042182	Bend6	1	-1	33891133	33946897	-0.800184	0.197837	-2.84019	0.0106602	0.140511	-2.68307	0.54872	1.25703	1.06117	-0.298658	0.211988	0.574828	0.955637	0.162719
ENSMUSG00000028906	Epb41	4	-1	131650724	131802632	0.598522	6.97796	3.10347	0.00599007	0.100712	-2.68497	6.55866	6.31962	6.41872	7.18308	7.01504	6.90185	6.43233	7.03332
ENSMUSG00000024074	Crim1	17	1	78507677	78684021	-0.401451	5.72361	-3.15957	0.00529108	0.0937551	-2.68503	6.0194	5.9151	5.96177	5.38468	5.72344	5.58077	5.96542	5.56296
ENSMUSG00000019814	Ltv1	10	-1	13053884	13068912	-0.360946	4.12608	-3.15153	0.00538607	0.0948266	-2.68569	4.44612	4.44515	4.39351	3.96389	4.06869	4.17558	4.42826	4.06939
ENSMUSG00000015488	Cacfd1	2	1	26899938	26911101	0.412263	5.35616	3.17284	0.00513772	0.0923963	-2.68639	5.18308	5.18573	4.9764	5.59028	5.51998	5.4717	5.11507	5.52732
ENSMUSG00000121653		1	-1	180154535	180158115	1.14319	0.234137	2.82178	0.0110941	0.144925	-2.68699	0.0442472	-0.59924	-0.523797	0.528506	0.992675	0.869275	-0.359597	0.796819
ENSMUSG00000004895	Prcc	3	-1	87766210	87792915	0.400406	4.60163	3.16503	0.00522739	0.0932421	-2.68898	4.31321	4.36455	4.36838	4.74008	4.70302	4.80256	4.34872	4.74855
ENSMUSG00000037370	Enpp1	10	-1	24513812	24588057	-1.31071	3.34186	-3.08568	0.00622995	0.102708	-2.6902	4.24552	4.55819	4.00521	2.69551	3.10151	3.12768	4.26964	2.9749
ENSMUSG00000072964	Bhlhb9	X	1	134698343	134791830	0.642863	3.95126	3.10212	0.00600794	0.100802	-2.69239	3.29394	3.30765	3.28803	4.27658	3.97371	3.55771	3.29654	3.936
ENSMUSG00000025584	Pde8a	7	1	80863344	80984281	-0.618119	4.59271	-3.16612	0.00521477	0.09312	-2.69272	5.08864	5.1694	5.17544	4.53994	4.55776	4.48172	5.14449	4.52647
ENSMUSG00000047420	Fam180a	6	-1	35289603	35303076	-2.7301	0.10206	-2.80296	0.0115549	0.148656	-2.69276	1.53685	1.50856	1.25642	-1.34596	-1.61398	-0.905165	1.43394	-1.28837
ENSMUSG00000115099	1700087I21Rik	14	1	103584343	103687303	-1.15783	0.690455	-2.85035	0.010428	0.139158	-2.69428	1.5128	1.14269	1.79813	0.173411	0.481174	0.273172	1.48454	0.309252
ENSMUSG00000035473	Galm	17	1	80434900	80492530	0.623944	4.55468	3.15321	0.00536609	0.0947046	-2.69482	4.21975	4.09929	3.82608	4.74574	4.70958	4.58669	4.04837	4.68067
ENSMUSG00000032942	Ucp3	7	1	100122197	100135639	1.6825	5.12826	3.15097	0.00539276	0.0948266	-2.69508	4.78916	4.6236	2.86553	5.71653	6.60914	5.12652	4.09276	5.8174
ENSMUSG00000022215	Fitm1	14	1	55813074	55814411	1.48397	5.66052	3.14591	0.00545361	0.0951694	-2.6975	5.16584	5.13617	4.47816	6.59616	6.36069	6.2883	4.92672	6.41505
ENSMUSG00000020098	Pcbd1	10	1	60925110	60930103	-1.23561	-0.305639	-2.80277	0.0115598	0.148656	-2.69945	0.232692	0.473517	0.883378	-0.860537	-0.681097	-0.62953	0.529862	-0.723721
ENSMUSG00000040365	Trim41	11	-1	48697231	48708180	-0.333111	4.95932	-3.1668	0.00520699	0.0930843	-2.70051	5.26094	5.19652	5.42533	4.96752	4.93921	4.98005	5.29426	4.96226
ENSMUSG00000019087	Atp6ap1	X	1	73340703	73348327	-0.389901	7.06246	-3.06286	0.00655139	0.106267	-2.70295	7.26116	7.34509	7.51034	6.92238	7.0302	7.00898	7.3722	6.98719
ENSMUSG00000097119	B230354K17Rik	17	1	45744524	45753470	-0.290666	3.33125	-3.08706	0.00621105	0.102708	-2.70607	3.66511	3.59535	3.73728	3.45795	3.29727	3.35073	3.66591	3.36865
ENSMUSG00000034832	Tet3	6	-1	83339355	83436066	0.517735	4.8536	3.1615	0.00526854	0.0934585	-2.70616	4.65278	4.7752	4.02678	4.87514	4.94479	5.21868	4.48492	5.01287
ENSMUSG00000040794	C1qtnf4	2	1	90716204	90720869	1.49212	0.801221	2.81558	0.0112438	0.145934	-2.70678	-0.337623	-0.813364	0.0819237	1.40536	1.11641	0.777645	-0.356355	1.0998
ENSMUSG00000028553	Angptl3	4	1	98919191	98934348	2.29888	-0.211056	2.79364	0.0117898	0.149922	-2.7078	-1.47513	-0.813364	-3.4624	0.85567	0.481174	0.056361	-1.91696	0.464402
ENSMUSG00000020747	Tmem94	11	1	115656259	115690192	0.665255	6.4885	3.11059	0.00589665	0.0996614	-2.71332	6.17784	6.07367	6.02745	6.74185	6.79502	6.7307	6.09299	6.75586
ENSMUSG00000034210	Efcab14	4	1	115594941	115634524	-0.378902	5.51435	-3.14756	0.00543364	0.0951567	-2.71682	5.8498	5.79722	5.9895	5.35725	5.62616	5.52375	5.87884	5.50238
ENSMUSG00000010607	Pigyl	9	1	22068142	22069654	0.411386	3.51273	3.07721	0.00634742	0.103896	-2.71766	3.28687	3.23278	3.23341	3.5895	3.66468	3.73869	3.25102	3.66429
ENSMUSG00000033730	Egr3	14	1	70314652	70320063	-1.87439	1.20973	-2.88536	0.00966418	0.133386	-2.71867	2.46973	3.24668	2.07158	-0.0434008	0.481174	1.88033	2.596	0.772701
ENSMUSG00000000340	Dbt	3	1	116306719	116343630	0.685659	6.12167	3.13659	0.00556719	0.0966415	-2.72131	5.7114	5.46982	5.47718	6.27511	6.29455	6.14325	5.5528	6.23764
ENSMUSG00000089662	Gm14057	2	-1	130645421	130645902	1.3512	-0.246147	2.78287	0.0120672	0.151409	-2.72275	-0.62713	-1.75678	-1.58793	0.475066	-0.549853	0.13231	-1.32395	0.0191745
ENSMUSG00000021392	Nol8	13	1	49806554	49832492	-0.597104	4.08893	-3.14138	0.00550851	0.0959195	-2.72294	4.82622	4.71145	4.74217	3.90449	4.24173	4.35272	4.75995	4.16632
ENSMUSG00000031425	Plp1	X	1	135723420	135740482	1.18582	2.35368	2.92277	0.00890747	0.126743	-2.72343	1.35945	1.20099	1.69411	3.32079	2.12626	2.24779	1.41818	2.56495
ENSMUSG00000120319	Gm35113	6	1	43359415	43369464	-1.46173	-0.926191	-2.79109	0.0118551	0.15	-2.72346	0.172571	0.732604	1.36203	-1.00493	-0.429558	-0.760775	0.755736	-0.731753
ENSMUSG00000020123	Avpr1a	10	1	122284404	122289357	2.12173	-0.32033	2.78909	0.0119063	0.150352	-2.72698	-2.21209	-1.99779	-2.24	1.12219	0.211988	-1.45265	-2.14996	-0.0394932
ENSMUSG00000021068	Nin	12	-1	70058209	70160491	-0.356358	4.55559	-3.15119	0.00539017	0.0948266	-2.72917	4.95672	5.13617	4.87597	4.41426	4.63222	4.85674	4.98962	4.6344
ENSMUSG00000027598	Itch	2	1	154975429	155068775	-0.321433	5.24712	-3.15304	0.00536818	0.0947046	-2.72963	5.32275	5.35255	5.31568	4.99389	4.99671	5.0355	5.33033	5.0087
ENSMUSG00000024309	Pfdn6	17	-1	34157795	34159317	0.415302	4.33368	3.13563	0.005579	0.0967228	-2.73001	4.09978	4.20634	3.98881	4.68231	4.39623	4.47079	4.09831	4.51644
ENSMUSG00000059022	Kcp	6	-1	29473161	29507951	1.02261	2.10521	2.95141	0.00836725	0.122408	-2.73085	2.00169	2.10502	1.29249	2.75277	2.83947	2.98133	1.79973	2.85786
ENSMUSG00000027423	Snx5	2	-1	144092043	144112826	-0.363053	6.01217	-3.1211	0.00576127	0.0985104	-2.73398	6.26679	6.1735	6.37733	5.87062	5.89741	5.97297	6.27254	5.91367
ENSMUSG00000046312	Myorg	4	-1	41495604	41503076	1.08618	3.76046	3.05646	0.00664444	0.106702	-2.73403	2.98867	2.92216	2.66	3.91957	4.10898	3.84409	2.85694	3.95755
ENSMUSG00000051502	Ufsp1	5	1	137292891	137293927	0.512475	2.15787	2.93992	0.00858018	0.123725	-2.74193	2.11783	1.8737	1.89516	2.57369	2.45797	2.3938	1.96223	2.47515
ENSMUSG00000035305	Ror1	4	1	99952988	100301962	-0.702404	3.03248	-2.99363	0.00762833	0.115759	-2.74297	2.97993	3.13149	3.35778	2.29404	2.56321	2.48353	3.1564	2.44693
ENSMUSG00000021585	Cast	13	-1	74840487	74956929	-0.4597	7.44716	-3.01159	0.00733344	0.113408	-2.74462	7.71157	7.71786	8.09235	7.33516	7.41116	7.42834	7.84059	7.39155
ENSMUSG00000044715	Gskip	12	1	105651088	105669282	-0.461412	3.14762	-3.04498	0.00681444	0.108245	-2.74622	3.46033	3.51145	3.60728	2.8399	3.13116	3.22629	3.52635	3.06578
ENSMUSG00000003452	Bicd1	6	1	149310384	149464827	-0.59855	2.80936	-2.99106	0.00767144	0.116131	-2.74691	2.79291	3.16849	3.29694	2.53505	2.63394	2.26476	3.08611	2.47792
ENSMUSG00000068740	Celsr2	3	-1	108298167	108323383	1.30196	3.22286	2.98371	0.00779605	0.11681	-2.74754	2.41888	2.35656	1.55255	3.29018	3.58836	3.4799	2.10933	3.45281
ENSMUSG00000030259	Rassf8	6	1	145692474	145766805	-0.438067	5.52032	-3.13517	0.00558467	0.0967228	-2.74767	5.72847	5.69823	6.05527	5.29693	5.48021	5.4082	5.82732	5.39511
ENSMUSG00000020448	Rnf185	11	-1	3365982	3402363	-0.293942	4.52814	-3.13431	0.00559539	0.0968012	-2.74911	4.52036	4.5693	4.89955	4.45278	4.31245	4.32871	4.66307	4.36464
ENSMUSG00000025862	Stag2	X	1	41238194	41366062	-0.371067	5.67167	-3.13384	0.00560121	0.0968012	-2.74969	5.7709	5.79367	5.90756	5.48101	5.48213	5.40246	5.82405	5.4552
ENSMUSG00000049764	Zfp280b	10	1	75868484	75879068	0.387972	3.08134	3.01431	0.00728985	0.113163	-2.7514	2.99736	2.62493	2.76642	3.26678	3.12134	3.15525	2.79624	3.18112
ENSMUSG00000034209	Rasl10a	11	1	5008128	5010385	1.21108	0.762961	2.79462	0.0117649	0.149861	-2.75815	-0.0244655	-0.247767	-0.093163	2.02327	0.707945	0.461618	-0.121799	1.06428
ENSMUSG00000047284	Neurl4	11	1	69791898	69804646	0.407627	5.68791	3.1303	0.00564525	0.0972782	-2.75865	5.52412	5.42466	5.409	5.84188	5.86983	5.86719	5.45259	5.85964
ENSMUSG00000046415	B430212C06Rik	18	-1	67454279	67477173	1.23579	0.591501	2.78744	0.0119488	0.150595	-2.75909	-0.524037	-0.0996685	-0.189378	1.68966	1.19337	-0.0238093	-0.271028	0.953074
ENSMUSG00000040124	Gorab	1	-1	163212477	163231238	-0.609089	1.79384	-2.87958	0.00978644	0.134727	-2.7593	1.9126	2.08967	1.91842	1.087	1.69477	1.3547	1.97357	1.37882
ENSMUSG00000021361	Tmem14c	13	1	41169768	41176062	0.383436	5.95811	3.11472	0.00584306	0.0991553	-2.77034	5.82072	5.76255	5.55905	6.09311	6.06805	6.12129	5.71411	6.09415
ENSMUSG00000092541	Gm20537	9	-1	88289485	88338669	-0.406459	4.67335	-3.12964	0.00565342	0.0972859	-2.77125	4.85519	4.89923	5.08578	4.41426	4.53206	4.67504	4.94674	4.54046
ENSMUSG00000046876	Atxn1	13	-1	45703231	46118484	0.404728	4.88335	3.13271	0.00561515	0.096938	-2.7738	4.71996	4.71646	4.67545	5.29693	5.24513	4.78502	4.70395	5.10903
ENSMUSG00000059005	Hnrnpa3	2	1	75489605	75499751	-0.346428	7.20846	-3.02477	0.00712417	0.111624	-2.77387	7.3843	7.43665	7.40874	7.04549	6.95138	7.19536	7.4099	7.06408
ENSMUSG00000063895	Nup58	14	-1	60422061	60488880	-0.47084	3.80948	-3.08768	0.00620261	0.102708	-2.77693	4.13958	4.17031	4.23573	3.47846	3.93501	3.7326	4.18188	3.71536
ENSMUSG00000041912	Tdrkh	3	1	94320580	94341975	-0.838842	2.6503	-2.98123	0.00783852	0.11712	-2.77799	3.10582	2.98986	3.81992	2.3396	2.51904	2.45424	3.3052	2.43763
ENSMUSG00000029464	Gpn3	5	1	122509939	122520965	0.402462	4.04806	3.0942	0.00611394	0.101838	-2.78027	4.01245	3.69506	3.73072	4.3452	4.28194	4.02433	3.81274	4.21715
ENSMUSG00000050359	Sprr1a	3	-1	92391259	92393202	-5.24884	-1.69732	-2.74977	0.012959	0.15638	-2.78334	1.09372	3.81191	3.75677	-2.93093	-1.37297	-2.83116	2.88746	-2.37836
ENSMUSG00000000805	Car4	11	1	84848612	84856870	1.45946	3.5	2.98449	0.00778272	0.116719	-2.78407	2.6569	2.53713	1.55255	4.01159	3.72425	3.51579	2.24886	3.75054
ENSMUSG00000018486	Wnt9b	11	-1	103618190	103640647	-2.50962	-1.26835	-2.76229	0.0126143	0.154391	-2.78438	-0.524037	0.157489	0.680561	-1.55241	-3.48845	-2.34574	0.104671	-2.4622
ENSMUSG00000027506	Tpd52	3	-1	8990653	9069783	-0.579157	4.48113	-3.11135	0.00588667	0.0995973	-2.78605	4.51431	4.7363	4.97362	3.97837	4.30813	4.20226	4.74141	4.16292
ENSMUSG00000055546	Timd4	11	1	46701627	46735159	2.62987	1.07641	2.76231	0.0126139	0.154391	-2.78617	0.957832	-0.327937	-3.4624	1.68966	1.77208	2.02682	-0.944167	1.82952
ENSMUSG00000037197	Rbm17	2	-1	11590248	11608964	-0.220906	4.91697	-3.12505	0.00571112	0.0980694	-2.79025	5.00923	5.04958	5.18026	4.9007	4.84694	4.82847	5.07969	4.8587
ENSMUSG00000036158	Prickle1	15	-1	93396995	93493772	0.510163	4.26521	3.09561	0.00609499	0.101723	-2.79408	4.05469	3.72517	3.89222	4.3189	4.44031	4.44123	3.8907	4.40015
ENSMUSG00000025240	Sacm1l	9	1	123358824	123421665	-0.346954	5.57141	-3.11637	0.00582183	0.0989159	-2.79467	5.7114	5.6055	5.7608	5.238	5.29618	5.50779	5.69257	5.34732
ENSMUSG00000029238	Clock	5	-1	76357715	76452639	-0.504028	5.28455	-3.12013	0.0057736	0.098534	-2.7951	5.28243	5.51934	5.64526	4.82262	4.82292	5.29502	5.48234	4.98019
ENSMUSG00000027162	Lin7c	2	1	109721198	109731348	-0.314142	5.39342	-3.11853	0.00579401	0.0986088	-2.79534	5.48758	5.60415	5.65741	5.4691	5.26977	5.07212	5.58305	5.27033
ENSMUSG00000102305	Gm38192	9	1	72931575	72933421	1.37843	-1.36552	2.78598	0.0119865	0.150833	-2.79538	-2.57466	-1.99779	-3.4624	-0.729292	-1.37297	-1.69366	-2.67828	-1.26531
ENSMUSG00000037475	Thoc2	X	-1	40883868	41009551	-0.262286	5.23383	-3.12143	0.00575705	0.0985104	-2.79726	5.29658	5.30682	5.35245	5.12761	4.93641	5.10547	5.31862	5.0565
ENSMUSG00000065475	Mir27b	13	1	63448526	63448598	-1.1688	-0.374163	-2.74741	0.0130248	0.156642	-2.79762	0.399342	0.771598	0.162094	-1.34596	-0.318527	-0.398205	0.444345	-0.687565
ENSMUSG00000009210	Prr29	11	1	106256298	106268384	2.17775	1.32876	2.79542	0.0117446	0.149861	-2.8032	0.500626	0.0973683	-0.655042	2.44063	2.53392	1.61509	-0.019016	2.19655
ENSMUSG00000046556	Zfp319	8	-1	96049639	96058578	0.430815	3.80408	3.07358	0.0063985	0.104524	-2.80342	3.55756	3.93724	3.50339	4.06682	4.05329	4.20226	3.66606	4.10746
ENSMUSG00000033554	Dph5	3	1	115681486	115728010	-0.497262	2.6047	-2.98149	0.00783405	0.11712	-2.80515	3.23637	3.02256	3.35778	2.63589	2.88659	2.58162	3.20557	2.70136
ENSMUSG00000021203	Otub2	12	1	103354941	103372609	-1.10562	2.31643	-2.93726	0.00863006	0.124111	-2.80736	2.66783	2.73754	4.23573	1.8867	2.23947	2.02682	3.2137	2.05099
ENSMUSG00000024999	Noc3l	19	-1	38776572	38807681	-0.445008	3.4346	-3.04504	0.0068136	0.108245	-2.80796	3.87773	3.84884	3.76321	3.35077	3.10151	3.70178	3.82993	3.38469
ENSMUSG00000087497	2810001G20Rik	11	1	63970270	64052746	0.726078	2.02506	2.86787	0.0100387	0.136423	-2.81135	1.65141	1.22928	1.55255	2.3692	1.91527	2.28154	1.47775	2.18867
ENSMUSG00000025701	Alox5	6	-1	116387038	116438139	1.15328	3.41097	2.99725	0.00756805	0.115544	-2.81206	3.40915	2.7764	1.61085	3.94927	3.76264	3.72035	2.5988	3.81075
ENSMUSG00000103983	Gm20045	1	-1	171148169	171153745	1.07939	0.966695	2.80205	0.0115776	0.148656	-2.81424	1.4124	0.215205	-0.093163	1.66601	1.30162	1.88033	0.51148	1.61599
ENSMUSG00000041012	Cmtm8	9	-1	114618413	114673224	1.26872	2.7768	2.93585	0.00865677	0.124273	-2.81663	2.00169	1.97741	2.00792	3.35077	3.17925	3.25205	1.99567	3.26069
ENSMUSG00000036622	Atp13a2	4	1	140714184	140734641	0.370495	4.60069	3.09984	0.00603824	0.100995	-2.81969	4.3476	4.35816	4.07935	4.61288	4.63911	4.66229	4.2617	4.63809
ENSMUSG00000027868	Tbx15	3	1	99147697	99261575	-2.7802	0.110515	-2.80023	0.0116234	0.149059	-2.81992	3.69747	2.40697	2.5451	-0.860537	0.654506	0.628267	2.88318	0.140745
ENSMUSG00000092544	Gm20422	8	-1	70195512	70227536	0.639698	1.82697	2.85356	0.0103557	0.138768	-2.8204	1.62921	1.17214	1.39558	1.92705	2.16499	2.02682	1.39898	2.03962
ENSMUSG00000026078	Pdcl3	1	1	39024689	39036319	-0.476676	5.38577	-3.10126	0.00601933	0.100866	-2.82397	5.69145	5.68807	5.91481	5.26776	5.22694	5.38121	5.76478	5.29197
ENSMUSG00000010721	Lmbr1	5	-1	29434800	29583388	0.402703	4.09777	3.06984	0.00645143	0.105069	-2.82705	3.86828	3.7102	3.76962	4.17551	4.28633	4.09721	3.7827	4.18635
ENSMUSG00000050312	Nsun3	16	-1	62552807	62607181	-0.543879	2.92588	-2.97242	0.00799137	0.118197	-2.82805	3.30798	3.08581	3.35778	2.54805	2.98728	2.58162	3.25052	2.70565
ENSMUSG00000110697	Gm31718	8	-1	127539378	127634965	-1.37048	-1.00425	-2.72004	0.0138134	0.161344	-2.8292	-0.0966153	-0.327937	0.444494	-1.55241	-1.37297	-1.2462	0.00664699	-1.39053
ENSMUSG00000052085	Dock8	19	1	24976898	25179796	0.761498	4.29279	3.0719	0.00642216	0.104698	-2.83028	4.33737	3.73013	3.01334	4.30748	4.68647	4.47444	3.69361	4.48946
ENSMUSG00000057561	Eif1a	18	1	46730768	46749523	-0.793359	4.28477	-3.08233	0.00627618	0.102943	-2.83247	4.56781	4.86808	4.8819	3.97356	3.94061	4.01934	4.7726	3.97783
ENSMUSG00000042042	Csgalnact2	6	-1	118084413	118116101	-0.415467	4.68871	-3.10089	0.00602427	0.100866	-2.83333	4.87419	5.04561	5.03612	4.66452	4.52091	4.5211	4.98531	4.56884
ENSMUSG00000020397	Med7	11	1	46327752	46333548	-0.346805	3.57039	-3.04193	0.00686032	0.108866	-2.83346	3.854	3.82123	3.94982	3.62059	3.41443	3.5299	3.87502	3.52164
ENSMUSG00000032423	Syncrip	9	-1	88329062	88364627	-0.348345	6.4991	-3.03931	0.00690006	0.109208	-2.835	6.67902	6.76406	6.95721	6.41559	6.43091	6.52859	6.8001	6.45836
ENSMUSG00000015165	Hnrnpl	7	1	28507966	28521691	0.305203	6.64791	3.03835	0.00691461	0.109297	-2.83734	6.38906	6.5841	6.49034	6.88766	6.92553	6.5633	6.48783	6.79216
ENSMUSG00000097415	AU020206	7	-1	75418786	75431869	0.841628	4.35577	3.05912	0.00660562	0.106397	-2.83779	3.82011	3.45267	3.36627	4.60978	4.37986	4.19342	3.54635	4.39435
ENSMUSG00000068749	Psma5	3	1	108164242	108187290	-0.319605	5.46485	-3.09182	0.00614619	0.102164	-2.83921	5.80719	5.68807	5.91047	5.59028	5.40738	5.4607	5.80191	5.48612
ENSMUSG00000066232	Ipo7	7	1	109617481	109655816	-0.675449	7.12711	-2.97772	0.00789902	0.117479	-2.84203	7.71354	7.57327	7.95809	6.98166	7.08425	7.17978	7.7483	7.0819
ENSMUSG00000026228	Htr2b	1	-1	86026748	86039692	-1.68132	-1.41327	-2.7138	0.0139993	0.163041	-2.84654	-0.9897	0.2707	0.0819237	-1.55241	-2.75149	-1.45265	-0.212359	-1.91885
ENSMUSG00000032565	Nudt16	9	-1	105006102	105009023	-0.679035	2.63389	-2.94767	0.008436	0.122927	-2.85251	3.1764	3.10883	3.35778	2.52193	2.70137	2.36261	3.21434	2.52864
ENSMUSG00000021260	Hhipl1	12	1	108272529	108297128	-0.677169	3.03167	-3.03038	0.00703683	0.110794	-2.85285	4.07125	4.07221	4.04804	3.56413	3.39826	3.1912	4.06383	3.38453
ENSMUSG00000041997	Tlk1	2	-1	70542751	70656072	-0.316667	5.47102	-3.08907	0.00618352	0.102678	-2.8545	5.53461	5.50495	5.90028	5.37377	5.30921	5.32365	5.64661	5.33554
ENSMUSG00000071655	Ubxn1	19	1	8848860	8853227	-0.569815	6.10919	-3.04566	0.00680429	0.108245	-2.85505	6.55793	6.44176	6.94168	6.11073	6.01073	6.15354	6.64712	6.09167
ENSMUSG00000029163	Emilin1	5	1	31070746	31078621	-0.749314	5.09848	-3.08596	0.00622608	0.102708	-2.85884	5.7114	5.80781	5.58109	4.57528	4.88224	5.38704	5.7001	4.94818
ENSMUSG00000097616	1110019D14Rik	6	1	13871522	14044384	-0.563178	1.93322	-2.87444	0.00989646	0.135546	-2.85885	2.45719	2.47942	2.38727	1.43365	2.18397	2.06608	2.44129	1.89457
ENSMUSG00000035439	Haus8	8	-1	71701205	71725578	-1.21133	4.11123	-3.07677	0.00635361	0.103896	-2.85934	5.60596	5.36535	5.27795	3.89435	4.3296	4.39958	5.41642	4.20784
ENSMUSG00000057113	Npm1	11	-1	33102287	33113206	-0.350386	7.02749	-2.99659	0.00757891	0.1156	-2.85981	7.1857	7.20077	7.29721	7.03052	6.80961	6.80944	7.22789	6.88319
ENSMUSG00000020009	Ifngr1	10	1	19467697	19485977	-0.527586	5.97225	-3.06073	0.00658219	0.106397	-2.86155	6.44175	6.26857	6.283	5.86154	5.83122	5.71496	6.33111	5.80257
ENSMUSG00000105960	6330410L21Rik	3	1	129547407	129557533	1.81579	-0.440526	2.69974	0.0144274	0.166005	-2.86436	-0.738161	-2.2873	-1.34692	0.104698	0.418439	0.519333	-1.45746	0.34749
ENSMUSG00000040713	Creg1	1	1	165591315	165602877	0.710991	6.69138	3.02893	0.00705933	0.11104	-2.86642	6.42896	6.16803	5.99498	7.10991	6.92271	6.68019	6.19732	6.90427
ENSMUSG00000025742	Prps2	X	-1	166129318	166165745	0.621369	4.0032	3.03917	0.00690223	0.109208	-2.86781	3.65964	3.72517	3.24266	4.34892	4.12871	4.0588	3.54249	4.17881
ENSMUSG00000000823	Zfp512b	2	-1	181223896	181234596	0.320859	4.8165	3.08314	0.00626497	0.102943	-2.87038	4.6222	4.40851	4.47424	4.83063	4.86175	4.77617	4.50165	4.82285
ENSMUSG00000022995	Enah	1	-1	181723949	181847555	-1.80778	7.02566	-2.92965	0.00877478	0.125601	-2.87406	8.35555	8.47176	9.12202	6.70098	6.91846	6.96032	8.64977	6.85992
ENSMUSG00000079462	Gm15737	6	1	92846338	92861392	2.45284	-0.775719	2.73597	0.0133492	0.157751	-2.87514	-3.79706	-1.99779	-3.4624	0.032548	-0.985952	-0.905165	-3.08575	-0.619523
ENSMUSG00000024423	Impact	18	1	13088909	13126007	-0.502887	4.84652	-3.08237	0.00627559	0.102943	-2.8762	5.12875	5.14918	5.39247	4.64348	4.59014	4.93039	5.22347	4.72134
ENSMUSG00000039745	Htatip2	7	1	49408863	49423723	-0.479423	4.08679	-3.05989	0.00659446	0.106397	-2.87816	4.6222	4.38041	4.50915	4.03023	4.04812	3.99411	4.50392	4.02416
ENSMUSG00000030096	Slc6a6	6	1	91661034	91736047	-0.710459	7.52956	-2.94186	0.00854389	0.123725	-2.87977	7.63322	7.99644	8.39416	7.12246	7.38217	7.42693	8.00794	7.31052
ENSMUSG00000024425	Ndfip1	18	1	38543449	38598356	-0.318234	6.67391	-3.00838	0.00738542	0.113544	-2.88266	6.73075	6.86104	7.10588	6.65816	6.60298	6.51091	6.89922	6.59069
ENSMUSG00000070610	Gm13127	4	1	144313814	144315202	1.03484	-0.865121	2.6873	0.0148164	0.168418	-2.88395	-1.29455	-1.75678	-0.959896	0.032548	-0.119218	-0.905165	-1.33708	-0.330612
ENSMUSG00000028128	F3	3	1	121517186	121528697	0.582988	4.36545	3.03997	0.00689004	0.109208	-2.88431	3.71864	3.79308	3.51106	4.59107	3.98998	4.20226	3.67426	4.2611
ENSMUSG00000038780	Smurf1	5	-1	144813305	144902657	-0.439339	5.52411	-3.06733	0.00648725	0.105546	-2.88466	5.86413	5.72827	6.16514	5.30652	5.50873	5.64538	5.91918	5.48688
ENSMUSG00000004233	Wars2	3	1	99048384	99146502	0.342762	3.0879	2.95991	0.00821326	0.120484	-2.89196	3.05677	2.99811	2.76642	3.20247	3.49264	3.20005	2.94043	3.29839
ENSMUSG00000121787	Magef1	16	-1	21150643	21152139	0.605852	1.30148	2.76055	0.0126619	0.154738	-2.89401	1.06093	0.692527	0.378905	1.34706	1.30162	1.3547	0.710786	1.33446
ENSMUSG00000029767	Calu	6	1	29348068	29377109	-0.520248	8.40349	-2.87516	0.00988097	0.135449	-2.89633	8.69237	8.83618	8.86656	8.23586	8.33611	8.26647	8.79837	8.27948
ENSMUSG00000057363	Uxs1	1	-1	43786126	43866960	-0.53176	3.49347	-2.98933	0.00770068	0.116252	-2.8974	3.64312	3.74979	3.86253	3.16921	3.05071	3.42055	3.75182	3.21349
ENSMUSG00000035283	Adrb1	19	1	56710631	56721545	0.670917	3.39534	2.98624	0.00775288	0.116393	-2.90045	3.21417	3.13149	2.96945	3.52522	3.67142	4.16206	3.10504	3.78623
ENSMUSG00000104736	Gm33609	5	1	97290885	97297707	-1.47544	2.56599	-2.98163	0.00783175	0.11712	-2.90399	4.47441	4.09545	4.64787	2.66004	2.82745	3.29399	4.40591	2.92716
ENSMUSG00000034173	Zbed5	5	1	129924564	129932464	-1.59535	-0.775457	-2.67384	0.0152486	0.171635	-2.90635	-0.0244655	-0.171818	0.50723	-1.55241	-2.75149	-0.295111	0.103649	-1.533
ENSMUSG00000035199	Arl6ip5	6	1	97187650	97210276	-0.431835	6.36106	-3.01138	0.0073369	0.113408	-2.90978	6.62746	6.64246	6.89185	6.2395	6.30867	6.33926	6.72059	6.29581
ENSMUSG00000044751	Atp5pb-ps	11	-1	55008927	55009621	0.81757	0.717398	2.7436	0.0131321	0.157213	-2.91276	0.684072	0.520059	0.378905	1.51533	1.46574	1.07573	0.527679	1.35227
ENSMUSG00000024511	Rab27b	18	-1	70112202	70274676	-1.4507	1.57043	-2.81831	0.0111776	0.145544	-2.91412	2.28332	2.82355	3.06638	1.15654	1.43438	1.18676	2.72442	1.25922
ENSMUSG00000002107	Celf2	2	-1	6544505	7514374	-0.511821	6.25657	-3.01523	0.00727516	0.113109	-2.91493	6.49027	6.56411	6.91156	6.10415	6.24456	6.11194	6.65531	6.15355
ENSMUSG00000079442	St6galnac4	2	1	32477107	32489710	-0.594791	4.27942	-3.05821	0.00661881	0.106503	-2.91533	4.69078	4.9909	5.29138	4.29981	4.49834	4.39187	4.99102	4.39668
ENSMUSG00000020986	Sec23a	12	-1	59005169	59058803	-0.453625	5.71256	-3.04768	0.00677412	0.10803	-2.92506	5.87124	5.85055	6.08899	5.32363	5.59813	5.53952	5.93693	5.48709
ENSMUSG00000036504	Phpt1	2	-1	25463442	25465236	0.508275	5.03761	3.05921	0.00660433	0.106397	-2.92825	4.69613	4.58307	4.72248	5.31415	5.09275	5.1172	4.66723	5.1747
ENSMUSG00000045625	Pigz	16	1	31752669	31764864	1.05103	0.079315	2.66706	0.015471	0.173394	-2.93433	-0.0966153	-0.933659	-1.34692	0.238999	0.35285	0.273172	-0.792398	0.288341
ENSMUSG00000038388	Pals2	6	1	50087221	50175919	-0.38219	5.35186	-3.05187	0.00671192	0.107357	-2.93437	5.6215	5.53359	5.73318	5.42398	5.28524	5.04043	5.62942	5.24988
ENSMUSG00000028249	Sdcbp	4	1	6365650	6408423	-0.379004	6.60544	-2.99426	0.00761779	0.115759	-2.93568	6.63026	6.81919	6.85539	6.43408	6.38653	6.35817	6.76828	6.39293
ENSMUSG00000021895	Arhgef3	14	1	26836856	27125868	0.273759	5.13735	3.05725	0.00663288	0.106623	-2.93587	5.03689	4.88152	4.93706	5.18905	5.24964	5.23815	4.95182	5.22561
ENSMUSG00000074476	Spc24	9	-1	21666738	21671599	1.46776	1.62003	2.75747	0.012746	0.15506	-2.93658	1.58377	0.771598	-0.523797	2.09587	2.22121	2.12303	0.610523	2.1467
ENSMUSG00000030283	St8sia1	6	-1	142767271	142910178	-2.48593	-0.988806	-2.65549	0.0158573	0.175405	-2.93674	1.02737	-0.0996685	1.25642	-1.79342	-1.61398	-1.98317	0.728042	-1.79686
ENSMUSG00000036975	Tmem177	1	-1	119835620	119840938	0.512254	3.71706	2.98913	0.00770392	0.116252	-2.93814	3.46033	3.44062	3.28803	3.98794	3.96276	3.79235	3.39633	3.91435
ENSMUSG00000001942	Siae	9	1	37466994	37560951	0.500962	4.03755	3.00847	0.00738385	0.113544	-2.94032	3.7854	3.74979	3.38309	4.08477	4.37573	4.0093	3.63943	4.1566
ENSMUSG00000030386	Zfp606	7	1	12212220	12230162	0.577336	3.78817	2.9862	0.0077536	0.116393	-2.94056	3.47285	3.2741	3.31458	4.09366	3.71122	3.97876	3.35384	3.92788
ENSMUSG00000010362	Rdm1	11	1	101518021	101526926	0.523916	4.19068	3.02207	0.00716667	0.11218	-2.94111	3.89178	3.89813	3.69747	4.55289	4.28633	4.23277	3.82913	4.35733
ENSMUSG00000106224	Gm43823	3	-1	121515241	121517087	1.35465	-0.285164	2.6525	0.0159586	0.175626	-2.94215	-0.524037	-1.55033	-2.24	0.813235	-0.825487	-0.198896	-1.43812	-0.0703827
ENSMUSG00000028389	Zfp37	4	-1	62107777	62149284	-1.00812	1.15165	-2.74121	0.0131997	0.157293	-2.94365	1.33223	1.28425	2.55997	0.580036	0.136039	1.2563	1.72548	0.657458
ENSMUSG00000024176	Sox8	17	-1	25784634	25789726	-1.46338	-1.05863	-2.6507	0.0160197	0.175626	-2.94499	0.109836	-0.171818	-0.523797	-1.34596	-1.90349	-1.69366	-0.19526	-1.6477
ENSMUSG00000037661	Gpr160	3	1	30910099	30951341	1.39315	1.01296	2.69693	0.0145144	0.166512	-2.94519	0.450872	-0.327937	-0.523797	1.61751	1.5848	0.628267	-0.133621	1.27686
ENSMUSG00000033327	Tnxb	17	1	34879431	34938789	0.705645	7.12313	2.94568	0.00847289	0.12317	-2.94561	7.30164	6.97819	6.23631	7.52049	7.48811	7.54626	6.83871	7.51829
ENSMUSG00000006403	Adamts4	1	1	171077990	171088206	-2.25471	-0.809697	-2.64969	0.0160544	0.175626	-2.94662	-0.0966153	1.46164	-0.403503	-2.93093	-2.26606	-0.398205	0.320508	-1.86506
ENSMUSG00000021831	Ero1a	14	-1	45520544	45556228	-0.498944	4.14278	-3.02595	0.00710578	0.111444	-2.94845	4.32361	4.51576	4.69579	3.99744	4.04812	3.9839	4.51172	4.00982
ENSMUSG00000024143	Rhoq	17	1	87270510	87307497	-0.493448	7.2074	-2.92561	0.00885249	0.126279	-2.94856	7.72569	7.60331	7.70104	7.03572	7.30678	7.20308	7.67668	7.18186
ENSMUSG00000026424	Gpr37l1	1	-1	135087972	135095419	1.77106	-0.764649	2.6474	0.0161327	0.175811	-2.95241	-1.92259	-2.2873	-1.58793	0.475066	-0.681097	-0.398205	-1.9326	-0.201412
ENSMUSG00000027739	Rab33b	3	1	51391341	51403653	-0.408339	3.55992	-2.97066	0.00802226	0.11828	-2.95305	3.8152	3.68998	3.76321	3.27462	3.27973	3.48715	3.75613	3.34717
ENSMUSG00000116604	Gm49745	16	1	20385108	20387258	1.40877	0.0150774	2.64939	0.0160648	0.175626	-2.95343	-1.13409	-1.55033	-0.799432	0.769514	-0.119218	-0.0238093	-1.16128	0.208829
ENSMUSG00000098285	Mir7670	6	1	38484260	38484328	0.882449	-0.125167	2.65343	0.0159271	0.175471	-2.96504	-0.858456	-0.503024	-0.403503	0.629789	-0.215434	0.401497	-0.588328	0.271951
ENSMUSG00000030762	Aqp8	7	1	123061514	123067227	-2.07714	1.01693	-2.84672	0.0105103	0.139746	-2.96554	4.41726	4.04859	2.67374	0.419571	1.91527	2.80691	3.7132	1.71392
ENSMUSG00000084941	Gm11944	11	1	3258996	3270722	0.862535	0.0543594	2.65425	0.0158992	0.175405	-2.96718	-0.252735	-0.933659	-0.403503	0.580036	0.481174	-0.108698	-0.529965	0.317504
ENSMUSG00000074212	Dnajb14	3	1	137573436	137622318	-0.376098	4.60436	-3.0326	0.00700262	0.110471	-2.96941	4.83109	4.68361	4.89075	4.34147	4.34655	4.58669	4.80182	4.4249
ENSMUSG00000049288	Lix1l	3	1	96508465	96533487	-0.352047	5.44065	-3.03039	0.00703681	0.110794	-2.97142	5.70478	5.74918	5.85426	5.33492	5.53299	5.38897	5.76941	5.41896
ENSMUSG00000121347	Gm2011	3	1	40801255	40824397	1.14691	-0.287018	2.63491	0.0165672	0.178613	-2.97149	-0.62713	-1.55033	-1.87743	0.173411	-0.549853	-0.198896	-1.35163	-0.191779
ENSMUSG00000021866	Anxa11	14	1	25842580	25887228	0.365482	6.00317	3.01697	0.0072473	0.113003	-2.97284	5.67394	5.72827	5.85878	6.15813	6.22865	5.97683	5.75367	6.1212
ENSMUSG00000083246	Gm11839	4	1	12114284	12116236	1.5319	-1.14809	2.63773	0.0164681	0.178141	-2.97295	-3.06009	-1.20929	-1.87743	-0.123571	-0.825487	-0.62953	-2.04894	-0.526196
ENSMUSG00000097039	Pvt1	15	1	61909817	62249945	-0.795887	0.98181	-2.73949	0.0132486	0.157371	-2.97413	1.48835	1.64081	2.09219	0.419571	0.992675	1.38607	1.74045	0.932771
ENSMUSG00000121093	Gm56906	17	1	21695173	21698393	-0.847748	2.29578	-2.80379	0.0115343	0.148626	-2.98035	2.4945	2.63554	2.43646	1.78057	1.64083	1.61509	2.52216	1.67883
ENSMUSG00000005667	Mthfd2	6	-1	83282673	83302890	-1.34713	1.5361	-2.76496	0.0125421	0.153976	-2.98051	2.45719	2.10502	2.71419	0.173411	1.33598	1.71727	2.42547	1.07555
ENSMUSG00000028957	Per3	4	-1	151088109	151129122	0.584541	5.78929	3.00856	0.00738253	0.113544	-2.98212	5.78603	5.81249	5.51393	6.5379	6.36797	5.95216	5.70415	6.28601
ENSMUSG00000026234	Ncl	1	-1	86272441	86287122	-0.370872	7.8419	-2.86945	0.0100044	0.136329	-2.98224	8.09814	7.9936	8.42343	7.87595	7.80521	7.75924	8.17172	7.81346
ENSMUSG00000116632	Magef1	16	-1	21151396	21151879	0.677989	0.822744	2.68381	0.0149272	0.1692	-2.98404	0.54872	0.324139	-0.093163	0.93697	1.07633	0.869275	0.259899	0.960859
ENSMUSG00000025532	Crcp	5	1	130058131	130089630	-0.329043	3.49705	-2.95003	0.00839264	0.122668	-2.98592	3.72912	3.60617	3.64264	3.3946	3.15059	3.43562	3.65931	3.32694
ENSMUSG00000021595	Nsun2	13	1	69681865	69783899	-0.332844	5.55471	-3.01782	0.00723385	0.112924	-2.98644	5.93483	5.82181	5.9895	5.6152	5.52184	5.61922	5.91538	5.58542
ENSMUSG00000120441	Gm57424	2	1	90900666	90901969	1.73955	-1.20529	2.64863	0.0160906	0.175626	-2.98905	-1.47513	-3.87226	-2.72543	-0.394873	-0.825487	-1.69366	-2.69094	-0.97134
ENSMUSG00000045136	Tubb2b	13	-1	34310731	34314449	-1.31967	1.92306	-2.79077	0.0118632	0.15	-2.99078	2.44453	2.82355	3.01334	1.2863	1.1554	1.83559	2.76047	1.42577
ENSMUSG00000044876	Zfp444	7	1	6175225	6196810	0.46279	2.30987	2.8185	0.0111731	0.145544	-2.99153	2.06919	2.01039	1.96387	2.59889	2.59192	2.24779	2.01448	2.47953
ENSMUSG00000040205	Cuzd1	7	-1	130910283	130924021	1.22675	-0.271843	2.65762	0.0157854	0.175266	-2.99203	-0.0966153	-0.327937	-0.523797	0.677883	1.1554	0.955432	-0.316117	0.929573
ENSMUSG00000043953	Ccrl2	9	-1	110883554	110886587	0.82515	3.41014	2.92854	0.00879606	0.125601	-2.99316	2.84198	3.34691	2.5451	3.78332	3.67142	3.83275	2.91133	3.7625
ENSMUSG00000120796	Gm57049	9	-1	108765122	108766309	1.41082	1.72781	2.7653	0.0125331	0.153976	-2.9933	1.93087	1.36296	-0.093163	2.8399	2.3778	2.3938	1.06689	2.53717
ENSMUSG00000089083	Rnu7	6	-1	124718188	124718249	1.43194	-0.0790253	2.62314	0.0169868	0.180369	-2.99479	-1.68158	-0.813364	-1.34692	0.677883	-0.215434	-0.0238093	-1.28062	0.146213
ENSMUSG00000101693	Gm19461	1	-1	133178136	133197546	2.01945	2.33228	2.76541	0.0125301	0.153976	-2.99527	0.846801	0.95217	0.929921	3.00924	2.95449	2.81845	0.909631	2.92739
ENSMUSG00000047721	Bola2	7	1	126294573	126298970	-0.467314	3.03249	-2.91801	0.00900057	0.127294	-2.99579	3.25098	3.48822	3.68396	2.98077	3.02987	2.98133	3.47439	2.99732
ENSMUSG00000052738	Suclg1	6	1	73225365	73253894	0.729621	8.22152	2.85356	0.0103555	0.138768	-2.99682	7.82789	7.78878	7.63322	8.6848	8.3422	8.40712	7.74996	8.47804
ENSMUSG00000072770	Acrbp	6	1	125026652	125040230	0.609916	1.90273	2.77015	0.0124026	0.153357	-2.99723	1.62921	1.28425	1.55255	2.02327	2.2575	2.00678	1.48867	2.09585
ENSMUSG00000078190	Dnm3os	1	1	162045192	162053119	-1.08807	2.35311	-2.78773	0.0119414	0.150595	-2.99848	2.60098	2.90472	2.28356	1.94682	1.43438	1.18676	2.59642	1.52265
ENSMUSG00000034245	Hdac11	6	1	91133647	91151674	1.0162	4.31287	2.99338	0.00763248	0.115759	-2.9994	3.87773	3.54559	3.6001	4.80378	4.48309	4.78796	3.67447	4.69161
ENSMUSG00000041272	Tox	4	-1	6686353	6991557	1.46801	-0.526481	2.61845	0.0171568	0.181562	-2.99968	-2.57466	-1.20929	-1.87743	-0.20846	-0.119218	-0.905165	-1.88713	-0.410948
ENSMUSG00000118221	Gm50194	19	1	43516751	43554468	1.63044	0.299616	2.64392	0.0162527	0.176284	-3.00195	-0.172564	-0.327937	-1.34692	1.48861	1.03511	0.628267	-0.615807	1.05066
ENSMUSG00000074221	Zfp568	7	1	29683380	29727707	-0.932274	4.72008	-3.01541	0.00727227	0.113109	-3.00379	5.57726	5.84941	5.73646	4.46995	4.75472	5.14268	5.72104	4.78912
ENSMUSG00000020354	Sgcd	11	-1	46787080	47879796	-0.783025	4.06909	-3.002	0.00748959	0.11489	-3.0047	4.68273	4.75345	4.94274	3.62059	4.19571	4.22845	4.79297	4.01492
ENSMUSG00000114309	Gm48295	13	-1	58302955	58305389	1.69793	-0.646218	2.61445	0.0173032	0.182158	-3.00515	-0.858456	-2.64987	-2.24	-0.729292	-0.215434	0.338761	-1.91611	-0.201988
ENSMUSG00000025086	Trub1	19	1	57441344	57479437	0.418253	3.14483	2.89591	0.0094446	0.131595	-3.00802	2.73172	2.96484	2.82916	3.29789	3.244	3.24351	2.84191	3.2618
ENSMUSG00000001065	Zfp276	8	1	123980934	123996484	0.428772	4.07589	2.99011	0.00768745	0.116252	-3.01003	4.11583	3.95005	3.56367	4.36001	4.3038	4.29192	3.87652	4.31858
ENSMUSG00000004319	Clcn3	8	-1	61363423	61436334	0.385661	5.52641	3.01773	0.00723523	0.112924	-3.01158	5.3001	5.10598	5.20175	5.64121	5.55321	5.57227	5.20261	5.5889
ENSMUSG00000043424	Eif3j2	18	-1	43608483	43610861	-0.954312	-0.348713	-2.62423	0.0169474	0.180299	-3.01166	0.345903	0.215205	0.310193	-1.00493	-0.681097	-0.295111	0.290433	-0.660378
ENSMUSG00000083327	Vcp-rs	X	-1	103389435	103391840	-0.745898	1.63631	-2.74736	0.0130263	0.156642	-3.01567	2.06919	1.68233	2.43646	1.12219	1.40232	1.3547	2.06266	1.29307
ENSMUSG00000006906	Stambp	6	-1	83520193	83549711	-0.423028	3.88696	-2.97259	0.0079884	0.118197	-3.01853	4.10381	4.08388	4.29915	3.80514	3.68481	3.70799	4.16228	3.73265
ENSMUSG00000070509	Rgma	7	1	73025257	73069647	0.697165	4.37425	2.99365	0.00762802	0.115759	-3.01903	3.9286	4.0916	3.72413	4.58477	4.73555	4.54561	3.91478	4.62198
ENSMUSG00000041189	Chrnb1	11	-1	69674862	69686769	-0.784565	2.67818	-2.86718	0.0100537	0.136423	-3.01907	3.02312	3.35335	3.51106	2.38377	2.48883	2.63481	3.29585	2.50247
ENSMUSG00000019689	Fmc1	6	1	38510437	38516384	0.617297	4.73987	3.01413	0.00729268	0.113163	-3.01916	4.55315	4.65	4.35138	5.22389	5.05973	5.13347	4.51818	5.13903
ENSMUSG00000035357	Pdzrn3	6	-1	101126570	101354858	-0.777593	5.03131	-3.0106	0.00734943	0.113408	-3.02026	5.10482	5.29013	5.69663	4.64348	4.6731	4.45239	5.36386	4.58966
ENSMUSG00000120510	Gm57266	5	1	137881341	137898687	1.60518	-0.958323	2.60577	0.0176244	0.184113	-3.02168	-2.57466	-2.2873	-1.14047	-0.0434008	-0.681097	-0.62953	-2.00081	-0.451343
ENSMUSG00000103622	B430319G15Rik	9	-1	92420854	92424922	-0.998843	-0.0195613	-2.65111	0.0160059	0.175626	-3.02342	0.595262	1.08194	1.36203	0.173411	0.211988	-0.398205	1.01308	-0.00426887
ENSMUSG00000121743		17	1	21736975	21751257	1.42583	-0.579236	2.60319	0.0177209	0.184505	-3.02397	-2.57466	-0.247767	-1.58793	-0.0434008	0.284137	-0.295111	-1.47012	-0.0181249
ENSMUSG00000053574	4930563E22Rik	11	1	72105964	72109270	1.4973	-1.17002	2.60978	0.0174753	0.183392	-3.02489	-1.47513	-3.87226	-1.34692	-1.16539	-0.429558	-0.760775	-2.23143	-0.785242
ENSMUSG00000061360	Phf5a	15	-1	81748721	81756112	0.33824	3.96032	2.97977	0.00786366	0.117386	-3.02749	3.9103	3.81191	3.95546	4.30365	4.20038	4.17558	3.89256	4.22654
ENSMUSG00000098863	Mir8101	11	-1	102120866	102120976	0.820243	0.79013	2.66024	0.0156975	0.174613	-3.03043	0.232692	0.157489	0.310193	0.629789	1.1554	1.38607	0.233458	1.05709
ENSMUSG00000027002	Nckap1	2	-1	80330856	80411724	-0.369716	6.60042	-2.94355	0.0085123	0.12352	-3.0315	6.75145	6.83596	6.89918	6.40223	6.49786	6.48308	6.82886	6.46106
ENSMUSG00000028684	Urod	4	-1	116847162	116851610	0.431506	5.41326	3.00824	0.00738773	0.113544	-3.03238	5.11683	5.21255	5.11377	5.75347	5.46865	5.51845	5.14772	5.58019
ENSMUSG00000111512	Gm17853	9	1	60455478	60456826	2.41216	-0.697946	2.59816	0.0179108	0.185763	-3.03308	-1.68158	-3.87226	-1.14047	-0.123571	0.418439	0.056361	-2.23143	0.117076
ENSMUSG00000022253	Nadk2	15	1	9071340	9110979	0.765681	5.73571	2.99969	0.00752762	0.115254	-3.03596	5.22624	5.05749	5.20175	6.13031	5.9607	5.69631	5.16183	5.92911
ENSMUSG00000044043	Pcdhb14	18	1	37580709	37589403	-0.62564	1.43304	-2.74067	0.0132149	0.157293	-3.03599	2.14936	2.08967	1.79813	1.25494	1.1554	1.78942	2.01239	1.39992
ENSMUSG00000053353	2310001K24Rik	2	1	163313877	163314925	1.46433	-1.09299	2.59659	0.0179706	0.186263	-3.0386	-2.21209	-1.75678	-2.24	-0.729292	-0.119218	-0.905165	-2.06963	-0.584558
ENSMUSG00000078566	Bnip3	7	-1	138492565	138511248	-1.05634	7.0895	-2.89374	0.00948941	0.131764	-3.03869	7.46484	7.55348	8.1897	6.84221	6.69601	6.56758	7.73601	6.70193
ENSMUSG00000007950	Abhd8	8	-1	71909349	71916299	0.780865	3.8354	2.91796	0.00900157	0.127294	-3.03893	3.14546	3.24668	2.75354	3.98316	3.80003	3.7568	3.04856	3.84666
ENSMUSG00000054418	2900041M22Rik	11	1	117502073	117504683	-1.10886	-1.49806	-2.59416	0.0180631	0.186446	-3.04063	-0.524037	-1.0649	-0.523797	-1.55241	-2.26606	-1.69366	-0.704246	-1.83738
ENSMUSG00000036693	Nop14	5	-1	34795880	34817492	-0.409348	4.46439	-2.99846	0.00754792	0.115346	-3.04129	4.68542	4.82934	4.99019	4.40714	4.45211	4.41486	4.83498	4.4247
ENSMUSG00000110618	Gm39822	11	1	51789793	51800451	-1.25409	-0.830226	-2.60281	0.0177353	0.184536	-3.04138	-0.0244655	0.425423	0.680561	-1.55241	-0.215434	-0.905165	0.360506	-0.891004
ENSMUSG00000033581	Igf2bp2	16	-1	21877759	21982049	-1.03223	2.15904	-2.77793	0.0121963	0.152284	-3.04151	2.44453	2.62493	3.07676	1.73583	1.1554	2.06608	2.71541	1.65244
ENSMUSG00000022749	Tbc1d23	16	-1	56989225	57051867	-0.325046	4.60312	-2.99897	0.00753945	0.115326	-3.0438	4.77911	4.73137	4.96247	4.57528	4.55776	4.36064	4.82432	4.49789
ENSMUSG00000024132	Eci1	17	1	24645615	24658322	1.06424	7.40583	2.8909	0.00954818	0.132238	-3.0458	6.98075	6.75193	6.38362	7.99996	7.65089	7.62929	6.70543	7.76005
ENSMUSG00000022748	Cmss1	16	-1	57122363	57427227	1.34856	4.73338	2.97831	0.00788895	0.117479	-3.04733	3.9556	4.00835	3.39972	5.37194	5.17095	4.92506	3.78789	5.15598
ENSMUSG00000050240	Hic2	16	1	17051436	17081294	0.646487	1.71789	2.73324	0.0134277	0.158144	-3.04986	1.4124	1.48529	1.18146	2.165	2.04553	1.83559	1.35972	2.01537
ENSMUSG00000056698	Elmod3	6	-1	72542905	72575396	0.587696	4.29333	2.97042	0.00802635	0.11828	-3.0509	3.9149	3.67464	3.88042	4.56253	4.50967	4.1484	3.82332	4.40687
ENSMUSG00000105572	Gm43300	3	-1	119521397	119523439	-0.944876	0.224684	-2.61693	0.0172122	0.181675	-3.05243	0.684072	0.2707	1.06117	0.238999	-0.549853	-0.62953	0.671979	-0.313461
ENSMUSG00000052632	Asap2	12	1	21040460	21320172	-0.748488	4.74845	-2.99391	0.00762359	0.115759	-3.05631	5.56123	5.44741	5.601	4.22895	4.89381	5.25098	5.53655	4.79125
ENSMUSG00000073274	Gm14636	X	-1	19011600	19034490	-1.25972	-0.720311	-2.58723	0.0183298	0.187515	-3.06061	-0.337623	0.520059	0.50723	-1.00493	-1.37297	-0.760775	0.229889	-1.04623
ENSMUSG00000035152	Ap2b1	11	1	83189850	83295861	-0.34543	5.92548	-2.97184	0.0080015	0.118239	-3.06452	6.04162	6.04213	6.24439	5.75207	5.6956	5.85883	6.10938	5.76883
ENSMUSG00000085162	Gm12295	11	-1	65164428	65256757	-2.13772	3.25541	-2.9093	0.0091731	0.129379	-3.0713	4.27798	4.64476	6.47375	3.1776	3.26198	2.55427	5.13216	2.99795
ENSMUSG00000028195	Ccn1	3	-1	145352731	145355736	-1.68568	6.15771	-2.94014	0.00857608	0.123725	-3.07183	6.54687	6.65294	7.59311	4.86479	5.53853	5.4215	6.93097	5.27494
ENSMUSG00000029062	Cdk11b	4	1	155709311	155734395	-0.352668	5.99043	-2.95914	0.00822711	0.120577	-3.07348	6.16343	6.17986	6.46192	5.9462	5.90744	5.91636	6.2684	5.92333
ENSMUSG00000023067	Cdkn1a	17	1	29309950	29319701	-1.14579	4.60939	-2.96113	0.0081913	0.120271	-3.07385	4.62501	5.18212	5.13875	3.81054	3.69807	3.99411	4.98196	3.83424
ENSMUSG00000102562	Gm37694	16	1	77482165	77484297	-0.745384	1.11032	-2.71391	0.013996	0.163041	-3.07474	1.5605	2.05848	2.48402	1.25494	0.903865	1.61509	2.03433	1.25797
ENSMUSG00000054855	Rnd1	15	-1	98561302	98575342	-1.62143	1.02139	-2.7257	0.0136466	0.159626	-3.07891	2.16488	2.5817	3.54883	0.173411	1.03511	2.12303	2.76514	1.11052
ENSMUSG00000038058	Nod1	6	-1	54900934	54949597	0.477542	5.06875	2.98685	0.00774259	0.116393	-3.07968	4.69613	4.89482	4.34281	5.21577	5.09776	5.06729	4.64459	5.12694
ENSMUSG00000029502	Golga3	5	1	110324567	110374336	-0.623617	6.29058	-2.92074	0.00894705	0.126924	-3.08211	6.85669	6.68137	7.17393	6.15707	6.34497	6.3739	6.90399	6.29198
ENSMUSG00000103476	Strit1	3	-1	63388533	63391300	1.79125	1.06356	2.67456	0.0152251	0.17149	-3.08257	1.24734	0.473517	-0.403503	2.58635	2.3778	1.85813	0.439118	2.27409
ENSMUSG00000117406	Ntn3	17	-1	24422822	24428505	1.20231	0.18445	2.58136	0.0185589	0.188718	-3.0829	-0.858456	-0.702333	-0.959896	0.361856	0.481174	0.273172	-0.840228	0.372067
ENSMUSG00000045573	Penk	4	-1	4133531	4138819	2.79525	1.47499	2.5908	0.0181922	0.186828	-3.08539	-0.0244655	-1.20929	-1.87743	2.68378	1.84545	0.824188	-1.03706	1.78447
ENSMUSG00000026941	Mamdc4	2	-1	25453127	25464857	0.781728	1.23536	2.64502	0.0162148	0.176094	-3.08638	0.726507	0.425423	0.238043	1.71293	1.11641	0.912997	0.463324	1.24745
ENSMUSG00000020882	Cacnb1	11	-1	97892334	97913860	-1.02735	3.26707	-2.90129	0.00933475	0.130716	-3.0913	4.01245	3.85793	4.64089	3.05548	3.27088	3.06123	4.17042	3.1292
ENSMUSG00000026456	Cyb5r1	1	1	134333297	134339478	-0.533967	4.61007	-2.97662	0.00791815	0.117655	-3.09205	5.01137	4.86358	5.25756	4.43889	4.50967	4.58331	5.04417	4.51062
ENSMUSG00000101678	Gm29609	5	-1	31302083	31337255	0.248877	5.55063	2.97832	0.00788864	0.117479	-3.09319	5.3262	5.24755	5.36097	5.57924	5.62442	5.47899	5.31157	5.56089
ENSMUSG00000043795	Prr33	7	-1	142044811	142060508	2.0381	2.49256	2.74678	0.0130424	0.156655	-3.09467	1.89411	1.66172	0.162094	3.52522	3.41443	3.08053	1.23931	3.34006
ENSMUSG00000056494	Cngb3	4	1	19280850	19510623	3.11392	1.28172	2.58449	0.0184367	0.188187	-3.09791	-0.427821	-0.59924	-2.24	2.75277	2.34444	1.15069	-1.08902	2.08263
ENSMUSG00000116851	Gm35576	17	-1	15482976	15505620	1.72518	0.14199	2.57873	0.0186622	0.18911	-3.09823	-0.0966153	-0.327937	-2.24	0.896893	1.03511	0.824188	-0.888186	0.91873
ENSMUSG00000090386	Mir99ahg	16	1	77033184	77570315	-0.629686	3.50818	-2.92096	0.00894276	0.126924	-3.09952	3.83957	4.03263	4.58745	3.65704	3.47733	3.38218	4.15322	3.50552
ENSMUSG00000030446	Zfp273	13	1	67961859	67975121	0.75737	0.774818	2.61783	0.0171794	0.181567	-3.09958	0.450872	-0.0309558	0.162094	1.05093	0.707945	1.07573	0.194004	0.944866
ENSMUSG00000022403	St13	15	-1	81247870	81284278	-0.39977	6.62707	-2.90611	0.00923715	0.130055	-3.09976	6.93342	6.86386	6.91011	6.4865	6.44671	6.5778	6.90246	6.50367
ENSMUSG00000015143	Actn1	12	-1	80214321	80307145	-0.865147	5.08287	-2.97112	0.00801404	0.11828	-3.10026	5.34845	5.61625	5.38831	4.45623	4.61484	4.68454	5.45101	4.5852
ENSMUSG00000003273	Car11	7	1	45349267	45354106	-0.805313	2.32062	-2.7663	0.012506	0.153884	-3.1005	2.24003	2.7571	3.26098	2.11347	2.04553	1.58837	2.7527	1.91579
ENSMUSG00000040724	Kcna2	3	1	107008462	107022321	1.47006	1.44506	2.61212	0.0173886	0.182938	-3.10433	0.109836	-0.247767	-0.189378	2.26285	0.599011	1.15069	-0.109103	1.33751
ENSMUSG00000038683	Pak1ip1	13	1	41154499	41166491	-0.299531	4.80369	-2.97416	0.00796097	0.118073	-3.10506	4.94554	5.01344	5.12881	4.78194	4.69311	4.71264	5.02926	4.72923
ENSMUSG00000021681	Aggf1	13	-1	95487191	95511860	-0.286878	4.98133	-2.97261	0.00798801	0.118197	-3.11036	5.35861	5.26815	5.28915	4.8253	5.08772	5.14268	5.3053	5.01856
ENSMUSG00000021996	Esd	14	1	74969737	74988205	-0.544157	6.08113	-2.92889	0.0087893	0.125601	-3.11058	6.28642	6.35215	6.98778	6.11729	6.06294	5.87274	6.54212	6.01765
ENSMUSG00000050640	Tmem150c	5	-1	100225731	100307667	1.57321	2.4539	2.74717	0.0130316	0.156642	-3.11091	2.19541	1.28425	0.929921	2.80784	3.05071	3.36654	1.46986	3.07503
ENSMUSG00000018322	Tomm34	2	-1	163895460	163913089	-0.293994	4.19806	-2.94824	0.0084255	0.122927	-3.1115	4.30623	4.35174	4.46637	4.03023	4.01139	4.19342	4.37478	4.07835
ENSMUSG00000026986	Hnmt	2	-1	23892922	23939406	1.02394	2.90211	2.76905	0.012432	0.153357	-3.11168	1.9126	1.5762	2.21003	3.19423	2.90958	2.58162	1.89961	2.89514
ENSMUSG00000033429	Mcee	7	1	64042355	64061873	0.684277	5.41581	2.96822	0.00806522	0.118636	-3.11275	5.10281	5.09449	4.83986	5.86414	5.6989	5.53078	5.01238	5.69794
ENSMUSG00000050821	Fam131a	16	1	20511991	20521798	1.03966	4.27422	2.94394	0.00850513	0.12352	-3.11423	4.03372	3.8351	3.43242	4.85959	4.83197	4.77617	3.76708	4.82257
ENSMUSG00000022201	Zfr	15	1	12117917	12185769	-0.375052	6.25476	-2.92886	0.00878994	0.125601	-3.11528	6.3058	6.37527	6.65784	6.03544	6.10338	6.09898	6.4463	6.07927
ENSMUSG00000031808	Slc27a1	8	1	72021526	72039946	0.777042	7.34546	2.87774	0.00982561	0.134868	-3.12003	6.45285	6.39882	6.78751	7.73067	7.47613	6.80582	6.54639	7.33754
ENSMUSG00000072919	Noxred1	12	-1	87267814	87285506	1.51963	-0.556279	2.53973	0.0202614	0.197507	-3.1243	-0.9897	-3.13529	-1.34692	-0.608998	-0.549853	0.13231	-1.82397	-0.34218
ENSMUSG00000030134	Rasgef1a	6	1	117988399	118068507	-1.61823	-0.237724	-2.58647	0.0183594	0.187518	-3.12515	0.450872	1.36296	2.13255	-0.860537	-0.429558	0.273172	1.31546	-0.338974
ENSMUSG00000035086	Becn1	11	-1	101176778	101193112	-0.277613	5.82837	-2.93995	0.00857955	0.123725	-3.12711	6.0332	6.0017	6.31951	5.78675	5.93431	5.81917	6.11813	5.84674
ENSMUSG00000015133	Lrrk1	7	-1	65876660	66038098	-0.651304	4.50075	-2.95222	0.00835257	0.122304	-3.13254	5.12081	4.94473	4.82762	4.12436	4.42044	4.40341	4.96439	4.31607
ENSMUSG00000024695	Zfp91	19	-1	12744384	12773490	-0.448663	7.0417	-2.84899	0.0104589	0.139454	-3.13754	7.38182	7.32557	7.60616	6.99715	7.08551	6.90659	7.43785	6.99642
ENSMUSG00000024404	Riok3	18	1	12261798	12290444	-0.382266	6.42133	-2.90174	0.00932559	0.130716	-3.13775	6.6483	6.56896	6.8674	6.34566	6.29782	6.32011	6.69489	6.3212
ENSMUSG00000047030	Spata2	2	-1	167323053	167334807	0.346787	3.74502	2.90286	0.00930284	0.130637	-3.13893	3.69212	3.55121	3.52629	3.82663	3.95725	4.0392	3.58987	3.94103
ENSMUSG00000037419	Endod1	9	-1	14265286	14292803	-0.85951	3.62904	-2.89952	0.00937082	0.130852	-3.13901	4.10783	4.54419	4.18386	3.38739	3.27973	3.59845	4.27863	3.42186
ENSMUSG00000032966	Fkbp1a	2	1	151384403	151403612	-0.314302	6.82071	-2.86402	0.0101231	0.137134	-3.14032	6.99817	7.1568	7.32904	6.79937	6.89201	6.86823	7.16134	6.85321
ENSMUSG00000039137	Whrn	4	-1	63333147	63414228	1.6088	3.93467	2.85681	0.0102828	0.138021	-3.1412	2.68944	2.82355	2.58927	4.3892	4.29945	4.26265	2.70075	4.3171
ENSMUSG00000009535	Rnmt	18	1	68433426	68457923	-0.288559	3.77264	-2.90326	0.00929474	0.130637	-3.14249	4.02099	3.97949	3.85049	3.64499	3.71775	3.63807	3.95032	3.66694
ENSMUSG00000021598	Med10	13	1	69950514	69964223	-0.286926	3.6048	-2.89483	0.00946698	0.131654	-3.14471	3.83957	3.91999	3.83834	3.50537	3.61658	3.62498	3.86597	3.58231
ENSMUSG00000031385	Plxnb3	X	1	72800696	72816120	1.643	1.74668	2.6312	0.0166985	0.17907	-3.14606	0.64035	0.215205	0.310193	2.46825	1.66805	1.92372	0.388583	2.02001
ENSMUSG00000032932	Hspa13	16	-1	75542319	75563992	-0.469046	4.18694	-2.92521	0.00886026	0.126279	-3.14672	4.30973	4.40231	4.48207	3.97837	3.87787	3.92105	4.39804	3.92576
ENSMUSG00000028180	Zranb2	3	1	157239797	157254047	-0.293062	5.80758	-2.93906	0.00859619	0.123796	-3.14822	5.89353	5.75649	6.14061	5.79903	5.63481	5.50065	5.93021	5.64483
ENSMUSG00000028223	Decr1	4	-1	15917240	15945507	0.853091	8.25377	2.7726	0.0123374	0.153214	-3.14993	7.87934	7.83179	7.54159	8.80843	8.62366	8.35804	7.75091	8.59671
ENSMUSG00000074657	Kif5a	10	-1	127061565	127099217	-0.923706	1.34097	-2.64246	0.0163035	0.176612	-3.15153	1.85639	1.72269	1.74706	1.19009	0.418439	0.912997	1.77538	0.840508
ENSMUSG00000006587	Snai3	8	-1	123180947	123187472	1.7719	1.41001	2.62733	0.0168362	0.179709	-3.15217	0.595262	0.324139	0.0819237	2.44063	2.29291	1.61509	0.333775	2.11621
ENSMUSG00000043439	Epop	11	-1	97518215	97520528	1.44554	-0.651124	2.52295	0.0209888	0.199284	-3.15439	-1.92259	-1.75678	-2.72543	-0.497967	-0.215434	-1.2462	-2.13493	-0.653201
ENSMUSG00000025337	Sbds	5	-1	130274572	130284371	-0.313353	5.5344	-2.94202	0.00854084	0.123725	-3.15646	5.65072	5.61491	5.98813	5.49114	5.38088	5.4607	5.75125	5.44424
ENSMUSG00000021428	Riok1	13	1	38220971	38245409	-0.39038	3.35622	-2.84281	0.0105999	0.14029	-3.15941	3.40915	3.52862	3.45647	2.88157	3.23492	3.12768	3.46474	3.08139
ENSMUSG00000037570	Mcrs1	15	-1	99140698	99149842	0.428962	4.94933	2.94814	0.00842745	0.122927	-3.16057	4.67191	4.51576	4.7776	5.28145	4.89957	5.06487	4.65509	5.08196
ENSMUSG00000058446	Znrf2	6	1	54793901	54870485	-0.490063	5.06855	-2.94718	0.00844504	0.122927	-3.16068	5.15811	5.24582	5.57744	4.81189	4.93081	4.77617	5.32712	4.83962
ENSMUSG00000030878	Cdr2	7	-1	120556259	120581535	-0.958353	3.27994	-2.85686	0.0102818	0.138021	-3.16199	3.72912	4.21344	4.05855	2.81861	2.87495	3.43562	4.00037	3.04306
ENSMUSG00000022996	Wnt10b	15	-1	98668593	98676031	1.68903	-0.772516	2.52499	0.020899	0.199284	-3.16629	-1.13409	-0.327937	-2.24	1.05093	0.0558684	0.401497	-1.23401	0.502764
ENSMUSG00000014550	Rbsn	6	-1	92163693	92191906	-0.296173	4.69079	-2.94026	0.00857387	0.123725	-3.17141	4.8789	4.87705	4.94558	4.4903	4.64597	4.67821	4.90051	4.60483
ENSMUSG00000105556	Gm43080	3	-1	36023533	36026175	1.04407	1.14333	2.62332	0.0169803	0.180369	-3.17209	0.76773	0.732604	0.50723	2.00453	1.36953	1.76577	0.669188	1.71328
ENSMUSG00000056666	Retsat	6	1	72575458	72585408	0.796957	5.57526	2.93884	0.0086005	0.123796	-3.17464	5.05573	4.968	4.54697	5.87836	5.86837	5.22303	4.8569	5.65659
ENSMUSG00000030534	Vps33b	7	1	79919397	79941502	-0.373282	3.33521	-2.85878	0.0102389	0.137776	-3.17478	3.61516	3.61156	3.86253	3.36553	3.30596	3.26897	3.69642	3.31349
ENSMUSG00000051396	Msantd7	2	-1	3505564	3513827	0.363872	2.77837	2.7924	0.0118215	0.15	-3.17486	2.80286	2.65652	2.5451	2.98077	3.12134	3.02183	2.66816	3.04131
ENSMUSG00000087370	Tmem170b	13	1	41759383	41794831	0.294407	4.16851	2.90717	0.00921586	0.129869	-3.17714	4.02949	3.80722	3.87448	4.25692	4.1238	4.21104	3.90373	4.19726
ENSMUSG00000101655	2310040G24Rik	6	-1	86460343	86465355	1.14617	2.8798	2.7839	0.0120403	0.151274	-3.17982	2.73172	2.23627	1.91842	3.56413	3.44622	3.37438	2.29547	3.46158
ENSMUSG00000035671	Zswim4	8	-1	84937307	84963684	-0.456732	3.54961	-2.87129	0.00996429	0.136092	-3.18071	3.73433	3.69506	4.32115	3.37285	3.50779	3.45053	3.91685	3.44372
ENSMUSG00000063889	Crem	18	-1	3266048	3337748	-0.51049	2.89206	-2.81515	0.0112543	0.145953	-3.18216	3.22161	3.7102	3.20531	2.86089	2.72749	3.05148	3.37904	2.87995
ENSMUSG00000045087	S1pr5	9	-1	21154208	21159739	1.25429	-0.776145	2.50328	0.0218724	0.204388	-3.18237	-1.92259	-1.55033	-2.24	-0.497967	-0.318527	-1.06563	-1.90431	-0.627374
ENSMUSG00000046032	Snx12	X	-1	100141392	100266169	-0.283128	4.60757	-2.93397	0.00869247	0.124675	-3.18239	4.71206	4.76557	5.07547	4.61597	4.49073	4.59006	4.85103	4.56559
ENSMUSG00000027560	Dok5	2	1	170573727	170721689	-2.10197	-1.0402	-2.50908	0.0216081	0.203415	-3.18308	0.290408	0.0346326	1.66689	-1.16539	-1.37297	-1.98317	0.663976	-1.50718
ENSMUSG00000052833	Sae1	7	-1	16054159	16121731	-0.307511	4.88908	-2.93672	0.00864039	0.124149	-3.18506	5.08048	5.22665	5.13875	4.80919	4.78301	4.93039	5.14863	4.84086
ENSMUSG00000028394	Pole3	4	-1	62440886	62443305	-0.361384	4.39735	-2.92486	0.00886704	0.126279	-3.18575	4.61657	4.53004	4.87894	4.38558	4.37986	4.16658	4.67518	4.31067
ENSMUSG00000050271	Prag1	8	1	36561982	36614941	0.645403	3.15714	2.80798	0.0114303	0.147732	-3.18613	2.92632	2.84199	2.43646	3.46482	3.44622	3.2857	2.73492	3.39891
ENSMUSG00000033544	Angptl1	1	1	156666132	156688648	1.09535	1.29474	2.57776	0.0187004	0.18911	-3.18736	0.684072	0.732604	-0.959896	1.66601	1.07633	1.18676	0.15226	1.3097
ENSMUSG00000097125	Gm26885	17	-1	29665893	29710899	-1.12379	0.164789	-2.53955	0.0202694	0.197507	-3.18823	0.500626	0.809566	0.975008	-0.298658	-0.429558	-0.398205	0.761733	-0.375474
ENSMUSG00000020346	Mgat1	11	1	49135018	49153857	-0.323842	5.80592	-2.90525	0.00925438	0.130184	-3.1916	6.10733	6.18528	6.31842	5.68599	5.96345	5.99602	6.20368	5.88182
ENSMUSG00000031740	Mmp2	8	1	93553919	93580048	-0.701537	6.24255	-2.87753	0.00983018	0.134868	-3.19187	6.64347	7.20656	6.53243	5.84452	6.07188	6.31196	6.79415	6.07612
ENSMUSG00000120686	Gm6297	4	-1	40720153	40722277	1.15037	-0.0945129	2.52328	0.020974	0.199284	-3.19259	-0.858456	-1.20929	0.0819237	0.769514	0.0558684	0.461618	-0.661942	0.429
ENSMUSG00000053470	Kdm3a	6	-1	71565956	71609974	-0.370856	5.0637	-2.93239	0.00872243	0.124993	-3.19339	5.1228	5.43835	5.30468	4.95538	4.88224	4.91434	5.28861	4.91732
ENSMUSG00000053581	Zfand2a	5	-1	139456966	139470304	-0.3753	4.2515	-2.9205	0.00895171	0.126924	-3.19411	4.3977	4.65522	4.98193	4.26087	4.20503	4.42999	4.67828	4.29863
ENSMUSG00000040364	Sec1	7	-1	45327110	45343826	-1.38993	-1.37936	-2.50528	0.021781	0.204148	-3.19501	0.172571	0.520059	-0.00296521	-1.00493	-1.37297	-1.06563	0.229889	-1.14784
ENSMUSG00000047415	Gpr68	12	-1	100842941	100874457	-2.0854	-0.928161	-2.49609	0.0222043	0.206017	-3.1969	0.399342	0.425423	0.238043	-2.08293	-1.61398	-1.45265	0.354269	-1.71652
ENSMUSG00000041482	Piezo2	18	-1	63143284	63520254	-2.77491	1.04611	-2.56028	0.0194036	0.192565	-3.19796	2.29746	2.78595	2.07158	-0.123571	-0.985952	-0.0238093	2.385	-0.377777
ENSMUSG00000054939	Zfp174	16	1	3665132	3676744	0.532743	1.83579	2.65741	0.0157926	0.175266	-3.20021	1.27619	1.64081	1.39558	2.00453	1.8691	2.04658	1.43753	1.9734
ENSMUSG00000037921	Ddx60	8	1	62381121	62491278	0.743335	2.46041	2.71391	0.0139962	0.163041	-3.20096	2.46973	1.89151	1.32768	3.01861	2.47348	2.49796	1.89631	2.66335
ENSMUSG00000050954	Zfp169	13	-1	48641123	48666927	0.554596	1.8584	2.66304	0.0156041	0.174055	-3.20653	1.60667	1.48529	1.46044	1.84518	2.18397	2.21323	1.51747	2.08079
ENSMUSG00000054509	Parp4	14	1	56813076	56897251	-0.473262	5.28229	-2.92218	0.00891897	0.126794	-3.2066	5.46112	5.45642	5.90902	5.2035	5.08772	5.13347	5.60885	5.14156
ENSMUSG00000022041	Chrna2	14	1	66372488	66390397	1.59008	0.644423	2.55665	0.0195526	0.193805	-3.20807	0.500626	-0.59924	-0.292472	1.73583	2.08646	0.574828	-0.130362	1.46571
ENSMUSG00000038777	Sema6c	3	1	95067768	95081335	1.41298	2.55219	2.66559	0.0155194	0.173466	-3.21317	1.5128	1.70265	0.444494	3.10029	2.76579	2.15979	1.21998	2.67529
ENSMUSG00000079465	Col4a3	1	1	82564642	82699780	-1.31422	2.66614	-2.78153	0.012102	0.151536	-3.21401	4.07125	3.774	3.39972	2.09587	2.51904	2.7598	3.74833	2.45824
ENSMUSG00000059669	Taf1b	12	1	24548358	24608538	-0.331177	3.24348	-2.81737	0.0112004	0.145567	-3.21475	3.53982	3.31427	3.51106	3.12652	3.00873	3.2176	3.45505	3.11762
ENSMUSG00000121111	Gm41608	17	1	66825757	66831554	1.56757	0.520411	2.521	0.0210746	0.199911	-3.22044	-0.337623	0.157489	-1.58793	1.2863	1.1554	0.679798	-0.589354	1.0405
ENSMUSG00000024986	Hhex	19	1	37423258	37429179	1.03321	1.55483	2.62822	0.0168046	0.179644	-3.22066	1.02737	1.96063	-0.00296521	1.92705	2.27531	2.1043	0.995013	2.10222
ENSMUSG00000034211	Mrps17	5	1	129792561	129799620	0.360759	5.20877	2.91902	0.00898064	0.127222	-3.22245	5.13467	5.09833	4.96247	5.43102	5.42344	5.42339	5.06515	5.42595
ENSMUSG00000092727	Mir3062	11	-1	68881400	68881504	0.704783	-0.0414056	2.50477	0.0218041	0.204148	-3.22291	-0.524037	-0.503024	-0.523797	0.475066	-0.215434	0.273172	-0.516953	0.177602
ENSMUSG00000026343	Gpr39	1	1	125604732	125801599	-3.10141	0.396862	-2.49887	0.0220754	0.205038	-3.22356	1.6948	2.07416	1.5225	-3.66789	0.284137	-0.398205	1.76382	-1.26065
ENSMUSG00000027708	Dcun1d1	3	-1	35946254	35991594	-0.385799	4.88148	-2.91699	0.00902055	0.127451	-3.22496	5.2095	5.17668	5.2507	4.7028	4.91669	4.86232	5.2123	4.82727
ENSMUSG00000036381	P2ry14	3	-1	59021276	59061039	0.848858	1.68214	2.63596	0.0165302	0.178453	-3.22644	1.53685	1.55401	0.50723	2.21475	2.22121	1.83559	1.19936	2.09052
ENSMUSG00000034667	Xpot	10	-1	121423285	121462237	-0.280941	5.42909	-2.91116	0.00913596	0.128968	-3.22682	5.57726	5.65457	5.67971	5.32174	5.38704	5.36162	5.63718	5.3568
ENSMUSG00000045211	Nudt18	14	1	70815077	70820128	-0.718812	4.02748	-2.89452	0.00947331	0.131654	-3.22872	4.7147	4.73137	4.79342	3.81054	4.06869	4.21104	4.74649	4.03009
ENSMUSG00000097534	Gm16675	8	-1	47121843	47192550	0.827245	0.647036	2.55106	0.0197842	0.195209	-3.22979	0.500626	0.2707	-0.093163	0.93697	0.654506	1.61509	0.226054	1.06886
ENSMUSG00000025964	Adam23	1	1	63485050	63635435	1.56835	1.32365	2.54616	0.0199894	0.196443	-3.23006	0.232692	-0.327937	-0.189378	1.90702	1.23037	1.2563	-0.0948745	1.46456
ENSMUSG00000064336	mt-Tf	MT	1	1	68	1.05456	2.32153	2.72612	0.0136343	0.159599	-3.23036	2.26903	2.10502	1.72082	3.38014	3.09149	2.8299	2.03163	3.10051
ENSMUSG00000038188	Scarf1	11	1	75404366	75417408	0.53749	4.23196	2.89187	0.00952811	0.132073	-3.2319	4.05885	4.21697	3.65654	4.58792	4.40029	4.59678	3.97746	4.52833
ENSMUSG00000000916	Nsun5	5	1	135398807	135405659	0.503431	3.22458	2.79634	0.0117214	0.14972	-3.23243	3.006	2.87817	2.84138	3.57687	3.17925	3.47262	2.90852	3.40958
ENSMUSG00000116358	Gm49450	15	-1	98830018	98851432	-0.826318	5.81187	-2.88082	0.00975998	0.134477	-3.23247	6.19965	6.43494	6.70711	5.44672	5.54037	5.90287	6.44724	5.62999
ENSMUSG00000039810	Zc3h10	10	-1	128377832	128383643	0.490031	2.95082	2.76896	0.0124346	0.153357	-3.23391	2.7728	2.79544	2.42025	3.16077	3.09149	3.25205	2.66283	3.16811
ENSMUSG00000071648	Rom1	19	-1	8904755	8906720	0.986745	3.90753	2.8574	0.0102696	0.138021	-3.2343	3.38285	3.55121	3.16696	4.39999	4.19571	4.49975	3.36701	4.36515
ENSMUSG00000032040	Dcps	9	-1	35035704	35087357	0.373395	3.16847	2.79072	0.0118644	0.15	-3.23525	2.8323	3.08581	2.85351	3.2589	3.20736	3.4431	2.92387	3.30312
ENSMUSG00000032782	Cntrob	11	-1	69190313	69214601	0.639319	2.55581	2.71329	0.0140146	0.163102	-3.23632	1.9843	2.0266	2.33634	2.59889	2.81533	2.81845	2.11575	2.74422
ENSMUSG00000075703	Selenoi	5	1	30437579	30477425	-0.310395	4.46558	-2.89461	0.00947149	0.131654	-3.24202	4.44294	4.59671	4.65481	4.22895	4.37573	4.15752	4.56482	4.25407
ENSMUSG00000020462	Cfap36	11	-1	29171532	29197409	-0.548064	3.8209	-2.86834	0.0100284	0.136423	-3.24221	4.20107	4.18844	4.51297	3.72729	3.78145	3.7326	4.30083	3.74711
ENSMUSG00000067279	Ppp1r3c	19	-1	36709131	36714053	-1.27898	7.18286	-2.76728	0.0124797	0.153795	-3.24253	8.08699	7.9312	8.51429	6.69003	6.69021	7.36138	8.17749	6.91387
ENSMUSG00000038384	Setd1b	5	1	123280256	123306692	0.398228	4.66031	2.90068	0.00934708	0.130716	-3.24269	4.42373	4.47499	4.08963	4.5721	4.84991	4.78502	4.32945	4.73568
ENSMUSG00000087381	Gm16008	4	-1	156106465	156116120	0.60159	2.57926	2.68925	0.0147547	0.168069	-3.24281	1.83715	2.19383	1.77282	2.77505	2.18397	2.66069	1.9346	2.5399
ENSMUSG00000018659	Pnpo	11	-1	96828651	96834812	0.430687	4.41927	2.88979	0.00957132	0.132444	-3.24449	4.24916	4.10311	3.92131	4.30365	4.53206	4.75229	4.09119	4.52934
ENSMUSG00000005804	Bloc1s6	2	1	122580423	122591395	-0.66959	4.94209	-2.90197	0.00932089	0.130716	-3.24531	5.65622	5.41237	5.94487	4.99863	5.06997	4.95674	5.67115	5.00845
ENSMUSG00000041417	Pik3r1	13	-1	101817071	101904725	0.764951	7.18786	2.8198	0.0111418	0.145313	-3.24592	6.50406	6.48713	6.5296	7.74943	7.36771	6.71612	6.50693	7.27775
ENSMUSG00000009207	Lnpk	2	-1	74350635	74409779	-0.341751	3.57919	-2.8446	0.0105588	0.13986	-3.24685	3.854	3.90691	3.92706	3.50537	3.6511	3.50869	3.89599	3.55505
ENSMUSG00000120990	Gm52698	4	-1	43397468	43399837	1.19684	1.43764	2.58691	0.0183424	0.187515	-3.24825	0.957832	0.520059	0.50723	2.18177	1.89237	1.50512	0.661707	1.85975
ENSMUSG00000030871	Ears2	7	-1	121636436	121666486	0.556148	3.1719	2.79831	0.0116716	0.149558	-3.24839	3.22161	3.01445	2.67374	3.52522	3.63049	3.4799	2.96993	3.5452
ENSMUSG00000021186	Fbln5	12	-1	101712824	101785314	-1.33548	4.96047	-2.88843	0.00959971	0.132723	-3.25185	5.76328	5.67656	5.55348	4.2249	4.35913	4.39958	5.66444	4.32787
ENSMUSG00000020594	Pum2	12	1	8724134	8802581	-0.310755	6.78906	-2.82289	0.0110674	0.144694	-3.25493	6.9169	6.93429	7.03379	6.6634	6.60651	6.69436	6.96166	6.65475
ENSMUSG00000024186	Rgs11	17	1	26421925	26430298	-3.31088	-0.678326	-2.46114	0.0238846	0.212078	-3.25507	0.345903	1.48529	2.48402	-2.4455	-2.26606	-1.06563	1.43841	-1.92573
ENSMUSG00000026499	Acbd3	1	1	180553608	180581769	-0.36854	4.81302	-2.89891	0.00938314	0.130852	-3.25803	4.90685	4.95535	5.10619	4.50036	4.66974	4.69397	4.98946	4.62135
ENSMUSG00000030282	Cmas	6	1	142702412	142721440	-0.343874	4.65387	-2.89896	0.00938215	0.130852	-3.25877	4.89991	5.10216	4.96247	4.52029	4.78612	4.62991	4.98818	4.64544
ENSMUSG00000017291	Taok1	11	-1	77419988	77498641	-0.403842	6.28629	-2.84674	0.01051	0.139746	-3.25976	6.56086	6.59024	6.77082	6.16447	6.22865	6.33223	6.64064	6.24179
ENSMUSG00000034429	Zfp707	15	1	75840972	75847717	0.545187	2.20615	2.66243	0.0156244	0.174118	-3.26036	1.77785	1.74245	1.8715	2.52193	2.45797	2.02682	1.79727	2.33557
ENSMUSG00000026259	Ngef	1	-1	87404556	87501592	-1.89831	-0.0678948	-2.50153	0.0219529	0.204388	-3.26105	1.5605	1.38827	1.01873	-1.55241	0.481174	-0.509236	1.3225	-0.526825
ENSMUSG00000101028	Gm28723	1	1	90208180	90211634	-1.48726	-1.03136	-2.46936	0.0234793	0.211299	-3.26282	0.64035	-0.0996685	0.785531	-2.08293	-0.429558	-0.62953	0.442071	-1.04734
ENSMUSG00000022119	Rbm26	14	-1	105344187	105414763	-0.308422	4.26786	-2.87755	0.00982976	0.134868	-3.26388	4.43016	4.42083	4.46242	4.08922	3.94061	4.35272	4.4378	4.12752
ENSMUSG00000023959	Clic5	17	1	44445659	44591059	-1.51617	8.3014	-2.65155	0.015991	0.175626	-3.26595	9.49282	9.59122	10.2535	7.9722	8.36629	8.49358	9.77919	8.27736
ENSMUSG00000021983	Atp8a2	14	-1	59875989	60434628	-1.01872	3.54684	-2.86008	0.01021	0.137551	-3.26631	4.74598	4.48969	4.91698	3.47846	3.97915	3.65104	4.71755	3.70289
ENSMUSG00000068922	Msto1	3	-1	88812414	88821306	-0.436966	3.67794	-2.84588	0.0105295	0.139746	-3.27123	3.82011	4.19562	4.32985	3.61442	3.78145	3.62498	4.11519	3.67362
ENSMUSG00000024366	Gfra3	18	-1	34822951	34853440	1.50188	0.084771	2.47406	0.0232499	0.210267	-3.2734	-0.62713	-1.36976	-0.523797	0.93697	0.211988	0.729551	-0.840228	0.62617
ENSMUSG00000001027	Scn4a	11	-1	106209418	106244114	1.43095	4.69067	2.87118	0.00996683	0.136092	-3.27407	4.83594	3.74	2.96945	5.16816	5.50873	5.27002	3.84846	5.31564
ENSMUSG00000021715	Cwc27	13	-1	104767648	104953650	-0.506815	3.91222	-2.85283	0.010372	0.138872	-3.27738	4.25279	4.25531	4.36838	3.78332	3.73716	3.82705	4.29216	3.78251
ENSMUSG00000118491	Gm44505	19	-1	12741024	12773490	-0.444094	5.55673	-2.87758	0.00982916	0.134868	-3.28083	5.90396	5.76134	6.07223	5.22187	5.65195	5.54301	5.91251	5.47227
ENSMUSG00000039706	Ldb2	5	-1	44629474	44957022	-0.487796	2.78535	-2.73325	0.0134273	0.158144	-3.28145	3.006	3.18302	3.03479	2.76395	2.39419	2.5951	3.0746	2.58442
ENSMUSG00000022552	Sharpin	15	-1	76231240	76235311	0.337718	4.20276	2.86138	0.0101813	0.137551	-3.28318	4.04634	3.87145	3.98881	4.3151	4.3038	4.29606	3.96887	4.30498
ENSMUSG00000086806	Gm13054	4	-1	148085548	148088471	-4.36606	0.265417	-2.47812	0.023054	0.209555	-3.28523	2.32534	3.44666	3.9943	-2.08293	-0.215434	-1.06563	3.25543	-1.12133
ENSMUSG00000023153	Tmem52	4	1	155553571	155555315	2.71211	-0.273178	2.43836	0.0250435	0.21812	-3.28655	-0.524037	-2.64987	-5.04736	0.528506	-0.215434	-0.108698	-2.74042	0.0681246
ENSMUSG00000030630	Fah	7	-1	84234367	84255930	0.96085	4.18235	2.80218	0.0115746	0.148656	-3.29298	3.16101	3.33394	2.72743	4.2249	4.0167	3.92639	3.07413	4.056
ENSMUSG00000005656	Snx6	12	-1	54793134	54842488	-0.353201	4.84742	-2.8826	0.00972225	0.134072	-3.29385	4.83352	5.05946	5.22527	4.71149	4.58658	4.7583	5.03942	4.68546
ENSMUSG00000108950	9130015G15Rik	7	-1	48772082	48809567	-2.92888	-1.76946	-2.43077	0.0254416	0.219843	-3.29456	0.172571	0.425423	1.01873	-1.55241	-5.07341	-0.760775	0.538908	-2.4622
ENSMUSG00000033578	Tmem35a	X	1	133195974	133206718	1.71809	1.87886	2.52877	0.020734	0.19855	-3.29554	-0.0966153	0.771598	-0.403503	1.90702	1.721	1.90219	0.0904932	1.8434
ENSMUSG00000101445	Gm28932	14	1	124216622	124218031	-1.76625	-1.46421	-2.43154	0.0254005	0.219685	-3.29802	-0.252735	0.0973683	0.310193	-2.4455	-0.985952	-1.69366	0.0516088	-1.70837
ENSMUSG00000097287	D130017N08Rik	5	1	143744093	143754330	0.618383	2.13369	2.6484	0.0160985	0.175626	-3.30109	2.13368	1.74245	1.582	2.4545	2.82745	2.08531	1.81938	2.45576
ENSMUSG00000115206	Gm49286	15	-1	4021476	4021577	-1.13343	-0.424941	-2.44604	0.0246474	0.216111	-3.30211	0.450872	0.324139	-0.189378	-1.00493	-0.825487	-0.905165	0.195211	-0.91186
ENSMUSG00000120920	Gm56812	3	-1	95189522	95190787	-0.789434	1.03339	-2.55226	0.0197341	0.195004	-3.30232	1.48835	1.28425	1.96387	-0.123571	1.1554	1.32264	1.57882	0.784825
ENSMUSG00000120250	2010004M13Rik	7	1	15782290	15783006	0.847229	1.35069	2.54981	0.0198363	0.195415	-3.30339	1.09372	0.771598	0.238043	1.54156	1.74676	1.44682	0.701119	1.57838
ENSMUSG00000038560	Sp6	11	1	96904220	96915560	1.44247	-1.52738	2.4266	0.0256625	0.220687	-3.30428	-1.13409	-3.13529	-2.72543	-1.00493	-0.549853	-1.06563	-2.3316	-0.87347
ENSMUSG00000062014	Gmfb	14	-1	47045606	47059699	-0.438835	5.3776	-2.87245	0.00993936	0.136018	-3.30489	5.57291	5.70076	5.83757	5.36278	5.22006	5.22086	5.70375	5.2679
ENSMUSG00000024136	Dnase1l2	17	-1	24659055	24662079	0.653167	0.943996	2.53856	0.0203113	0.197557	-3.30636	0.54872	0.917819	0.567351	1.48861	1.26644	1.2563	0.677963	1.33712
ENSMUSG00000022428	Cby1	15	1	79543400	79551861	0.378863	3.53846	2.7978	0.0116844	0.149602	-3.30679	3.13762	3.42236	3.44048	3.77781	3.72425	3.6184	3.33349	3.70682
ENSMUSG00000031520	Vegfc	8	1	54530641	54640131	-0.644159	2.35171	-2.69969	0.0144289	0.166005	-3.30919	3.04005	2.97323	2.93563	1.98555	2.8514	2.23061	2.98297	2.35585
ENSMUSG00000022346	Myc	15	1	61857240	61862223	-1.60649	1.91331	-2.62004	0.017099	0.181233	-3.31071	2.22531	3.07026	3.41617	1.22288	1.30162	1.28985	2.90391	1.27145
ENSMUSG00000020961	Ston2	12	-1	91599783	91755161	0.788806	2.68026	2.66648	0.01549	0.173394	-3.31072	2.26903	2.29097	1.29249	2.7415	2.63394	2.97103	1.95083	2.78216
ENSMUSG00000042709	Atpaf2	11	-1	60291452	60309283	0.440577	4.77765	2.87103	0.00997009	0.136092	-3.31148	4.59096	4.35816	4.35991	4.84386	4.88804	4.90355	4.43634	4.87848
ENSMUSG00000020169	Best3	10	1	116822219	116860945	-1.11892	2.4521	-2.70488	0.0142694	0.164876	-3.31352	3.26544	3.26046	3.6001	1.92705	2.6613	2.17782	3.37533	2.25539
ENSMUSG00000031216	Stard8	X	1	98046854	98118334	0.645053	5.56073	2.86864	0.0100219	0.136423	-3.31391	5.39688	5.21255	4.87597	5.81121	5.86837	5.73793	5.1618	5.80584
ENSMUSG00000045064	Zc2hc1c	12	1	85321060	85346132	0.686327	1.47277	2.57038	0.0189942	0.190559	-3.31459	0.993022	1.28425	0.975008	2.21475	1.55594	1.53341	1.08409	1.76803
ENSMUSG00000113682	Gm48630	12	-1	110951808	110953576	1.78145	1.0348	2.57173	0.0189403	0.190194	-3.31549	1.30448	0.157489	0.625066	2.93202	2.06614	2.37829	0.695679	2.45882
ENSMUSG00000057897	Camk2b	11	-1	5919644	6016362	0.805246	3.38925	2.78461	0.012022	0.151162	-3.31592	3.46661	3.35976	2.33634	3.7888	3.83047	4.09721	3.05424	3.90549
ENSMUSG00000020482	Ccdc117	11	-1	5478887	5492187	0.339531	4.46019	2.86187	0.0101703	0.137543	-3.31881	4.48681	4.30599	4.11503	4.74008	4.54313	4.65587	4.30261	4.64636
ENSMUSG00000027224	Duoxa1	2	-1	122132672	122144211	1.98321	-1.83676	2.41592	0.0262364	0.223475	-3.32117	-0.738161	-0.0309558	-5.04736	0.724426	-0.318527	0.20446	-1.93883	0.203453
ENSMUSG00000021417	Eci2	13	-1	35161731	35211079	0.648628	6.813	2.79233	0.0118233	0.15	-3.32297	6.49565	6.48126	6.3412	7.20837	7.14968	6.89642	6.43937	7.08482
ENSMUSG00000056014	A430033K04Rik	5	1	138621121	138650676	0.524246	2.17758	2.64207	0.0163168	0.176622	-3.32315	2.01886	1.92648	1.79813	2.58635	2.4104	2.33072	1.91449	2.44249
ENSMUSG00000044709	Gemin7	7	-1	19298871	19311520	-0.368122	4.09362	-2.84032	0.0106572	0.140511	-3.32395	4.24186	4.35496	4.43444	3.87385	4.06358	3.98901	4.34375	3.97548
ENSMUSG00000021265	Slc25a29	12	-1	108791799	108801809	0.899898	2.68681	2.69244	0.0146544	0.16776	-3.3241	2.60098	1.89151	2.17181	3.12652	3.00873	3.2176	2.22143	3.11762
ENSMUSG00000029699	Ssc4d	5	-1	135989065	136003385	1.42669	-0.821322	2.42298	0.0258558	0.221403	-3.32442	-2.21209	-0.933659	-0.799432	0.419571	0.35285	-0.509236	-1.31506	0.0877284
ENSMUSG00000032898	Fbxo21	5	1	118114795	118148266	0.525515	5.43097	2.86739	0.0100491	0.136423	-3.32658	5.08661	4.96379	5.01469	5.49618	5.81304	5.32972	5.0217	5.54631
ENSMUSG00000096957	E230013L22Rik	8	1	11527897	11530243	-1.84654	4.17873	-2.83856	0.010698	0.140894	-3.32842	5.68205	5.75892	6.70041	4.01159	4.38397	4.27945	6.04713	4.225
ENSMUSG00000026605	Cenpf	1	-1	189372803	189420283	2.08696	3.09348	2.66632	0.0154954	0.173394	-3.32849	1.83715	2.31757	0.734	4.56892	3.62355	3.09957	1.62957	3.76402
ENSMUSG00000046897	Zfp740	15	1	102111684	102124041	0.247615	5.52162	2.86423	0.0101185	0.137134	-3.32877	5.29482	5.40309	5.30247	5.6801	5.49169	5.57227	5.33346	5.58135
ENSMUSG00000040269	Mrps28	3	-1	8867206	8988978	0.57664	4.69333	2.86362	0.0101317	0.137136	-3.32904	4.47129	4.62892	4.2587	5.0702	5.0074	5.02557	4.45297	5.03439
ENSMUSG00000023336	Wfdc1	8	1	120393104	120414961	0.854015	3.78501	2.77435	0.0122908	0.153108	-3.32997	3.33566	3.07805	2.61798	3.56413	3.96276	4.15297	3.01056	3.89329
ENSMUSG00000037254	Itih2	2	-1	10099404	10136207	-2.77561	0.00661613	-2.44532	0.0246838	0.216195	-3.33072	1.77785	1.8737	1.582	-1.79342	-1.37297	0.13231	1.74452	-1.01136
ENSMUSG00000072571	Tmem253	14	1	52253115	52257251	0.798568	-0.447296	2.42548	0.025722	0.22108	-3.33333	-1.29455	-0.503024	-0.799432	-0.20846	0.136039	-0.108698	-0.86567	-0.0603732
ENSMUSG00000027875	Hmgcs2	3	1	98187751	98218054	1.76793	3.84525	2.7277	0.0135881	0.159289	-3.33335	3.006	2.60348	1.32768	4.82262	4.44031	3.15525	2.31239	4.13939
ENSMUSG00000027463	Slc52a3	2	1	151838431	151851178	-1.17789	0.902856	-2.52822	0.0207577	0.198659	-3.33662	1.62921	1.8374	1.82301	0.419571	0.418439	0.912997	1.76321	0.583669
ENSMUSG00000062054	Iah1	12	1	21366390	21373820	-0.777009	3.74672	-2.81414	0.0112789	0.146154	-3.33808	4.25642	4.18122	4.67886	3.48524	3.68481	3.59845	4.37216	3.5895
ENSMUSG00000037206	Islr	9	-1	58063551	58111589	-0.69571	5.38028	-2.84536	0.0105414	0.139746	-3.33833	6.20904	6.23844	5.7879	5.22592	5.3539	5.53778	6.07846	5.37253
ENSMUSG00000018736	Ndel1	11	-1	68712260	68762684	-0.32471	5.55202	-2.85089	0.0104158	0.139145	-3.33861	5.72193	5.86189	5.94062	5.48439	5.50873	5.56373	5.84148	5.51895
ENSMUSG00000032503	Arpp21	9	-1	111894159	112065006	-1.1156	0.65417	-2.46346	0.0237695	0.212075	-3.33923	0.846801	0.732604	1.14247	-0.608998	0.759475	-0.760775	0.90729	-0.203432
ENSMUSG00000031134	Rbmx	X	-1	56428890	56438396	0.343478	5.1112	2.86097	0.0101903	0.137551	-3.34315	5.23361	4.86132	5.01738	5.56812	5.27199	5.30531	5.03744	5.38181
ENSMUSG00000072582	Ptrh2	11	1	86574811	86583283	0.333696	3.49945	2.77737	0.0122112	0.152351	-3.34358	3.35607	3.13897	3.51106	3.77781	3.6511	3.53691	3.33537	3.65527
ENSMUSG00000020716	Nf1	11	1	79230519	79472438	-0.316317	4.93084	-2.85992	0.0102136	0.137551	-3.34381	5.07228	5.16575	5.23457	4.64952	4.79849	5.07693	5.15753	4.84165
ENSMUSG00000026083	Eif5b	1	1	38037091	38094660	-0.515242	6.955	-2.74793	0.0130104	0.156642	-3.3452	7.43277	7.25938	7.63848	6.91926	6.91988	6.97522	7.44354	6.93812
ENSMUSG00000116557	4933432I09Rik	16	-1	18025686	18031727	1.6958	-0.595391	2.40961	0.0265815	0.224763	-3.34814	-0.738161	-1.20929	-2.24	0.301735	0.211988	0.519333	-1.39582	0.344352
ENSMUSG00000089875	Etohd2	13	1	59917311	59923221	0.779012	0.549964	2.47998	0.0229644	0.209106	-3.34875	0.0442472	0.157489	0.378905	1.317	1.1554	0.401497	0.193547	0.957967
ENSMUSG00000048826	Dact2	17	-1	14415314	14424566	1.55978	0.53392	2.47642	0.023136	0.209944	-3.35421	-0.337623	0.324139	-0.292472	2.00453	1.23037	1.15069	-0.101985	1.46186
ENSMUSG00000036057	Ptpn23	9	-1	110214150	110237281	-0.338692	4.61328	-2.84845	0.010471	0.139501	-3.35637	4.64727	4.968	4.90538	4.26087	4.66299	4.58669	4.84022	4.50352
ENSMUSG00000092368	A930015D03Rik	17	1	36305345	36349335	-0.868498	-0.0494175	-2.42403	0.0257992	0.221304	-3.35657	-0.172564	0.692527	0.310193	0.104698	-1.16652	-0.760775	0.276718	-0.607534
ENSMUSG00000078651	Aoc2	11	1	101215889	101220528	0.699212	1.43783	2.53743	0.0203599	0.197671	-3.35742	1.18784	1.17214	0.50723	1.73583	1.69477	1.61509	0.955735	1.6819
ENSMUSG00000048521	Cxcr6	9	1	123635540	123640825	-2.93803	-1.26316	-2.38873	0.0277534	0.230187	-3.35887	-0.858456	0.324139	1.63914	-2.93093	-1.37297	-3.56813	0.368275	-2.62401
ENSMUSG00000020451	Limk2	11	-1	3294256	3359189	-0.394449	4.86941	-2.85077	0.0104184	0.139145	-3.361	5.13467	5.13804	5.22527	4.62826	4.83498	4.85393	5.16599	4.77239
ENSMUSG00000022797	Tfrc	16	1	32427738	32451612	-1.14805	6.14759	-2.79352	0.0117931	0.149922	-3.36266	6.66477	7.32884	6.80556	5.25791	5.51624	6.54778	6.93306	5.77398
ENSMUSG00000022548	Apod	16	-1	31115010	31133626	-1.53293	3.38552	-2.74113	0.0132018	0.157293	-3.3646	4.9229	3.88485	4.03213	2.67196	2.97643	2.62169	4.27996	2.7567
ENSMUSG00000034997	Htr2a	14	1	74878280	74946934	-0.814514	0.577403	-2.529	0.0207237	0.19855	-3.36592	1.18784	1.9091	2.07158	0.769514	1.19337	0.729551	1.72284	0.897479
ENSMUSG00000038155	Gstp2	19	-1	4090285	4096023	0.877359	0.981649	2.49864	0.0220861	0.205038	-3.3679	0.76773	0.520059	0.238043	1.56732	1.33598	1.28985	0.508611	1.39772
ENSMUSG00000060149	BC002059	17	1	17171801	17194425	0.499343	2.16468	2.61163	0.0174068	0.18301	-3.36915	2.08559	1.53146	2.00792	2.4545	2.14575	2.46896	1.87499	2.35641
ENSMUSG00000058325	Dock1	7	1	134272383	134775368	-0.343571	5.26465	-2.84102	0.0106411	0.140511	-3.3696	5.69813	5.58786	5.76882	5.1036	5.43735	5.48806	5.68494	5.343
ENSMUSG00000029291	Rufy3	5	1	88712899	88799251	-0.301765	4.57585	-2.84199	0.0106188	0.140424	-3.37153	4.94329	4.75588	4.84897	4.61597	4.47541	4.54908	4.84938	4.54682
ENSMUSG00000031256	Cstf2	X	1	132959936	132987568	-0.306065	4.02279	-2.81365	0.0112909	0.146191	-3.37239	4.30273	4.25531	4.21238	3.93944	4.04812	3.87205	4.25681	3.9532
ENSMUSG00000000787	Ddx3x	X	1	13147209	13160291	-0.250457	7.49442	-2.70997	0.0141149	0.164032	-3.37243	7.65913	7.67287	7.59672	7.36484	7.3272	7.47968	7.64291	7.39057
ENSMUSG00000040978	Gm11992	11	1	8998594	9019356	1.51711	-0.10727	2.39607	0.0273361	0.228492	-3.37337	-1.47513	-0.503024	-1.87743	-0.123571	0.707945	0.273172	-1.2852	0.285849
ENSMUSG00000032504	Pdcd6ip	9	-1	113480812	113537327	-0.32389	6.42212	-2.78676	0.0119664	0.150698	-3.37494	6.55425	6.62726	6.78987	6.2455	6.37315	6.39428	6.65713	6.33764
ENSMUSG00000042873	Lhfpl4	6	-1	113145051	113172345	1.61043	-1.08867	2.37922	0.0283027	0.232469	-3.37677	-2.21209	-1.0649	-2.24	0.238999	-0.681097	-0.198896	-1.839	-0.213665
ENSMUSG00000019998	Stx7	10	1	24025200	24066120	-0.247381	5.55103	-2.83794	0.0107125	0.140969	-3.3773	5.53162	5.63355	5.74299	5.39909	5.40333	5.36949	5.63605	5.39064
ENSMUSG00000035274	Tpbg	9	1	85724433	85729093	-1.75581	-1.08851	-2.37754	0.0284009	0.232515	-3.37743	-0.0966153	-0.503024	0.162094	-1.55241	-2.26606	-1.98317	-0.145848	-1.93388
ENSMUSG00000040054	Baz2a	10	1	127927446	127965172	0.247548	6.06809	2.81712	0.0112065	0.145567	-3.37773	5.9416	5.94419	5.81605	6.06173	6.13787	6.23546	5.90062	6.14502
ENSMUSG00000009621	Vav2	2	-1	27152116	27317045	0.36301	4.59943	2.83405	0.0108031	0.141708	-3.37782	4.53237	4.40851	3.99976	4.54966	4.70302	4.80546	4.31355	4.68605
ENSMUSG00000050541	Adra1b	11	-1	43665433	43792037	1.6315	4.04693	2.76967	0.0124155	0.153357	-3.37888	2.95337	3.07026	3.08707	4.68819	4.69642	4.61344	3.0369	4.66602
ENSMUSG00000020248	Nfyb	10	-1	82584535	82599978	-0.313269	3.71683	-2.77137	0.0123701	0.153357	-3.3818	3.87301	3.84428	3.68396	3.45795	3.56683	3.45793	3.80042	3.49424
ENSMUSG00000106643	Gm43422	5	-1	107279984	107283554	0.652606	2.46398	2.60442	0.0176749	0.184384	-3.3845	1.81765	2.04263	1.5225	2.35448	2.76579	2.29812	1.79426	2.47279
ENSMUSG00000114286	Gm47850	13	1	112901382	112902150	1.56922	-1.15912	2.37091	0.0287911	0.233432	-3.38694	-2.21209	-1.75678	-1.87743	-0.729292	0.136039	-0.509236	-1.94877	-0.367497
ENSMUSG00000053825	Ppfia2	10	1	106306200	106771813	1.0464	-0.931633	2.37847	0.0283463	0.232473	-3.39011	-0.62713	-1.0649	-2.24	0.032548	-0.681097	-0.0238093	-1.31068	-0.224119
ENSMUSG00000030605	Mfge8	7	-1	78783516	78798808	-0.358774	6.95937	-2.7345	0.0133914	0.158114	-3.39026	7.06687	7.2874	7.42508	6.74609	6.93606	7.03457	7.25978	6.90557
ENSMUSG00000006307	Kmt2b	7	-1	30268283	30288151	0.264969	5.36309	2.83753	0.0107219	0.140977	-3.39154	5.11484	5.09064	5.07547	5.35725	5.42743	5.29089	5.09365	5.35852
ENSMUSG00000031872	Bean1	8	1	104897074	104945754	-0.879524	0.445146	-2.50257	0.0219048	0.204388	-3.39245	1.53685	1.41314	1.96387	0.629789	0.541295	1.03673	1.63795	0.735939
ENSMUSG00000026159	Agfg1	1	1	82817204	82878903	-0.262972	5.28257	-2.83438	0.0107954	0.141708	-3.39291	5.27709	5.48895	5.5974	5.15972	5.18985	5.22953	5.45448	5.19303
ENSMUSG00000113019	Gm47467	13	-1	74654928	74670607	0.800255	1.55586	2.52435	0.0209271	0.199284	-3.39422	1.09372	0.84656	1.06117	2.00453	2.02462	1.3547	1.00048	1.79462
ENSMUSG00000033885	Pxk	14	-1	14304656	14371562	-0.375465	4.96939	-2.83402	0.0108039	0.141708	-3.396	4.92746	5.17668	5.42533	4.76256	4.82594	4.81701	5.17649	4.80184
ENSMUSG00000020611	Gna13	11	1	109253657	109292195	-0.294568	5.42621	-2.82774	0.0109517	0.143414	-3.39796	5.51053	5.68935	5.75758	5.30269	5.36017	5.41581	5.65248	5.35956
ENSMUSG00000025223	Ldb1	19	-1	46020009	46033653	0.313098	5.8874	2.81753	0.0111966	0.145567	-3.40077	5.66169	5.59331	5.62595	6.02036	5.85806	5.9456	5.62698	5.94134
ENSMUSG00000023075	Akirin1	4	-1	123628352	123644138	-0.309343	4.99915	-2.83164	0.0108598	0.142326	-3.40217	5.17161	5.27495	5.30468	4.78744	4.90815	5.12884	5.25041	4.94148
ENSMUSG00000054766	Set	2	1	29947390	29962589	-0.240666	6.10815	-2.79444	0.0117697	0.149861	-3.4028	6.24779	6.29558	6.36468	6.12381	5.97439	6.0978	6.30268	6.06533
ENSMUSG00000110040	Gm49369	7	-1	141924833	141936404	-0.60076	9.37053	-2.54707	0.0199511	0.196334	-3.40725	9.79567	9.78577	10.0785	9.21341	9.31749	9.34644	9.88665	9.29245
ENSMUSG00000035509	Fbxl21	13	1	56670285	56685711	-1.24437	-0.734329	-2.38066	0.0282187	0.23221	-3.40735	-0.524037	0.37567	0.929921	-1.34596	-0.429558	-1.2462	0.260518	-1.00724
ENSMUSG00000047298	Kcnv2	19	1	27299988	27314579	2.4465	2.60115	2.57206	0.0189271	0.19018	-3.40907	1.75753	1.08194	0.238043	4.33399	3.69807	2.48353	1.02584	3.5052
ENSMUSG00000003721	Insig2	1	-1	121232082	121260318	-0.4507	5.69536	-2.80782	0.0114342	0.147732	-3.40933	5.97168	5.94526	6.32169	5.62443	5.66383	5.62252	6.07954	5.63693
ENSMUSG00000020250	Txnrd1	10	1	82669785	82733546	-0.376418	5.76672	-2.80562	0.0114886	0.148226	-3.41051	5.95058	6.06192	6.25699	5.57608	5.7104	5.86719	6.08983	5.71789
ENSMUSG00000052906	Ubxn8	8	-1	34109614	34131995	-0.453432	3.29255	-2.74305	0.0131475	0.157213	-3.41172	3.67055	3.60077	4.01604	3.49869	3.34865	3.03178	3.76245	3.29304
ENSMUSG00000027351	Spred1	2	1	116951855	117012760	-0.333312	4.74341	-2.82356	0.0110514	0.144601	-3.41601	5.01137	5.17123	4.95123	4.69989	4.59014	4.84267	5.04461	4.7109
ENSMUSG00000034538	Zfp418	7	1	7174329	7186561	-0.765318	0.12888	-2.42212	0.0259015	0.221559	-3.41647	0.450872	0.95217	0.785531	0.301735	0.211988	-0.62953	0.729525	-0.0386027
ENSMUSG00000013076	Amotl1	9	-1	14453262	14556352	-0.49293	6.69186	-2.75193	0.012899	0.156096	-3.41678	6.90136	6.84456	7.0157	6.34845	6.41493	6.53122	6.92054	6.43153
ENSMUSG00000022913	Psmg1	16	-1	95781133	95792160	0.314617	3.49459	2.73874	0.0132698	0.157398	-3.41729	3.39606	3.23278	3.32333	3.5832	3.74357	3.57142	3.31739	3.63273
ENSMUSG00000050751	Pgbd5	8	-1	125095788	125166397	-1.27474	-0.923094	-2.35884	0.0295144	0.236983	-3.41789	-0.62713	0.0973683	0.0819237	-2.4455	-1.16652	-0.62953	-0.149279	-1.41385
ENSMUSG00000053641	Dennd4a	9	1	64718622	64826949	-0.628873	3.82045	-2.7546	0.0128251	0.155553	-3.418	3.99085	4.21697	3.83834	3.53178	3.60254	3.05148	4.01539	3.39527
ENSMUSG00000037855	Zfp365	10	-1	67721933	67748492	-1.26053	0.201702	-2.43323	0.0253119	0.219429	-3.41894	0.921763	1.74245	0.929921	-0.497967	0.136039	0.273172	1.19805	-0.0295852
ENSMUSG00000040985	Sun3	11	-1	8966054	8998991	1.44183	-1.37305	2.34808	0.0301735	0.239411	-3.41942	-1.92259	-2.2873	-2.72543	-0.298658	-0.825487	-1.45265	-2.31177	-0.858933
ENSMUSG00000035105	Egln3	12	-1	54225767	54250646	-0.992995	5.85451	-2.78075	0.0121226	0.151598	-3.4196	6.15472	6.80223	6.96142	5.49785	5.49549	5.97941	6.63945	5.65758
ENSMUSG00000021222	Dcaf4	12	1	83567240	83588694	0.582048	3.40779	2.71084	0.0140885	0.163843	-3.42001	3.10582	2.95641	2.76642	3.51864	3.73716	3.35866	2.94288	3.53815
ENSMUSG00000111058	Gm36033	9	-1	63833937	63849084	-1.99575	-1.40829	-2.35453	0.0297767	0.237903	-3.42138	-0.337623	0.37567	0.785531	-2.93093	-0.985952	-1.2462	0.274526	-1.72103
ENSMUSG00000046808	Atp10d	5	1	72360672	72456118	0.521005	3.65052	2.73597	0.013349	0.157751	-3.42167	3.09776	3.56792	2.98055	4.11128	3.79386	3.34276	3.21541	3.7493
ENSMUSG00000108621	Gm33989	7	1	39193826	39230013	0.314841	4.50383	2.8054	0.0114941	0.148226	-3.42216	4.13565	4.1992	4.21708	4.6465	4.36745	4.47444	4.18398	4.49613
ENSMUSG00000033268	Duox1	2	1	122146153	122178453	2.01574	-0.249537	2.4165	0.0262053	0.223328	-3.42288	0.109836	0.95217	-2.72543	1.64196	1.26644	1.88033	-0.554475	1.59624
ENSMUSG00000038990	Cables2	2	-1	179900333	179915289	0.348495	3.91196	2.77839	0.0121843	0.152252	-3.42299	3.7954	3.78833	3.70418	4.08477	4.06358	4.19342	3.76264	4.11392
ENSMUSG00000019301	Hsd17b1	11	1	100969237	100971353	1.66792	-1.35331	2.34528	0.0303474	0.240199	-3.4264	-1.13409	-1.36976	-3.4624	-0.123571	-0.681097	0.056361	-1.98875	-0.249436
ENSMUSG00000034353	Ramp1	1	1	91107544	91152918	1.35936	2.71821	2.56718	0.019123	0.191237	-3.42745	1.60667	1.74245	0.785531	3.32835	2.88659	2.08531	1.37822	2.76675
ENSMUSG00000120187	Gm54266	4	1	141391508	141393297	0.95681	-0.161664	2.37247	0.0286987	0.233432	-3.42786	-0.9897	-1.36976	-0.093163	0.032548	-0.0290205	0.273172	-0.81754	0.0922333
ENSMUSG00000028607	Cpt2	4	-1	107761178	107780807	0.89138	7.42261	2.6894	0.01475	0.168069	-3.4281	7.30951	7.03238	6.55395	7.98241	7.89687	7.6399	6.96528	7.83973
ENSMUSG00000027322	Siglec1	2	-1	130911140	130928685	1.18048	2.98428	2.64643	0.0161663	0.176059	-3.42926	2.95337	2.59263	0.929921	3.38739	3.42244	3.45053	2.15864	3.42012
ENSMUSG00000108793	Gm45213	7	1	65693350	65712019	0.470727	3.71526	2.7601	0.012674	0.154769	-3.43045	3.81028	3.52292	3.27005	4.21679	3.95725	3.87205	3.53442	4.01536
ENSMUSG00000033949	Trim36	18	-1	46298367	46345674	0.884649	0.435059	2.4404	0.0249379	0.217592	-3.43078	0.846801	0.565147	-0.799432	1.087	1.07633	1.28985	0.204172	1.15106
ENSMUSG00000031904	Slc7a6	8	1	106895489	106925338	-0.51096	4.22646	-2.78891	0.0119109	0.150352	-3.43171	4.30973	4.48089	4.61975	4.03023	3.94061	3.89403	4.47012	3.95496
ENSMUSG00000030587	2200002D01Rik	7	-1	28945986	28947891	-1.76097	0.374262	-2.43842	0.0250404	0.21812	-3.43267	0.684072	1.8374	2.76642	-0.729292	0.654506	-0.0238093	1.76263	-0.0328652
ENSMUSG00000019774	Mtrf1l	10	-1	5761887	5773910	0.54891	3.07996	2.67531	0.0152008	0.171456	-3.43373	2.67868	2.8328	2.58927	3.22693	3.26198	3.2857	2.70025	3.2582
ENSMUSG00000120415	Gm56726	15	1	83407605	83409273	1.72099	0.182607	2.40471	0.0268525	0.225973	-3.43414	-0.337623	-0.412826	-0.799432	1.15654	1.5265	0.996655	-0.516627	1.22656
ENSMUSG00000051730	Mettl5	2	-1	69701542	69715959	0.484748	2.98544	2.67577	0.0151858	0.171456	-3.43519	2.97113	2.6976	2.5451	3.30557	3.40637	2.99157	2.73794	3.2345
ENSMUSG00000029649	Pomp	5	1	147797271	147813266	-0.420975	5.9449	-2.78248	0.0120774	0.151409	-3.43615	6.29702	6.19876	6.40127	5.97777	5.80846	5.86441	6.29902	5.88355
ENSMUSG00000045975	C2cd2	16	-1	97656409	97763798	0.445339	4.52749	2.79707	0.0117029	0.149602	-3.43639	4.1552	4.25186	3.89808	4.59733	4.64255	4.42622	4.10172	4.55537
ENSMUSG00000108634	Gm38534	11	1	88144194	88147818	-1.59837	-0.386503	-2.40289	0.0269536	0.226484	-3.43704	1.30448	0.985723	1.29249	-0.497967	-1.16652	0.401497	1.19423	-0.420998
ENSMUSG00000032064	Dixdc1	9	-1	50574052	50650817	0.811349	3.36679	2.67471	0.0152204	0.17149	-3.43813	2.55462	2.92216	2.33634	3.69259	3.56683	3.04166	2.60437	3.43369
ENSMUSG00000035934	Pknox2	9	-1	36802278	37058703	0.86265	3.41049	2.69972	0.0144279	0.166005	-3.44186	3.04844	3.12398	2.30137	3.66303	3.74357	3.76279	2.82459	3.72313
ENSMUSG00000078435	AU041133	10	1	81963847	81988899	-0.630279	1.03291	-2.47279	0.0233118	0.210472	-3.44271	1.27619	1.20099	1.89516	0.475066	0.992675	0.955432	1.45745	0.807724
ENSMUSG00000040133	Gpr176	2	-1	118107591	118203900	-1.9738	-0.843293	-2.37443	0.0285832	0.23318	-3.44635	0.76773	1.38827	1.06117	-1.79342	-0.318527	-0.509236	1.07239	-0.873729
ENSMUSG00000068735	Trp53i11	2	1	93017893	93032104	-1.03909	4.40749	-2.79731	0.0116968	0.149602	-3.44701	4.76646	6.32619	4.90538	3.86349	4.34233	4.66868	5.33268	4.2915
ENSMUSG00000031617	Tmem184c	8	-1	78322611	78337327	-0.420173	4.28238	-2.79199	0.0118321	0.15	-3.44746	4.53237	4.59127	4.66172	4.27267	4.1626	4.08292	4.59512	4.17273
ENSMUSG00000057193	Slc44a2	9	1	21231994	21266324	0.448081	6.53806	2.7496	0.0129637	0.15638	-3.44867	6.27932	6.33598	6.25585	6.86186	6.8119	6.53909	6.29038	6.73762
ENSMUSG00000042595	Fam199x	X	1	135950343	135983252	-0.366934	2.83124	-2.65226	0.0159667	0.175626	-3.44892	3.006	3.07805	3.01334	2.49534	2.60607	2.9076	3.03246	2.66967
ENSMUSG00000024411	Aqp4	18	-1	15522553	15544039	4.42082	2.12882	2.35295	0.0298735	0.238322	-3.4495	-1.47513	-0.503024	-3.4624	3.21882	2.97643	1.90219	-1.81352	2.69915
ENSMUSG00000098666	Mir6950	14	1	69929697	69929769	-1.34096	-0.68285	-2.37022	0.0288318	0.233432	-3.45064	0.232692	1.41314	0.0819237	-1.55241	-0.549853	-0.0238093	0.57592	-0.708692
ENSMUSG00000092470	Gm20518	16	-1	17653141	17709535	0.352341	4.72305	2.80185	0.0115828	0.148656	-3.4511	4.53834	4.45117	4.29472	4.74855	4.6898	4.91165	4.42807	4.78333
ENSMUSG00000098789	Jmjd7	2	1	119857964	119863075	0.463107	2.73279	2.63205	0.0166683	0.17907	-3.45188	2.53087	2.26388	2.55997	3.10909	2.63394	2.9502	2.45157	2.89774
ENSMUSG00000041328	Pcf11	7	-1	92292751	92319142	0.356247	5.13603	2.80769	0.0114373	0.147732	-3.45292	4.89061	4.83395	4.65827	5.31985	5.10525	5.03054	4.79428	5.15188
ENSMUSG00000022442	Ttll1	15	-1	83367970	83395094	1.28319	4.99743	2.791	0.0118572	0.15	-3.4533	4.23453	4.10693	3.75677	5.48439	5.18985	5.30736	4.03274	5.3272
ENSMUSG00000000567	Sox9	11	1	112673050	112678586	-1.26412	0.931335	-2.48775	0.0225946	0.207593	-3.45403	1.83715	2.73754	1.5225	0.104698	1.26644	1.11369	2.03239	0.828276
ENSMUSG00000119977	Gm56496	18	-1	36691796	36693321	0.549172	0.687662	2.42374	0.0258148	0.221304	-3.45464	0.172571	0.324139	0.50723	0.93697	0.809228	0.869275	0.334647	0.871825
ENSMUSG00000118387	Gm50415	18	1	83508539	83512542	1.42988	-1.90513	2.32598	0.0315708	0.244572	-3.45483	-3.06009	-2.64987	-1.87743	-0.729292	-0.985952	-1.69366	-2.52913	-1.1363
ENSMUSG00000116270	Gm1600	16	-1	10141969	10165455	2.40466	-1.56132	2.33351	0.0310878	0.243191	-3.45543	-2.21209	-5.45722	-1.87743	-0.0434008	-0.215434	-2.34574	-3.18225	-0.868191
ENSMUSG00000026051	Ecrg4	1	1	43769762	43781738	-3.62766	0.225441	-2.35126	0.0299776	0.238436	-3.45898	1.58377	3.03863	1.66689	-1.34596	-1.90349	-1.2462	2.09643	-1.49855
ENSMUSG00000058192	Zfp846	9	1	20492587	20516705	0.406461	2.5262	2.60879	0.0175121	0.183637	-3.45972	2.43176	2.10502	2.37049	2.52193	2.82745	2.77172	2.30243	2.70704
ENSMUSG00000029455	Aldh2	5	-1	121704090	121731887	0.528755	7.97791	2.65595	0.0158417	0.175405	-3.46116	7.55848	7.25208	7.30054	8.13179	7.84452	7.72515	7.37037	7.90049
ENSMUSG00000035969	Rusc2	4	1	43381979	43427088	-0.600932	5.6175	-2.77185	0.0123574	0.153344	-3.46701	5.96947	6.10645	6.74827	5.66078	5.74916	5.66309	6.27473	5.69101
ENSMUSG00000024238	Zeb1	18	1	5591860	5775467	-0.339514	5.73003	-2.77616	0.0122431	0.152632	-3.46749	6.07485	6.06291	6.17845	5.74785	5.74117	5.81629	6.1054	5.76844
ENSMUSG00000108181	C030015A19Rik	6	1	90363789	90366339	0.760708	0.32023	2.3914	0.0276006	0.229748	-3.46761	0.345903	-0.412826	-0.189378	0.419571	0.903865	0.729551	-0.0854339	0.684329
ENSMUSG00000004207	Psap	10	1	60113449	60138376	0.488369	10.1288	2.49172	0.022408	0.207011	-3.46843	9.87953	9.79681	9.55389	10.2445	10.2498	10.1789	9.74341	10.2244
ENSMUSG00000116795	Gm49600	16	1	36714756	36716045	-0.785337	0.338916	-2.40947	0.0265892	0.224763	-3.46844	0.884769	0.732604	1.29249	-0.497967	0.35285	0.679798	0.969955	0.178227
ENSMUSG00000020692	Nle1	11	-1	82791594	82799237	0.350055	2.5426	2.62312	0.0169876	0.180369	-3.46907	2.26903	2.57069	2.66	2.91205	2.74037	2.86372	2.49991	2.83871
ENSMUSG00000033184	Tmed7	18	-1	46693302	46730602	-0.259973	4.44941	-2.78241	0.0120793	0.151409	-3.46931	4.51128	4.53288	4.45448	4.09808	4.32533	4.30429	4.49955	4.24257
ENSMUSG00000029027	Dffb	4	-1	154048906	154059583	0.633319	2.76187	2.61571	0.0172568	0.181908	-3.46941	2.36618	2.1794	2.38727	3.15229	2.77833	2.86372	2.31095	2.93145
ENSMUSG00000104011	Gm32391	1	1	164286042	164292059	0.642205	1.17217	2.46141	0.0238712	0.212075	-3.46998	0.807807	0.692527	1.01873	2.06003	1.19337	1.11369	0.839688	1.4557
ENSMUSG00000021113	Snapc1	12	1	74011255	74035740	-0.413197	4.16951	-2.77305	0.0123254	0.153214	-3.47044	4.43016	4.28256	4.64438	4.07582	4.06358	3.96325	4.45237	4.03422
ENSMUSG00000014778	Fhod1	8	-1	106055795	106074585	0.430912	4.04199	2.75276	0.0128759	0.155934	-3.47285	3.86828	3.91564	3.34066	4.13731	4.104	4.23277	3.70819	4.15803
ENSMUSG00000001472	Tcf25	8	1	124100492	124130574	-0.301556	7.7175	-2.63707	0.0164913	0.178272	-3.47428	7.82179	7.87328	8.12616	7.6935	7.67247	7.57632	7.94041	7.64743
ENSMUSG00000022391	Rangap1	15	-1	81588449	81629731	-0.414987	4.96268	-2.79497	0.0117562	0.149861	-3.47493	5.34675	5.34933	5.42939	4.67047	4.86469	5.34775	5.37516	4.96097
ENSMUSG00000121015	Gm56721	15	1	101158560	101161299	-1.22244	1.4992	-2.5506	0.0198033	0.195209	-3.47512	2.75241	2.74735	2.80439	0.104698	1.74676	2.86372	2.76805	1.57173
ENSMUSG00000063785	Utp14a	X	1	47345739	47371330	-0.377023	3.99192	-2.7623	0.0126141	0.154391	-3.47601	4.47752	4.10311	4.32115	3.96389	3.81837	3.97876	4.30059	3.92034
ENSMUSG00000036281	Snapc4	2	-1	26252777	26270665	0.260722	4.10697	2.75889	0.0127072	0.154961	-3.47791	3.88243	3.95005	3.87448	4.245	4.06358	4.18006	3.90232	4.16288
ENSMUSG00000038704	Aspdh	7	1	44114815	44117182	2.63793	-1.42477	2.32471	0.0316529	0.244642	-3.48206	-2.57466	-3.13529	-5.04736	-1.34596	-1.16652	-0.108698	-3.58577	-0.873729
ENSMUSG00000033014	Trim33	3	1	103186609	103266091	-0.253626	4.50581	-2.7813	0.0121082	0.151536	-3.48384	4.53535	4.67592	4.69915	4.46995	4.2731	4.39958	4.63681	4.38088
ENSMUSG00000050211	Pla2g4e	2	-1	119996893	120075816	1.11048	3.31916	2.65696	0.0158078	0.175266	-3.48643	3.08966	2.38198	2.21003	4.00217	3.55958	3.48715	2.56056	3.68297
ENSMUSG00000121096	Gm57390	11	1	98657199	98658572	0.446748	3.93321	2.74008	0.0132318	0.157293	-3.48892	3.66511	3.62226	3.67032	3.98316	3.90672	4.40341	3.65256	4.09777
ENSMUSG00000078552	Dcdc2b	4	-1	129502124	129508050	0.832175	1.48261	2.45075	0.0244068	0.214937	-3.49083	1.12578	0.809566	0.310193	1.75837	1.40232	1.64132	0.748512	1.60067
ENSMUSG00000026020	Nop58	1	1	59724130	59758203	-0.392792	4.30373	-2.77027	0.0123996	0.153357	-3.49197	4.43656	4.62626	4.6686	4.20042	4.22808	4.1207	4.57714	4.18307
ENSMUSG00000008393	Carhsp1	16	-1	8476444	8490019	-1.13656	5.05721	-2.77293	0.0123286	0.153214	-3.49468	5.73757	5.97689	5.99225	4.58477	4.81381	4.90625	5.90223	4.76828
ENSMUSG00000120208	Gm36703	13	1	102486158	102494740	3.46584	3.48569	2.53819	0.0203272	0.197593	-3.49469	2.06919	1.01851	-0.093163	5.29308	4.58301	3.68296	0.998181	4.51968
ENSMUSG00000048251	Bcl11b	12	-1	107876662	107969861	1.36966	0.85653	2.37281	0.0286785	0.233413	-3.49472	0.450872	-0.412826	-1.14047	0.85567	1.30162	0.996655	-0.367474	1.05132
ENSMUSG00000030257	Srgap3	6	-1	112694932	112924227	-1.35928	1.07556	-2.45752	0.0240652	0.212928	-3.49504	1.89411	2.20812	2.02946	0.238999	0.992675	0.869275	2.04389	0.700316
ENSMUSG00000022957	Itsn1	16	1	91526169	91717485	-0.386511	6.02264	-2.75028	0.0129448	0.15638	-3.49823	6.31625	6.18618	6.43897	5.69186	5.97439	6.12594	6.3138	5.93073
ENSMUSG00000076437	Selenoh	2	-1	84499559	84501114	0.448001	3.26027	2.67251	0.015292	0.172003	-3.50041	3.21417	2.89593	2.96945	3.70425	3.36538	3.34276	3.02652	3.4708
ENSMUSG00000019726	Lyst	13	1	13764982	13953388	-0.930484	3.85058	-2.72902	0.0135498	0.158956	-3.50297	3.99953	4.36136	4.98744	3.43014	3.45406	3.63807	4.44944	3.50742
ENSMUSG00000038467	Chmp4b	2	1	154493625	154536705	-0.333774	6.6557	-2.70097	0.0143894	0.166005	-3.50533	6.79447	6.94499	7.0861	6.5116	6.61964	6.70761	6.94185	6.61295
ENSMUSG00000024135	Srbd1	17	-1	86292093	86452603	-0.313166	3.18474	-2.67017	0.0153685	0.172382	-3.50799	3.55167	3.26046	3.48792	3.02792	3.16976	3.15525	3.43335	3.11764
ENSMUSG00000037490	Slc2a12	10	1	22520910	22580184	1.00627	2.59587	2.53209	0.0205894	0.19813	-3.51015	1.96671	1.55401	1.25642	2.54805	2.51904	2.78355	1.59238	2.61688
ENSMUSG00000039384	Dusp10	1	1	183745499	183807833	0.72408	2.75349	2.58287	0.0184998	0.188474	-3.51147	2.19541	2.08967	2.22877	2.70715	2.87495	3.09957	2.17128	2.89389
ENSMUSG00000121309		12	1	17983165	17989629	0.635136	1.86337	2.5016	0.0219493	0.204388	-3.51328	1.33223	1.31096	1.84746	2.18177	2.20271	1.94494	1.49688	2.10981
ENSMUSG00000053716	Dusp7	9	1	106245831	106252923	0.896675	5.13376	2.77328	0.0123192	0.153214	-3.51346	4.99411	4.89923	4.4304	5.83924	5.53299	5.65668	4.77458	5.6763
ENSMUSG00000040687	Madd	2	-1	90967705	91014182	0.528957	3.83626	2.70738	0.0141933	0.164588	-3.51475	3.43497	3.47647	3.27005	3.86868	4.10898	3.82132	3.39383	3.93299
ENSMUSG00000022219	Cideb	14	-1	55991507	55995915	0.529103	1.90314	2.52059	0.0210929	0.199967	-3.51536	1.65141	1.99399	1.4918	2.04177	2.29291	2.45424	1.7124	2.26297
ENSMUSG00000031563	Wwc2	8	-1	48276994	48443959	-0.438283	5.95029	-2.7405	0.0132197	0.157293	-3.5162	6.11932	6.30392	6.61664	5.76326	6.05522	5.93105	6.34663	5.91651
ENSMUSG00000040928	S100pbp	4	-1	129041798	129083520	0.359733	4.04017	2.72726	0.013601	0.159325	-3.51629	3.58088	3.97949	3.51869	4.1069	4.14333	3.9423	3.69302	4.06418
ENSMUSG00000020133	2310011J03Rik	10	-1	80154088	80156371	-0.228736	4.07812	-2.74934	0.0129709	0.15638	-3.51923	4.28509	4.34206	4.35991	4.0803	4.08393	4.13462	4.32902	4.09962
ENSMUSG00000031144	Syp	X	1	7504710	7519495	0.989656	1.19488	2.39175	0.0275807	0.229701	-3.52215	0.450872	0.692527	-0.523797	1.40536	1.36953	0.955432	0.206534	1.24344
ENSMUSG00000029528	Pxn	5	1	115644735	115694046	-0.2331	6.02894	-2.74237	0.0131667	0.157293	-3.52318	6.10331	6.21299	6.22001	5.96571	5.92447	5.95085	6.17877	5.94701
ENSMUSG00000027551	Zfp64	2	-1	168735251	168797507	0.396472	2.7279	2.61102	0.0174294	0.183128	-3.52319	2.61234	2.47942	2.74054	2.70715	3.06101	3.24351	2.61077	3.00389
ENSMUSG00000018604	Tbx3	5	1	119808734	119822789	0.680602	3.23735	2.6262	0.0168767	0.180022	-3.52329	2.78289	2.73754	2.30137	3.2589	3.53021	3.14612	2.60726	3.31174
ENSMUSG00000043029	Trpv3	11	1	73158214	73191189	2.01947	-1.69809	2.28277	0.0344764	0.255669	-3.52366	-3.79706	-1.99779	-3.4624	-1.34596	-0.985952	-0.760775	-3.08575	-1.0309
ENSMUSG00000064308	2410137M14Rik	17	-1	37288593	37292129	1.51036	-1.80175	2.29025	0.0339566	0.2538	-3.52456	-2.21209	-2.2873	-5.04736	-1.16539	-1.90349	-1.69366	-3.18225	-1.58751
ENSMUSG00000057738	Sptan1	2	1	29855572	29921463	-0.330097	8.21138	-2.57411	0.0188453	0.189595	-3.52461	8.37318	8.43693	8.54498	8.0768	8.15736	8.13966	8.4517	8.12461
ENSMUSG00000070348	Ccnd1	7	-1	144483668	144493662	-0.66792	5.96441	-2.70124	0.0143811	0.166005	-3.52463	6.91633	6.67367	7.2464	5.9645	6.13543	6.77209	6.94547	6.29067
ENSMUSG00000029090	Adgra3	5	-1	50117298	50216348	-0.280454	4.39975	-2.75838	0.0127211	0.154961	-3.52497	4.47752	4.6236	4.66172	4.25296	4.36745	4.30018	4.58761	4.30686
ENSMUSG00000061689	Dlgap4	2	1	156455625	156606283	-0.438081	5.83261	-2.74315	0.0131448	0.157213	-3.52683	5.93822	6.29139	6.40024	5.60123	5.84022	5.88651	6.20995	5.77599
ENSMUSG00000020091	Eif4ebp2	10	-1	61264270	61288440	0.44784	6.27827	2.73872	0.0132704	0.157398	-3.52712	6.07485	5.96957	5.58654	6.31082	6.43289	6.20391	5.87699	6.31587
ENSMUSG00000024429	Gnl1	17	1	36290743	36300354	-0.290199	5.02083	-2.76948	0.0124207	0.153357	-3.52846	5.20763	5.3461	5.4634	4.95782	5.1127	5.07933	5.33905	5.04995
ENSMUSG00000042675	Ypel3	7	1	126376127	126379686	0.478878	5.20658	2.76956	0.0124185	0.153357	-3.5302	4.78415	4.85453	4.80283	5.42926	5.37263	5.07693	4.81383	5.29294
ENSMUSG00000034656	Cacna1a	8	1	85065268	85366875	0.495679	2.05313	2.52403	0.0209413	0.199284	-3.53134	2.28332	1.76195	1.46044	2.3982	2.42643	2.23061	1.83523	2.35175
ENSMUSG00000113346	Eprn	13	-1	73492651	73495525	1.91975	-1.05503	2.28076	0.0346176	0.256008	-3.53167	-1.92259	-1.75678	-1.87743	0.361856	0.35285	-0.509236	-1.85227	0.0684899
ENSMUSG00000099210	Mir7051	7	1	43106921	43106993	0.748028	0.179819	2.35617	0.0296766	0.237457	-3.53193	-0.427821	0.215205	0.0819237	1.087	0.654506	0.338761	-0.0435642	0.693421
ENSMUSG00000018001	Cyth3	5	1	143608202	143696005	-0.53495	5.56969	-2.75289	0.0128724	0.155934	-3.53404	5.96505	5.95376	5.95053	5.41869	5.49929	5.34576	5.95645	5.42124
ENSMUSG00000007987	Ift22	5	1	136937004	136944258	-0.417602	2.94473	-2.63417	0.0165935	0.178657	-3.53411	3.18404	3.24668	3.44048	2.77505	3.07124	2.7598	3.2904	2.8687
ENSMUSG00000079499	6530402F18Rik	2	-1	29135119	29143018	-0.481728	2.8948	-2.63149	0.0166882	0.17907	-3.53449	3.32879	3.34691	3.2241	2.69551	2.87495	2.9076	3.29993	2.82602
ENSMUSG00000021091	Serpina3n	12	1	104372988	104380588	-1.86118	4.90672	-2.73422	0.0133995	0.158114	-3.53506	5.81212	6.85254	6.21767	4.22895	4.6731	4.38413	6.29411	4.42872
ENSMUSG00000006134	Crkl	16	1	17269851	17305298	-0.242183	5.0514	-2.76661	0.0124976	0.153884	-3.53584	5.24825	5.13617	5.22294	4.9283	4.9053	5.04781	5.20245	4.96047
ENSMUSG00000028467	Gba2	4	-1	43566928	43578873	0.388345	4.52933	2.75812	0.0127282	0.154961	-3.53985	4.39112	4.29934	4.55069	4.85698	4.76736	4.77024	4.41372	4.79819
ENSMUSG00000028708	Mknk1	4	1	115696395	115736447	0.312731	4.59602	2.7585	0.0127178	0.154961	-3.54028	4.6024	4.547	4.22177	4.7086	4.69972	4.91703	4.45706	4.77512
ENSMUSG00000040123	Zmym5	14	-1	57028042	57049173	0.309672	5.29924	2.76391	0.0125705	0.154207	-3.54258	5.07434	5.06536	4.89955	5.46739	5.24513	5.25736	5.01308	5.32329
ENSMUSG00000032422	Snx14	9	-1	88258800	88321011	-0.314384	4.88743	-2.76114	0.0126459	0.15466	-3.54275	4.95449	4.87258	5.18266	4.50036	4.74836	4.81989	5.00324	4.68954
ENSMUSG00000097960	A330074K22Rik	8	-1	120931173	120954969	-1.08	-0.914961	-2.30224	0.0331381	0.250884	-3.54455	-0.337623	0.324139	0.835284	-0.608998	-1.16652	-0.760775	0.273933	-0.845432
ENSMUSG00000084514	Mir1893	18	-1	6490564	6490646	-0.564337	1.18372	-2.42836	0.025569	0.220117	-3.54686	1.43816	1.66172	1.5225	0.813235	1.23037	0.912997	1.54079	0.985533
ENSMUSG00000019528	Gyg1	3	-1	20176248	20209481	-0.717411	7.1514	-2.61815	0.0171676	0.181562	-3.54731	7.72863	7.72347	8.21018	7.12625	7.29482	7.12797	7.88742	7.18301
ENSMUSG00000018796	Acsl1	8	1	46924074	46989088	0.723303	9.65368	2.47737	0.0230899	0.209762	-3.54853	9.35126	9.18037	8.90274	9.77276	9.99322	9.80278	9.14479	9.85626
ENSMUSG00000049858	Suox	10	-1	128505763	128509942	0.439529	4.51983	2.74517	0.0130878	0.156966	-3.54889	4.24916	4.0916	4.19343	4.66153	4.60431	4.58331	4.17806	4.61638
ENSMUSG00000021009	Ptpn21	12	-1	98643000	98703664	-0.453798	5.01184	-2.75682	0.0127638	0.15516	-3.55103	5.38036	5.31839	5.60996	4.87772	5.01006	5.06729	5.43624	4.98502
ENSMUSG00000031146	Plp2	X	-1	7534180	7537629	-0.570834	4.912	-2.75577	0.0127927	0.155393	-3.55222	5.08048	5.29683	5.77839	4.69989	4.85288	4.90355	5.38524	4.81877
ENSMUSG00000005950	P2rx5	11	1	73051247	73063511	-0.655852	4.28596	-2.74607	0.0130623	0.156777	-3.55313	4.96782	4.66302	5.17302	4.54319	4.29945	3.9839	4.93462	4.27551
ENSMUSG00000001569	Nom1	5	1	29639662	29662841	-0.257019	4.45898	-2.74979	0.0129584	0.15638	-3.55428	4.64727	4.70643	4.81528	4.3928	4.41241	4.59006	4.72299	4.46509
ENSMUSG00000031995	St14	9	-1	31000698	31043149	-3.73108	-0.676426	-2.28416	0.0343797	0.255304	-3.55501	1.35945	2.26388	2.63212	-1.34596	-2.26606	-1.45265	2.08515	-1.68823
ENSMUSG00000054893	Zfp667	7	1	6289578	6310882	0.492826	1.88483	2.48354	0.0227944	0.207966	-3.55557	1.89411	1.59806	1.25642	1.80243	2.22121	2.28154	1.58286	2.10172
ENSMUSG00000043909	Trp53bp1	2	-1	121023762	121101888	-0.312732	5.09572	-2.75531	0.0128054	0.15543	-3.55754	5.25189	5.22314	5.40488	4.85959	4.97507	5.11018	5.2933	4.98161
ENSMUSG00000053746	Ptrh1	2	1	32665798	32667609	-0.551728	0.924481	-2.43148	0.0254039	0.219685	-3.55774	1.58377	1.38827	1.98606	1.34706	0.707945	1.15069	1.6527	1.06856
ENSMUSG00000019952	Poc1b	10	1	98942898	99033936	0.441089	2.78737	2.56493	0.0192142	0.191743	-3.55955	2.29746	2.23627	2.5451	2.98077	2.95449	2.42434	2.35961	2.78653
ENSMUSG00000063019	Manbal	2	1	157209514	157238683	-0.313619	3.55882	-2.67536	0.0151991	0.171456	-3.56008	3.66511	3.62226	3.93278	3.55128	3.22579	3.45793	3.74005	3.41167
ENSMUSG00000036632	Alg5	3	1	54642960	54658739	-0.452036	3.70433	-2.68777	0.0148016	0.168368	-3.56091	3.87773	3.95005	4.03745	3.57051	3.30596	3.61178	3.95507	3.49609
ENSMUSG00000109455	Gm44710	7	1	28078405	28091939	-0.680846	0.711274	-2.37703	0.0284306	0.232515	-3.56322	0.807807	0.95217	1.77282	0.528506	0.654506	0.20446	1.1776	0.46249
ENSMUSG00000073608	Gal3st2c	1	1	93918231	93944869	1.55647	2.23174	2.52318	0.0209786	0.199284	-3.56349	1.9126	1.46164	1.36203	3.15229	3.2166	3.07091	1.57876	3.1466
ENSMUSG00000103558	Gm38220	17	-1	71698833	71700279	-1.39189	-1.09643	-2.24768	0.0370167	0.263468	-3.56463	-0.9897	-1.36976	-0.799432	-2.93093	-2.75149	-1.69366	-1.05296	-2.45869
ENSMUSG00000041658	Rragb	X	1	151922977	151954939	0.61125	1.16506	2.40588	0.0267873	0.225661	-3.56601	0.884769	0.771598	0.785531	1.317	1.43438	1.53341	0.813966	1.42826
ENSMUSG00000037601	Nme1	11	-1	93847805	93859347	-0.55728	4.23459	-2.73018	0.0135161	0.158791	-3.56785	4.52638	4.64213	4.78711	3.98794	3.95725	4.33274	4.65187	4.09264
ENSMUSG00000021719	Rgs7bp	13	-1	105082412	105191438	0.744255	2.45526	2.53276	0.0205607	0.198069	-3.56861	2.26903	1.76195	1.91842	2.5087	2.86322	2.8299	1.98314	2.73394
ENSMUSG00000035392	Dennd1a	2	-1	37689003	38177402	0.274141	4.63833	2.74006	0.0132322	0.157293	-3.56924	4.34079	4.29934	4.4304	4.63132	4.62529	4.62991	4.35684	4.62884
ENSMUSG00000032126	Hmbs	9	-1	44247636	44255525	0.375174	4.59506	2.74344	0.0131366	0.157213	-3.56992	4.42695	4.43304	4.40591	4.68819	4.83498	4.87066	4.42197	4.79794
ENSMUSG00000022378	Cyrib	15	-1	63800946	63932327	-0.496961	4.62436	-2.74137	0.013195	0.157293	-3.57049	4.82133	4.7704	5.12382	4.18386	4.39215	4.64942	4.90518	4.40848
ENSMUSG00000074622	Mafb	2	-1	160205623	160208985	0.975891	3.75404	2.66029	0.015696	0.174613	-3.57145	3.32189	3.49988	2.26552	4.04864	4.07379	4.04412	3.0291	4.05552
ENSMUSG00000053963	Stum	1	-1	180259952	180311069	1.19966	1.82396	2.41007	0.0265565	0.224763	-3.57453	1.02737	0.732604	0.238043	2.53505	1.91527	1.18676	0.666007	1.87903
ENSMUSG00000114995	Gm49284	15	1	31622118	31624181	0.56747	2.32265	2.50486	0.0218	0.204148	-3.5778	2.08559	1.4376	2.09219	2.71869	2.36121	2.15979	1.87179	2.41323
ENSMUSG00000117905	Gm50230	19	-1	4218741	4241046	0.797019	4.71509	2.72955	0.0135344	0.158891	-3.5803	3.9556	3.8804	4.40591	4.94559	4.73555	4.91165	4.08064	4.86426
ENSMUSG00000048832	Vps37c	19	1	10666099	10691991	-0.433104	4.50953	-2.73827	0.0132832	0.157434	-3.58359	4.85519	4.91019	5.16574	4.42487	4.5614	4.64619	4.97704	4.54415
ENSMUSG00000055809	Dnaaf3	7	-1	4525932	4535452	1.37	3.26615	2.5822	0.0185261	0.18862	-3.58514	2.36618	2.55959	1.84746	3.96389	3.50779	3.4799	2.25774	3.65053
ENSMUSG00000033419	Snap91	9	-1	86647976	86762707	-1.51239	3.30245	-2.66528	0.0155298	0.173466	-3.58598	4.30973	4.51001	5.17785	3.01861	3.30596	3.12768	4.66586	3.15075
ENSMUSG00000117399	Gm19689	17	-1	83341023	83385855	1.50255	-1.34106	2.23239	0.0381764	0.267119	-3.58638	-1.92259	-3.13529	-2.72543	-0.394873	-0.549853	-2.34574	-2.59444	-1.09682
ENSMUSG00000086866	4930512H18Rik	8	1	62302040	62375868	-2.54146	-2.33298	-2.23836	0.037719	0.265759	-3.58685	-0.738161	-0.933659	-0.523797	-2.4455	-2.26606	-5.15309	-0.731872	-3.28822
ENSMUSG00000018209	Stk4	2	1	163912242	163997444	-0.412808	4.56312	-2.73178	0.0134696	0.158361	-3.58804	4.70146	4.74368	4.9764	4.29597	4.48309	4.40341	4.80718	4.39416
ENSMUSG00000038002	Cramp1	17	-1	25180200	25234762	0.270411	4.71872	2.73782	0.0132961	0.157471	-3.58845	4.51128	4.75588	4.50146	4.90323	4.88514	4.79673	4.58954	4.8617
ENSMUSG00000047649	Polr1g	7	-1	19089939	19093408	-0.544056	3.60655	-2.68417	0.0149157	0.169189	-3.58867	4.02525	3.97114	4.41821	3.72729	3.39826	3.61178	4.1382	3.57911
ENSMUSG00000034902	Pip5k1c	10	1	81128797	81155807	-0.32883	5.46374	-2.73219	0.0134577	0.158337	-3.58906	5.7008	5.76134	5.69495	5.26973	5.55321	5.34376	5.71903	5.3889
ENSMUSG00000070425	Xntrpc	7	1	101714920	101746071	0.365235	3.34	2.62451	0.0169375	0.180299	-3.58958	2.96228	3.02256	3.13752	3.56413	3.33173	3.29399	3.04078	3.39662
ENSMUSG00000029304	Spp1	5	1	104582984	104588916	-4.09552	0.722451	-2.27998	0.0346728	0.256136	-3.59114	1.67326	2.8328	3.75677	-2.08293	-1.16652	-0.905165	2.75428	-1.38487
ENSMUSG00000117859	Gm32492	19	1	56657550	56670279	1.97088	-1.21542	2.23265	0.0381558	0.267119	-3.59119	-1.29455	-3.13529	-2.24	-0.729292	0.284137	-0.295111	-2.22328	-0.246755
ENSMUSG00000106631	Gm42669	5	1	107655487	107728462	-1.14083	-0.585639	-2.24806	0.0369878	0.263379	-3.59141	-0.252735	-0.171818	-0.292472	-2.4455	-0.985952	-0.62953	-0.239008	-1.35366
ENSMUSG00000032122	Slc37a2	9	-1	37138881	37167034	1.0055	2.55277	2.48799	0.0225833	0.207593	-3.59185	1.73692	1.97741	1.01873	2.63589	2.70137	2.52639	1.57769	2.62122
ENSMUSG00000030309	Caprin2	6	-1	148743990	148797735	0.38436	2.83489	2.56707	0.0191273	0.191237	-3.59265	2.63479	2.63554	2.35352	3.18594	2.8514	2.7598	2.54128	2.93238
ENSMUSG00000024118	Tedc2	17	-1	24434028	24439825	0.728122	1.64766	2.43501	0.0252183	0.218761	-3.59457	1.18784	1.17214	1.32768	2.06003	2.02462	1.76577	1.22922	1.95014
ENSMUSG00000112008	Gm47218	12	-1	76987249	76988567	0.77523	0.582705	2.31884	0.0320345	0.246291	-3.59537	0.0442472	-0.503024	0.310193	0.813235	0.541295	0.729551	-0.0495281	0.694694
ENSMUSG00000020170	Frs2	10	-1	116905332	116984439	0.257331	4.98897	2.73614	0.0133442	0.157751	-3.59683	4.66101	4.73877	4.7997	5.04291	5.0338	4.89267	4.73316	4.98979
ENSMUSG00000032579	Hemk1	9	-1	107204283	107215549	0.593155	3.96693	2.68961	0.0147434	0.168069	-3.60013	3.81028	3.50568	3.64961	4.33023	4.2372	4.17109	3.65519	4.24617
ENSMUSG00000012819	Cdh23	10	-1	60138527	60532269	0.905327	2.9303	2.60464	0.0176665	0.184384	-3.60029	3.13762	2.65652	2.24726	3.98794	3.42244	3.39765	2.68047	3.60268
ENSMUSG00000110605	Gm32856	8	1	129990061	130009325	-0.925604	-1.3921	-2.22845	0.03848	0.267605	-3.60287	-0.337623	-0.327937	-1.58793	-1.79342	-1.37297	-1.69366	-0.751163	-1.62002
ENSMUSG00000031652	N4bp1	8	-1	87534788	87611886	0.291499	4.93655	2.7331	0.0134315	0.158144	-3.60308	4.73303	4.82471	4.61264	5.0151	5.02593	5.00804	4.72346	5.01636
ENSMUSG00000044566	Cage1	13	-1	38190028	38221045	-0.939946	-0.146282	-2.27334	0.0351425	0.257989	-3.60324	-0.0966153	0.425423	0.50723	-1.00493	-0.215434	-0.760775	0.278679	-0.660378
ENSMUSG00000052675	Zfp112	7	1	23811739	23827377	0.516225	2.09548	2.47479	0.0232148	0.210267	-3.60903	1.81765	1.5762	1.91842	2.38377	2.23947	2.19564	1.77076	2.27296
ENSMUSG00000024122	Pdpk1	17	-1	24292654	24369898	-0.319515	5.58282	-2.721	0.0137848	0.161126	-3.60994	5.57291	5.74061	5.91626	5.29885	5.41543	5.56715	5.74326	5.42715
ENSMUSG00000039018	Mtg1	7	1	139717477	139730699	0.531233	4.37479	2.71568	0.0139431	0.162741	-3.61132	4.32707	4.08774	4.11503	4.76535	4.72587	4.63644	4.17661	4.70922
ENSMUSG00000032399	Rpl4	9	1	64080657	64085948	-0.297268	8.84182	-2.48347	0.0227977	0.207966	-3.61288	8.95748	9.0163	9.17551	8.80725	8.74487	8.72314	9.04976	8.75842
ENSMUSG00000029777	Gars1	6	1	55014992	55056485	-0.254628	5.86048	-2.70557	0.0142484	0.164752	-3.61332	6.01726	5.91401	6.19284	5.73512	5.81609	5.82347	6.04137	5.79156
ENSMUSG00000109118	Gm32031	7	1	46657831	46659327	-0.964921	-0.691231	-2.23249	0.0381687	0.267119	-3.61393	-0.62713	-0.247767	-0.189378	-1.55241	-1.16652	-1.2462	-0.354759	-1.32171
ENSMUSG00000027412	Lpin3	2	1	160722590	160747922	-0.519957	2.9038	-2.62512	0.0169156	0.180299	-3.61461	3.71338	3.53996	3.67032	3.08254	3.18868	3.09008	3.64122	3.12043
ENSMUSG00000027475	Kif3b	2	1	153133333	153175310	-0.360043	4.28369	-2.70768	0.0141843	0.164588	-3.61581	4.42373	4.41776	4.74543	4.05776	4.17688	4.26265	4.52897	4.16576
ENSMUSG00000051279	Gdf6	4	1	9844372	9862345	-2.79283	0.33571	-2.34283	0.0305004	0.241174	-3.61799	2.79291	2.45567	2.70083	-0.394873	-0.318527	0.273172	2.6498	-0.146743
ENSMUSG00000061353	Cxcl12	6	1	117145496	117158328	0.705293	7.35414	2.59006	0.0182207	0.186828	-3.62191	7.26612	7.08024	6.88153	7.62309	7.80483	7.88463	7.07596	7.77085
ENSMUSG00000003809	Gcdh	8	-1	85613022	85620550	0.674996	5.90995	2.70606	0.0142335	0.164752	-3.62527	5.51658	5.29683	5.42939	6.35401	5.99604	5.92839	5.41427	6.09281
ENSMUSG00000107605	Gm44117	6	-1	90436693	90438450	1.29194	-0.579059	2.21593	0.0394619	0.271397	-3.63233	-1.47513	-2.2873	-0.959896	0.301735	-0.549853	-0.760775	-1.57411	-0.336298
ENSMUSG00000022674	Ube2v2	16	-1	15369941	15413637	-0.440979	2.45188	-2.51404	0.0213849	0.201703	-3.63347	2.75241	2.78595	2.57469	2.26285	2.22121	2.33072	2.70435	2.27159
ENSMUSG00000030704	Rab6a	7	1	100256617	100290475	-0.297736	6.43909	-2.65405	0.0159059	0.175405	-3.63413	6.62185	6.7713	6.69874	6.39685	6.473	6.32517	6.69729	6.39834
ENSMUSG00000037095	Lrg1	17	-1	56426678	56429001	0.834552	4.82876	2.69712	0.0145085	0.166512	-3.63452	3.89643	3.93295	4.03745	5.09255	4.75789	4.5069	3.95561	4.78578
ENSMUSG00000087484	2900089D17Rik	5	-1	144178500	144192996	-0.677827	1.64384	-2.40996	0.0265625	0.224763	-3.63516	1.93087	1.89151	1.94133	1.12219	0.707945	1.88033	1.92123	1.23682
ENSMUSG00000115276	9930017N22Rik	15	1	34127090	34130834	-0.817975	-0.671092	-2.23657	0.0378555	0.265994	-3.63558	-0.0244655	-0.0996685	-0.093163	-0.608998	-0.825487	-1.2462	-0.0724323	-0.893562
ENSMUSG00000005417	Mprip	11	1	59552131	59671686	-0.253347	7.48002	-2.57812	0.0186865	0.18911	-3.63587	7.5778	7.64918	7.6244	7.3101	7.2706	7.51158	7.61713	7.36409
ENSMUSG00000102692	Dchs2	3	1	83035255	83264516	-1.84261	-0.743202	-2.21306	0.0396899	0.271816	-3.63687	0.54872	0.565147	-0.959896	-2.93093	-1.90349	-0.295111	0.0513235	-1.70984
ENSMUSG00000117919	Gm41717	18	1	44448719	44462339	0.979009	1.20658	2.3519	0.0299382	0.238366	-3.63754	0.957832	0.565147	-0.00296521	1.92705	1.36953	1.22195	0.506672	1.50618
ENSMUSG00000020018	Snrpf	10	-1	93418891	93425568	0.420501	3.90473	2.67173	0.0153174	0.172048	-3.63882	3.89178	3.63818	3.69073	4.1069	4.104	4.27527	3.74023	4.16206
ENSMUSG00000078349	AW011738	4	1	156287727	156295020	-0.936578	3.71707	-2.67765	0.0151252	0.171083	-3.63901	4.78415	4.23452	5.01738	3.5895	3.58836	4.03426	4.67868	3.73737
ENSMUSG00000096956	Snhg18	15	-1	32240711	32244848	-1.02228	3.05832	-2.56634	0.019157	0.191415	-3.63959	3.37621	3.49988	3.80126	2.30939	2.99805	2.29812	3.55912	2.53518
ENSMUSG00000054074	Skida1	2	-1	18045487	18053862	0.662835	1.60954	2.4108	0.026516	0.224763	-3.64081	1.62921	1.25703	0.883378	2.04177	1.96001	1.81269	1.25654	1.93816
ENSMUSG00000070372	Capza1	3	-1	104730095	104771821	-0.433198	4.77435	-2.70954	0.0141276	0.164062	-3.64085	4.95002	4.96169	4.96806	4.42487	4.55412	4.60346	4.95992	4.52748
ENSMUSG00000053390	Zfp952	17	1	33212103	33224431	0.330589	3.06897	2.57211	0.018925	0.19018	-3.64142	2.8323	2.81424	2.84138	3.3132	3.10151	3.05148	2.82931	3.1554
ENSMUSG00000059772	Slx1b	7	-1	126288640	126294956	0.545395	2.8482	2.53614	0.020415	0.197968	-3.64199	2.62361	2.31757	2.33634	3.11783	3.02987	2.77172	2.42584	2.97314
ENSMUSG00000086015	4833417C18Rik	11	1	95749664	95751870	1.2418	-1.33965	2.19182	0.0414172	0.27773	-3.64285	-1.68158	-3.13529	-2.24	-1.55241	-0.318527	-1.45265	-2.35229	-1.10786
ENSMUSG00000030718	Ppme1	7	-1	99975944	100021514	-0.426695	5.37005	-2.70576	0.0142427	0.164752	-3.64527	5.41969	5.68297	5.95194	5.18698	5.26755	5.33575	5.68487	5.26343
ENSMUSG00000028245	Nsmaf	4	-1	6396207	6454271	0.407054	5.90525	2.69394	0.0146076	0.167462	-3.64633	5.69947	5.61759	5.55719	6.16553	6.05393	5.8755	5.62475	6.03165
ENSMUSG00000028427	Aqp7	4	-1	41033074	41048139	1.23899	3.95881	2.59266	0.0181205	0.186446	-3.64788	3.24369	2.6976	2.09219	3.77229	4.03249	4.0588	2.67783	3.95453
ENSMUSG00002076083	Klhl17	4	-1	156313792	156319314	0.36854	4.06528	2.66612	0.0155018	0.173394	-3.64844	3.74984	3.8397	3.66345	4.13301	4.1238	4.11603	3.75099	4.12428
ENSMUSG00000112280	A830082N09Rik	10	-1	33863212	33871051	-0.68627	-0.554096	-2.24017	0.0375821	0.265265	-3.649	-0.337623	0.2707	0.238043	-0.20846	-0.825487	-0.905165	0.0570398	-0.646371
ENSMUSG00000009293	Ube2g2	10	1	77458109	77481827	-0.51124	5.94331	-2.67034	0.0153628	0.172382	-3.64934	6.24597	6.30558	6.74584	5.90512	5.9607	5.93503	6.43246	5.93362
ENSMUSG00000045867	Cradd	10	-1	95010608	95159995	0.41127	3.10756	2.59002	0.0182219	0.186828	-3.65115	3.12974	2.93938	2.88928	3.49869	3.50779	3.20005	2.98613	3.40218
ENSMUSG00000033769	Exoc6b	6	-1	84595469	85046495	-0.276932	4.64515	-2.70559	0.0142477	0.164752	-3.6529	4.73042	4.9189	5.08578	4.59107	4.64597	4.66549	4.9117	4.63418
ENSMUSG00000098022	Zfp82	7	-1	29753914	29772325	0.479492	1.17375	2.35805	0.0295624	0.237062	-3.65305	0.76773	1.14269	0.734	1.71293	1.19337	1.18676	0.881474	1.36435
ENSMUSG00000068699	Flnc	6	1	29433255	29461882	-1.0662	8.73521	-2.42913	0.025528	0.219997	-3.65377	9.61406	9.8952	10.0981	8.39764	8.93072	9.08718	9.86913	8.80518
ENSMUSG00000095098	Ccdc85b	19	-1	5503208	5507922	0.518186	4.45427	2.69856	0.0144639	0.166289	-3.65476	4.44929	4.25874	4.16453	4.6675	4.79541	4.9749	4.29085	4.8126
ENSMUSG00000044951	Mylk4	13	-1	32884810	32967937	1.38718	7.38799	2.56599	0.0191712	0.191438	-3.65765	7.18046	6.65945	6.4309	8.14388	8.53149	7.7078	6.75694	8.12772
ENSMUSG00000022103	Gfra2	14	1	71127560	71217278	1.75315	0.760903	2.25396	0.0365497	0.262581	-3.66135	0.450872	-1.55033	-1.14047	1.25494	0.654506	1.11369	-0.746642	1.00771
ENSMUSG00000098569	Mir7020	4	1	139371353	139371422	1.757	-0.722381	2.18115	0.0423106	0.280285	-3.66201	-1.29455	-0.702333	-5.04736	-0.20846	0.35285	-1.45265	-2.34808	-0.436088
ENSMUSG00000103715	4933431K14Rik	9	1	85631131	85632482	0.799006	0.250715	2.27517	0.0350128	0.257747	-3.66326	0.64035	-0.59924	-0.403503	0.677883	0.759475	0.628267	-0.120797	0.688542
ENSMUSG00000022295	Atp6v1c1	15	1	38662177	38692690	-0.325778	5.51238	-2.69328	0.0146282	0.167579	-3.66362	5.6327	5.69949	5.99087	5.42751	5.45504	5.47899	5.77436	5.45385
ENSMUSG00000035773	Kiss1r	10	1	79752805	79758107	1.17901	-0.924183	2.18861	0.0416842	0.278665	-3.66386	-1.92259	-1.0649	-2.24	-0.298658	-0.681097	-0.62953	-1.7425	-0.536428
ENSMUSG00000041577	Prelp	1	-1	133838042	133849152	-1.04892	5.96602	-2.64516	0.01621	0.176094	-3.66421	6.98512	7.19809	6.46192	5.60746	5.83272	5.9922	6.88171	5.81079
ENSMUSG00000019945	Cabcoco1	10	-1	68266783	68377726	1.44278	3.22029	2.53164	0.020609	0.198178	-3.66448	2.39277	2.1794	1.89516	3.72729	3.60958	3.50154	2.15578	3.6128
ENSMUSG00002074854	Gm55371	14	-1	45698820	45699102	1.21293	-0.695729	2.22136	0.0390334	0.269486	-3.66585	-1.13409	-1.0649	-0.799432	0.813235	-0.318527	0.056361	-0.999475	0.18369
ENSMUSG00000117037	Gm50433	17	1	21750542	21751047	1.14268	-1.23741	2.18219	0.0422227	0.279984	-3.66671	-3.06009	-0.702333	-1.87743	-0.860537	-0.215434	-1.06563	-1.87995	-0.713867
ENSMUSG00000032594	Ip6k1	9	1	107879700	107925981	0.286171	5.96442	2.6813	0.0150076	0.169872	-3.6676	5.72977	5.87984	5.60459	6.10305	6.07443	5.88514	5.73807	6.02087
ENSMUSG00000061244	Exoc5	14	-1	49241547	49304110	-0.316505	4.75754	-2.69768	0.0144911	0.166483	-3.66864	4.83352	5.00324	4.99293	4.63741	4.54681	4.69397	4.94323	4.62606
ENSMUSG00000035049	Rrp12	19	-1	41851290	41884612	-1.0224	4.76277	-2.68681	0.0148321	0.168477	-3.6697	5.73238	5.86752	6.19641	4.3892	5.04682	5.3196	5.9321	4.91854
ENSMUSG00000025555	Farp1	14	1	121272612	121521156	-0.498421	3.7814	-2.63655	0.0165097	0.178351	-3.66995	3.89178	4.16666	3.99976	3.40892	3.42244	3.73869	4.0194	3.52335
ENSMUSG00000020412	Ascc2	11	1	4587747	4635699	-0.300818	4.95287	-2.69992	0.0144219	0.166005	-3.67001	5.10281	5.16757	5.36944	4.87772	4.97779	4.88445	5.21327	4.91332
ENSMUSG00000112800	Gm40604	10	-1	15573744	15635760	3.07669	-0.935987	2.17349	0.0429625	0.281607	-3.67162	-1.47513	-5.45722	-3.4624	0.724426	-0.318527	-1.69366	-3.46491	-0.429254
ENSMUSG00000003166	Dgcr2	16	-1	17657346	17716426	0.311782	5.71474	2.69109	0.014697	0.167959	-3.67224	5.49833	5.53217	5.28691	5.75207	5.67058	5.8249	5.43914	5.74918
ENSMUSG00000020656	Grhl1	12	1	24622282	24667390	-1.53489	0.299453	-2.25672	0.0363463	0.261662	-3.67392	0.500626	0.985723	1.79813	0.173411	-1.16652	-0.509236	1.09483	-0.500783
ENSMUSG00000015312	Gadd45b	10	1	80765907	80768038	-1.01433	3.13167	-2.50185	0.0219378	0.204388	-3.67396	3.1764	3.13897	3.1474	2.38377	1.8691	2.14153	3.15426	2.13147
ENSMUSG00000118559	A930007A09Rik	16	1	13572430	13576401	-1.46531	-0.487105	-2.18453	0.0420251	0.279499	-3.67434	-0.738161	-0.0996685	0.162094	-0.729292	-1.61398	-2.83116	-0.225245	-1.72481
ENSMUSG00000086058	Unc45bos	11	-1	82815729	82824208	0.79182	-0.106607	2.25169	0.0367178	0.262643	-3.67505	0.172571	-0.503024	-0.655042	0.419571	0.759475	0.273172	-0.328498	0.484073
ENSMUSG00000000093	Tbx2	11	1	85723377	85732774	0.619659	2.82402	2.52331	0.0209727	0.199284	-3.67514	2.61234	2.38198	2.28356	2.78606	3.1409	3.25205	2.42596	3.05967
ENSMUSG00000007891	Ctsd	7	-1	141929648	141941775	-0.556609	10.1036	-2.35731	0.0296076	0.237132	-3.67521	10.4948	10.5336	10.8197	10.0196	10.1086	10.0695	10.616	10.0659
ENSMUSG00000019794	Katna1	10	1	7601764	7638914	-0.283029	3.79833	-2.63448	0.0165822	0.178656	-3.67669	3.86828	4.00835	3.80751	3.61442	3.6579	3.57823	3.89471	3.61685
ENSMUSG00000046603	Tcaim	9	1	122634604	122665399	0.865323	5.47676	2.69204	0.014667	0.167785	-3.67686	4.96339	4.8477	4.75838	5.76047	5.83723	5.56886	4.85649	5.72219
ENSMUSG00000020648	Dus4l	12	-1	31690049	31704825	0.607048	2.38469	2.47861	0.0230302	0.209456	-3.67857	2.24003	1.94366	2.05067	2.81861	2.54864	2.67346	2.07812	2.68023
ENSMUSG00000050565	Tor1aip2	1	1	155911149	155944607	-0.295951	6.08503	-2.65575	0.0158484	0.175405	-3.67858	6.29085	6.30889	6.45895	5.92394	6.08835	6.16714	6.3529	6.05981
ENSMUSG00000040187	Bmal2	6	1	146697553	146735027	0.454774	1.9628	2.42417	0.0257918	0.221304	-3.67899	1.93087	1.4376	1.66689	2.18177	2.20271	2.00678	1.67845	2.13042
ENSMUSG00000002769	Gnmt	17	-1	47036590	47040094	1.41339	0.762853	2.25361	0.0365753	0.262588	-3.67995	-0.0966153	-1.0649	-0.292472	1.087	0.903865	0.729551	-0.484663	0.906804
ENSMUSG00000100147	1700047M11Rik	1	1	182115506	182130890	1.82547	-0.932314	2.16388	0.0437936	0.283628	-3.68122	-3.06009	-3.13529	-1.58793	-0.123571	-0.681097	-1.69366	-2.59444	-0.832776
ENSMUSG00000035248	Tut7	13	-1	59919375	59970961	-0.233669	5.81151	-2.67218	0.0153028	0.172005	-3.68361	6.00546	5.95482	6.04738	5.7785	5.72181	5.81197	6.00255	5.77076
ENSMUSG00000013275	Slc41a1	1	1	131755231	131776603	0.5351	6.31715	2.65014	0.0160388	0.175626	-3.68369	5.9979	5.99656	5.96596	6.54034	6.55913	6.46392	5.98681	6.52113
ENSMUSG00000092596	Gm20490	2	-1	172864296	172864749	1.24259	-0.531726	2.20743	0.0401408	0.27292	-3.68371	-0.9897	-1.0649	-1.14047	0.419571	-0.0290205	0.13231	-1.06502	0.174287
ENSMUSG00000020205	Phlda1	10	1	111342147	111344506	-0.791378	3.65921	-2.65816	0.0157673	0.175266	-3.68529	4.16295	4.76074	4.89369	3.18594	3.83648	4.43375	4.60579	3.81872
ENSMUSG00000031851	Ntpcr	8	1	126456702	126474974	0.291556	3.53152	2.60636	0.0176023	0.184113	-3.68673	3.40262	3.3725	3.29694	3.64499	3.60254	3.70799	3.35735	3.65184
ENSMUSG00000074884	Serf2	2	1	121279676	121288794	-0.475029	7.68039	-2.5169	0.0212571	0.20105	-3.68687	8.0517	8.02041	8.39442	7.62883	7.68918	7.75399	8.15551	7.69066
ENSMUSG00000011267	Zfp296	7	1	19311212	19314581	-0.894828	-1.00029	-2.17589	0.0427569	0.280934	-3.68706	-1.13409	-0.171818	-0.523797	-1.16539	-1.37297	-1.98317	-0.609902	-1.50718
ENSMUSG00000087644	Gm14703	X	-1	7517345	7523497	0.711553	0.129379	2.25296	0.0366234	0.262643	-3.68894	-0.0966153	0.0973683	-0.523797	0.769514	0.857323	0.056361	-0.174348	0.561066
ENSMUSG00000027374	Mrps5	2	1	127429142	127448749	0.353851	5.22699	2.69089	0.0147031	0.167959	-3.68973	5.05157	4.89482	5.03612	5.38468	5.27863	5.38121	4.99417	5.34817
ENSMUSG00000075324	Fign	2	-1	63801851	63928382	0.749008	3.06394	2.52642	0.0208363	0.199116	-3.69013	2.26903	2.5484	2.60369	3.37285	3.22579	3.04166	2.47371	3.21344
ENSMUSG00000045302	Preb	5	-1	31108197	31117705	0.216063	5.58656	2.68278	0.0149604	0.169457	-3.69017	5.53012	5.50351	5.39247	5.70352	5.71367	5.65346	5.47537	5.69022
ENSMUSG00000063550	Nup98	7	-1	101768605	101859383	-0.273679	5.16096	-2.68925	0.0147548	0.168069	-3.69162	5.21324	5.18934	5.28915	4.88286	4.99402	4.99538	5.23058	4.95742
ENSMUSG00000086784	Isoc2a	7	1	4880152	4899972	0.515177	5.44776	2.68893	0.0147649	0.168069	-3.69174	5.10281	4.86583	4.85502	5.55208	5.38499	5.43469	4.94122	5.45725
ENSMUSG00000096948	Gm4221	18	1	55123334	55212486	-1.68978	-1.23488	-2.15726	0.0443742	0.28556	-3.69261	-1.47513	-0.933659	0.50723	-2.4455	-2.75149	-1.98317	-0.633852	-2.39338
ENSMUSG00000060600	Eno3	11	1	70548028	70553339	1.33107	9.83228	2.38498	0.0279689	0.231042	-3.69741	9.02146	9.15305	8.79155	10.4832	10.1262	10.3321	8.98869	10.3138
ENSMUSG00000081723	Gm15931	7	1	4277188	4285644	1.29566	-0.0845039	2.21292	0.0397013	0.271816	-3.69768	-0.0244655	0.0346326	-2.72543	-0.0434008	0.809228	0.777645	-0.905088	0.514491
ENSMUSG00000020831	0610010K14Rik	11	-1	70126032	70128740	0.284817	3.47076	2.59002	0.0182223	0.186828	-3.69908	3.50368	3.18302	3.10746	3.56413	3.43834	3.66389	3.26472	3.55545
ENSMUSG00000111390	Gm48796	9	1	27009847	27013639	1.03054	-0.114222	2.21083	0.0398678	0.271982	-3.69931	-0.524037	-1.36976	-0.403503	0.361856	0.654506	-0.295111	-0.765766	0.240417
ENSMUSG00000002660	Clpp	17	1	57297305	57303188	0.43623	5.24078	2.6846	0.0149022	0.169155	-3.69997	5.12875	5.05749	4.9399	5.4415	5.46089	5.53253	5.04205	5.47831
ENSMUSG00000022340	Sybu	15	-1	44535252	44651459	1.03055	2.59494	2.47346	0.0232792	0.210314	-3.70035	2.22531	2.22226	1.39558	3.09144	2.97643	2.97103	1.94772	3.01297
ENSMUSG00000004951	Hspb1	5	1	135916773	135918417	-0.866638	6.6704	-2.56355	0.0192701	0.191832	-3.70049	7.21207	7.65766	8.08047	6.30987	6.91704	7.15667	7.65007	6.79453
ENSMUSG00000113585	Gm19605	12	-1	110440945	110452649	0.633856	1.89862	2.37437	0.0285867	0.23318	-3.70092	1.18784	0.917819	1.66689	1.86609	1.84545	1.88033	1.25751	1.86396
ENSMUSG00000019139	Isyna1	8	1	71047023	71049940	0.763437	3.9325	2.58732	0.0183265	0.187515	-3.70095	2.97993	3.2741	2.87745	3.83726	3.92376	3.70178	3.04383	3.82093
ENSMUSG00000120513	Gm35268	19	1	27290299	27299593	1.98906	0.322288	2.22481	0.0387629	0.268309	-3.70186	0.726507	-0.702333	-2.72543	1.80243	1.1554	0.574828	-0.900419	1.17755
ENSMUSG00000017774	Myo1c	11	1	75541330	75564736	-0.436882	7.34176	-2.54626	0.019985	0.196443	-3.70304	7.42352	7.6211	7.94434	7.09726	7.3019	7.30864	7.66299	7.23593
ENSMUSG00000013483	Card14	11	1	119198594	119236201	1.68999	-1.70166	2.14778	0.045219	0.287996	-3.70419	-2.57466	-1.55033	-3.4624	-0.608998	-0.681097	-1.06563	-2.52913	-0.785242
ENSMUSG00000004043	Stat5a	11	1	100750177	100775995	0.565407	4.62522	2.66494	0.0155411	0.173473	-3.70634	4.3645	4.00016	3.91554	4.58792	4.76106	4.64619	4.0934	4.66506
ENSMUSG00000014349	Ube2z	11	-1	95938258	95956214	-0.248322	5.70887	-2.66222	0.0156314	0.174118	-3.70759	5.84259	6.01699	6.04606	5.73938	5.77443	5.65185	5.96855	5.72188
ENSMUSG00000074398	Gm15441	3	-1	96463071	96474117	-1.0883	-0.25365	-2.17653	0.0427023	0.280934	-3.71248	-0.62713	0.0346326	0.310193	-1.16539	-0.985952	-1.45265	-0.0941016	-1.20133
ENSMUSG00000000876	Pxmp4	2	-1	154427678	154445628	0.468454	4.88231	2.6755	0.0151945	0.171456	-3.71362	4.68273	4.33882	4.55069	5.12544	4.95587	4.89267	4.52408	4.99133
ENSMUSG00000031478	Nek3	8	-1	22618299	22656451	-0.495648	1.23745	-2.35928	0.0294879	0.236983	-3.71505	1.58377	1.66172	2.02946	1.317	1.26644	1.15069	1.75831	1.24471
ENSMUSG00000120623	Gm56503	18	-1	61778949	61779750	1.08848	3.30918	2.51417	0.0213791	0.201703	-3.71783	2.53087	2.30433	2.24726	3.69259	3.39011	3.26897	2.36082	3.45056
ENSMUSG00000053110	Yap1	9	-1	7932000	8004597	-0.412037	6.45508	-2.60406	0.0176885	0.184407	-3.71893	6.73205	6.72362	7.04969	6.35955	6.46332	6.47307	6.83512	6.43198
ENSMUSG00000045284	Dcaf12l1	X	-1	43875447	43879074	0.748443	1.66538	2.36069	0.0294025	0.236791	-3.72034	1.48835	1.17214	0.835284	2.52193	1.66805	1.56115	1.16526	1.91705
ENSMUSG00000026620	Mark1	1	-1	184628986	184731767	-0.503066	3.4013	-2.57935	0.0186377	0.18911	-3.72418	3.81028	3.49406	3.88042	3.1776	3.34021	3.13693	3.72825	3.21825
ENSMUSG00000084822	Myadml2os	11	1	120538496	120547887	1.27957	-0.49281	2.17822	0.0425587	0.280825	-3.72551	-0.62713	-1.75678	-0.959896	0.238999	-0.215434	0.401497	-1.1146	0.141687
ENSMUSG00000053898	Ech1	7	1	28524642	28531672	1.09094	9.44282	2.3877	0.0278119	0.230322	-3.72633	9.065	8.93436	8.52333	10.2837	9.87837	9.6055	8.8409	9.92251
ENSMUSG00000033365	Ipo13	4	-1	117751683	117772196	0.743099	6.16116	2.63084	0.0167113	0.179088	-3.72927	5.99898	5.65457	5.74949	6.63475	6.47396	6.52771	5.80101	6.54547
ENSMUSG00000021756	Il6st	13	1	112600604	112646620	-0.400479	7.78429	-2.5054	0.0217755	0.204148	-3.72951	7.98908	7.9731	8.00741	7.45731	7.68959	7.61613	7.98986	7.58767
ENSMUSG00000065548	Mir29c	1	1	194719855	194719942	0.774954	0.648836	2.28905	0.0340394	0.254048	-3.73131	0.54872	0.565147	0.378905	1.59264	1.03511	1.18676	0.497591	1.2715
ENSMUSG00000087555	Gm13997	2	-1	120075402	120076079	1.0711	-0.478868	2.16634	0.0435793	0.283229	-3.73185	-1.29455	-1.55033	-0.655042	-0.298658	0.136039	-0.198896	-1.16664	-0.120505
ENSMUSG00000029480	Dhx37	5	-1	125490922	125511185	-0.592805	4.20313	-2.65447	0.0158917	0.175405	-3.73355	4.76646	4.66561	5.05724	4.07582	4.28633	4.34874	4.82977	4.23697
ENSMUSG00000046589	Lrrc8e	8	1	4276827	4287470	-1.13679	-0.496213	-2.18497	0.0419888	0.279499	-3.7339	-0.172564	0.565147	0.50723	-1.16539	-1.16652	-0.198896	0.299938	-0.843604
ENSMUSG00000049999	Ppp1r3d	2	-1	178052999	178056265	0.572855	3.46492	2.56747	0.0191114	0.191237	-3.7342	2.91719	3.14641	3.24266	3.9345	3.6579	3.39765	3.10209	3.66335
ENSMUSG00000046480	Scn4b	9	1	45049693	45065450	2.27488	5.07074	2.62779	0.01682	0.179655	-3.73428	5.97608	4.04859	1.66689	6.13139	6.33651	6.32213	3.89719	6.26334
ENSMUSG00000030423	Pop4	7	-1	37961420	37970847	-0.283267	3.54811	-2.59249	0.0181272	0.186446	-3.7346	3.69747	3.63289	3.9943	3.57051	3.39011	3.47262	3.77489	3.47775
ENSMUSG00000043262	Uevld	7	-1	46572964	46608275	-0.396794	3.58883	-2.58386	0.018461	0.188232	-3.73508	3.71864	3.67464	3.87448	3.15229	3.26198	3.65104	3.75592	3.3551
ENSMUSG00000038644	Pold1	7	-1	44182170	44198273	0.427164	3.57664	2.57483	0.0188166	0.189425	-3.73539	3.22901	3.19024	3.28803	3.76117	3.69807	3.51579	3.23576	3.65834
ENSMUSG00000032607	Amt	9	1	108174052	108179501	0.381308	1.99157	2.38065	0.0282194	0.23221	-3.73544	1.77785	1.46164	1.55255	1.94682	1.84545	2.14153	1.59735	1.97793
ENSMUSG00000024740	Ddb1	19	1	10582691	10607183	-0.281759	7.90293	-2.49208	0.0223913	0.207011	-3.73722	7.94539	7.92554	8.27104	7.71022	7.8299	7.78336	8.04733	7.7745
ENSMUSG00000120308	Gm56915	17	1	26052079	26053241	0.643699	1.37172	2.33082	0.0312598	0.243588	-3.73864	1.38617	0.882629	0.785531	1.90702	1.74676	1.3547	1.01811	1.66949
ENSMUSG00000032024	Clmp	9	1	40597258	40696615	-0.92657	2.70683	-2.45737	0.0240729	0.212928	-3.74085	2.86116	3.26046	2.87745	1.64196	2.06614	2.56801	2.99969	2.09204
ENSMUSG00000049739	Zfp646	7	1	127475393	127485168	0.310158	4.29366	2.64822	0.0161048	0.175626	-3.74155	4.30973	4.24148	4.06898	4.44237	4.48309	4.6397	4.20673	4.52172
ENSMUSG00000048332	Lhfpl6	3	1	52948949	53169100	-0.652813	5.71229	-2.63533	0.0165526	0.178575	-3.74168	6.33523	6.49443	6.0487	5.57608	5.52184	5.79162	6.29279	5.62985
ENSMUSG00000117841	Gm50371	18	1	35932895	35991494	-0.26963	4.32278	-2.65037	0.0160312	0.175626	-3.7419	4.59955	4.54419	4.58745	4.26875	4.33385	4.32061	4.57706	4.30774
ENSMUSG00000032690	Oas2	5	-1	120868398	120887918	0.821546	3.77651	2.60815	0.0175356	0.183765	-3.74287	4.00384	3.70517	2.63212	4.48355	4.20503	4.24565	3.44705	4.31141
ENSMUSG00000113528	Gm32699	13	1	18118848	18120871	0.864425	-0.424272	2.15862	0.0442543	0.285419	-3.7435	-0.738161	-1.20929	-1.34692	-0.0434008	-0.119218	-0.509236	-1.09812	-0.223952
ENSMUSG00000030717	Nupr1	7	-1	126222421	126230033	-2.50955	3.30572	-2.51304	0.0214295	0.201851	-3.7448	4.33737	4.95958	5.15109	2.30939	2.20271	2.3938	4.81601	2.30197
ENSMUSG00000020695	Mrc2	11	1	105183469	105241965	-0.590952	5.18061	-2.65687	0.0158106	0.175266	-3.7455	5.68205	5.85736	5.36944	4.77643	5.06742	5.27422	5.63628	5.03936
ENSMUSG00000090266	Mettl23	11	1	116734104	116745089	0.409153	4.06443	2.62428	0.0169457	0.180299	-3.74587	3.90107	3.86696	3.71086	4.52029	4.14817	4.04412	3.8263	4.23753
ENSMUSG00000041775	Mapk1ip1	7	-1	138437552	138448002	0.472719	4.71551	2.65177	0.0159835	0.175626	-3.74888	4.44929	4.17759	4.30799	5.12761	4.70958	4.51047	4.31162	4.78255
ENSMUSG00000010047	Hyal2	9	1	107445144	107449978	-0.322141	4.45223	-2.65392	0.0159103	0.175405	-3.74904	4.71206	4.75345	4.94841	4.35632	4.51717	4.57313	4.80464	4.48221
ENSMUSG00000020072	Pbld2	10	1	62860094	62894592	0.638124	0.700737	2.25635	0.0363731	0.261662	-3.74916	0.345903	0.425423	0.162094	0.975965	1.03511	0.869275	0.31114	0.960117
ENSMUSG00000022386	Trmu	15	1	85763513	85781595	0.359736	3.50471	2.55441	0.0196448	0.19448	-3.74958	3.04005	3.13897	3.26098	3.51202	3.47733	3.50869	3.14667	3.49935
ENSMUSG00000120883	Gm56552	12	1	112793262	112795540	0.875269	-0.944917	2.14057	0.0458708	0.290083	-3.74995	-1.29455	-1.20929	-1.58793	-0.123571	-0.825487	-0.509236	-1.36393	-0.486098
ENSMUSG00000025218	Poll	19	-1	45540714	45548970	0.341021	3.26806	2.55373	0.0196731	0.194534	-3.75364	3.16873	3.23975	3.07676	3.51864	3.58122	3.42811	3.16175	3.50932
ENSMUSG00000023828	Slc22a3	17	-1	12637847	12726591	1.53463	2.79169	2.39809	0.0272224	0.228112	-3.75926	2.05261	1.4376	0.680561	3.01861	2.97643	2.89676	1.39026	2.96393
ENSMUSG00000078902	Gm14443	2	-1	175008048	175017664	1.32565	-0.444455	2.12831	0.046999	0.293643	-3.76055	-1.13409	-2.64987	-1.14047	-0.123571	-0.318527	-0.62953	-1.64147	-0.35721
ENSMUSG00000053093	Myh7	14	-1	55208141	55232083	-5.31813	8.31205	-2.24171	0.0374653	0.264919	-3.76082	13.3991	12.9685	14.4099	7.15892	9.38813	8.28219	13.5925	8.27641
ENSMUSG00000050029	Rap2c	X	-1	50092789	50106895	-0.305406	4.92199	-2.65403	0.0159066	0.175405	-3.76138	5.22068	5.01547	5.15843	4.84912	4.90243	4.72802	5.13153	4.82653
ENSMUSG00000020024	Cep83	10	1	94524516	94626715	-0.517777	4.37798	-2.64498	0.016216	0.176094	-3.7621	4.8456	4.78714	5.05199	4.22895	4.40029	4.50333	4.89491	4.37752
ENSMUSG00000019943	Atp2b1	10	1	98750268	98862005	-0.317744	6.11928	-2.61721	0.0172021	0.181675	-3.76213	6.34633	6.29055	6.28412	5.93264	5.97983	6.05209	6.307	5.98819
ENSMUSG00000019763	Rmnd1	10	-1	4351915	4382388	0.539135	5.51485	2.64897	0.016079	0.175626	-3.76329	5.46426	5.13804	4.91987	5.73512	5.68398	5.71958	5.17405	5.71289
ENSMUSG00000024925	Rnaseh2c	19	1	5651901	5657047	0.342935	3.11723	2.51327	0.0214192	0.201851	-3.76465	3.06507	2.80487	2.71419	3.3132	2.99805	3.31043	2.86138	3.20723
ENSMUSG00000074824	Rslcan18	13	-1	67244677	67264327	0.751085	0.753421	2.24255	0.0374016	0.264803	-3.76491	0.726507	0.520059	-0.655042	1.01393	1.03511	0.955432	0.197175	1.00149
ENSMUSG00000029371	Cxcl5	5	1	90907219	90909483	2.10104	-0.661153	2.11913	0.0478603	0.296725	-3.76593	-2.57466	-1.36976	-2.24	-0.0434008	-0.429558	0.628267	-2.06147	0.0517694
ENSMUSG00000056413	Adap1	5	-1	139257631	139311377	-1.52306	1.80061	-2.38197	0.0281426	0.231982	-3.76759	2.71074	2.68744	3.27907	0.813235	1.07633	2.15979	2.89242	1.34979
ENSMUSG00000020721	Helz	11	1	107438756	107584652	0.26545	4.8642	2.64875	0.0160864	0.175626	-3.76975	4.7434	4.51576	4.69242	4.79563	5.01272	4.93834	4.65053	4.91557
ENSMUSG00000106870	Gm43681	5	-1	93331715	93333617	0.672914	0.500919	2.23106	0.0382784	0.267182	-3.77057	0.109836	-0.0996685	0.50723	1.01393	1.11641	0.338761	0.172466	0.823034
ENSMUSG00000042043	Tbca	13	1	94925418	94979430	-0.285386	4.62526	-2.64475	0.0162242	0.176094	-3.77225	4.80904	4.7752	5.02008	4.5942	4.48692	4.66229	4.86811	4.58114
ENSMUSG00000010830	Kdelr3	15	1	79400612	79411940	-1.1547	2.69927	-2.46474	0.0237064	0.212075	-3.77241	3.41564	3.52292	3.15721	2.11347	1.77208	2.77172	3.36526	2.21909
ENSMUSG00000025730	Rab40c	17	-1	26101088	26138701	0.407591	3.62488	2.56148	0.0193544	0.192195	-3.7745	3.24369	3.19024	3.49567	3.74996	3.76264	3.60513	3.30987	3.70591
ENSMUSG00000043085	Tmem82	4	-1	141340687	141345944	1.35569	3.66846	2.56311	0.0192878	0.191889	-3.77456	3.22901	3.17577	2.58927	4.75137	4.24173	4.13462	2.99802	4.37591
ENSMUSG00000084850	Gm12092	11	-1	29562324	29595509	-1.54575	0.359116	-2.30774	0.0327682	0.248961	-3.77542	2.11783	2.04263	2.60369	0.677883	1.19337	0.20446	2.25472	0.691905
ENSMUSG00000026853	Crat	2	-1	30290483	30305825	0.724865	8.74124	2.41051	0.0265318	0.224763	-3.77617	8.48265	8.35626	8.17981	9.10641	9.11154	8.95568	8.33957	9.05788
ENSMUSG00000109770	Gm30085	15	1	92899705	92975405	-1.17699	0.607402	-2.3345	0.0310253	0.24282	-3.77758	2.29746	2.15011	2.33634	1.12219	0.992675	1.11369	2.26131	1.07618
ENSMUSG00000042272	Sestd1	2	-1	77010684	77110936	-0.306288	5.0857	-2.6453	0.0162049	0.176094	-3.7791	5.13664	5.18934	5.4233	4.99151	4.99939	4.84267	5.24976	4.94452
ENSMUSG00000030779	Rbbp6	7	1	122564909	122601780	0.233077	5.77411	2.63277	0.0166427	0.179068	-3.77958	5.66306	5.50495	5.633	5.98376	5.80387	5.71958	5.60034	5.83574
ENSMUSG00000110772	Gm47856	10	1	43288527	43289758	0.628306	1.64697	2.32378	0.0317126	0.244986	-3.78158	1.24734	1.08194	1.25642	1.80243	1.77208	1.88033	1.19523	1.81828
ENSMUSG00000040813	Tex264	9	-1	106535945	106563126	-0.393213	4.92378	-2.64242	0.0163048	0.176612	-3.78326	5.03267	5.11926	5.42126	4.78194	4.77989	4.83417	5.19107	4.79867
ENSMUSG00000115317	Gm32618	15	1	32779002	32796155	-0.678925	0.446026	-2.20824	0.0400762	0.272766	-3.7852	0.76773	0.882629	0.444494	-0.298658	-0.318527	0.729551	0.698284	0.0374553
ENSMUSG00000032673	Prorsd1	11	-1	29461757	29465033	0.303202	3.4128	2.53993	0.0202528	0.197507	-3.78734	3.16873	3.16116	3.32333	3.51202	3.53021	3.50154	3.21774	3.51459
ENSMUSG00000043770	Gm12481	4	1	43664043	43664339	-0.530891	1.89449	-2.3951	0.0273908	0.228711	-3.79189	2.21044	2.47942	2.75354	2.14803	2.0034	1.64132	2.48113	1.93092
ENSMUSG00000022842	Ece2	16	1	20448578	20465235	-1.00854	0.470453	-2.24853	0.0369531	0.263365	-3.79293	1.60667	1.97741	0.50723	0.301735	0.418439	0.519333	1.36377	0.413169
ENSMUSG00000121018	C530020B09Rik	3	1	113423488	113424327	1.17939	-0.868636	2.11913	0.0478607	0.296725	-3.79314	-0.738161	-2.2873	-0.959896	0.173411	-0.549853	-0.198896	-1.32845	-0.191779
ENSMUSG00000085457	1110046J04Rik	13	1	34119550	34144174	-0.728726	0.164964	-2.22757	0.0385482	0.267605	-3.79554	0.450872	1.11264	1.582	0.677883	-0.429558	0.574828	1.0485	0.274384
ENSMUSG00000100550	2310039L15Rik	10	1	95172138	95202064	1.81854	1.56263	2.30569	0.0329059	0.249771	-3.79634	1.18784	1.22928	-0.523797	2.96146	2.34444	2.23061	0.631107	2.51217
ENSMUSG00000030986	Dhx32	7	-1	133322671	133384455	-0.595037	5.23941	-2.62813	0.0168078	0.179644	-3.79645	5.74404	5.57414	6.01401	5.04978	5.23833	5.27841	5.7774	5.18884
ENSMUSG00000034647	Ankrd12	17	-1	66272693	66384084	-0.325257	4.51551	-2.63172	0.0166801	0.17907	-3.79664	4.90685	4.95958	4.74217	4.75137	4.39623	4.48172	4.86953	4.5431
ENSMUSG00000001383	Zmat2	18	1	36926929	36932719	-0.275305	5.28654	-2.63218	0.0166638	0.17907	-3.79936	5.48912	5.40619	5.65741	5.23599	5.24739	5.25098	5.51757	5.24479
ENSMUSG00000008999	Bmp7	2	-1	172709805	172782114	1.02575	0.574228	2.17365	0.0429488	0.281607	-3.80091	0.172571	-0.813364	-0.655042	0.580036	0.541295	0.679798	-0.431945	0.600376
ENSMUSG00000026771	Spopl	2	-1	23396232	23462118	-0.274127	3.77686	-2.57628	0.0187592	0.189202	-3.80156	4.02949	3.88929	3.92706	3.73299	3.69807	3.59174	3.94861	3.67427
ENSMUSG00000031897	Psmb10	8	-1	106662367	106665076	-0.624959	4.89219	-2.62969	0.0167523	0.179407	-3.80193	5.55388	5.43684	5.6865	4.76535	4.96413	5.08173	5.55908	4.93707
ENSMUSG00000041560	Nop53	7	-1	15670108	15679999	0.256674	6.1996	2.59509	0.0180278	0.186446	-3.80235	6.00869	6.08823	6.10556	6.45838	6.31622	6.20501	6.06749	6.32654
ENSMUSG00000079105	C7	15	-1	5018244	5093222	1.55272	3.02394	2.4855	0.0227013	0.207593	-3.80377	3.24369	3.57345	0.162094	4.21271	4.06869	3.79819	2.32641	4.02653
ENSMUSG00000094786	Gm14403	2	1	177190008	177201264	0.470365	2.97072	2.49067	0.0224571	0.207288	-3.80401	2.84198	2.70769	2.81683	3.38739	3.35704	3.02183	2.78883	3.25542
ENSMUSG00000098917	Mir7654	8	-1	8740093	8740162	0.56789	1.18659	2.29083	0.0339162	0.2538	-3.80661	1.18784	0.985723	0.929921	1.51533	1.84545	1.47626	1.03449	1.61235
ENSMUSG00000038949	Cnst	1	1	179373935	179455043	0.493333	6.0752	2.60973	0.0174772	0.183392	-3.80688	5.6834	5.49625	5.75435	6.17812	6.02	6.22791	5.64467	6.14201
ENSMUSG00000059263	Usp47	7	1	111622711	111710868	-0.500756	7.16583	-2.49396	0.0223033	0.206578	-3.80701	7.62834	7.53519	7.85256	7.12191	7.18662	7.22926	7.67203	7.17927
ENSMUSG00000031070	Mrgprf	7	1	144854565	144863294	1.19833	1.5223	2.26501	0.0357409	0.259732	-3.80811	-0.0966153	1.4376	0.238043	1.56732	1.61309	2.08531	0.526342	1.75524
ENSMUSG00000015889	Lta4h	10	1	93289273	93320737	-0.272945	4.96811	-2.62932	0.0167651	0.179426	-3.81013	4.90915	5.11548	5.17785	4.81727	4.81989	4.74626	5.06749	4.79447
ENSMUSG00000112857	Gm35041	12	1	77019234	77068811	2.72463	-1.59913	2.06905	0.0528167	0.312879	-3.81026	-3.79706	-2.2873	-5.04736	-0.497967	-0.549853	-1.69366	-3.71057	-0.913827
ENSMUSG00000120970	Gm56877	8	-1	72043373	72044735	0.846334	0.295128	2.17827	0.0425539	0.280825	-3.81066	0.54872	-0.933659	-0.292472	0.93697	0.418439	0.461618	-0.225804	0.605675
ENSMUSG00000044030	Irf2bp1	7	1	18737969	18740702	0.299568	3.75218	2.56833	0.0190767	0.191206	-3.81134	3.63757	3.65912	3.52629	3.94436	4.00607	3.78649	3.60766	3.91231
ENSMUSG00000036896	C1qc	4	-1	136617115	136620376	0.739565	5.79036	2.6145	0.0173012	0.182158	-3.81172	5.61869	5.67785	4.69915	5.92519	6.01339	6.25471	5.3319	6.06443
ENSMUSG00000016559	H3f3b	11	-1	115912738	115918788	-0.398928	6.99422	-2.539	0.0202926	0.197547	-3.81236	6.9802	6.99425	7.1703	6.65891	6.67771	6.62786	7.04825	6.65483
ENSMUSG00000047786	Lix1	17	1	17622934	17679649	0.637486	1.40148	2.27075	0.0353276	0.258509	-3.8124	0.993022	0.95217	0.567351	1.54156	1.33598	1.58837	0.837514	1.48864
ENSMUSG00000090290	Tarbp1	8	-1	127152068	127201804	0.449384	3.14428	2.48338	0.0228018	0.207966	-3.81348	2.78289	2.79544	2.75354	3.41603	3.32319	2.93966	2.77729	3.2263
ENSMUSG00000090077	Lime1	2	1	181021871	181025421	0.340394	4.04466	2.58377	0.0184644	0.188232	-3.81393	3.73433	3.89813	3.70418	4.16711	4.04293	4.15752	3.77888	4.12252
ENSMUSG00000020941	Map3k14	11	-1	103110588	103158298	-0.524245	2.68843	-2.46251	0.0238167	0.212075	-3.81625	3.14546	2.98986	3.27005	2.3692	2.50401	2.93966	3.13513	2.60429
ENSMUSG00000026770	Il2ra	2	1	11647618	11698004	0.86047	0.86567	2.22992	0.0383669	0.267208	-3.81636	0.807807	0.425423	-0.189378	1.317	1.49644	0.912997	0.34795	1.24215
ENSMUSG00000052485	Tmem171	13	-1	98822743	98831342	-1.31667	0.512622	-2.22349	0.0388667	0.268912	-3.81705	1.24734	1.22928	2.05067	-0.497967	0.284137	0.729551	1.5091	0.171907
ENSMUSG00000044162	Tnip3	6	1	65502297	65611024	0.981294	0.922946	2.19916	0.0408121	0.275335	-3.8175	0.500626	-0.327937	-0.189378	1.317	1.1554	0.461618	-0.00556344	0.978008
ENSMUSG00000056486	Chn1	2	-1	73441004	73605690	-0.486222	4.52669	-2.62278	0.0169999	0.180381	-3.81764	4.98976	4.97009	5.3331	4.52358	4.81989	4.49616	5.09765	4.61321
ENSMUSG00000032435	Dync1li1	9	1	114517858	114553370	-0.873779	6.09561	-2.56406	0.0192493	0.191743	-3.81802	6.72356	6.65554	7.20914	5.90639	5.97711	6.13057	6.86275	6.00469
ENSMUSG00000117098	Gm49909	17	-1	71281114	71309203	-0.648752	8.78995	-2.33898	0.0307418	0.241659	-3.81858	9.71532	9.418	9.91522	8.89045	9.09298	9.14404	9.68285	9.04249
ENSMUSG00000027879	Sec22b	3	1	97808506	97830592	-0.501072	4.80024	-2.61994	0.0171028	0.181233	-3.81931	4.95226	5.03963	5.04408	4.45278	4.53206	4.54908	5.01199	4.51131
ENSMUSG00000025736	Jmjd8	17	1	26047841	26050817	0.254144	4.70478	2.61884	0.0171427	0.181537	-3.81953	4.4991	4.49843	4.39766	4.72871	4.8077	4.62663	4.46506	4.72101
ENSMUSG00000022286	Grhl2	15	1	37233280	37363813	1.81619	1.18584	2.18245	0.0422007	0.279953	-3.82014	-0.337623	-0.503024	-0.523797	1.34706	1.49644	1.2563	-0.454815	1.3666
ENSMUSG00000037351	Actr1b	1	-1	36737195	36753503	-0.435219	6.70068	-2.52628	0.0208425	0.199116	-3.82087	7.03768	7.00451	7.44875	6.6317	6.82707	6.76092	7.16365	6.7399
ENSMUSG00000111765	Gm10635	9	-1	79351319	79426584	2.24884	-0.0605105	2.10964	0.0487661	0.2998	-3.82097	0.0442472	-1.99779	-2.72543	1.48861	0.903865	-0.198896	-1.55966	0.731194
ENSMUSG00000026189	Pecr	1	-1	72298326	72323473	0.451087	3.06783	2.47414	0.0232461	0.210267	-3.82259	2.908	2.76678	2.53007	3.33586	3.1409	3.109	2.73495	3.19526
ENSMUSG00000043631	Ecm2	13	1	49658286	49686265	-0.768803	4.9749	-2.61655	0.0172262	0.181704	-3.82533	5.62291	5.80076	5.24381	4.74291	4.91385	4.68769	5.55582	4.78148
ENSMUSG00000120664	Gm56688	X	1	165293146	165293998	0.733582	1.07747	2.26192	0.0359658	0.260182	-3.82534	0.54872	1.08194	0.734	1.75837	1.30162	1.50512	0.788219	1.52171
ENSMUSG00000076444	Mir761	4	1	108874852	108874927	-0.740534	-0.0126362	-2.13541	0.0463426	0.291578	-3.8257	-0.172564	-0.0309558	0.734	-1.16539	0.0558684	-0.62953	0.176827	-0.579684
ENSMUSG00000036944	Tmem71	15	-1	66398061	66432952	-0.483474	3.32599	-2.53766	0.0203499	0.197671	-3.82856	3.6208	3.70517	4.17905	3.40892	3.46186	3.13693	3.83501	3.3359
ENSMUSG00000042734	Ttc9	12	1	81678023	81714331	-2.09275	1.28047	-2.26298	0.0358886	0.259801	-3.83116	1.77785	3.18302	2.57469	0.238999	0.418439	0.628267	2.51186	0.428568
ENSMUSG00000048502	Duxbl1	14	1	25979001	25990512	-1.76877	-1.1226	-2.07353	0.0523545	0.311286	-3.83136	-0.0244655	-0.0309558	-0.403503	-1.16539	-0.985952	-3.56813	-0.152975	-1.90649
ENSMUSG00000000708	Kat2b	17	1	53873889	53979748	-0.545121	6.6753	-2.52897	0.020725	0.19855	-3.83148	6.9692	6.92891	7.43015	6.5541	6.68689	6.49392	7.10942	6.5783
ENSMUSG00000120952	2010002M09Rik	3	1	104128143	104129397	0.745031	0.405376	2.15514	0.0445621	0.286077	-3.83562	-0.62713	-0.412826	0.238043	0.629789	0.654506	0.056361	-0.267305	0.446885
ENSMUSG00000090031	4732440D04Rik	1	-1	6234353	6285517	0.487618	2.16765	2.3703	0.0288271	0.233432	-3.8364	1.85639	2.15011	1.77282	2.56093	2.51904	2.19564	1.92644	2.4252
ENSMUSG00000096929	A330023F24Rik	1	1	194658654	194720212	0.613486	3.68734	2.547	0.0199539	0.196334	-3.83796	3.59812	3.67464	2.88928	4.28048	3.81228	3.9839	3.38735	4.02555
ENSMUSG00000053475	Tnfaip6	2	1	51928021	51946698	1.1417	0.712734	2.26019	0.0360919	0.260786	-3.83797	0.399342	1.50856	0.0819237	1.94682	1.49644	2.08531	0.663277	1.84286
ENSMUSG00000038648	Creb3l2	6	-1	37304190	37419081	-0.993903	5.80823	-2.58771	0.0183116	0.187515	-3.83825	6.14007	6.33354	6.53431	5.1576	5.48021	5.4082	6.33597	5.34867
ENSMUSG00000022016	Akap11	14	-1	78729686	78774248	-0.422189	5.57949	-2.60105	0.0178017	0.184988	-3.83837	5.76328	5.80546	6.19641	5.49114	5.47829	5.5534	5.92172	5.50761
ENSMUSG00000078908	Mon1b	8	1	114362219	114371811	-0.44285	3.45455	-2.51395	0.0213887	0.201703	-3.83864	3.55756	3.63818	3.68396	3.02792	3.09149	3.42811	3.62657	3.18251
ENSMUSG00000098319	Mir7038	5	1	140413094	140413164	-0.924957	-0.895947	-2.07544	0.0521594	0.31116	-3.83962	-0.738161	-0.702333	-0.093163	-1.55241	-1.37297	-1.45265	-0.511219	-1.45935
ENSMUSG00000102302	Gm38190	1	-1	165057940	165062694	0.778329	0.0936074	2.17707	0.0426563	0.280934	-3.84008	0.399342	-0.247767	-0.189378	1.19009	0.211988	0.869275	-0.0126011	0.757117
ENSMUSG00000018651	Tada2a	11	-1	83969746	84020426	0.337029	2.96429	2.45187	0.0243502	0.214733	-3.84019	2.61234	2.7571	2.68735	3.18594	2.95449	2.91837	2.68559	3.0196
ENSMUSG00000020718	Polg2	11	-1	106659079	106670363	0.442352	1.5891	2.28094	0.0346053	0.256008	-3.84107	1.18784	1.17214	1.21943	1.96631	1.5265	1.38607	1.19313	1.62629
ENSMUSG00000002105	Slc39a13	2	-1	90892136	90900762	-0.573712	4.64767	-2.60573	0.017626	0.184113	-3.84126	4.64451	4.81307	5.44349	4.24898	4.40838	4.5211	4.96702	4.39282
ENSMUSG00000087611	4930458D05Rik	5	-1	100988663	100995033	0.615889	1.64939	2.30949	0.0326517	0.248663	-3.84194	1.12578	1.48529	1.5225	1.92705	2.31029	1.74173	1.37786	1.99302
ENSMUSG00000029605	Oas1b	5	1	120950700	120962228	0.598887	1.41777	2.27322	0.0351513	0.257989	-3.84244	1.06093	1.28425	0.785531	1.80243	1.8214	1.3547	1.04357	1.65951
ENSMUSG00000035441	Myo1d	11	-1	80372952	80670851	-0.710186	4.08015	-2.56464	0.019226	0.191743	-3.84257	4.22346	4.5272	4.29915	3.60823	3.73716	3.585	4.34994	3.64346
ENSMUSG00000001891	Ugp2	11	-1	21271138	21321201	-0.959947	8.19648	-2.37704	0.0284302	0.232515	-3.84319	9.26583	9.01477	9.05585	7.88045	8.23592	8.32403	9.11215	8.1468
ENSMUSG00000039844	Rapgef1	2	1	29509732	29630990	-0.716777	7.15891	-2.46395	0.0237454	0.212075	-3.84343	7.82423	7.83092	8.04985	7.02705	7.23008	7.31069	7.90167	7.18927
ENSMUSG00000058006	Mdn1	4	1	32657119	32775217	-0.345146	4.3666	-2.60106	0.0178012	0.184988	-3.84347	4.65827	4.82471	4.53572	4.11565	4.38806	4.49257	4.6729	4.33209
ENSMUSG00000038152	5033430I15Rik	13	1	46118656	46120901	0.578673	1.03104	2.23557	0.0379325	0.266222	-3.84417	0.76773	0.651304	0.680561	1.15654	1.30162	1.38607	0.699865	1.28141
ENSMUSG00000118107	Gm34455	17	-1	26686534	26722174	1.31744	-0.141418	2.07404	0.0523032	0.311286	-3.84482	-1.13409	-1.75678	-1.87743	0.475066	-0.681097	-0.62953	-1.58944	-0.27852
ENSMUSG00000022142	Nup155	15	1	8138757	8190731	-0.315872	4.04521	-2.5774	0.0187149	0.18911	-3.84505	4.26364	4.2724	4.23573	3.92457	4.07379	3.83275	4.25726	3.9437
ENSMUSG00000002733	Plekha3	2	1	76505625	76527172	-0.277162	4.30583	-2.59387	0.0180741	0.186446	-3.84719	4.39112	4.53288	4.6162	4.18801	4.23265	4.28362	4.5134	4.23476
ENSMUSG00000039109	F13a1	13	-1	37051152	37234220	1.35503	5.75206	2.59528	0.0180205	0.186446	-3.8472	5.29658	5.30184	3.69073	6.15919	6.12196	6.10841	4.76305	6.12985
ENSMUSG00000037989	Wnk2	13	-1	49189779	49301490	1.46914	5.92929	2.59126	0.0181742	0.186811	-3.8496	4.91145	4.74122	4.55069	6.41559	6.26699	5.939	4.73446	6.20719
ENSMUSG00000026566	Mpzl1	1	-1	165419809	165462107	-0.45985	3.59412	-2.52278	0.0209962	0.199284	-3.84998	3.64312	3.8351	3.83834	3.09144	3.23492	3.61178	3.77219	3.31272
ENSMUSG00000039377	Hlx	1	-1	184459337	184464816	0.74503	1.87855	2.35011	0.0300484	0.238771	-3.85063	1.83715	1.5762	1.72082	2.09587	2.63394	2.66069	1.71139	2.4635
ENSMUSG00000039063	Echdc3	2	-1	6193276	6217844	0.617799	4.3936	2.59283	0.0181141	0.186446	-3.85078	4.25642	4.11074	3.90393	4.80378	4.69311	4.64619	4.09036	4.71436
ENSMUSG00000020527	Myo19	11	1	84770974	84802052	0.38321	3.43569	2.50122	0.0219672	0.204388	-3.85116	3.24369	3.12398	3.00249	3.41603	3.39826	3.72649	3.12339	3.51359
ENSMUSG00000098972	Mir8093	2	-1	32577642	32577778	-0.646737	0.0698605	-2.14676	0.0453105	0.28804	-3.85129	0.54872	-0.0309558	0.883378	-0.20846	-0.318527	-0.108698	0.467047	-0.211895
ENSMUSG00000062929	Cfl2	12	-1	54905594	54909662	-0.777447	8.19231	-2.3785	0.0283448	0.232473	-3.85167	8.7616	8.82435	9.25664	8.15958	8.27296	8.11413	8.94753	8.18223
ENSMUSG00000021385	Ippk	13	1	49574725	49618049	-0.255654	3.07983	-2.48951	0.0225116	0.207552	-3.85313	3.35607	3.33394	3.40797	3.08254	3.02987	3.20885	3.366	3.10709
ENSMUSG00000030905	Crym	7	-1	119785603	119801334	-2.78568	-1.05789	-2.03219	0.0567561	0.325472	-3.85398	-0.252735	-0.933659	0.0819237	-5.25285	-2.75149	-1.45265	-0.368156	-3.15233
ENSMUSG00000039756	Dnttip2	3	1	122068037	122078920	-0.403678	4.86275	-2.60624	0.017607	0.184113	-3.85455	5.15617	5.18573	5.16574	4.77919	4.72587	4.79089	5.16922	4.76532
ENSMUSG00000022211	Carmil3	14	1	55728108	55745729	0.520621	1.89078	2.30961	0.0326435	0.248663	-3.8555	1.81765	1.28425	1.36203	2.11347	2.08646	1.83559	1.48798	2.01184
ENSMUSG00000021395	Spin1	13	1	51254916	51306582	-0.230818	5.20171	-2.60663	0.0175922	0.184113	-3.85609	5.26634	5.28509	5.36309	5.0151	5.17807	5.03054	5.30484	5.07457
ENSMUSG00000001870	Ltbp1	17	1	75312563	75699507	0.549729	5.74468	2.59896	0.0178806	0.185569	-3.85765	5.20388	5.29349	5.25299	5.93016	5.8054	5.66629	5.25012	5.80062
ENSMUSG00000042350	Arel1	12	-1	84964922	85017674	0.385122	6.02251	2.57816	0.0186848	0.18911	-3.85911	5.83048	5.68425	5.89295	6.35586	6.34707	5.86997	5.80256	6.19097
ENSMUSG00000031751	Amfr	8	-1	94698216	94739470	-0.357946	7.07332	-2.48071	0.0229297	0.209015	-3.85975	7.39832	7.38493	7.52889	7.0311	7.09181	7.12623	7.43738	7.08305
ENSMUSG00000052997	Uba2	7	-1	33840113	33869024	-0.283403	5.23991	-2.60332	0.0177162	0.184505	-3.86114	5.28775	5.39687	5.44349	5.13193	5.0233	5.1242	5.37604	5.09314
ENSMUSG00000004360	9330159F19Rik	10	1	29087602	29106775	-1.90026	0.434077	-2.15827	0.044285	0.285419	-3.86275	1.81765	0.985723	1.84746	1.15654	-0.681097	-1.69366	1.55028	-0.406074
ENSMUSG00000111000	Gm47108	9	-1	121604090	121607212	-1.35749	-1.16925	-2.09563	0.0501309	0.303556	-3.86405	-0.0966153	0.0973683	1.14247	-1.16539	-0.825487	-1.06563	0.381073	-1.01884
ENSMUSG00000027709	Mccc1	3	-1	36013461	36054827	0.457864	6.74288	2.53034	0.0206654	0.198484	-3.86473	6.41443	6.34893	6.447	7.03976	6.84805	6.70916	6.40345	6.86566
ENSMUSG00000116617	Gm49767	16	-1	31103242	31110714	-0.90277	0.363202	-2.18599	0.0419029	0.279359	-3.86563	0.884769	0.732604	1.84746	0.104698	0.481174	0.056361	1.15494	0.214078
ENSMUSG00000034981	Parm1	5	1	91665474	91774753	-0.780505	7.09385	-2.46182	0.0238508	0.212075	-3.86615	7.46602	7.84328	8.11267	6.92737	7.14908	7.03395	7.80732	7.0368
ENSMUSG00000053821	Gm9922	14	-1	101965037	101967251	1.43349	-1.12561	2.05448	0.0543435	0.318179	-3.86783	-2.57466	-0.702333	-1.87743	-0.20846	0.0558684	-0.62953	-1.71814	-0.260707
ENSMUSG00000035673	Sbno2	10	-1	79892826	79941405	-0.60871	4.70713	-2.59328	0.018097	0.186446	-3.86783	4.83352	5.15657	5.12131	4.241	4.42044	4.62663	5.03713	4.42936
ENSMUSG00000032481	Smarcc1	9	1	109946776	110069246	-0.258844	4.94166	-2.60015	0.0178356	0.185221	-3.86956	5.17161	5.08291	5.23689	4.74855	5.052	4.91703	5.1638	4.90586
ENSMUSG00000021365	Nedd9	13	-1	41463057	41640838	-0.704024	4.90337	-2.59374	0.0180793	0.186446	-3.87229	5.38699	5.8276	5.39662	4.53342	4.88804	5.0697	5.53707	4.83038
ENSMUSG00000033594	Spata2l	8	-1	123956540	123962972	0.509689	1.86894	2.31325	0.0324021	0.247698	-3.87521	2.01886	1.59806	1.21943	2.21475	2.12626	2.08531	1.61212	2.14211
ENSMUSG00000024812	Tjp2	19	-1	24071869	24202394	-0.29765	4.83963	-2.59519	0.0180239	0.186446	-3.87592	4.81888	4.98053	5.23225	4.58477	4.66637	4.8872	5.01055	4.71278
ENSMUSG00000056305	Usp39	6	-1	72295661	72322167	-0.28826	3.96648	-2.56251	0.0193126	0.191899	-3.87609	4.11982	4.2724	4.37681	3.95416	3.88369	4.05392	4.25634	3.96392
ENSMUSG00000040720	Virma	4	1	11485958	11550684	-0.289354	4.81066	-2.59359	0.0180851	0.186446	-3.87613	4.87183	4.78476	5.09857	4.56892	4.62876	4.68769	4.91839	4.62845
ENSMUSG00000060227	Golm2	2	1	121697451	121766701	-0.478339	3.96272	-2.56784	0.0190964	0.191237	-3.87649	4.52036	4.44817	4.41821	3.86349	4.07887	4.01934	4.46224	3.98723
ENSMUSG00000055421	Pcdh9	14	-1	93250846	94128115	-1.14433	0.42544	-2.16233	0.0439289	0.284377	-3.87732	1.43816	1.38827	0.444494	0.173411	-0.0290205	-0.198896	1.09031	-0.0181686
ENSMUSG00000001134	Uxt	X	-1	20807961	20828256	0.396138	3.65271	2.52453	0.0209193	0.199284	-3.87908	3.52186	3.45866	3.44048	4.07133	3.74995	3.7806	3.47367	3.86729
ENSMUSG00000046731	Kctd11	11	-1	69769087	69772232	-0.679127	2.6663	-2.43137	0.0254097	0.219685	-3.87913	3.11384	3.63818	2.95827	2.69551	2.22121	2.79527	3.23676	2.57066
ENSMUSG00000048546	Tob2	15	-1	81732473	81742997	0.559258	5.98437	2.55849	0.0194768	0.193173	-3.87951	6.0861	5.85736	5.63124	6.50495	6.4701	6.26212	5.85823	6.41239
ENSMUSG00000120249	Gm57015	9	-1	92106331	92109353	1.56991	1.16055	2.23514	0.0379648	0.266332	-3.87962	0.884769	0.651304	-0.00296521	2.7415	1.61309	1.92372	0.511036	2.09277
ENSMUSG00000022892	App	16	-1	84746573	84970654	-0.421468	7.68152	-2.43819	0.0250525	0.21812	-3.8798	7.76057	7.96996	7.83242	7.36392	7.44105	7.48512	7.85431	7.43003
ENSMUSG00000037519	Ppfia1	7	-1	144030495	144107466	-0.855774	5.89692	-2.55083	0.0197937	0.195209	-3.88071	6.50482	6.62593	6.6202	5.90639	5.55867	5.72726	6.58365	5.73077
ENSMUSG00000039849	Pcif1	2	1	164721224	164736374	0.330558	4.79727	2.59263	0.0181216	0.186446	-3.88116	4.66374	4.55819	4.67545	5.06569	4.92235	4.89812	4.63246	4.96205
ENSMUSG00000002279	Lmf1	17	1	25798059	25881800	0.491234	4.44509	2.5819	0.0185376	0.18862	-3.88175	4.27083	4.22402	4.21238	4.77367	4.78922	4.62005	4.23574	4.72765
ENSMUSG00000022296	Baalc	15	1	38740784	38816307	-1.09097	0.289711	-2.21902	0.0392175	0.270294	-3.88213	1.30448	1.66172	2.09219	0.361856	0.857323	0.519333	1.68613	0.579504
ENSMUSG00000102533	Gm37226	9	-1	88564985	88568239	1.03942	-1.03211	2.03039	0.0569546	0.325682	-3.88324	-1.47513	-2.64987	-1.34692	-0.20846	-0.825487	-1.45265	-1.82397	-0.828867
ENSMUSG00000111246	4930517E14Rik	9	-1	31189317	31192288	-1.64362	-1.4013	-2.01369	0.0588312	0.331639	-3.88456	-0.427821	-0.702333	-1.58793	-1.79342	-0.549853	-5.15309	-0.906027	-2.49879
ENSMUSG00000110626	Gm45805	8	-1	127482321	127485084	3.11452	-0.649328	2.00534	0.0597909	0.334165	-3.88684	-3.06009	-3.87226	-3.4624	0.104698	0.284137	-1.45265	-3.46491	-0.354606
ENSMUSG00000037145	Lypd8l	11	-1	58499030	58506901	3.21456	1.49499	2.20301	0.040499	0.274314	-3.8871	0.399342	1.3372	-2.24	3.57051	3.47733	2.49796	-0.167822	3.18193
ENSMUSG00000026393	Nek7	1	-1	138410613	138547879	-0.45493	6.71306	-2.50458	0.0218128	0.204148	-3.888	6.91461	6.9039	7.22264	6.6619	6.66002	6.38461	7.01372	6.56885
ENSMUSG00000108594	Gm44770	6	1	71779872	71781135	1.21577	-0.847074	2.05502	0.0542858	0.318055	-3.88939	-1.13409	-1.75678	-1.14047	0.361856	-0.318527	-0.509236	-1.34378	-0.155303
ENSMUSG00000031147	Magix	X	-1	7539403	7547490	1.19858	3.66914	2.50643	0.0217284	0.204057	-3.88948	3.6095	2.96484	2.60369	4.33399	4.10898	4.39958	3.05935	4.28085
ENSMUSG00000038668	Lpar1	4	-1	58435255	58553898	-0.562802	3.68128	-2.53967	0.0202643	0.197507	-3.88978	4.18974	4.5693	3.92706	3.66899	3.60254	3.7568	4.2287	3.67611
ENSMUSG00000121277	Gm57184	1	1	72275642	72305891	1.13424	-0.148867	2.05797	0.0539741	0.317059	-3.89155	-2.57466	-0.933659	-0.189378	0.104698	0.211988	-0.760775	-1.23257	-0.14803
ENSMUSG00000022855	Senp2	16	1	21828234	21868019	-0.271332	4.75131	-2.58678	0.0183475	0.187515	-3.89207	4.95226	4.93831	5.01738	4.71725	4.60782	4.76726	4.96932	4.69745
ENSMUSG00000120681	2610029K11Rik	17	1	34846576	34847736	0.925508	0.122428	2.10393	0.0493179	0.301581	-3.89321	-0.252735	-0.702333	-0.655042	0.361856	0.418439	0.401497	-0.536703	0.39393
ENSMUSG00000063320	Uqcc6	10	-1	82455685	82459062	0.520432	3.11218	2.46903	0.0234952	0.211299	-3.89357	3.27976	2.79544	2.85351	3.51864	3.57404	3.41296	2.97624	3.50188
ENSMUSG00000110156	Gm42067	19	1	5962850	5964869	0.713455	0.62103	2.17845	0.0425389	0.280825	-3.89514	0.450872	0.809566	-0.189378	1.087	0.809228	1.41676	0.35702	1.10433
ENSMUSG00000035762	Tmem161b	13	1	84370415	84444260	0.368455	3.49684	2.48707	0.0226267	0.207593	-3.89806	3.30798	3.12398	3.24266	3.53831	3.70466	3.53691	3.22487	3.59329
ENSMUSG00000121374		7	1	29653046	29669777	-0.695292	0.400805	-2.14704	0.045285	0.28804	-3.89877	0.345903	0.732604	1.36203	-0.394873	0.35285	0.338761	0.813513	0.0989126
ENSMUSG00000084349	Rpl3-ps1	X	1	13068810	13070019	-0.864156	0.0501599	-2.15302	0.0447507	0.286337	-3.90013	0.807807	0.84656	1.29249	-0.20846	0.654506	-0.108698	0.982286	0.112449
ENSMUSG00000053297	AI854703	6	1	48603698	48610623	-0.665391	0.163977	-2.15494	0.0445803	0.286077	-3.90024	1.02737	0.809566	0.785531	0.361856	0.211988	0.056361	0.874157	0.210068
ENSMUSG00000078815	Cacng6	7	1	3472711	3484183	4.27543	0.263603	1.99924	0.0604998	0.335501	-3.90108	-2.21209	-2.64987	-5.04736	2.165	0.809228	0.13231	-3.30311	1.03551
ENSMUSG00000018470	Kcnab3	11	1	69217084	69223868	1.07822	-1.11671	2.01589	0.0585812	0.33127	-3.9014	-1.92259	-1.55033	-2.24	-0.729292	-0.429558	-1.2462	-1.90431	-0.801684
ENSMUSG00000004460	Dnajb11	16	1	22676595	22698384	-0.289837	5.47475	-2.57763	0.0187058	0.18911	-3.90148	5.52262	5.59195	5.80205	5.36278	5.44917	5.24458	5.63887	5.35217
ENSMUSG00000001555	Fkbp10	11	1	100306523	100315650	0.614922	4.85166	2.57528	0.0187988	0.189364	-3.90287	4.35776	4.51001	4.0533	5.16183	5.0233	4.60346	4.30702	4.92953
ENSMUSG00000027953	Slc50a1	3	-1	89175553	89177877	-0.339827	4.50247	-2.57539	0.0187944	0.189364	-3.90348	4.64451	4.72641	5.03612	4.54319	4.4638	4.37243	4.80235	4.45981
ENSMUSG00000021952	Xpo4	14	-1	57814978	57902887	-0.422083	4.57444	-2.57967	0.0186254	0.18911	-3.90376	5.0661	4.89923	5.19938	4.53668	4.83798	4.52815	5.0549	4.63427
ENSMUSG00000121127	Gm57057	9	-1	82902173	82906046	1.1516	0.764335	2.17194	0.0430957	0.281828	-3.90429	0.399342	0.157489	-0.00296521	1.3765	1.721	0.955432	0.184622	1.35098
ENSMUSG00000016757	Ttll12	15	-1	83459291	83479358	-0.673786	3.48083	-2.50619	0.0217397	0.204057	-3.90433	3.90107	3.97949	4.20767	3.13516	3.43041	3.49437	4.02941	3.35331
ENSMUSG00000026069	Il1rl1	1	1	40468730	40504575	0.844273	0.852676	2.15544	0.0445353	0.286077	-3.90447	0.232692	0.0973683	0.0819237	0.813235	1.07633	1.07573	0.137328	0.988431
ENSMUSG00000026131	Dst	1	1	33947306	34347742	-0.750743	9.28807	-2.26081	0.0360462	0.260591	-3.90454	10.1166	10.1034	10.3081	9.19662	9.51219	9.57265	10.176	9.42715
ENSMUSG00000057969	Sema3b	9	-1	107474873	107486428	-1.05793	5.03199	-2.5641	0.0192479	0.191743	-3.90562	5.75177	5.89978	6.53995	4.78194	5.21776	5.06487	6.06383	5.02152
ENSMUSG00000025147	Mob2	7	-1	141562272	141614802	-0.322711	4.7919	-2.58029	0.0186008	0.189024	-3.90576	5.00492	5.10407	5.06508	4.7057	4.81989	4.68138	5.05802	4.73565
ENSMUSG00000024942	Capn1	19	-1	6038573	6065927	0.386151	4.73611	2.57653	0.0187495	0.189202	-3.90581	4.50215	4.54137	4.33418	4.73725	4.96961	4.83985	4.45924	4.8489
ENSMUSG00000020993	Trappc6b	12	-1	59089878	59108258	-0.284804	5.35797	-2.57658	0.0187474	0.189202	-3.90646	5.54205	5.60415	5.60996	5.26383	5.28304	5.35569	5.58539	5.30085
ENSMUSG00000010057	Nprl2	9	1	107419425	107422905	0.372777	3.65153	2.51531	0.021328	0.201602	-3.90659	3.50368	3.61156	3.48012	3.90449	3.86028	3.95804	3.53178	3.9076
ENSMUSG00000120022	Gm56489	18	-1	32200369	32201273	0.882796	0.0688403	2.09659	0.0500361	0.303456	-3.90665	-0.172564	-0.813364	-0.523797	0.528506	0.809228	-0.198896	-0.503242	0.379613
ENSMUSG00000002781	Tmem143	7	1	45546365	45566837	0.747995	6.30482	2.53204	0.0205917	0.19813	-3.90778	6.15859	5.94419	5.66603	6.6634	6.70917	6.61798	5.92294	6.66352
ENSMUSG00000107531	E330037G11Rik	8	-1	13314102	13315187	0.926622	-1.29218	2.02293	0.057787	0.328432	-3.90783	-1.47513	-1.0649	-2.24	-0.298658	-0.985952	-0.62953	-1.59334	-0.638047
ENSMUSG00000031503	Col4a2	8	1	11362805	11499287	-0.763694	8.32612	-2.34007	0.0306734	0.241583	-3.91141	8.91869	9.29751	8.8794	7.54663	8.29768	8.90971	9.03187	8.25134
ENSMUSG00000030822	Prr14	7	1	127058783	127075931	0.243787	4.96017	2.57864	0.0186661	0.18911	-3.91257	4.848	4.81774	4.70251	5.11456	5.0074	4.98005	4.78942	5.034
ENSMUSG00000092060	Bend4	5	-1	67549490	67585653	-0.80311	1.86784	-2.31331	0.032398	0.247698	-3.91373	1.9126	2.5817	3.07676	1.40536	1.43438	2.23061	2.52369	1.69012
ENSMUSG00000120219	Gm56637	19	-1	8732153	8734311	1.06985	-0.685046	2.00984	0.0592717	0.332941	-3.91446	-1.47513	-1.75678	-2.24	-0.860537	-0.825487	-0.509236	-1.82397	-0.731753
ENSMUSG00000033902	Mapkbp1	2	1	119803180	119857889	0.326242	4.20969	2.5398	0.0202587	0.197507	-3.91482	3.95114	3.84884	3.83834	4.17551	4.27752	4.17109	3.87944	4.20804
ENSMUSG00000064366	mt-Tl2	MT	1	11671	11741	0.920783	3.03964	2.449	0.0244959	0.215486	-3.91912	3.006	2.51432	2.77919	3.82129	3.78145	3.4431	2.7665	3.68195
ENSMUSG00000042579	4632404H12Rik	3	-1	89674818	89680607	0.453471	3.12408	2.44631	0.0246332	0.216111	-3.91945	3.25098	2.92216	2.58927	3.53831	3.66468	2.98133	2.9208	3.39477
ENSMUSG00000032599	Ip6k2	9	1	108660995	108683536	-0.382976	3.94207	-2.53473	0.0204758	0.198069	-3.9212	4.09978	4.18122	4.49374	4.0623	3.92376	3.61178	4.25824	3.86595
ENSMUSG00000003131	Pafah1b2	9	-1	45874157	45923988	-0.358631	5.27585	-2.57023	0.0190003	0.190559	-3.92284	5.42131	5.44289	5.62948	5.1576	5.052	5.21432	5.49789	5.14131
ENSMUSG00000073591	Pcdhb22	18	1	37650924	37657532	-0.628416	1.8013	-2.29331	0.0337459	0.253451	-3.92308	2.37953	2.33068	2.11251	2.09587	1.30162	1.53341	2.27424	1.64364
ENSMUSG00000086670	Gm13194	2	1	4946985	4947295	1.04657	-0.696372	2.01646	0.0585166	0.331199	-3.92402	-0.738161	-1.99779	-1.87743	0.238999	-0.825487	-0.905165	-1.53779	-0.497218
ENSMUSG00000000555	Itga5	15	-1	103252713	103275190	-0.663547	6.01052	-2.52344	0.0209669	0.199284	-3.92419	6.2935	6.61256	6.88965	5.84056	5.992	6.00362	6.59857	5.9454
ENSMUSG00000074039	4930520O04Rik	9	1	114197371	114206297	1.10646	0.137649	2.07923	0.0517728	0.309807	-3.92523	-0.738161	0.2707	-1.58793	0.238999	0.903865	0.338761	-0.68513	0.493875
ENSMUSG00000022516	Nudt16l1	16	1	4756625	4758896	0.394429	3.69949	2.5026	0.0219034	0.204388	-3.92524	3.82011	3.51145	3.11755	3.82663	3.97371	3.89403	3.48303	3.89812
ENSMUSG00000049734	Trex1	9	-1	108887001	108888802	0.333792	3.68039	2.51397	0.021388	0.201703	-3.92557	3.88711	3.69506	3.31458	3.88925	4.03249	4.0293	3.63225	3.98368
ENSMUSG00000024905	Tesmin	19	1	3438857	3457823	1.45436	1.17925	2.2106	0.039887	0.271998	-3.92616	0.109836	1.14269	0.444494	1.71293	2.64768	1.78942	0.565674	2.05001
ENSMUSG00000091712	Sec14l5	16	1	4964973	5005135	0.763126	2.63908	2.37355	0.0286354	0.23318	-3.92784	2.50673	2.23627	1.96387	2.99032	2.88659	3.16432	2.23562	3.01374
ENSMUSG00000116908	Gm49599	16	1	36695502	36700596	-0.967116	-0.399241	-2.086	0.051089	0.307508	-3.9282	0.0442472	1.05057	0.378905	-0.860537	-0.985952	0.461618	0.491242	-0.461624
ENSMUSG00000022091	Sorbs3	14	-1	70417917	70449438	-0.860588	5.71689	-2.54452	0.0200582	0.196639	-3.92958	5.92575	6.1385	6.66302	5.3955	5.33066	5.46438	6.24242	5.39685
ENSMUSG00000036918	Ttc7	17	1	87590314	87689197	0.406132	4.40128	2.54499	0.0200384	0.196565	-3.92991	4.23085	4.07221	3.78236	4.35632	4.47155	4.5069	4.02847	4.44493
ENSMUSG00000031585	Gtf2e2	8	1	34221861	34267201	-0.336016	3.35779	-2.46539	0.0236742	0.212075	-3.93034	3.51583	3.68489	3.4485	3.23499	3.10151	3.31858	3.54974	3.21836
ENSMUSG00000027995	Tlr2	3	-1	83743579	83749074	-0.580843	2.5727	-2.3815	0.0281703	0.232091	-3.9309	2.99736	3.13149	2.85351	2.23096	2.36121	2.68611	2.99412	2.4261
ENSMUSG00000020434	4921536K21Rik	11	-1	3836088	3845098	1.0345	-0.401832	2.04021	0.0558766	0.323394	-3.93121	-0.858456	-1.0649	-1.34692	-0.123571	0.211988	-0.198896	-1.09009	-0.0368265
ENSMUSG00000032118	Fez1	9	1	36733160	36790220	0.935193	1.124	2.17582	0.0427634	0.280934	-3.93249	-0.0244655	0.732604	0.734	1.64196	1.33598	1.22195	0.480713	1.39996
ENSMUSG00000056579	Tug1	11	-1	3589785	3599673	-0.306185	1.96826	-2.3021	0.0331474	0.250884	-3.93431	2.37953	1.97741	2.30137	1.82396	1.84545	2.04658	2.21944	1.90533
ENSMUSG00000028072	Ntrk1	3	-1	87685551	87702469	1.56345	-1.34711	1.97581	0.0632951	0.344191	-3.93458	-1.47513	-1.20929	-5.04736	-0.860537	-1.16652	-0.62953	-2.57726	-0.88553
ENSMUSG00000079020	Slc45a4	15	-1	73449273	73517611	0.312301	4.30514	2.54045	0.0202308	0.197507	-3.93523	3.98212	4.12586	4.02142	4.36737	4.33385	4.36851	4.04313	4.35658
ENSMUSG00000068220	Lgals1	15	1	78810925	78814665	-0.726444	7.45482	-2.41314	0.0263879	0.224172	-3.93526	7.73058	7.89634	8.1665	7.15892	7.11795	7.36826	7.93114	7.21505
ENSMUSG00000068923	Syt11	3	-1	88652007	88682471	-0.456265	4.01614	-2.53415	0.0205007	0.198069	-3.93618	4.3977	4.44817	4.35138	3.91456	4.02198	3.89948	4.39908	3.94534
ENSMUSG00000062210	Tnfaip8	18	1	50112494	50240240	0.675574	5.95294	2.54169	0.0201784	0.197337	-3.93766	5.6753	5.39218	5.60996	6.32505	6.16559	6.22249	5.55915	6.23771
ENSMUSG00000060470	Adgrg3	8	1	95744320	95771878	-0.598782	1.23823	-2.2223	0.0389593	0.269205	-3.9396	1.53685	1.66172	1.96387	1.25494	1.19337	0.869275	1.72081	1.10586
ENSMUSG00000002565	Scin	12	-1	40109768	40184227	-0.602565	2.47651	-2.40921	0.0266037	0.224763	-3.94129	3.30098	3.02256	3.56367	2.56093	2.68814	2.78355	3.29573	2.67754
ENSMUSG00000042185	Nfrkb	9	1	31297488	31332629	0.265329	4.2219	2.53561	0.0204381	0.198069	-3.94187	3.89643	4.10311	4.13006	4.3892	4.34655	4.18006	4.0432	4.30527
ENSMUSG00000017801	Mlx	11	1	100978103	100983033	0.269885	4.12573	2.52683	0.0208186	0.199116	-3.94258	3.82011	3.93295	4.02142	4.3452	4.2143	4.0093	3.92482	4.1896
ENSMUSG00000026222	Sp100	1	1	85577709	85637719	0.399736	5.08082	2.56258	0.0193094	0.191899	-3.94302	4.99411	4.65782	4.4465	5.22995	5.00206	5.07452	4.69948	5.10218
ENSMUSG00000023915	Tnfrsf21	17	1	43327446	43400080	0.5693	3.60793	2.4747	0.0232192	0.210267	-3.94373	3.57508	3.32741	2.79184	3.7888	3.88369	3.8098	3.23145	3.82743
ENSMUSG00000116066	Gm49477	15	1	103044184	103049101	1.39278	2.79346	2.38976	0.027694	0.230052	-3.94425	2.9354	2.15011	1.55255	3.86349	3.63049	3.42811	2.21269	3.6407
ENSMUSG00000039115	Itga9	9	1	118435758	118730071	-1.13543	6.20306	-2.45345	0.0242701	0.214437	-3.94515	7.56031	7.42829	7.65373	5.8524	6.62659	6.75041	7.54744	6.4098
ENSMUSG00000097042	Gm17491	8	1	22970307	22973348	0.602603	2.24169	2.28179	0.0345453	0.255943	-3.94549	1.4124	1.76195	1.77282	2.57369	2.22121	1.92372	1.64906	2.23954
ENSMUSG00000121484	Serpina3h	12	1	104214121	104220671	-1.58723	-1.48253	-1.97756	0.063082	0.34338	-3.94708	-1.29455	-0.247767	-0.189378	-2.08293	-1.61398	-2.83116	-0.577233	-2.17603
ENSMUSG00000037949	Ano10	9	-1	122004940	122123489	0.498901	4.82128	2.5537	0.0196744	0.194534	-3.94726	4.39442	4.3867	4.32551	5.17446	4.942	4.48896	4.36887	4.86847
ENSMUSG00000112627	4933412E12Rik	10	1	116785662	116799191	0.714909	0.774661	2.13375	0.0464949	0.292308	-3.94789	0.595262	0.37567	-0.292472	1.01393	1.03511	0.869275	0.226153	0.972773
ENSMUSG00000043192	Gpi-ps	8	1	5689580	5691011	-0.897979	-0.145066	-2.0702	0.0526975	0.312518	-3.94848	0.399342	0.2707	0.625066	-0.0434008	0.0558684	-1.45265	0.431703	-0.480062
ENSMUSG00000073792	Alg6	4	1	99603901	99651697	0.509204	2.64044	2.33724	0.0308515	0.24193	-3.94908	2.44453	2.07416	1.91842	2.87127	2.86322	2.26476	2.14571	2.66642
ENSMUSG00000035142	Nubpl	12	1	52144520	52359527	0.429235	3.25986	2.44941	0.0244751	0.215421	-3.94928	3.25098	3.09353	2.94699	3.53178	3.50023	3.57142	3.09717	3.53448
ENSMUSG00000097293	D630002J18Rik	3	1	151871011	151872125	-1.37258	-0.877134	-2.0604	0.0537182	0.316358	-3.94978	0.450872	0.473517	0.975008	-1.16539	-0.318527	-0.760775	0.633133	-0.748231
ENSMUSG00000019848	Popdc3	10	1	45054194	45194548	-0.980031	4.08064	-2.54265	0.0201374	0.197056	-3.95005	5.05157	5.03963	5.35885	4.00689	4.2235	4.28778	5.15002	4.17272
ENSMUSG00000006586	Runx1t1	4	1	13743436	13893649	0.760555	1.94707	2.22785	0.0385269	0.267605	-3.95035	1.2179	1.11264	1.06117	2.13085	1.84545	1.6924	1.13057	1.88957
ENSMUSG00000110218	Tincr	17	-1	56858414	56861439	1.02539	-0.0977533	2.06081	0.0536756	0.316358	-3.95114	-0.738161	0.0973683	-1.34692	0.629789	0.0558684	0.519333	-0.662571	0.401663
ENSMUSG00000120743	Cirbil	6	-1	108895783	108915694	1.75698	0.498967	2.10514	0.0492001	0.301318	-3.95283	0.684072	-1.0649	-0.799432	1.75837	1.19337	1.15069	-0.393421	1.36748
ENSMUSG00000051817	Sox12	2	-1	152235531	152239983	0.511063	3.6932	2.50162	0.0219486	0.204388	-3.95302	3.83957	3.65912	3.2241	3.85828	4.2143	4.24992	3.57427	4.1075
ENSMUSG00000111692	Gm49373	9	-1	20973696	20984392	-0.511083	3.76871	-2.52008	0.0211155	0.200064	-3.95379	4.20107	4.35496	4.55812	3.76117	3.78767	4.01934	4.37138	3.85606
ENSMUSG00000031729	Ist1	8	-1	110397957	110419892	-0.245381	5.62721	-2.54574	0.0200068	0.196494	-3.95403	5.65347	5.7734	5.91337	5.69478	5.51998	5.40054	5.78008	5.53843
ENSMUSG00000020376	Rnf130	11	1	49916173	50016546	-0.243806	5.47772	-2.55068	0.0198	0.195209	-3.95559	5.46895	5.58649	5.76562	5.42045	5.37883	5.29915	5.60702	5.36614
ENSMUSG00000121575		7	1	27880934	27882192	0.459029	2.42876	2.34376	0.0304418	0.240828	-3.95642	2.39277	2.13524	2.22877	2.29404	2.95449	2.91837	2.25226	2.7223
ENSMUSG00000038539	Atf5	7	-1	44461680	44466082	-0.387157	4.96568	-2.55459	0.0196377	0.19448	-3.95721	5.16198	5.24582	5.25299	4.73725	4.75154	5.01056	5.22026	4.83312
ENSMUSG00000005338	Cadm3	1	-1	173160825	173195261	1.88614	1.76867	2.26912	0.0354445	0.259088	-3.9591	1.09372	1.22928	1.06117	3.22693	2.62007	3.1823	1.12805	3.00977
ENSMUSG00000028789	Azin2	4	-1	128824026	128856235	-1.15432	0.886736	-2.1539	0.0446724	0.286337	-3.95994	1.09372	1.36296	2.22877	0.475066	0.418439	0.20446	1.56181	0.365988
ENSMUSG00000045210	Vcpip1	1	-1	9788847	9818607	-0.291155	4.4628	-2.53711	0.0203734	0.197683	-3.96202	4.48989	4.65782	4.51297	4.07582	4.48309	4.24137	4.55356	4.26676
ENSMUSG00000015337	Endog	2	1	30061505	30064081	0.668953	4.56174	2.54384	0.0200871	0.196803	-3.96226	4.22716	4.269	4.30358	4.91832	4.90243	4.98262	4.26658	4.93446
ENSMUSG00000032702	Kank1	19	1	25214339	25411860	-0.561359	6.03627	-2.51917	0.0211561	0.200212	-3.96398	6.13811	6.24712	6.55673	5.57608	5.81304	5.89198	6.31399	5.76037
ENSMUSG00000022336	Eif3e	15	-1	43113454	43146115	-0.271518	6.39729	-2.49445	0.0222803	0.206484	-3.96465	6.48873	6.46499	6.73113	6.53137	6.20909	6.16149	6.56162	6.30065
ENSMUSG00000028100	Nudt17	3	-1	96613383	96615878	0.742138	0.803809	2.13787	0.0461171	0.290727	-3.96573	0.54872	0.473517	0.0819237	1.2863	1.36953	0.729551	0.368053	1.12846
ENSMUSG00000053931	Cnn3	3	1	121220146	121251856	-0.377619	5.77509	-2.53053	0.0206574	0.198484	-3.96586	6.05209	6.22972	5.81915	5.66675	5.54955	5.73031	6.03365	5.64887
ENSMUSG00000085427	6430710C18Rik	2	-1	72576190	72644061	1.38616	-0.781306	2.01669	0.0584904	0.331199	-3.96691	-1.29455	-1.36976	-0.959896	0.419571	0.707945	-0.62953	-1.20807	0.165995
ENSMUSG00000085888	Gm12224	11	-1	54231168	54244333	1.31159	-0.155576	2.0634	0.0534036	0.315082	-3.96701	1.06093	-1.0649	-1.87743	1.12219	0.759475	0.338761	-0.627137	0.74014
ENSMUSG00000114005	Gm24474	12	1	70696719	70795623	2.02881	1.88056	2.22728	0.0385707	0.267605	-3.96846	0.450872	0.651304	1.21943	3.52522	2.93221	1.83559	0.773868	2.76434
ENSMUSG00000025877	Hk3	13	-1	55153798	55169198	1.34539	0.939154	2.08314	0.051377	0.308557	-3.97027	0.54872	0.0973683	-1.87743	0.724426	0.707945	1.64132	-0.410449	1.02456
ENSMUSG00000054252	Fgfr3	5	1	33879018	33894412	-0.67492	3.65557	-2.49175	0.0224064	0.207011	-3.97043	3.96892	4.25186	4.53572	3.85305	3.46186	3.37438	4.25217	3.5631
ENSMUSG00000052673	Gm9887	12	-1	69417258	69419242	-0.797314	-1.01806	-1.98109	0.0626554	0.342555	-3.97051	-0.62713	-0.59924	-0.799432	-2.08293	-1.37297	-0.905165	-0.675267	-1.45369
ENSMUSG00000048368	Omd	13	1	49735938	49746298	-1.53881	0.646705	-2.10767	0.0489561	0.300377	-3.97231	1.65141	1.80017	0.734	0.301735	-0.119218	-0.509236	1.39519	-0.108907
ENSMUSG00000109052	Gm45012	7	1	98851573	98876287	1.02567	1.59607	2.21461	0.0395669	0.271656	-3.9726	1.58377	0.809566	0.625066	1.98555	2.14575	2.02682	1.00613	2.05271
ENSMUSG00000001376	Vps50	6	1	3498382	3603531	-0.253176	4.35532	-2.53283	0.0205577	0.198069	-3.97282	4.48372	4.52435	4.66172	4.33399	4.35075	4.21977	4.5566	4.3015
ENSMUSG00000001285	Myg1	15	1	102240144	102246574	0.365182	3.57501	2.46458	0.0237141	0.212075	-3.9731	3.47285	3.40387	3.25185	3.73867	3.63049	3.87205	3.37619	3.74707
ENSMUSG00000026305	Lrrfip1	1	1	90926459	91056666	-0.683749	6.45449	-2.46191	0.0238464	0.212075	-3.97394	6.79571	6.88291	7.55511	6.28291	6.34918	6.61385	7.07791	6.41531
ENSMUSG00000024360	Etf1	18	-1	35035838	35065060	-0.387601	6.91336	-2.4396	0.0249792	0.217834	-3.97438	7.15399	7.171	7.35219	6.73619	6.8376	6.95445	7.22572	6.84275
ENSMUSG00000030795	Fus	7	1	127566629	127584873	0.285835	7.53787	2.40053	0.0270853	0.22722	-3.97478	7.48738	7.34307	7.25042	7.70334	7.58903	7.63624	7.36029	7.64287
ENSMUSG00000106475	Gm43011	3	1	126393678	126398110	-0.772923	-1.29464	-1.99157	0.0614025	0.338702	-3.97558	-0.62713	-0.503024	-0.189378	-1.00493	-0.985952	-1.69366	-0.439844	-1.22818
ENSMUSG00000112593	Gm48882	10	1	95154109	95160220	1.27847	2.25221	2.27173	0.035258	0.258136	-3.97598	1.71601	1.53146	1.01873	3.11783	2.70137	2.33072	1.42207	2.71664
ENSMUSG00000041115	Iqsec2	X	1	150927193	151008232	0.412033	5.5613	2.53887	0.0202981	0.197547	-3.97615	5.39195	5.37488	5.26666	5.73512	5.8054	5.72572	5.34449	5.75542
ENSMUSG00000032840	Spring1	5	1	118383292	118404158	-0.542306	4.83393	-2.54337	0.0201072	0.196879	-3.97631	5.39852	5.09833	5.62418	4.80107	4.78301	4.91971	5.37368	4.8346
ENSMUSG00000120315	Gm57455	2	1	144007376	144008882	0.895297	0.00225108	2.04348	0.0555217	0.321918	-3.97709	-0.0966153	-1.0649	-0.655042	-0.0434008	0.809228	0.13231	-0.60552	0.299379
ENSMUSG00000005682	Pan2	10	1	128139204	128157227	0.277442	4.69169	2.53502	0.0204633	0.198069	-3.97715	4.36785	4.48383	4.21238	4.81995	4.54313	4.54214	4.35469	4.63507
ENSMUSG00000029625	Cpsf4	5	1	145104023	145118851	0.353539	3.0139	2.38697	0.0278542	0.230549	-3.97738	2.79291	2.72765	2.70083	3.10029	3.02987	3.15525	2.74047	3.09514
ENSMUSG00000059436	Max	12	-1	76984043	77008975	0.472217	5.31111	2.54531	0.020025	0.196553	-3.97755	4.94778	5.02155	4.82762	5.76186	5.30054	5.15638	4.93232	5.40626
[truncated: 14,108 more rows]

## Sheet: enrich_up
#category	term ID	term description	observed gene count	background gene count	strength	signal	false discovery rate	matching proteins in your network (IDs)	matching proteins in your network (labels)
Reactome	MMU-1430728	Metabolism	17	1754	0.5	0.34	0.0284	10090.ENSMUSP00000003620,10090.ENSMUSP00000023203,10090.ENSMUSP00000025403,10090.ENSMUSP00000026617,10090.ENSMUSP00000029987,10090.ENSMUSP00000031897,10090.ENSMUSP00000034136,10090.ENSMUSP00000034172,10090.ENSMUSP00000037348,10090.ENSMUSP00000040550,10090.ENSMUSP00000062212,10090.ENSMUSP00000074737,10090.ENSMUSP00000079692,10090.ENSMUSP00000092821,10090.ENSMUSP00000099768,10090.ENSMUSP00000126448…	Prodh,Gpt,Impa2,Phkg1,Aldob,Gstk1,Gpt2,Ces1d,Acaa2,Maob,Has2,Pitpnm3,Pfkfb1,Pdp2,Cyp4b1,Acot1,Fdft1
COMPARTMENTS	GOCC:0031966	Mitochondrial membrane	9	493	0.77	0.4	0.0312	10090.ENSMUSP00000003620,10090.ENSMUSP00000019226,10090.ENSMUSP00000026011,10090.ENSMUSP00000031897,10090.ENSMUSP00000037348,10090.ENSMUSP00000040550,10090.ENSMUSP00000105754,10090.ENSMUSP00000108340,10090.ENSMUSP00000155574	Prodh,Slc25a22,Sfxn2,Gstk1,Acaa2,Maob,Slc25a42,Apex2,Sox10
COMPARTMENTS	GOCC:0110165	Cellular anatomical entity	57	13279	0.15	0.24	0.0312	10090.ENSMUSP00000003620,10090.ENSMUSP00000004051,10090.ENSMUSP00000018698,10090.ENSMUSP00000019226,10090.ENSMUSP00000022610,10090.ENSMUSP00000023203,10090.ENSMUSP00000025403,10090.ENSMUSP00000026011,10090.ENSMUSP00000026617,10090.ENSMUSP00000026890,10090.ENSMUSP00000027137,10090.ENSMUSP00000027231,10090.ENSMUSP00000028787,10090.ENSMUSP00000029987,10090.ENSMUSP00000031894,10090.ENSMUSP00000031897…	Prodh,Hlf,Ybx2,Slc25a22,Scara5,Gpt,Impa2,Sfxn2,Phkg1,Clec3b,Slc40a1,Slc9a2,Gfra4,Aldob,Clcn1,Gstk1,Ret,Rtn2,Gpt2,Ces1d,Flvcr2,Acaa2,Maob,Sorcs2,Plk5,Helt,Has2,P3h4,Lgals4,Cadm4,Dglucy,Bmper,Plxnb1,Mrgprh,Gjc3,Epb41l3,Pfkfb1,Mas1,Selenbp1,Pdp2,Egflam,Slc26a6,Col6a6,Foxo6,Cyp4b1,Kcnip1,Slc25a42,Apex2,Adamts7,Acvr2b,Acot1,Gal3st2b,Crhr2,Fdft1,Rbfox1,Sox10,Emilin2
Reactome	MMU-8964540	Alanine metabolism	2	2	2.51	0.44	0.0462	10090.ENSMUSP00000023203,10090.ENSMUSP00000034136	Gpt,Gpt2

## Sheet: enrich_down
#category	term ID	term description	observed gene count	background gene count	strength	signal	false discovery rate	matching proteins in your network (IDs)	matching proteins in your network (labels)
GO Component	GO:0062023	Collagen-containing extracellular matrix	29	397	0.98	2.34	4.19e-16	10090.ENSMUSP00000000707,10090.ENSMUSP00000003659,10090.ENSMUSP00000003687,10090.ENSMUSP00000022213,10090.ENSMUSP00000025409,10090.ENSMUSP00000027753,10090.ENSMUSP00000030372,10090.ENSMUSP00000030840,10090.ENSMUSP00000031447,10090.ENSMUSP00000032342,10090.ENSMUSP00000036631,10090.ENSMUSP00000038056,10090.ENSMUSP00000039586,10090.ENSMUSP00000044903,10090.ENSMUSP00000070270,10090.ENSMUSP00000071627…	Loxl3,Comp,Tgfb3,Thbs4,Lox,Lamc2,Col9a2,Angptl7,Anxa3,Mgp,Cilp,P3h2,Serpine1,Thbs1,Col8a2,Frem1,Col12a1,Postn,Col5a2,Col8a1,Hsp90aa1,Tgm2,Ltbp2,Srpx2,Mfap5,Col22a1,Loxl4,Aspn,Tgfb2
GO Component	GO:0031012	Extracellular matrix	32	528	0.9	2.14	4.29e-16	10090.ENSMUSP00000000707,10090.ENSMUSP00000003659,10090.ENSMUSP00000003687,10090.ENSMUSP00000022213,10090.ENSMUSP00000025409,10090.ENSMUSP00000027753,10090.ENSMUSP00000029188,10090.ENSMUSP00000030372,10090.ENSMUSP00000030840,10090.ENSMUSP00000031447,10090.ENSMUSP00000032342,10090.ENSMUSP00000036330,10090.ENSMUSP00000036631,10090.ENSMUSP00000038056,10090.ENSMUSP00000039586,10090.ENSMUSP00000044903…	Loxl3,Comp,Tgfb3,Thbs4,Lox,Lamc2,Ccn5,Col9a2,Angptl7,Anxa3,Mgp,Adamts20,Cilp,P3h2,Serpine1,Thbs1,Col8a2,Frem1,Col12a1,Postn,Col5a2,Col8a1,Adamtsl2,Hsp90aa1,Tgm2,Ltbp2,Srpx2,Mfap5,Col22a1,Loxl4,Aspn,Tgfb2
UniProt Keywords	KW-0964	Secreted	47	1626	0.57	1.26	9.99e-13	10090.ENSMUSP00000000187,10090.ENSMUSP00000000707,10090.ENSMUSP00000001963,10090.ENSMUSP00000003659,10090.ENSMUSP00000003687,10090.ENSMUSP00000003808,10090.ENSMUSP00000008032,10090.ENSMUSP00000014957,10090.ENSMUSP00000020575,10090.ENSMUSP00000022213,10090.ENSMUSP00000025363,10090.ENSMUSP00000025409,10090.ENSMUSP00000027753,10090.ENSMUSP00000028389,10090.ENSMUSP00000028612,10090.ENSMUSP00000029030…	Fgf6,Loxl3,Ace,Comp,Tgfb3,Gdf15,Crlf1,Stc1,Fstl3,Thbs4,Hbegf,Lox,Lamc2,Frzb,Pamr1,Edn3,Ccn5,Col9a2,Angptl7,Mgp,Cpxm2,Cx3cl1,Adamts20,Cilp,Serpine1,Thbs1,Pthlh,Itgbl1,Col8a2,Frem1,Col12a1,Postn,Col5a2,Col8a1,Adamtsl2,Crispld1,Fibin,Lrp8,Cp,Ltbp2,Dipk2a,Srpx2,Mfap5,Loxl4,Aspn,Sema3f,Tgfb2
Reactome	MMU-1474244	Extracellular matrix organization	19	247	1	1.78	3.53e-10	10090.ENSMUSP00000000707,10090.ENSMUSP00000003659,10090.ENSMUSP00000003687,10090.ENSMUSP00000009789,10090.ENSMUSP00000025409,10090.ENSMUSP00000030372,10090.ENSMUSP00000034774,10090.ENSMUSP00000038056,10090.ENSMUSP00000039586,10090.ENSMUSP00000044903,10090.ENSMUSP00000070270,10090.ENSMUSP00000071662,10090.ENSMUSP00000083620,10090.ENSMUSP00000086745,10090.ENSMUSP00000105883,10090.ENSMUSP00000122863…	Loxl3,Comp,Tgfb3,P4ha1,Lox,Col9a2,Itga11,P3h2,Serpine1,Thbs1,Col8a2,Col12a1,Col5a2,Col8a1,Ltbp2,Mfap5,Col22a1,Loxl4,Tgfb2
UniProt Keywords	KW-0272	Extracellular matrix	18	240	0.99	1.76	3.77e-10	10090.ENSMUSP00000003659,10090.ENSMUSP00000003687,10090.ENSMUSP00000022213,10090.ENSMUSP00000027753,10090.ENSMUSP00000030372,10090.ENSMUSP00000036330,10090.ENSMUSP00000036631,10090.ENSMUSP00000044903,10090.ENSMUSP00000070270,10090.ENSMUSP00000071627,10090.ENSMUSP00000071662,10090.ENSMUSP00000072773,10090.ENSMUSP00000083620,10090.ENSMUSP00000086745,10090.ENSMUSP00000105883,10090.ENSMUSP00000122863…	Comp,Tgfb3,Thbs4,Lamc2,Col9a2,Adamts20,Cilp,Thbs1,Col8a2,Frem1,Col12a1,Postn,Col5a2,Col8a1,Ltbp2,Mfap5,Aspn,Tgfb2
UniProt Keywords	KW-0732	Signal	66	3618	0.38	0.85	4.43e-10	10090.ENSMUSP00000000187,10090.ENSMUSP00000000707,10090.ENSMUSP00000001963,10090.ENSMUSP00000003659,10090.ENSMUSP00000003687,10090.ENSMUSP00000003808,10090.ENSMUSP00000008032,10090.ENSMUSP00000009789,10090.ENSMUSP00000014957,10090.ENSMUSP00000019931,10090.ENSMUSP00000020575,10090.ENSMUSP00000022185,10090.ENSMUSP00000022213,10090.ENSMUSP00000024698,10090.ENSMUSP00000025363,10090.ENSMUSP00000025409…	Fgf6,Loxl3,Ace,Comp,Tgfb3,Gdf15,Crlf1,P4ha1,Stc1,Lrp11,Fstl3,F2rl1,Thbs4,Tnfrsf12a,Hbegf,Lox,Cst6,Lamc2,Frzb,Pamr1,Edn3,Ccn5,Col9a2,Angptl7,Mgp,Cpxm2,Cx3cl1,Itga11,Adamts20,Cilp,Gabrb3,P3h2,Serpine1,Thbs1,Tlr4,Shisa4,Pthlh,Itgbl1,Slc39a6,Col8a2,Frem1,Col12a1,Postn,Megf10,Fxyd6,Col5a2,Shisa3,Col8a1,Adamtsl2,Prnp,Lman1l,Crispld1,Fibin,Lrp8,Cp,Ltbp2,Dipk2a,Srpx2,Tnfrsf23,Mfap5,Col22a1,Loxl4,Aspn,Fat…
COMPARTMENTS	GOCC:0030312	External encapsulating structure	21	325	0.92	1.65	5.68e-10	10090.ENSMUSP00000003659,10090.ENSMUSP00000003687,10090.ENSMUSP00000022213,10090.ENSMUSP00000025409,10090.ENSMUSP00000027753,10090.ENSMUSP00000032342,10090.ENSMUSP00000036631,10090.ENSMUSP00000038056,10090.ENSMUSP00000039586,10090.ENSMUSP00000044903,10090.ENSMUSP00000045770,10090.ENSMUSP00000070270,10090.ENSMUSP00000071627,10090.ENSMUSP00000072773,10090.ENSMUSP00000083620,10090.ENSMUSP00000086745…	Comp,Tgfb3,Thbs4,Lox,Lamc2,Mgp,Cilp,P3h2,Serpine1,Thbs1,Tlr4,Col8a2,Frem1,Postn,Col5a2,Col8a1,Adamtsl2,Tgm2,Mfap5,Aspn,Tgfb2
UniProt Keywords	KW-0325	Glycoprotein	67	3819	0.36	0.82	1.23e-09	10090.ENSMUSP00000000187,10090.ENSMUSP00000000707,10090.ENSMUSP00000001652,10090.ENSMUSP00000001963,10090.ENSMUSP00000003659,10090.ENSMUSP00000003687,10090.ENSMUSP00000003808,10090.ENSMUSP00000008032,10090.ENSMUSP00000009789,10090.ENSMUSP00000014957,10090.ENSMUSP00000019931,10090.ENSMUSP00000020575,10090.ENSMUSP00000021932,10090.ENSMUSP00000022185,10090.ENSMUSP00000022213,10090.ENSMUSP00000023099…	Fgf6,Loxl3,Bdkrb2,Ace,Comp,Tgfb3,Gdf15,Crlf1,P4ha1,Stc1,Lrp11,Fstl3,Drd1,F2rl1,Thbs4,Slc38a2,Hbegf,Lox,Tspan17,Lamc2,Frzb,Pamr1,Ccn5,Col9a2,Angptl7,Uchl1,Cpxm2,Itga11,Adamts20,Cilp,Gabrb3,P3h2,Serpine1,Thbs1,Tlr4,Itgbl1,Tmem200a,Slc39a6,Frem1,Col12a1,Postn,Megf10,Slc1a2,Col5a2,Adamtsl2,Prnp,Lman1l,Fibin,Mgat5b,Lrp8,Cp,Ltbp2,Srpx2,Gask1b,Tnfrsf23,Pfkp,Mfap5,Loxl4,Panx1,Sv2b,Gcnt4,Adcy7,Spcs3,Aspn,…
COMPARTMENTS	GOCC:0031012	Extracellular matrix	20	322	0.91	1.56	2.16e-09	10090.ENSMUSP00000003659,10090.ENSMUSP00000003687,10090.ENSMUSP00000022213,10090.ENSMUSP00000025409,10090.ENSMUSP00000027753,10090.ENSMUSP00000032342,10090.ENSMUSP00000036631,10090.ENSMUSP00000038056,10090.ENSMUSP00000039586,10090.ENSMUSP00000044903,10090.ENSMUSP00000070270,10090.ENSMUSP00000071627,10090.ENSMUSP00000072773,10090.ENSMUSP00000083620,10090.ENSMUSP00000086745,10090.ENSMUSP00000088774…	Comp,Tgfb3,Thbs4,Lox,Lamc2,Mgp,Cilp,P3h2,Serpine1,Thbs1,Col8a2,Frem1,Postn,Col5a2,Col8a1,Adamtsl2,Tgm2,Mfap5,Aspn,Tgfb2
COMPARTMENTS	GOCC:0005576	Extracellular region	42	1660	0.52	1.01	4.57e-09	10090.ENSMUSP00000000187,10090.ENSMUSP00000000707,10090.ENSMUSP00000001963,10090.ENSMUSP00000003659,10090.ENSMUSP00000003687,10090.ENSMUSP00000003808,10090.ENSMUSP00000008032,10090.ENSMUSP00000014957,10090.ENSMUSP00000020575,10090.ENSMUSP00000021834,10090.ENSMUSP00000022213,10090.ENSMUSP00000025363,10090.ENSMUSP00000025409,10090.ENSMUSP00000027753,10090.ENSMUSP00000028389,10090.ENSMUSP00000028612…	Fgf6,Loxl3,Ace,Comp,Tgfb3,Gdf15,Crlf1,Stc1,Fstl3,Serpinb1c,Thbs4,Hbegf,Lox,Lamc2,Frzb,Pamr1,Edn3,Ccn5,Angptl7,Mgp,Cx3cl1,Adamts20,Cilp,P3h2,Serpine1,Thbs1,Pthlh,Tubb2a,Col8a2,Frem1,Postn,Col5a2,Col8a1,Adamtsl2,Tgm2,Lrp8,Cp,Dipk2a,Mfap5,Loxl4,Aspn,Tgfb2
UniProt Keywords	KW-1015	Disulfide bond	58	3108	0.38	0.83	4.72e-09	10090.ENSMUSP00000000187,10090.ENSMUSP00000000707,10090.ENSMUSP00000001652,10090.ENSMUSP00000001963,10090.ENSMUSP00000003659,10090.ENSMUSP00000003687,10090.ENSMUSP00000003808,10090.ENSMUSP00000008032,10090.ENSMUSP00000014957,10090.ENSMUSP00000019931,10090.ENSMUSP00000020575,10090.ENSMUSP00000021932,10090.ENSMUSP00000022185,10090.ENSMUSP00000022213,10090.ENSMUSP00000023099,10090.ENSMUSP00000024698…	Fgf6,Loxl3,Bdkrb2,Ace,Comp,Tgfb3,Gdf15,Crlf1,Stc1,Lrp11,Fstl3,Drd1,F2rl1,Thbs4,Slc38a2,Tnfrsf12a,Hbegf,Lox,Lamc2,Frzb,Pamr1,Edn3,Col9a2,Angptl7,Gsdme,Mgp,Cpxm2,Cx3cl1,Itga11,Adamts20,Cilp,Gabrb3,Thbs1,Tlr4,Frem1,Col12a1,Postn,Megf10,Col5a2,Adamtsl2,Prnp,Lman1l,Crispld1,Fibin,Mgat5b,Prkar1a,Lrp8,Cp,Ltbp2,Srpx2,Tnfrsf23,Mfap5,Loxl4,Gcnt4,Aspn,Fat1,Sema3f,Tgfb2
STRING clusters	CL:2916	Collagen formation, and Molecules associated with elastic fibres	14	119	1.18	1.78	9.03e-09	10090.ENSMUSP00000000707,10090.ENSMUSP00000025409,10090.ENSMUSP00000030372,10090.ENSMUSP00000038056,10090.ENSMUSP00000070270,10090.ENSMUSP00000071662,10090.ENSMUSP00000072773,10090.ENSMUSP00000083620,10090.ENSMUSP00000086745,10090.ENSMUSP00000088774,10090.ENSMUSP00000105883,10090.ENSMUSP00000122863,10090.ENSMUSP00000125069,10090.ENSMUSP00000125803	Loxl3,Lox,Col9a2,P3h2,Col8a2,Col12a1,Postn,Col5a2,Col8a1,Adamtsl2,Ltbp2,Mfap5,Col22a1,Loxl4
GO Component	GO:0005576	Extracellular region	52	2609	0.41	0.83	3.4e-08	10090.ENSMUSP00000000187,10090.ENSMUSP00000000707,10090.ENSMUSP00000001963,10090.ENSMUSP00000003659,10090.ENSMUSP00000003687,10090.ENSMUSP00000003808,10090.ENSMUSP00000008032,10090.ENSMUSP00000014957,10090.ENSMUSP00000020575,10090.ENSMUSP00000021834,10090.ENSMUSP00000022213,10090.ENSMUSP00000025363,10090.ENSMUSP00000025409,10090.ENSMUSP00000027753,10090.ENSMUSP00000028389,10090.ENSMUSP00000028612…	Fgf6,Loxl3,Ace,Comp,Tgfb3,Gdf15,Crlf1,Stc1,Fstl3,Serpinb1c,Thbs4,Hbegf,Lox,Lamc2,Frzb,Pamr1,Edn3,Ccn5,Col9a2,Angptl7,Mgp,Cpxm2,Cx3cl1,Adamts20,Cilp,Serpine1,Thbs1,Pthlh,Itgbl1,Tubb2a,Col8a2,Frem1,Col12a1,Postn,Col5a2,Col8a1,Adamtsl2,Crispld1,Fibin,Tgm2,Lrp8,Cp,Ltbp2,Dipk2a,Srpx2,Dpysl3,Mfap5,Col22a1,Loxl4,Aspn,Sema3f,Tgfb2
COMPARTMENTS	GOCC:0062023	Collagen-containing extracellular matrix	16	229	0.96	1.47	3.85e-08	10090.ENSMUSP00000003659,10090.ENSMUSP00000003687,10090.ENSMUSP00000022213,10090.ENSMUSP00000025409,10090.ENSMUSP00000027753,10090.ENSMUSP00000032342,10090.ENSMUSP00000036631,10090.ENSMUSP00000038056,10090.ENSMUSP00000039586,10090.ENSMUSP00000044903,10090.ENSMUSP00000070270,10090.ENSMUSP00000071627,10090.ENSMUSP00000072773,10090.ENSMUSP00000083620,10090.ENSMUSP00000086745,10090.ENSMUSP00000142149	Comp,Tgfb3,Thbs4,Lox,Lamc2,Mgp,Cilp,P3h2,Serpine1,Thbs1,Col8a2,Frem1,Postn,Col5a2,Col8a1,Tgfb2
GO Component	GO:0005615	Extracellular space	42	1814	0.48	0.91	3.98e-08	10090.ENSMUSP00000000187,10090.ENSMUSP00000000707,10090.ENSMUSP00000001963,10090.ENSMUSP00000003659,10090.ENSMUSP00000003687,10090.ENSMUSP00000003808,10090.ENSMUSP00000008032,10090.ENSMUSP00000014957,10090.ENSMUSP00000020575,10090.ENSMUSP00000021834,10090.ENSMUSP00000022213,10090.ENSMUSP00000025363,10090.ENSMUSP00000025409,10090.ENSMUSP00000027753,10090.ENSMUSP00000028389,10090.ENSMUSP00000029030…	Fgf6,Loxl3,Ace,Comp,Tgfb3,Gdf15,Crlf1,Stc1,Fstl3,Serpinb1c,Thbs4,Hbegf,Lox,Lamc2,Frzb,Edn3,Ccn5,Col9a2,Angptl7,Mgp,Cx3cl1,Adamts20,Cilp,Serpine1,Thbs1,Pthlh,Col8a2,Col12a1,Postn,Col5a2,Col8a1,Crispld1,Lrp8,Cp,Dipk2a,Srpx2,Dpysl3,Col22a1,Loxl4,Aspn,Sema3f,Tgfb2
Reactome	MMU-1474290	Collagen formation	11	77	1.27	1.7	5.96e-08	10090.ENSMUSP00000000707,10090.ENSMUSP00000009789,10090.ENSMUSP00000025409,10090.ENSMUSP00000030372,10090.ENSMUSP00000038056,10090.ENSMUSP00000070270,10090.ENSMUSP00000071662,10090.ENSMUSP00000083620,10090.ENSMUSP00000086745,10090.ENSMUSP00000125069,10090.ENSMUSP00000125803	Loxl3,P4ha1,Lox,Col9a2,P3h2,Col8a2,Col12a1,Col5a2,Col8a1,Col22a1,Loxl4
GO Component	GO:0071944	Cell periphery	90	7050	0.22	0.56	3.92e-06	10090.ENSMUSP00000000187,10090.ENSMUSP00000000707,10090.ENSMUSP00000001652,10090.ENSMUSP00000001963,10090.ENSMUSP00000003313,10090.ENSMUSP00000003659,10090.ENSMUSP00000003687,10090.ENSMUSP00000005069,10090.ENSMUSP00000007248,10090.ENSMUSP00000008032,10090.ENSMUSP00000014957,10090.ENSMUSP00000021706,10090.ENSMUSP00000021932,10090.ENSMUSP00000022051,10090.ENSMUSP00000022185,10090.ENSMUSP00000022213…	Fgf6,Loxl3,Bdkrb2,Ace,Grk5,Comp,Tgfb3,Nmrk2,Hspa1l,Crlf1,Stc1,Traf3,Drd1,Nkd2,F2rl1,Thbs4,Slc38a2,Tnfrsf12a,Hbegf,Lox,Cst6,Tspan17,Lamc2,Ccn5,Col9a2,Angptl7,Uchl1,Anxa3,Gsdme,Mgp,Cx3cl1,Itga11,Adamts20,Cilp,Gabrb3,P3h2,Serpine1,Shc4,Thbs1,Tlr4,Pakap,Ckap4,Syt12,Trim16,Calhm5,Slc39a6,Col8a2,Frem1,Col12a1,Kcnj14,Postn,Megf10,Etv5,Slc1a2,Plcg2,Fxyd6,Col5a2,Col8a1,Erc2,Ralgps1,Adamtsl2,Prnp,Hsp90aa1,…
STRING clusters	CL:3105	Elastic fibre formation, and TGF beta-induced protein/periostin	7	22	1.62	1.42	4.43e-06	10090.ENSMUSP00000000707,10090.ENSMUSP00000025409,10090.ENSMUSP00000072773,10090.ENSMUSP00000088774,10090.ENSMUSP00000105883,10090.ENSMUSP00000122863,10090.ENSMUSP00000125803	Loxl3,Lox,Postn,Adamtsl2,Ltbp2,Mfap5,Loxl4
Reactome	MMU-2022090	Assembly of collagen fibrils and other multimeric structures	8	48	1.34	1.32	5.67e-06	10090.ENSMUSP00000000707,10090.ENSMUSP00000025409,10090.ENSMUSP00000030372,10090.ENSMUSP00000070270,10090.ENSMUSP00000071662,10090.ENSMUSP00000083620,10090.ENSMUSP00000086745,10090.ENSMUSP00000125803	Loxl3,Lox,Col9a2,Col8a2,Col12a1,Col5a2,Col8a1,Loxl4
GO Process	GO:0009653	Anatomical structure morphogenesis	48	2406	0.41	0.71	7.32e-06	10090.ENSMUSP00000000187,10090.ENSMUSP00000001963,10090.ENSMUSP00000003659,10090.ENSMUSP00000003687,10090.ENSMUSP00000014957,10090.ENSMUSP00000017868,10090.ENSMUSP00000021530,10090.ENSMUSP00000022213,10090.ENSMUSP00000024698,10090.ENSMUSP00000025083,10090.ENSMUSP00000025363,10090.ENSMUSP00000025409,10090.ENSMUSP00000027753,10090.ENSMUSP00000028389,10090.ENSMUSP00000028410,10090.ENSMUSP00000029030…	Fgf6,Ace,Comp,Tgfb3,Stc1,Etv4,Hif1a,Thbs4,Tnfrsf12a,Kif5b,Hbegf,Lox,Lamc2,Frzb,Xirp2,Edn3,Uchl1,Mgp,Cx3cl1,Serpine1,Thbs1,Meox1,Pthlh,Otulin,Col8a2,Frem1,Col12a1,Postn,Col5a2,Col8a1,Hsp90aa1,Crispld1,Ccdc136,Tgm2,Fmn1,Rtn4,Prkar1a,Lrp8,Bcl2,Srpx2,Mfap5,Grip1,Col22a1,Gcnt4,Fat1,Sema3f,Tgfb2,Map6
GO Process	GO:0048731	System development	66	4105	0.32	0.63	7.32e-06	10090.ENSMUSP00000000187,10090.ENSMUSP00000000707,10090.ENSMUSP00000001963,10090.ENSMUSP00000003659,10090.ENSMUSP00000003687,10090.ENSMUSP00000008032,10090.ENSMUSP00000014957,10090.ENSMUSP00000017868,10090.ENSMUSP00000020575,10090.ENSMUSP00000021530,10090.ENSMUSP00000021932,10090.ENSMUSP00000022185,10090.ENSMUSP00000022213,10090.ENSMUSP00000023099,10090.ENSMUSP00000024698,10090.ENSMUSP00000025083…	Fgf6,Loxl3,Ace,Comp,Tgfb3,Crlf1,Stc1,Etv4,Fstl3,Hif1a,Drd1,F2rl1,Thbs4,Slc38a2,Tnfrsf12a,Kif5b,Hbegf,Lox,Lamc2,Frzb,Xirp2,Edn3,Angptl7,Uchl1,Anxa3,Gsdme,Mgp,Cx3cl1,Gabrb3,Serpine1,Ttll7,Thbs1,Tlr4,Meox1,Pthlh,Otulin,Tubb2a,Col8a2,Frem1,Postn,Slc1a2,Plcg2,Col5a2,Col8a1,Adamtsl2,Hsp90aa1,Tgm2,Fmn1,Ass1,Rtn4,Prkar1a,Lrp8,Mafk,Bcl2,Dipk2a,Srpx2,Dpysl3,Mfap5,Grip1,Col22a1,Gcnt4,Sphk1,Fat1,Sema3f,Tgfb2…
COMPARTMENTS	GOCC:0071944	Cell periphery	58	3688	0.31	0.61	1.27e-05	10090.ENSMUSP00000000187,10090.ENSMUSP00000001652,10090.ENSMUSP00000001963,10090.ENSMUSP00000003313,10090.ENSMUSP00000003659,10090.ENSMUSP00000003687,10090.ENSMUSP00000021706,10090.ENSMUSP00000021932,10090.ENSMUSP00000022051,10090.ENSMUSP00000022185,10090.ENSMUSP00000022213,10090.ENSMUSP00000023099,10090.ENSMUSP00000024698,10090.ENSMUSP00000025363,10090.ENSMUSP00000025409,10090.ENSMUSP00000025764…	Fgf6,Bdkrb2,Ace,Grk5,Comp,Tgfb3,Traf3,Drd1,Nkd2,F2rl1,Thbs4,Slc38a2,Tnfrsf12a,Hbegf,Lox,Cst6,Lamc2,Ccn5,Mgp,Cx3cl1,Itga11,Cilp,Gabrb3,P3h2,Serpine1,Thbs1,Tlr4,Slc39a6,Col8a2,Frem1,Postn,Megf10,Slc1a2,Plcg2,Fxyd6,Col5a2,Col8a1,Erc2,Adamtsl2,Prnp,Tgm2,Fmn1,Rtn4,Prkar1a,Lrp8,Cp,Atp6v0a4,Tnfrsf23,Tmem63c,Mfap5,Panx1,Comt,Sphk1,Adcy7,Aspn,Fat1,Tgfb2,Emp1
Monarch	MP:0005164	Abnormal response to injury	22	592	0.68	0.9	1.3e-05	10090.ENSMUSP00000000188,10090.ENSMUSP00000001963,10090.ENSMUSP00000003313,10090.ENSMUSP00000003659,10090.ENSMUSP00000003808,10090.ENSMUSP00000021530,10090.ENSMUSP00000022185,10090.ENSMUSP00000022213,10090.ENSMUSP00000031845,10090.ENSMUSP00000034230,10090.ENSMUSP00000039586,10090.ENSMUSP00000044903,10090.ENSMUSP00000045770,10090.ENSMUSP00000060394,10090.ENSMUSP00000072773,10090.ENSMUSP00000088833…	Ccnd2,Ace,Grk5,Comp,Gdf15,Hif1a,F2rl1,Thbs4,Gsdme,Cx3cl1,Serpine1,Thbs1,Tlr4,Rcan1,Postn,Prnp,Mgat5b,Tgm2,Prkar1a,Cp,Fhl1,Panx1
Monarch	MP:0005166	Decreased susceptibility to injury	14	205	0.95	1.07	1.3e-05	10090.ENSMUSP00000000188,10090.ENSMUSP00000001963,10090.ENSMUSP00000003313,10090.ENSMUSP00000021530,10090.ENSMUSP00000022185,10090.ENSMUSP00000031845,10090.ENSMUSP00000034230,10090.ENSMUSP00000044903,10090.ENSMUSP00000045770,10090.ENSMUSP00000060394,10090.ENSMUSP00000072773,10090.ENSMUSP00000099316,10090.ENSMUSP00000099411,10090.ENSMUSP00000110417	Ccnd2,Ace,Grk5,Hif1a,F2rl1,Gsdme,Cx3cl1,Thbs1,Tlr4,Rcan1,Postn,Mgat5b,Tgm2,Fhl1
GO Process	GO:0007275	Multicellular organism development	68	4513	0.29	0.58	2.59e-05	10090.ENSMUSP00000000187,10090.ENSMUSP00000000707,10090.ENSMUSP00000001963,10090.ENSMUSP00000003659,10090.ENSMUSP00000003687,10090.ENSMUSP00000008032,10090.ENSMUSP00000014957,10090.ENSMUSP00000017868,10090.ENSMUSP00000020575,10090.ENSMUSP00000021530,10090.ENSMUSP00000021932,10090.ENSMUSP00000022185,10090.ENSMUSP00000022213,10090.ENSMUSP00000023099,10090.ENSMUSP00000024698,10090.ENSMUSP00000025083…	Fgf6,Loxl3,Ace,Comp,Tgfb3,Crlf1,Stc1,Etv4,Fstl3,Hif1a,Drd1,F2rl1,Thbs4,Slc38a2,Tnfrsf12a,Kif5b,Hbegf,Lox,Lamc2,Frzb,Xirp2,Edn3,Angptl7,Uchl1,Anxa3,Gsdme,Mgp,Cx3cl1,Gabrb3,Serpine1,Ttll7,Thbs1,Tlr4,Meox1,Pthlh,Otulin,Tubb2a,Col8a2,Frem1,Col12a1,Postn,Slc1a2,Plcg2,Col5a2,Col8a1,Adamtsl2,Hsp90aa1,Maff,Tgm2,Fmn1,Ass1,Rtn4,Prkar1a,Lrp8,Mafk,Bcl2,Dipk2a,Srpx2,Dpysl3,Mfap5,Grip1,Col22a1,Gcnt4,Sphk1,Fat1…
GO Process	GO:0035295	Tube development	28	1016	0.55	0.77	2.59e-05	10090.ENSMUSP00000000187,10090.ENSMUSP00000000707,10090.ENSMUSP00000001963,10090.ENSMUSP00000003659,10090.ENSMUSP00000003687,10090.ENSMUSP00000008032,10090.ENSMUSP00000017868,10090.ENSMUSP00000021530,10090.ENSMUSP00000024698,10090.ENSMUSP00000025363,10090.ENSMUSP00000025409,10090.ENSMUSP00000032342,10090.ENSMUSP00000034230,10090.ENSMUSP00000039586,10090.ENSMUSP00000044903,10090.ENSMUSP00000051433…	Fgf6,Loxl3,Ace,Comp,Tgfb3,Crlf1,Etv4,Hif1a,Tnfrsf12a,Hbegf,Lox,Mgp,Cx3cl1,Serpine1,Thbs1,Pthlh,Otulin,Col8a2,Col8a1,Adamtsl2,Tgm2,Fmn1,Ass1,Rtn4,Bcl2,Srpx2,Col22a1,Tgfb2
Reactome	MMU-1566948	Elastic fibre formation	7	40	1.36	1.17	2.72e-05	10090.ENSMUSP00000000707,10090.ENSMUSP00000003687,10090.ENSMUSP00000025409,10090.ENSMUSP00000105883,10090.ENSMUSP00000122863,10090.ENSMUSP00000125803,10090.ENSMUSP00000142149	Loxl3,Tgfb3,Lox,Ltbp2,Mfap5,Loxl4,Tgfb2
Reactome	MMU-1650814	Collagen biosynthesis and modifying enzymes	8	63	1.22	1.13	2.72e-05	10090.ENSMUSP00000009789,10090.ENSMUSP00000030372,10090.ENSMUSP00000038056,10090.ENSMUSP00000070270,10090.ENSMUSP00000071662,10090.ENSMUSP00000083620,10090.ENSMUSP00000086745,10090.ENSMUSP00000125069	P4ha1,Col9a2,P3h2,Col8a2,Col12a1,Col5a2,Col8a1,Col22a1
GO Process	GO:0009888	Tissue development	39	1902	0.43	0.66	4.08e-05	10090.ENSMUSP00000000187,10090.ENSMUSP00000000707,10090.ENSMUSP00000003659,10090.ENSMUSP00000008032,10090.ENSMUSP00000014957,10090.ENSMUSP00000017868,10090.ENSMUSP00000021530,10090.ENSMUSP00000022185,10090.ENSMUSP00000025363,10090.ENSMUSP00000025409,10090.ENSMUSP00000025764,10090.ENSMUSP00000027753,10090.ENSMUSP00000028389,10090.ENSMUSP00000028410,10090.ENSMUSP00000029030,10090.ENSMUSP00000031845…	Fgf6,Loxl3,Comp,Crlf1,Stc1,Etv4,Hif1a,F2rl1,Hbegf,Lox,Cst6,Lamc2,Frzb,Xirp2,Edn3,Gsdme,Mgp,Thbs1,Meox1,Pthlh,Rcan1,Col12a1,Postn,Megf10,Col8a1,Adamtsl2,Maff,Tgm2,Fmn1,Rtn4,Prkar1a,Bcl2,Dipk2a,Col22a1,Gcnt4,Aspn,Fat1,Sema3f,Tgfb2
GO Process	GO:0032502	Developmental process	81	6028	0.24	0.53	4.08e-05	10090.ENSMUSP00000000187,10090.ENSMUSP00000000707,10090.ENSMUSP00000001963,10090.ENSMUSP00000003313,10090.ENSMUSP00000003659,10090.ENSMUSP00000003687,10090.ENSMUSP00000007248,10090.ENSMUSP00000008032,10090.ENSMUSP00000014957,10090.ENSMUSP00000017868,10090.ENSMUSP00000020575,10090.ENSMUSP00000021530,10090.ENSMUSP00000021932,10090.ENSMUSP00000022185,10090.ENSMUSP00000022213,10090.ENSMUSP00000023099…	Fgf6,Loxl3,Ace,Grk5,Comp,Tgfb3,Hspa1l,Crlf1,Stc1,Etv4,Fstl3,Hif1a,Drd1,F2rl1,Thbs4,Slc38a2,Tnfrsf12a,Kif5b,Hbegf,Lox,Cst6,Lamc2,Frzb,Xirp2,Edn3,Angptl7,Uchl1,Anxa3,Gsdme,Mgp,Cx3cl1,Adamts20,Gabrb3,Serpine1,Shc4,Ttll7,Thbs1,Tlr4,Meox1,Pthlh,Otulin,Tubb2a,Rcan1,Col8a2,Frem1,Col12a1,Postn,Megf10,Etv5,Slc1a2,Plcg2,Col5a2,Col8a1,Adamtsl2,Hsp90aa1,Crispld1,Ccdc136,Maff,Tgm2,Fmn1,Ass1,Rtn4,Prkar1a,Lrp8,…
GO Process	GO:0048856	Anatomical structure development	76	5513	0.25	0.54	4.08e-05	10090.ENSMUSP00000000187,10090.ENSMUSP00000000707,10090.ENSMUSP00000001963,10090.ENSMUSP00000003659,10090.ENSMUSP00000003687,10090.ENSMUSP00000008032,10090.ENSMUSP00000014957,10090.ENSMUSP00000017868,10090.ENSMUSP00000020575,10090.ENSMUSP00000021530,10090.ENSMUSP00000021932,10090.ENSMUSP00000022185,10090.ENSMUSP00000022213,10090.ENSMUSP00000023099,10090.ENSMUSP00000024698,10090.ENSMUSP00000025083…	Fgf6,Loxl3,Ace,Comp,Tgfb3,Crlf1,Stc1,Etv4,Fstl3,Hif1a,Drd1,F2rl1,Thbs4,Slc38a2,Tnfrsf12a,Kif5b,Hbegf,Lox,Cst6,Lamc2,Frzb,Xirp2,Edn3,Angptl7,Uchl1,Anxa3,Gsdme,Mgp,Cx3cl1,Gabrb3,Serpine1,Ttll7,Thbs1,Tlr4,Meox1,Pthlh,Otulin,Tubb2a,Rcan1,Col8a2,Frem1,Col12a1,Postn,Megf10,Etv5,Slc1a2,Plcg2,Col5a2,Col8a1,Adamtsl2,Hsp90aa1,Crispld1,Ccdc136,Maff,Tgm2,Fmn1,Ass1,Rtn4,Prkar1a,Lrp8,Mafk,Bcl2,Dipk2a,Srpx2,Fhl…
GO Process	GO:0051239	Regulation of multicellular organismal process	52	3060	0.34	0.6	4.08e-05	10090.ENSMUSP00000000188,10090.ENSMUSP00000000707,10090.ENSMUSP00000001963,10090.ENSMUSP00000003659,10090.ENSMUSP00000003687,10090.ENSMUSP00000003808,10090.ENSMUSP00000014957,10090.ENSMUSP00000017868,10090.ENSMUSP00000020575,10090.ENSMUSP00000021530,10090.ENSMUSP00000021706,10090.ENSMUSP00000021834,10090.ENSMUSP00000021932,10090.ENSMUSP00000022185,10090.ENSMUSP00000022213,10090.ENSMUSP00000024698…	Ccnd2,Loxl3,Ace,Comp,Tgfb3,Gdf15,Stc1,Etv4,Fstl3,Hif1a,Traf3,Serpinb1c,Drd1,F2rl1,Thbs4,Tnfrsf12a,Hbegf,Lox,Frzb,Edn3,Ddah1,Angptl7,Anxa3,Mgp,Cx3cl1,Polr3g,Serpine1,Thbs1,Tlr4,Pthlh,Trim16,Tiam2,Postn,Etv5,Plcg2,Prnp,Hsp90aa1,Maff,Tgm2,Rtn4,Lrp8,Bcl2,Srpx2,Panx1,Comt,Sphk1,Adcy7,Aspn,Nlrc3,Sema3f,Tgfb2,Map6
GO Process	GO:0035239	Tube morphogenesis	23	763	0.59	0.76	5.78e-05	10090.ENSMUSP00000000187,10090.ENSMUSP00000001963,10090.ENSMUSP00000003659,10090.ENSMUSP00000017868,10090.ENSMUSP00000021530,10090.ENSMUSP00000024698,10090.ENSMUSP00000025363,10090.ENSMUSP00000025409,10090.ENSMUSP00000032342,10090.ENSMUSP00000034230,10090.ENSMUSP00000039586,10090.ENSMUSP00000044903,10090.ENSMUSP00000051433,10090.ENSMUSP00000057893,10090.ENSMUSP00000070270,10090.ENSMUSP00000086745…	Fgf6,Ace,Comp,Etv4,Hif1a,Tnfrsf12a,Hbegf,Lox,Mgp,Cx3cl1,Serpine1,Thbs1,Pthlh,Otulin,Col8a2,Col8a1,Tgm2,Fmn1,Rtn4,Bcl2,Srpx2,Col22a1,Tgfb2
GO Process	GO:0051241	Negative regulation of multicellular organismal process	29	1172	0.51	0.71	5.78e-05	10090.ENSMUSP00000000188,10090.ENSMUSP00000000707,10090.ENSMUSP00000001963,10090.ENSMUSP00000003687,10090.ENSMUSP00000003808,10090.ENSMUSP00000014957,10090.ENSMUSP00000017868,10090.ENSMUSP00000020575,10090.ENSMUSP00000021530,10090.ENSMUSP00000021834,10090.ENSMUSP00000021932,10090.ENSMUSP00000022185,10090.ENSMUSP00000022213,10090.ENSMUSP00000028389,10090.ENSMUSP00000030840,10090.ENSMUSP00000034230…	Ccnd2,Loxl3,Ace,Tgfb3,Gdf15,Stc1,Etv4,Fstl3,Hif1a,Serpinb1c,Drd1,F2rl1,Thbs4,Frzb,Angptl7,Cx3cl1,Serpine1,Thbs1,Tlr4,Pthlh,Prnp,Rtn4,Bcl2,Comt,Adcy7,Aspn,Nlrc3,Sema3f,Tgfb2
UniProt Keywords	KW-0130	Cell adhesion	16	459	0.66	0.79	7.08e-05	10090.ENSMUSP00000003659,10090.ENSMUSP00000020220,10090.ENSMUSP00000022213,10090.ENSMUSP00000024698,10090.ENSMUSP00000027753,10090.ENSMUSP00000029188,10090.ENSMUSP00000034230,10090.ENSMUSP00000034774,10090.ENSMUSP00000044903,10090.ENSMUSP00000070270,10090.ENSMUSP00000071627,10090.ENSMUSP00000071662,10090.ENSMUSP00000072773,10090.ENSMUSP00000075174,10090.ENSMUSP00000086745,10090.ENSMUSP00000108929	Comp,Nuak1,Thbs4,Tnfrsf12a,Lamc2,Ccn5,Cx3cl1,Itga11,Thbs1,Col8a2,Frem1,Col12a1,Postn,Megf10,Col8a1,Srpx2
GO Process	GO:0030335	Positive regulation of cell migration	20	595	0.64	0.78	7.7e-05	10090.ENSMUSP00000021530,10090.ENSMUSP00000021932,10090.ENSMUSP00000022185,10090.ENSMUSP00000022213,10090.ENSMUSP00000025363,10090.ENSMUSP00000027753,10090.ENSMUSP00000029030,10090.ENSMUSP00000031447,10090.ENSMUSP00000034230,10090.ENSMUSP00000039586,10090.ENSMUSP00000044903,10090.ENSMUSP00000045770,10090.ENSMUSP00000072773,10090.ENSMUSP00000079991,10090.ENSMUSP00000099907,10090.ENSMUSP00000108371…	Hif1a,Drd1,F2rl1,Thbs4,Hbegf,Lamc2,Edn3,Anxa3,Cx3cl1,Serpine1,Thbs1,Tlr4,Postn,Plcg2,Rtn4,Bcl2,Srpx2,Sphk1,Sema3f,Tgfb2
GO Process	GO:0030198	Extracellular matrix organization	14	281	0.81	0.87	8.43e-05	10090.ENSMUSP00000000707,10090.ENSMUSP00000003659,10090.ENSMUSP00000009789,10090.ENSMUSP00000025409,10090.ENSMUSP00000030372,10090.ENSMUSP00000036330,10090.ENSMUSP00000070270,10090.ENSMUSP00000072773,10090.ENSMUSP00000083620,10090.ENSMUSP00000086745,10090.ENSMUSP00000088774,10090.ENSMUSP00000125069,10090.ENSMUSP00000125803,10090.ENSMUSP00000142149	Loxl3,Comp,P4ha1,Lox,Col9a2,Adamts20,Col8a2,Postn,Col5a2,Col8a1,Adamtsl2,Col22a1,Loxl4,Tgfb2
GO Process	GO:2000026	Regulation of multicellular organismal development	34	1595	0.44	0.65	8.43e-05	10090.ENSMUSP00000000188,10090.ENSMUSP00000000707,10090.ENSMUSP00000001963,10090.ENSMUSP00000003659,10090.ENSMUSP00000003687,10090.ENSMUSP00000017868,10090.ENSMUSP00000020575,10090.ENSMUSP00000021530,10090.ENSMUSP00000022213,10090.ENSMUSP00000024698,10090.ENSMUSP00000025409,10090.ENSMUSP00000028389,10090.ENSMUSP00000029845,10090.ENSMUSP00000030840,10090.ENSMUSP00000031447,10090.ENSMUSP00000032342…	Ccnd2,Loxl3,Ace,Comp,Tgfb3,Etv4,Fstl3,Hif1a,Thbs4,Tnfrsf12a,Lox,Frzb,Ddah1,Angptl7,Anxa3,Mgp,Cx3cl1,Serpine1,Thbs1,Pthlh,Trim16,Tiam2,Etv5,Hsp90aa1,Maff,Tgm2,Rtn4,Lrp8,Srpx2,Sphk1,Aspn,Sema3f,Tgfb2,Map6
STRING clusters	CL:2921	Collagen chain trimerization, and Procollagen-lysine 5-dioxygenase activity	7	42	1.34	1	0.00014	10090.ENSMUSP00000030372,10090.ENSMUSP00000038056,10090.ENSMUSP00000070270,10090.ENSMUSP00000071662,10090.ENSMUSP00000083620,10090.ENSMUSP00000086745,10090.ENSMUSP00000125069	Col9a2,P3h2,Col8a2,Col12a1,Col5a2,Col8a1,Col22a1
GO Process	GO:0048514	Blood vessel morphogenesis	17	461	0.68	0.76	0.00015	10090.ENSMUSP00000000187,10090.ENSMUSP00000001963,10090.ENSMUSP00000003659,10090.ENSMUSP00000021530,10090.ENSMUSP00000024698,10090.ENSMUSP00000025363,10090.ENSMUSP00000025409,10090.ENSMUSP00000034230,10090.ENSMUSP00000039586,10090.ENSMUSP00000044903,10090.ENSMUSP00000057893,10090.ENSMUSP00000070270,10090.ENSMUSP00000086745,10090.ENSMUSP00000099907,10090.ENSMUSP00000108929,10090.ENSMUSP00000125069…	Fgf6,Ace,Comp,Hif1a,Tnfrsf12a,Hbegf,Lox,Cx3cl1,Serpine1,Thbs1,Otulin,Col8a2,Col8a1,Rtn4,Srpx2,Col22a1,Tgfb2
KEGG	mmu04512	ECM-receptor interaction	8	86	1.08	0.9	0.00021	10090.ENSMUSP00000003659,10090.ENSMUSP00000022213,10090.ENSMUSP00000027753,10090.ENSMUSP00000030372,10090.ENSMUSP00000034774,10090.ENSMUSP00000044903,10090.ENSMUSP00000071627,10090.ENSMUSP00000127245	Comp,Thbs4,Lamc2,Col9a2,Itga11,Thbs1,Frem1,Sv2b
Reactome	MMU-8948216	Collagen chain trimerization	6	36	1.34	0.96	0.00021	10090.ENSMUSP00000030372,10090.ENSMUSP00000070270,10090.ENSMUSP00000071662,10090.ENSMUSP00000083620,10090.ENSMUSP00000086745,10090.ENSMUSP00000125069	Col9a2,Col8a2,Col12a1,Col5a2,Col8a1,Col22a1
COMPARTMENTS	GOCC:0005615	Extracellular space	21	765	0.55	0.67	0.00023	10090.ENSMUSP00000000187,10090.ENSMUSP00000000707,10090.ENSMUSP00000001963,10090.ENSMUSP00000003659,10090.ENSMUSP00000003687,10090.ENSMUSP00000003808,10090.ENSMUSP00000008032,10090.ENSMUSP00000014957,10090.ENSMUSP00000020575,10090.ENSMUSP00000022213,10090.ENSMUSP00000025363,10090.ENSMUSP00000025409,10090.ENSMUSP00000029188,10090.ENSMUSP00000032342,10090.ENSMUSP00000036330,10090.ENSMUSP00000039586…	Fgf6,Loxl3,Ace,Comp,Tgfb3,Gdf15,Crlf1,Stc1,Fstl3,Thbs4,Hbegf,Lox,Ccn5,Mgp,Adamts20,Serpine1,Thbs1,Pthlh,Lrp8,Cp,Tgfb2
GO Process	GO:0030199	Collagen fibril organization	7	54	1.23	0.89	0.00034	10090.ENSMUSP00000000707,10090.ENSMUSP00000003659,10090.ENSMUSP00000009789,10090.ENSMUSP00000025409,10090.ENSMUSP00000083620,10090.ENSMUSP00000125803,10090.ENSMUSP00000142149	Loxl3,Comp,P4ha1,Lox,Col5a2,Loxl4,Tgfb2
GO Process	GO:0048513	Animal organ development	54	3588	0.29	0.5	0.00037	10090.ENSMUSP00000000187,10090.ENSMUSP00000000707,10090.ENSMUSP00000001963,10090.ENSMUSP00000003659,10090.ENSMUSP00000003687,10090.ENSMUSP00000008032,10090.ENSMUSP00000014957,10090.ENSMUSP00000017868,10090.ENSMUSP00000020575,10090.ENSMUSP00000021530,10090.ENSMUSP00000021932,10090.ENSMUSP00000022185,10090.ENSMUSP00000023099,10090.ENSMUSP00000025083,10090.ENSMUSP00000025409,10090.ENSMUSP00000027753…	Fgf6,Loxl3,Ace,Comp,Tgfb3,Crlf1,Stc1,Etv4,Fstl3,Hif1a,Drd1,F2rl1,Slc38a2,Kif5b,Lox,Lamc2,Frzb,Xirp2,Edn3,Angptl7,Anxa3,Gsdme,Mgp,Gabrb3,Serpine1,Thbs1,Meox1,Pthlh,Rcan1,Col8a2,Frem1,Megf10,Slc1a2,Plcg2,Col5a2,Col8a1,Adamtsl2,Maff,Tgm2,Fmn1,Ass1,Rtn4,Prkar1a,Lrp8,Bcl2,Dipk2a,Fhl1,Mfap5,Gcnt4,Sphk1,Aspn,Fat1,Sema3f,Tgfb2
STRING clusters	CL:3106	Lysyl oxidase, and Microfibril	5	16	1.61	0.92	0.0004	10090.ENSMUSP00000000707,10090.ENSMUSP00000025409,10090.ENSMUSP00000072773,10090.ENSMUSP00000122863,10090.ENSMUSP00000125803	Loxl3,Lox,Postn,Mfap5,Loxl4
STRING clusters	CL:3442	Mixed, incl. Cartilage intermediate layer protein 1/2, and Avascular cornea development in camera-type eye	4	5	2.02	0.95	0.0004	10090.ENSMUSP00000029188,10090.ENSMUSP00000030840,10090.ENSMUSP00000036631,10090.ENSMUSP00000059019	Ccn5,Angptl7,Cilp,Itgbl1
GO Process	GO:0001568	Blood vessel development	18	568	0.61	0.67	0.00041	10090.ENSMUSP00000000187,10090.ENSMUSP00000001963,10090.ENSMUSP00000003659,10090.ENSMUSP00000021530,10090.ENSMUSP00000024698,10090.ENSMUSP00000025363,10090.ENSMUSP00000025409,10090.ENSMUSP00000034230,10090.ENSMUSP00000039586,10090.ENSMUSP00000044903,10090.ENSMUSP00000057893,10090.ENSMUSP00000070270,10090.ENSMUSP00000086745,10090.ENSMUSP00000099907,10090.ENSMUSP00000108929,10090.ENSMUSP00000125069…	Fgf6,Ace,Comp,Hif1a,Tnfrsf12a,Hbegf,Lox,Cx3cl1,Serpine1,Thbs1,Otulin,Col8a2,Col8a1,Rtn4,Srpx2,Col22a1,Sphk1,Tgfb2
GO Process	GO:0019220	Regulation of phosphate metabolic process	31	1505	0.43	0.57	0.00041	10090.ENSMUSP00000000187,10090.ENSMUSP00000000188,10090.ENSMUSP00000001652,10090.ENSMUSP00000001963,10090.ENSMUSP00000003687,10090.ENSMUSP00000003808,10090.ENSMUSP00000008032,10090.ENSMUSP00000020220,10090.ENSMUSP00000021530,10090.ENSMUSP00000021932,10090.ENSMUSP00000022213,10090.ENSMUSP00000025363,10090.ENSMUSP00000025409,10090.ENSMUSP00000029030,10090.ENSMUSP00000030535,10090.ENSMUSP00000031131…	Fgf6,Ccnd2,Bdkrb2,Ace,Tgfb3,Gdf15,Crlf1,Nuak1,Hif1a,Drd1,Thbs4,Hbegf,Lox,Edn3,Cda,Uchl1,Cx3cl1,Thbs1,Tlr4,Rcan1,Ppm1e,Plcg2,Prnp,Hsp90aa1,Prkar1a,Lrp8,Bcl2,Dipk2a,Srpx2,Sphk1,Tgfb2
GO Process	GO:0042127	Regulation of cell population proliferation	35	1834	0.39	0.56	0.00041	10090.ENSMUSP00000000187,10090.ENSMUSP00000000188,10090.ENSMUSP00000001652,10090.ENSMUSP00000001963,10090.ENSMUSP00000003313,10090.ENSMUSP00000003659,10090.ENSMUSP00000003687,10090.ENSMUSP00000008032,10090.ENSMUSP00000017868,10090.ENSMUSP00000021530,10090.ENSMUSP00000022213,10090.ENSMUSP00000025363,10090.ENSMUSP00000027753,10090.ENSMUSP00000028389,10090.ENSMUSP00000029030,10090.ENSMUSP00000029188…	Fgf6,Ccnd2,Bdkrb2,Ace,Grk5,Comp,Tgfb3,Crlf1,Etv4,Hif1a,Thbs4,Hbegf,Lamc2,Frzb,Edn3,Ccn5,Ddah1,Gsdme,Cx3cl1,P3h2,Serpine1,Shc4,Thbs1,Tlr4,Pthlh,Megf10,Etv5,Prnp,Rtn4,Prkar1a,Bcl2,Comt,Sphk1,Nlrc3,Tgfb2
GO Process	GO:0001525	Angiogenesis	14	346	0.72	0.71	0.00047	10090.ENSMUSP00000000187,10090.ENSMUSP00000001963,10090.ENSMUSP00000021530,10090.ENSMUSP00000024698,10090.ENSMUSP00000025363,10090.ENSMUSP00000034230,10090.ENSMUSP00000039586,10090.ENSMUSP00000044903,10090.ENSMUSP00000057893,10090.ENSMUSP00000070270,10090.ENSMUSP00000086745,10090.ENSMUSP00000099907,10090.ENSMUSP00000108929,10090.ENSMUSP00000125069	Fgf6,Ace,Hif1a,Tnfrsf12a,Hbegf,Cx3cl1,Serpine1,Thbs1,Otulin,Col8a2,Col8a1,Rtn4,Srpx2,Col22a1
STRING clusters	CL:2922	Collagen chain trimerization, and Procollagen-lysine 5-dioxygenase activity	6	37	1.32	0.86	0.00054	10090.ENSMUSP00000038056,10090.ENSMUSP00000070270,10090.ENSMUSP00000071662,10090.ENSMUSP00000083620,10090.ENSMUSP00000086745,10090.ENSMUSP00000125069	P3h2,Col8a2,Col12a1,Col5a2,Col8a1,Col22a1
Reactome	MMU-216083	Integrin cell surface interactions	7	73	1.1	0.8	0.00064	10090.ENSMUSP00000003659,10090.ENSMUSP00000030372,10090.ENSMUSP00000034774,10090.ENSMUSP00000044903,10090.ENSMUSP00000070270,10090.ENSMUSP00000083620,10090.ENSMUSP00000086745	Comp,Col9a2,Itga11,Thbs1,Col8a2,Col5a2,Col8a1
UniProt Keywords	KW-0379	Hydroxylation	8	125	0.92	0.75	0.00066	10090.ENSMUSP00000021530,10090.ENSMUSP00000030372,10090.ENSMUSP00000070270,10090.ENSMUSP00000071662,10090.ENSMUSP00000083620,10090.ENSMUSP00000086745,10090.ENSMUSP00000088833,10090.ENSMUSP00000105883	Hif1a,Col9a2,Col8a2,Col12a1,Col5a2,Col8a1,Prnp,Ltbp2
GO Process	GO:0030334	Regulation of cell migration	24	1007	0.49	0.58	0.00068	10090.ENSMUSP00000000187,10090.ENSMUSP00000001963,10090.ENSMUSP00000014957,10090.ENSMUSP00000021530,10090.ENSMUSP00000021932,10090.ENSMUSP00000022185,10090.ENSMUSP00000022213,10090.ENSMUSP00000025363,10090.ENSMUSP00000027753,10090.ENSMUSP00000029030,10090.ENSMUSP00000031447,10090.ENSMUSP00000034230,10090.ENSMUSP00000039586,10090.ENSMUSP00000044903,10090.ENSMUSP00000045770,10090.ENSMUSP00000072773…	Fgf6,Ace,Stc1,Hif1a,Drd1,F2rl1,Thbs4,Hbegf,Lamc2,Edn3,Anxa3,Cx3cl1,Serpine1,Thbs1,Tlr4,Postn,Plcg2,Rtn4,Bcl2,Srpx2,Dpysl3,Sphk1,Sema3f,Tgfb2
GO Process	GO:0001817	Regulation of cytokine production	21	798	0.53	0.6	0.0007	10090.ENSMUSP00000003687,10090.ENSMUSP00000021530,10090.ENSMUSP00000021706,10090.ENSMUSP00000021834,10090.ENSMUSP00000022185,10090.ENSMUSP00000034230,10090.ENSMUSP00000035289,10090.ENSMUSP00000039586,10090.ENSMUSP00000044903,10090.ENSMUSP00000045770,10090.ENSMUSP00000055542,10090.ENSMUSP00000072773,10090.ENSMUSP00000079991,10090.ENSMUSP00000088833,10090.ENSMUSP00000091921,10090.ENSMUSP00000099907…	Tgfb3,Hif1a,Traf3,Serpinb1c,F2rl1,Cx3cl1,Polr3g,Serpine1,Thbs1,Tlr4,Trim16,Postn,Plcg2,Prnp,Hsp90aa1,Rtn4,Panx1,Sphk1,Adcy7,Nlrc3,Tgfb2
GO Process	GO:0009887	Animal organ morphogenesis	25	1091	0.47	0.57	0.00071	10090.ENSMUSP00000000187,10090.ENSMUSP00000003659,10090.ENSMUSP00000003687,10090.ENSMUSP00000014957,10090.ENSMUSP00000017868,10090.ENSMUSP00000021530,10090.ENSMUSP00000027753,10090.ENSMUSP00000028389,10090.ENSMUSP00000028410,10090.ENSMUSP00000039586,10090.ENSMUSP00000044903,10090.ENSMUSP00000051433,10090.ENSMUSP00000070270,10090.ENSMUSP00000071627,10090.ENSMUSP00000083620,10090.ENSMUSP00000086745…	Fgf6,Comp,Tgfb3,Stc1,Etv4,Hif1a,Lamc2,Frzb,Xirp2,Serpine1,Thbs1,Pthlh,Col8a2,Frem1,Col5a2,Col8a1,Tgm2,Fmn1,Rtn4,Prkar1a,Bcl2,Mfap5,Gcnt4,Fat1,Tgfb2
GO Process	GO:0070887	Cellular response to chemical stimulus	45	2827	0.32	0.49	0.00074	10090.ENSMUSP00000000187,10090.ENSMUSP00000001652,10090.ENSMUSP00000001963,10090.ENSMUSP00000003659,10090.ENSMUSP00000003687,10090.ENSMUSP00000003808,10090.ENSMUSP00000007248,10090.ENSMUSP00000008032,10090.ENSMUSP00000014957,10090.ENSMUSP00000021530,10090.ENSMUSP00000021706,10090.ENSMUSP00000021932,10090.ENSMUSP00000023099,10090.ENSMUSP00000025083,10090.ENSMUSP00000025363,10090.ENSMUSP00000025409…	Fgf6,Bdkrb2,Ace,Comp,Tgfb3,Gdf15,Hspa1l,Crlf1,Stc1,Hif1a,Traf3,Drd1,Slc38a2,Kif5b,Hbegf,Lox,Edn3,Uchl1,Gsdme,Cx3cl1,Cilp,Gabrb3,Serpine1,Thbs1,Tlr4,Syt12,Ppm1e,Postn,Etv5,Slc1a2,Plcg2,Col5a2,Prnp,Tgm2,Tnip1,Ass1,Rtn4,Lrp8,Bcl2,Dpysl3,Tnfrsf23,Pfkp,Sphk1,Adcy7,Tgfb2
GO Process	GO:0042325	Regulation of phosphorylation	28	1345	0.43	0.54	0.00091	10090.ENSMUSP00000000187,10090.ENSMUSP00000000188,10090.ENSMUSP00000001652,10090.ENSMUSP00000001963,10090.ENSMUSP00000003687,10090.ENSMUSP00000003808,10090.ENSMUSP00000008032,10090.ENSMUSP00000021530,10090.ENSMUSP00000021932,10090.ENSMUSP00000022213,10090.ENSMUSP00000025363,10090.ENSMUSP00000025409,10090.ENSMUSP00000029030,10090.ENSMUSP00000031131,10090.ENSMUSP00000034230,10090.ENSMUSP00000044903…	Fgf6,Ccnd2,Bdkrb2,Ace,Tgfb3,Gdf15,Crlf1,Hif1a,Drd1,Thbs4,Hbegf,Lox,Edn3,Uchl1,Cx3cl1,Thbs1,Tlr4,Ppm1e,Plcg2,Prnp,Hsp90aa1,Prkar1a,Lrp8,Bcl2,Dipk2a,Srpx2,Sphk1,Tgfb2
GO Process	GO:0001932	Regulation of protein phosphorylation	26	1194	0.45	0.55	0.00094	10090.ENSMUSP00000000187,10090.ENSMUSP00000000188,10090.ENSMUSP00000001652,10090.ENSMUSP00000001963,10090.ENSMUSP00000003687,10090.ENSMUSP00000003808,10090.ENSMUSP00000008032,10090.ENSMUSP00000021932,10090.ENSMUSP00000022213,10090.ENSMUSP00000025363,10090.ENSMUSP00000025409,10090.ENSMUSP00000029030,10090.ENSMUSP00000031131,10090.ENSMUSP00000034230,10090.ENSMUSP00000044903,10090.ENSMUSP00000045770…	Fgf6,Ccnd2,Bdkrb2,Ace,Tgfb3,Gdf15,Crlf1,Drd1,Thbs4,Hbegf,Lox,Edn3,Uchl1,Cx3cl1,Thbs1,Tlr4,Ppm1e,Plcg2,Prnp,Hsp90aa1,Prkar1a,Lrp8,Bcl2,Dipk2a,Sphk1,Tgfb2
GO Process	GO:0001934	Positive regulation of protein phosphorylation	21	821	0.52	0.58	0.00094	10090.ENSMUSP00000000187,10090.ENSMUSP00000000188,10090.ENSMUSP00000001963,10090.ENSMUSP00000003687,10090.ENSMUSP00000003808,10090.ENSMUSP00000008032,10090.ENSMUSP00000021932,10090.ENSMUSP00000022213,10090.ENSMUSP00000025363,10090.ENSMUSP00000029030,10090.ENSMUSP00000034230,10090.ENSMUSP00000044903,10090.ENSMUSP00000045770,10090.ENSMUSP00000079991,10090.ENSMUSP00000088833,10090.ENSMUSP00000091921…	Fgf6,Ccnd2,Ace,Tgfb3,Gdf15,Crlf1,Drd1,Thbs4,Hbegf,Edn3,Cx3cl1,Thbs1,Tlr4,Plcg2,Prnp,Hsp90aa1,Lrp8,Bcl2,Dipk2a,Sphk1,Tgfb2
GO Process	GO:0010935	Regulation of macrophage cytokine production	6	44	1.25	0.78	0.001	10090.ENSMUSP00000003687,10090.ENSMUSP00000045770,10090.ENSMUSP00000079991,10090.ENSMUSP00000099907,10090.ENSMUSP00000126405,10090.ENSMUSP00000142149	Tgfb3,Tlr4,Plcg2,Rtn4,Panx1,Tgfb2
GO Process	GO:0050793	Regulation of developmental process	44	2777	0.31	0.48	0.001	10090.ENSMUSP00000000188,10090.ENSMUSP00000000707,10090.ENSMUSP00000001963,10090.ENSMUSP00000003659,10090.ENSMUSP00000003687,10090.ENSMUSP00000003808,10090.ENSMUSP00000005069,10090.ENSMUSP00000017868,10090.ENSMUSP00000020575,10090.ENSMUSP00000021530,10090.ENSMUSP00000022213,10090.ENSMUSP00000024698,10090.ENSMUSP00000025409,10090.ENSMUSP00000028389,10090.ENSMUSP00000029030,10090.ENSMUSP00000029845…	Ccnd2,Loxl3,Ace,Comp,Tgfb3,Gdf15,Nmrk2,Etv4,Fstl3,Hif1a,Thbs4,Tnfrsf12a,Lox,Frzb,Edn3,Ddah1,Angptl7,Anxa3,Mgp,Cx3cl1,Adamts20,Serpine1,Thbs1,Pthlh,Trim16,Rcan1,Tiam2,Postn,Megf10,Etv5,Col5a2,Hsp90aa1,Maff,Tgm2,Rtn4,Lrp8,Bcl2,Srpx2,Grip1,Sphk1,Aspn,Sema3f,Tgfb2,Map6
GO Process	GO:0001503	Ossification	12	278	0.75	0.65	0.0011	10090.ENSMUSP00000003659,10090.ENSMUSP00000003687,10090.ENSMUSP00000014957,10090.ENSMUSP00000020575,10090.ENSMUSP00000021530,10090.ENSMUSP00000025409,10090.ENSMUSP00000032342,10090.ENSMUSP00000051433,10090.ENSMUSP00000083620,10090.ENSMUSP00000108371,10090.ENSMUSP00000110558,10090.ENSMUSP00000136728	Comp,Tgfb3,Stc1,Fstl3,Hif1a,Lox,Mgp,Pthlh,Col5a2,Bcl2,Atp6v0a4,Aspn
GO Process	GO:0007155	Cell adhesion	22	918	0.49	0.55	0.0013	10090.ENSMUSP00000003659,10090.ENSMUSP00000020220,10090.ENSMUSP00000022213,10090.ENSMUSP00000024698,10090.ENSMUSP00000027753,10090.ENSMUSP00000029188,10090.ENSMUSP00000034230,10090.ENSMUSP00000034774,10090.ENSMUSP00000044903,10090.ENSMUSP00000059019,10090.ENSMUSP00000070270,10090.ENSMUSP00000071627,10090.ENSMUSP00000071662,10090.ENSMUSP00000072773,10090.ENSMUSP00000075174,10090.ENSMUSP00000086745…	Comp,Nuak1,Thbs4,Tnfrsf12a,Lamc2,Ccn5,Cx3cl1,Itga11,Thbs1,Itgbl1,Col8a2,Frem1,Col12a1,Postn,Megf10,Col8a1,Tnip1,Rtn4,Bcl2,Srpx2,Fat1,Tgfb2
UniProt Keywords	KW-0245	EGF-like domain	10	239	0.74	0.63	0.0015	10090.ENSMUSP00000003659,10090.ENSMUSP00000022213,10090.ENSMUSP00000025363,10090.ENSMUSP00000028612,10090.ENSMUSP00000044903,10090.ENSMUSP00000059019,10090.ENSMUSP00000075174,10090.ENSMUSP00000102342,10090.ENSMUSP00000105883,10090.ENSMUSP00000140596	Comp,Thbs4,Hbegf,Pamr1,Thbs1,Itgbl1,Megf10,Lrp8,Ltbp2,Fat1
UniProt Keywords	KW-0886	LTQ	3	5	1.89	0.79	0.0015	10090.ENSMUSP00000000707,10090.ENSMUSP00000025409,10090.ENSMUSP00000125803	Loxl3,Lox,Loxl4
GO Process	GO:0010646	Regulation of cell communication	50	3447	0.28	0.44	0.0017	10090.ENSMUSP00000000707,10090.ENSMUSP00000001652,10090.ENSMUSP00000001963,10090.ENSMUSP00000003313,10090.ENSMUSP00000003687,10090.ENSMUSP00000003808,10090.ENSMUSP00000020575,10090.ENSMUSP00000021530,10090.ENSMUSP00000021706,10090.ENSMUSP00000021932,10090.ENSMUSP00000022051,10090.ENSMUSP00000022185,10090.ENSMUSP00000024698,10090.ENSMUSP00000025083,10090.ENSMUSP00000025363,10090.ENSMUSP00000025409…	Loxl3,Bdkrb2,Ace,Grk5,Tgfb3,Gdf15,Fstl3,Hif1a,Traf3,Drd1,Nkd2,F2rl1,Tnfrsf12a,Kif5b,Hbegf,Lox,Frzb,Edn3,Uchl1,Gsdme,Cx3cl1,Fbxl2,Adamts20,Cilp,Serpine1,Thbs1,Tlr4,Syt12,Trim16,Otulin,Rcan1,Postn,Plcg2,Shisa3,Erc2,Ralgps1,Adamtsl2,Prnp,Hsp90aa1,Tgm2,Tnip1,Rtn4,Lrp8,Bcl2,Dipk2a,Tnfrsf23,Sphk1,Aspn,Nlrc3,Tgfb2
GO Process	GO:0031399	Regulation of protein modification process	31	1658	0.39	0.49	0.0017	10090.ENSMUSP00000000187,10090.ENSMUSP00000000188,10090.ENSMUSP00000001652,10090.ENSMUSP00000001963,10090.ENSMUSP00000003687,10090.ENSMUSP00000003808,10090.ENSMUSP00000008032,10090.ENSMUSP00000020220,10090.ENSMUSP00000021530,10090.ENSMUSP00000021932,10090.ENSMUSP00000022213,10090.ENSMUSP00000025363,10090.ENSMUSP00000025409,10090.ENSMUSP00000029030,10090.ENSMUSP00000031131,10090.ENSMUSP00000034230…	Fgf6,Ccnd2,Bdkrb2,Ace,Tgfb3,Gdf15,Crlf1,Nuak1,Hif1a,Drd1,Thbs4,Hbegf,Lox,Edn3,Uchl1,Cx3cl1,Thbs1,Tlr4,Rcan1,Ppm1e,Plcg2,Prnp,Hsp90aa1,Tnip1,Prkar1a,Lrp8,Bcl2,Dipk2a,Sphk1,Nlrc3,Tgfb2
UniProt Keywords	KW-0358	Heparin-binding	6	73	1.03	0.69	0.0017	10090.ENSMUSP00000003659,10090.ENSMUSP00000025363,10090.ENSMUSP00000027753,10090.ENSMUSP00000044903,10090.ENSMUSP00000072773,10090.ENSMUSP00000105883	Comp,Hbegf,Lamc2,Thbs1,Postn,Ltbp2
GO Process	GO:0023051	Regulation of signaling	50	3456	0.27	0.44	0.0018	10090.ENSMUSP00000000707,10090.ENSMUSP00000001652,10090.ENSMUSP00000001963,10090.ENSMUSP00000003313,10090.ENSMUSP00000003687,10090.ENSMUSP00000003808,10090.ENSMUSP00000020575,10090.ENSMUSP00000021530,10090.ENSMUSP00000021706,10090.ENSMUSP00000021932,10090.ENSMUSP00000022051,10090.ENSMUSP00000022185,10090.ENSMUSP00000024698,10090.ENSMUSP00000025083,10090.ENSMUSP00000025363,10090.ENSMUSP00000025409…	Loxl3,Bdkrb2,Ace,Grk5,Tgfb3,Gdf15,Fstl3,Hif1a,Traf3,Drd1,Nkd2,F2rl1,Tnfrsf12a,Kif5b,Hbegf,Lox,Frzb,Edn3,Uchl1,Gsdme,Cx3cl1,Fbxl2,Adamts20,Cilp,Serpine1,Thbs1,Tlr4,Syt12,Trim16,Otulin,Rcan1,Postn,Plcg2,Shisa3,Erc2,Ralgps1,Adamtsl2,Prnp,Hsp90aa1,Tgm2,Tnip1,Rtn4,Lrp8,Bcl2,Dipk2a,Tnfrsf23,Sphk1,Aspn,Nlrc3,Tgfb2
GO Function	GO:0005102	Signaling receptor binding	33	1643	0.42	0.5	0.0019	10090.ENSMUSP00000000187,10090.ENSMUSP00000001652,10090.ENSMUSP00000001963,10090.ENSMUSP00000003659,10090.ENSMUSP00000003687,10090.ENSMUSP00000003808,10090.ENSMUSP00000008032,10090.ENSMUSP00000014957,10090.ENSMUSP00000021706,10090.ENSMUSP00000021932,10090.ENSMUSP00000022213,10090.ENSMUSP00000025363,10090.ENSMUSP00000027753,10090.ENSMUSP00000029030,10090.ENSMUSP00000029188,10090.ENSMUSP00000030840…	Fgf6,Bdkrb2,Ace,Comp,Tgfb3,Gdf15,Crlf1,Stc1,Traf3,Drd1,Thbs4,Hbegf,Lamc2,Edn3,Ccn5,Angptl7,Uchl1,Cx3cl1,Itga11,Serpine1,Shc4,Thbs1,Tlr4,Pthlh,Itgbl1,Megf10,Prnp,Hsp90aa1,Srpx2,Grip1,Panx1,Sema3f,Tgfb2
GO Process	GO:0048646	Anatomical structure formation involved in morphogenesis	23	1028	0.46	0.51	0.002	10090.ENSMUSP00000000187,10090.ENSMUSP00000001963,10090.ENSMUSP00000021530,10090.ENSMUSP00000024698,10090.ENSMUSP00000025363,10090.ENSMUSP00000034230,10090.ENSMUSP00000039586,10090.ENSMUSP00000044903,10090.ENSMUSP00000051158,10090.ENSMUSP00000051433,10090.ENSMUSP00000057893,10090.ENSMUSP00000070270,10090.ENSMUSP00000071662,10090.ENSMUSP00000086745,10090.ENSMUSP00000093789,10090.ENSMUSP00000099411…	Fgf6,Ace,Hif1a,Tnfrsf12a,Hbegf,Cx3cl1,Serpine1,Thbs1,Meox1,Pthlh,Otulin,Col8a2,Col12a1,Col8a1,Ccdc136,Tgm2,Fmn1,Rtn4,Prkar1a,Lrp8,Srpx2,Col22a1,Tgfb2
GO Component	GO:0005581	Collagen trimer	7	86	1.02	0.67	0.0021	10090.ENSMUSP00000025409,10090.ENSMUSP00000030372,10090.ENSMUSP00000070270,10090.ENSMUSP00000071662,10090.ENSMUSP00000083620,10090.ENSMUSP00000086745,10090.ENSMUSP00000125069	Lox,Col9a2,Col8a2,Col12a1,Col5a2,Col8a1,Col22a1
Monarch	MP:0002882	Abnormal neuron morphology	31	1523	0.42	0.49	0.0021	10090.ENSMUSP00000000188,10090.ENSMUSP00000003687,10090.ENSMUSP00000003808,10090.ENSMUSP00000008032,10090.ENSMUSP00000017868,10090.ENSMUSP00000021530,10090.ENSMUSP00000021932,10090.ENSMUSP00000025363,10090.ENSMUSP00000028389,10090.ENSMUSP00000029030,10090.ENSMUSP00000031131,10090.ENSMUSP00000031845,10090.ENSMUSP00000038051,10090.ENSMUSP00000045770,10090.ENSMUSP00000054208,10090.ENSMUSP00000060246…	Ccnd2,Tgfb3,Gdf15,Crlf1,Etv4,Hif1a,Drd1,Hbegf,Frzb,Edn3,Uchl1,Gsdme,Gabrb3,Tlr4,Garem2,Tubb2a,Megf10,Slc1a2,Erc2,Prnp,Hsp90aa1,Rtn4,Lrp8,Cp,Bcl2,Dpysl3,Panx1,Fat1,Sema3f,Tgfb2,Map6
GO Process	GO:0002682	Regulation of immune system process	29	1523	0.39	0.48	0.0023	10090.ENSMUSP00000000707,10090.ENSMUSP00000003687,10090.ENSMUSP00000020575,10090.ENSMUSP00000021530,10090.ENSMUSP00000021706,10090.ENSMUSP00000022185,10090.ENSMUSP00000022213,10090.ENSMUSP00000025409,10090.ENSMUSP00000029030,10090.ENSMUSP00000031845,10090.ENSMUSP00000034230,10090.ENSMUSP00000035289,10090.ENSMUSP00000039586,10090.ENSMUSP00000044903,10090.ENSMUSP00000045770,10090.ENSMUSP00000057893…	Loxl3,Tgfb3,Fstl3,Hif1a,Traf3,F2rl1,Thbs4,Lox,Edn3,Gsdme,Cx3cl1,Polr3g,Serpine1,Thbs1,Tlr4,Otulin,Plcg2,Prnp,Hsp90aa1,Tnip1,Rtn4,Prkar1a,Lrp8,Bcl2,Panx1,Sphk1,Adcy7,Nlrc3,Tgfb2
GO Process	GO:0045595	Regulation of cell differentiation	32	1782	0.37	0.47	0.0023	10090.ENSMUSP00000000188,10090.ENSMUSP00000000707,10090.ENSMUSP00000001963,10090.ENSMUSP00000003687,10090.ENSMUSP00000005069,10090.ENSMUSP00000017868,10090.ENSMUSP00000020575,10090.ENSMUSP00000021530,10090.ENSMUSP00000024698,10090.ENSMUSP00000025409,10090.ENSMUSP00000028389,10090.ENSMUSP00000029030,10090.ENSMUSP00000034230,10090.ENSMUSP00000036330,10090.ENSMUSP00000039586,10090.ENSMUSP00000051433…	Ccnd2,Loxl3,Ace,Tgfb3,Nmrk2,Etv4,Fstl3,Hif1a,Tnfrsf12a,Lox,Frzb,Edn3,Cx3cl1,Adamts20,Serpine1,Pthlh,Trim16,Rcan1,Tiam2,Postn,Megf10,Etv5,Col5a2,Hsp90aa1,Maff,Tgm2,Rtn4,Lrp8,Bcl2,Sema3f,Tgfb2,Map6
GO Process	GO:0009611	Response to wounding	14	425	0.63	0.56	0.0024	10090.ENSMUSP00000003659,10090.ENSMUSP00000003687,10090.ENSMUSP00000021530,10090.ENSMUSP00000022185,10090.ENSMUSP00000025363,10090.ENSMUSP00000025409,10090.ENSMUSP00000034230,10090.ENSMUSP00000045770,10090.ENSMUSP00000062887,10090.ENSMUSP00000079100,10090.ENSMUSP00000079991,10090.ENSMUSP00000108371,10090.ENSMUSP00000112928,10090.ENSMUSP00000142149	Comp,Tgfb3,Hif1a,F2rl1,Hbegf,Lox,Cx3cl1,Tlr4,Morn4,Slc1a2,Plcg2,Bcl2,Dpysl3,Tgfb2
GO Process	GO:0010634	Positive regulation of epithelial cell migration	9	162	0.86	0.62	0.0024	10090.ENSMUSP00000021530,10090.ENSMUSP00000025363,10090.ENSMUSP00000031447,10090.ENSMUSP00000039586,10090.ENSMUSP00000044903,10090.ENSMUSP00000079991,10090.ENSMUSP00000099907,10090.ENSMUSP00000108929,10090.ENSMUSP00000142149	Hif1a,Hbegf,Anxa3,Serpine1,Thbs1,Plcg2,Rtn4,Srpx2,Tgfb2
GO Process	GO:0032652	Regulation of interleukin-1 production	8	122	0.93	0.64	0.0024	10090.ENSMUSP00000021834,10090.ENSMUSP00000022185,10090.ENSMUSP00000034230,10090.ENSMUSP00000045770,10090.ENSMUSP00000055542,10090.ENSMUSP00000126405,10090.ENSMUSP00000131010,10090.ENSMUSP00000137628	Serpinb1c,F2rl1,Cx3cl1,Tlr4,Trim16,Panx1,Sphk1,Nlrc3
Reactome	MMU-162582	Signal Transduction	36	2212	0.33	0.44	0.0028	10090.ENSMUSP00000000187,10090.ENSMUSP00000001652,10090.ENSMUSP00000003313,10090.ENSMUSP00000003687,10090.ENSMUSP00000017868,10090.ENSMUSP00000020575,10090.ENSMUSP00000021530,10090.ENSMUSP00000021932,10090.ENSMUSP00000022185,10090.ENSMUSP00000022213,10090.ENSMUSP00000025083,10090.ENSMUSP00000025363,10090.ENSMUSP00000029030,10090.ENSMUSP00000030372,10090.ENSMUSP00000034230,10090.ENSMUSP00000036631…	Fgf6,Bdkrb2,Grk5,Tgfb3,Etv4,Fstl3,Hif1a,Drd1,F2rl1,Thbs4,Kif5b,Hbegf,Edn3,Col9a2,Cx3cl1,Cilp,Efhd2,Thbs1,Ckap4,Tuba1c,Pthlh,Otulin,Tubb2a,Arfgap3,Tiam2,Col5a2,Mapk4,Hsp90aa1,Rtn4,Otud1,Prkar1a,Ltbp2,Atp6v0a4,Sphk1,Adcy7,Tgfb2
GO Process	GO:0009410	Response to xenobiotic stimulus	15	495	0.6	0.54	0.0029	10090.ENSMUSP00000001963,10090.ENSMUSP00000021932,10090.ENSMUSP00000025409,10090.ENSMUSP00000031131,10090.ENSMUSP00000038051,10090.ENSMUSP00000039586,10090.ENSMUSP00000044903,10090.ENSMUSP00000061278,10090.ENSMUSP00000079100,10090.ENSMUSP00000088833,10090.ENSMUSP00000091921,10090.ENSMUSP00000099904,10090.ENSMUSP00000102342,10090.ENSMUSP00000108371,10090.ENSMUSP00000142149	Ace,Drd1,Lox,Uchl1,Gabrb3,Serpine1,Thbs1,Ppm1e,Slc1a2,Prnp,Hsp90aa1,Ass1,Lrp8,Bcl2,Tgfb2
GO Process	GO:0051240	Positive regulation of multicellular organismal process	31	1733	0.37	0.45	0.003	10090.ENSMUSP00000000188,10090.ENSMUSP00000001963,10090.ENSMUSP00000003687,10090.ENSMUSP00000017868,10090.ENSMUSP00000021530,10090.ENSMUSP00000021932,10090.ENSMUSP00000022185,10090.ENSMUSP00000024698,10090.ENSMUSP00000029030,10090.ENSMUSP00000029845,10090.ENSMUSP00000031447,10090.ENSMUSP00000034230,10090.ENSMUSP00000035289,10090.ENSMUSP00000039586,10090.ENSMUSP00000044903,10090.ENSMUSP00000045770…	Ccnd2,Ace,Tgfb3,Etv4,Hif1a,Drd1,F2rl1,Tnfrsf12a,Edn3,Ddah1,Anxa3,Cx3cl1,Polr3g,Serpine1,Thbs1,Tlr4,Trim16,Tiam2,Postn,Etv5,Plcg2,Hsp90aa1,Tgm2,Rtn4,Lrp8,Bcl2,Srpx2,Panx1,Sphk1,Tgfb2,Map6
GO Process	GO:0097435	Supramolecular fiber organization	16	562	0.57	0.52	0.003	10090.ENSMUSP00000000707,10090.ENSMUSP00000003659,10090.ENSMUSP00000009789,10090.ENSMUSP00000025409,10090.ENSMUSP00000028410,10090.ENSMUSP00000048678,10090.ENSMUSP00000083620,10090.ENSMUSP00000099606,10090.ENSMUSP00000102288,10090.ENSMUSP00000105883,10090.ENSMUSP00000108371,10090.ENSMUSP00000112928,10090.ENSMUSP00000122863,10090.ENSMUSP00000125803,10090.ENSMUSP00000140596,10090.ENSMUSP00000142149	Loxl3,Comp,P4ha1,Lox,Xirp2,Pakap,Col5a2,Fmn1,Prkar1a,Ltbp2,Bcl2,Dpysl3,Mfap5,Loxl4,Fat1,Tgfb2
UniProt Keywords	KW-0677	Repeat	54	4236	0.22	0.39	0.0032	10090.ENSMUSP00000000707,10090.ENSMUSP00000001963,10090.ENSMUSP00000003659,10090.ENSMUSP00000008032,10090.ENSMUSP00000020575,10090.ENSMUSP00000021530,10090.ENSMUSP00000021706,10090.ENSMUSP00000022213,10090.ENSMUSP00000027753,10090.ENSMUSP00000028410,10090.ENSMUSP00000028612,10090.ENSMUSP00000030372,10090.ENSMUSP00000031447,10090.ENSMUSP00000034774,10090.ENSMUSP00000035090,10090.ENSMUSP00000036330…	Loxl3,Ace,Comp,Crlf1,Fstl3,Hif1a,Traf3,Thbs4,Lamc2,Xirp2,Pamr1,Col9a2,Anxa3,Itga11,Fbxl2,Adamts20,P3h2,Efhd2,Thbs1,Tlr4,Syt12,Trim16,Itgbl1,Ppm1e,Morn4,Col8a2,Frem1,Col12a1,Tiam2,Postn,Megf10,Plcg2,Col5a2,Col8a1,Adamtsl2,Prnp,Crispld1,Prkar1a,Lrp8,Cp,Ltbp2,Ppfibp1,Srpx2,Fhl1,Tnfrsf23,Grip1,Loxl4,Lrrcc1,Adcy7,Aspn,Nlrc3,Fat1,Map6,Zscan18
UniProt Keywords	KW-0702	S-nitrosylation	5	52	1.1	0.64	0.0033	10090.ENSMUSP00000021530,10090.ENSMUSP00000029845,10090.ENSMUSP00000071829,10090.ENSMUSP00000091921,10090.ENSMUSP00000126405	Hif1a,Ddah1,Kcnj14,Hsp90aa1,Panx1
GO Process	GO:0008284	Positive regulation of cell population proliferation	23	1091	0.44	0.46	0.0041	10090.ENSMUSP00000000187,10090.ENSMUSP00000000188,10090.ENSMUSP00000003313,10090.ENSMUSP00000003659,10090.ENSMUSP00000003687,10090.ENSMUSP00000008032,10090.ENSMUSP00000021530,10090.ENSMUSP00000022213,10090.ENSMUSP00000025363,10090.ENSMUSP00000027753,10090.ENSMUSP00000029030,10090.ENSMUSP00000034230,10090.ENSMUSP00000039586,10090.ENSMUSP00000043146,10090.ENSMUSP00000044903,10090.ENSMUSP00000045770…	Fgf6,Ccnd2,Grk5,Comp,Tgfb3,Crlf1,Hif1a,Thbs4,Hbegf,Lamc2,Edn3,Cx3cl1,Serpine1,Shc4,Thbs1,Tlr4,Pthlh,Megf10,Etv5,Rtn4,Bcl2,Sphk1,Tgfb2
GO Process	GO:0048589	Developmental growth	15	515	0.58	0.5	0.0042	10090.ENSMUSP00000003659,10090.ENSMUSP00000014957,10090.ENSMUSP00000025363,10090.ENSMUSP00000029030,10090.ENSMUSP00000044903,10090.ENSMUSP00000051433,10090.ENSMUSP00000072773,10090.ENSMUSP00000079100,10090.ENSMUSP00000091921,10090.ENSMUSP00000099606,10090.ENSMUSP00000102288,10090.ENSMUSP00000108371,10090.ENSMUSP00000108651,10090.ENSMUSP00000141865,10090.ENSMUSP00000142149	Comp,Stc1,Hbegf,Edn3,Thbs1,Pthlh,Postn,Slc1a2,Hsp90aa1,Fmn1,Prkar1a,Bcl2,Dipk2a,Sema3f,Tgfb2
GO Process	GO:0010648	Negative regulation of cell communication	27	1427	0.39	0.44	0.0043	10090.ENSMUSP00000001652,10090.ENSMUSP00000003313,10090.ENSMUSP00000003687,10090.ENSMUSP00000003808,10090.ENSMUSP00000020575,10090.ENSMUSP00000021530,10090.ENSMUSP00000021932,10090.ENSMUSP00000022051,10090.ENSMUSP00000022185,10090.ENSMUSP00000028389,10090.ENSMUSP00000029030,10090.ENSMUSP00000031131,10090.ENSMUSP00000034230,10090.ENSMUSP00000036631,10090.ENSMUSP00000039586,10090.ENSMUSP00000044903…	Bdkrb2,Grk5,Tgfb3,Gdf15,Fstl3,Hif1a,Drd1,Nkd2,F2rl1,Frzb,Edn3,Uchl1,Cx3cl1,Cilp,Serpine1,Thbs1,Tlr4,Rcan1,Shisa3,Adamtsl2,Prnp,Tnip1,Bcl2,Tnfrsf23,Aspn,Nlrc3,Tgfb2
GO Process	GO:0043067	Regulation of programmed cell death	30	1683	0.36	0.43	0.0043	10090.ENSMUSP00000000188,10090.ENSMUSP00000001652,10090.ENSMUSP00000001963,10090.ENSMUSP00000003313,10090.ENSMUSP00000003659,10090.ENSMUSP00000003687,10090.ENSMUSP00000008032,10090.ENSMUSP00000021530,10090.ENSMUSP00000021706,10090.ENSMUSP00000024698,10090.ENSMUSP00000025409,10090.ENSMUSP00000028389,10090.ENSMUSP00000031845,10090.ENSMUSP00000034230,10090.ENSMUSP00000036330,10090.ENSMUSP00000038051…	Ccnd2,Bdkrb2,Ace,Grk5,Comp,Tgfb3,Crlf1,Hif1a,Traf3,Tnfrsf12a,Lox,Frzb,Gsdme,Cx3cl1,Adamts20,Gabrb3,Serpine1,Thbs1,Tlr4,Mllt11,Plcg2,Prnp,Hsp90aa1,Tgm2,Lrp8,Bcl2,Dipk2a,Tnfrsf23,Sphk1,Tgfb2
KEGG	mmu04510	Focal adhesion	9	196	0.78	0.55	0.0043	10090.ENSMUSP00000000188,10090.ENSMUSP00000003659,10090.ENSMUSP00000022213,10090.ENSMUSP00000027753,10090.ENSMUSP00000030372,10090.ENSMUSP00000034774,10090.ENSMUSP00000043146,10090.ENSMUSP00000044903,10090.ENSMUSP00000108371	Ccnd2,Comp,Thbs4,Lamc2,Col9a2,Itga11,Shc4,Thbs1,Bcl2
KEGG	mmu04974	Protein digestion and absorption	7	106	0.93	0.59	0.0043	10090.ENSMUSP00000023099,10090.ENSMUSP00000030372,10090.ENSMUSP00000070270,10090.ENSMUSP00000071662,10090.ENSMUSP00000083620,10090.ENSMUSP00000086745,10090.ENSMUSP00000125069	Slc38a2,Col9a2,Col8a2,Col12a1,Col5a2,Col8a1,Col22a1
GO Process	GO:0010941	Regulation of cell death	32	1869	0.35	0.43	0.0044	10090.ENSMUSP00000000188,10090.ENSMUSP00000001652,10090.ENSMUSP00000001963,10090.ENSMUSP00000003313,10090.ENSMUSP00000003659,10090.ENSMUSP00000003687,10090.ENSMUSP00000008032,10090.ENSMUSP00000021530,10090.ENSMUSP00000021706,10090.ENSMUSP00000021932,10090.ENSMUSP00000024698,10090.ENSMUSP00000025409,10090.ENSMUSP00000028389,10090.ENSMUSP00000029188,10090.ENSMUSP00000031845,10090.ENSMUSP00000034230…	Ccnd2,Bdkrb2,Ace,Grk5,Comp,Tgfb3,Crlf1,Hif1a,Traf3,Drd1,Tnfrsf12a,Lox,Frzb,Ccn5,Gsdme,Cx3cl1,Adamts20,Gabrb3,Serpine1,Thbs1,Tlr4,Mllt11,Plcg2,Prnp,Hsp90aa1,Tgm2,Lrp8,Bcl2,Dipk2a,Tnfrsf23,Sphk1,Tgfb2
GO Process	GO:0023057	Negative regulation of signaling	27	1431	0.39	0.44	0.0044	10090.ENSMUSP00000001652,10090.ENSMUSP00000003313,10090.ENSMUSP00000003687,10090.ENSMUSP00000003808,10090.ENSMUSP00000020575,10090.ENSMUSP00000021530,10090.ENSMUSP00000021932,10090.ENSMUSP00000022051,10090.ENSMUSP00000022185,10090.ENSMUSP00000028389,10090.ENSMUSP00000029030,10090.ENSMUSP00000031131,10090.ENSMUSP00000034230,10090.ENSMUSP00000036631,10090.ENSMUSP00000039586,10090.ENSMUSP00000044903…	Bdkrb2,Grk5,Tgfb3,Gdf15,Fstl3,Hif1a,Drd1,Nkd2,F2rl1,Frzb,Edn3,Uchl1,Cx3cl1,Cilp,Serpine1,Thbs1,Tlr4,Rcan1,Shisa3,Adamtsl2,Prnp,Tnip1,Bcl2,Tnfrsf23,Aspn,Nlrc3,Tgfb2
[truncated: 177 more rows]
