# Supplementary material for: Targeting the undruggable transcription factor, KLF5, with a peptidomimetic small molecule, NC114, attenuates pressure overload-induced cardiac remodeling and fibrosis
Source: Sci Rep. 2026 Jan 12;16:2367. doi: 10.1038/s41598-025-32155-y (PMC12816732; doi:10.1038/s41598-025-32155-y)
Supplement: Supplementary file 5 — Supplementary Information 5. [file 41598_2025_32155_MOESM5_ESM.xlsx]

## Sheet: description
Tab 1: NCVH_1wk
Differential gene expression results comparing NC (TAC+NC114) versus VH (TAC+Vehicle) at 1 week. Includes gene annotation, log2 fold change, P-values, and normalized expression values for each sample.
Tab 2: enrich_up
STRING functional enrichment analysis of upregulated DEGs (NC vs VH, 1 week).
Tab 3: enrich_down
STRING functional enrichment analysis of downregulated DEGs (NC vs VH, 1 week).

## Sheet: NCVH_1wk
ensembl_gene_id	external_gene_name	chromosome_name	strand	start_position	end_position	logFC	AveExpr	t	P.Value	adj.P.Val	B	1wkVH1	1wkVH2	1wkVH3	1wkNC1	1wkNC2	1wkNC3	VH_avg	NC_avg
ENSMUSG00000021228	Acot3	12	1	84098918	84107176	4.36893	-0.914176	4.42463	0.000308668	0.0116707	-0.684805	-3.76454	-4.05856	-4.03834	-0.0307417	0.885041	0.557671	-3.95382	0.470657
ENSMUSG00000101257	2310015K22Rik	1	1	80202761	80207332	4.10391	-1.18768	3.29533	0.00391287	0.0427866	-2.23535	-2.54215	-4.05856	-5.6233	-0.941474	1.392	-0.156025	-4.07467	0.0981672
ENSMUSG00000028307	Aldob	4	-1	49535995	49549546	3.59403	1.09389	4.43546	0.000301266	0.0115261	0.271672	-1.26204	-1.11996	-1.92286	2.47537	1.392	2.47624	-1.43496	2.11454
ENSMUSG00000113475	Gm49366	12	1	84085285	84105800	3.53141	-0.911734	6.07115	8.68636e-06	0.00199793	1.49462	-3.02758	-3.3216	-4.03834	-0.159066	0.544004	-0.156025	-3.46251	0.0763044
ENSMUSG00000051067	Lingo3	10	-1	80668635	80679873	3.48116	2.14542	4.70374	0.000165518	0.00857233	1.01038	0.58123	1.09794	-0.669107	3.38908	4.2689	3.89012	0.336689	3.84937
ENSMUSG00000118387	Gm50415	18	1	83508539	83512542	3.41604	-1.90513	4.4671	0.000280656	0.0111343	-0.942414	-3.76454	-4.05856	-5.6233	-1.06177	-1.04096	-1.09944	-4.48214	-1.06739
ENSMUSG00000120773	Gm32113	X	-1	139284326	139286643	3.19284	1.57339	3.43911	0.00283734	0.0359826	-1.52524	-1.64907	0.585294	-0.979447	2.47537	2.8137	2.41929	-0.681073	2.56945
ENSMUSG00000002500	Rpl3l	17	1	24946794	24955117	2.90109	6.89425	3.75919	0.00138132	0.0250862	-1.22233	4.90906	6.05908	2.97289	6.76201	7.84026	7.85766	4.64701	7.48664
ENSMUSG00000059408	Mrgprh	17	1	13094921	13096864	2.89498	1.55006	4.45656	0.000287361	0.0112616	0.46152	-0.95719	0.422565	-0.868415	2.52841	2.47	2.31906	-0.46768	2.43916
ENSMUSG00000026971	Itgb6	2	-1	60428636	60552987	2.88976	3.33501	5.23872	5.10124e-05	0.00469518	2.08776	1.33699	2.93012	0.485222	4.23963	4.54601	4.72564	1.58411	4.50376
ENSMUSG00000090778	Gm3235	8	-1	92347194	92356360	2.842	0.126279	4.25354	0.000453249	0.0145697	-0.215046	-1.44262	-0.999668	-3.30137	0.922464	0.60674	1.22249	-1.91455	0.91723
ENSMUSG00000121111	Gm41608	17	1	66825757	66831554	2.79692	0.520411	3.90015	0.00100512	0.0212806	-0.762025	-1.26204	-0.888637	-2.81595	0.71845	1.28097	1.57516	-1.65554	1.19153
ENSMUSG00000114286	Gm47850	13	1	112901382	112902150	2.7689	-1.15912	3.59394	0.00200415	0.0306561	-1.64006	-1.89008	-1.94308	-5.6233	-1.06177	0.00634734	0.0580997	-3.15215	-0.332441
ENSMUSG00000021456	Fbp2	13	-1	62984691	63006236	2.72469	3.91303	4.03574	0.000740273	0.0183438	-0.490603	2.46427	2.7701	0.209587	3.82194	4.91788	4.87784	1.81465	4.53922
ENSMUSG00000056973	Ces1d	8	-1	93892696	93924466	2.706	6.48966	3.82192	0.0011991	0.0232418	-1.12126	2.46427	4.45055	5.7631	7.31043	6.85669	6.79677	4.22598	6.98796
ENSMUSG00000033633	Clec18a	8	-1	111785552	111819058	2.64156	0.0446052	3.92762	0.000944721	0.0206748	-0.812603	-1.26204	-1.55606	-3.30137	0.480759	0.0965451	1.22249	-2.03983	0.59993
ENSMUSG00000118107	Gm34455	17	-1	26686534	26722174	2.62987	-0.141418	4.41103	0.000318222	0.0119015	0.033235	-1.64907	-1.94308	-2.16387	0.437037	1.07452	0.691972	-1.91867	0.734509
ENSMUSG00000064338	mt-Tv	MT	1	1025	1093	2.60658	3.16509	3.94252	0.000913506	0.0205788	-0.631242	1.15829	1.90337	1.00605	3.77442	3.98584	4.22526	1.3559	3.99517
ENSMUSG00000070574	2310016G11Rik	7	1	44317633	44327661	2.57492	-0.852158	3.6682	0.00169567	0.0279949	-1.41266	-2.54215	-3.3216	-2.16387	0.14259	-0.303993	-0.276319	-2.67587	-0.145907
ENSMUSG00000089235	Gm23119	18	-1	74911632	74911771	2.56836	-0.95625	4.24295	0.000464172	0.0146593	-0.664932	-3.02758	-1.94308	-4.03834	-0.72735	0.0965451	-0.551954	-3.003	-0.394253
ENSMUSG00000047171	Helt	8	-1	46745076	46747708	2.49422	-0.606547	3.36838	0.00332404	0.0396187	-1.81275	-2.54215	-1.25121	-3.30137	-0.375877	0.478416	0.557671	-2.36491	0.22007
ENSMUSG00000054204	Alkal2	12	1	30934321	30943853	2.49246	-1.88431	3.39943	0.00310102	0.0381272	-1.88552	-3.76454	-3.3216	-1.71641	-0.941474	-0.192961	0.154315	-2.93418	-0.326707
ENSMUSG00000041930	Fam222a	5	1	114706077	114751281	2.445	0.228347	4.87648	0.00011287	0.00690601	1.13647	-2.54215	-0.0889355	-0.197038	1.4259	1.79362	1.57516	-0.942709	1.59822
ENSMUSG00000044951	Mylk4	13	-1	32884810	32967937	2.36315	7.38799	5.13489	6.39687e-05	0.00517761	1.76831	4.7862	5.30849	5.07453	7.24062	7.18047	7.77448	5.05641	7.39852
ENSMUSG00000072949	Acot1	12	1	84056264	84065145	2.35026	2.62441	5.76786	1.63976e-05	0.00242308	3.15071	1.52086	0.506223	0.852431	2.83673	3.4826	3.7276	0.959837	3.34898
ENSMUSG00000018554	Ybx2	11	1	69826622	69832431	2.32438	4.09588	7.88402	2.51102e-07	0.000192595	7.16847	2.53924	2.99672	1.79455	4.46588	4.96054	4.88837	2.4435	4.7716
ENSMUSG00000109052	Gm45012	7	1	98851573	98876287	2.28486	1.59607	4.75707	0.00014703	0.0080316	1.10683	1.22035	0.660256	-0.979447	2.37467	2.56785	2.77755	0.300386	2.57336
ENSMUSG00000064359	mt-Tg	MT	1	9391	9458	2.234	5.176	5.38601	3.70759e-05	0.00395485	2.25833	3.51158	4.37468	2.84022	5.37105	5.80118	6.20644	3.57549	5.79289
ENSMUSG00000064342	mt-Ti	MT	1	3706	3774	2.22375	7.45172	4.00044	0.000801611	0.0190717	-0.637401	6.00529	6.25243	5.14571	7.46435	8.25014	8.24468	5.80114	7.98639
ENSMUSG00000064344	mt-Tm	MT	1	3845	3913	2.22106	8.31055	4.50729	0.000256515	0.0106849	0.54231	6.7717	7.2511	6.0282	8.71194	9.04075	8.92687	6.68367	8.89319
ENSMUSG00000113735	Gm48607	12	1	16235774	16256473	2.20832	-1.21169	3.33577	0.00357531	0.0413598	-1.96162	-3.02758	-1.11996	-4.03834	-0.540936	-0.089868	-0.892991	-2.72863	-0.507932
ENSMUSG00000114309	Gm48295	13	-1	58302955	58305389	2.1933	-0.646218	3.5586	0.00216987	0.0317916	-1.45465	-1.89008	-1.94308	-2.16387	0.391949	0.337553	-0.276319	-1.99901	0.151061
ENSMUSG00000025537	Phkg1	5	-1	129892262	129927390	2.19013	4.29953	4.22145	0.000487182	0.0148662	-0.191247	1.99922	2.02181	3.95978	5.96974	4.17886	4.44567	2.66027	4.86475
ENSMUSG00000029862	Clcn1	6	1	42263619	42292690	2.1846	2.64732	5.09162	7.0318e-05	0.00531742	1.80357	0.378413	1.17665	1.63408	3.77002	3.1343	2.69996	1.06305	3.20143
ENSMUSG00000064360	mt-Nd3	MT	1	9459	9806	2.14067	5.70902	5.4002	3.59578e-05	0.00391841	2.27869	4.019	4.83928	3.51369	5.81181	6.27796	6.62166	4.12399	6.23714
ENSMUSG00000097573	G730003C15Rik	1	1	59158988	59161300	2.13987	-1.00123	4.18748	0.000525887	0.0153223	-0.577057	-2.54215	-3.3216	-1.53584	-0.540936	-0.555532	0.244513	-2.46653	-0.283985
ENSMUSG00000064336	mt-Tf	MT	1	1	68	2.13196	2.32153	4.60086	0.000208137	0.00952405	0.79903	0.759017	1.27534	0.485222	2.64829	2.96504	3.49014	0.839859	3.03449
ENSMUSG00000026077	Npas2	1	1	39232812	39402317	2.12768	1.51169	8.35384	1.07678e-07	0.000115624	7.8107	1.76943	1.3899	1.27151	3.74782	3.43153	3.53551	1.47695	3.57162
ENSMUSG00000064346	mt-Tw	MT	1	4950	5016	2.08914	7.52258	4.34638	0.000367895	0.013081	0.118298	5.80341	6.46206	5.49888	7.60341	7.94678	8.36644	5.92145	7.97221
ENSMUSG00000012819	Cdh23	10	-1	60138527	60532269	2.05405	2.9303	4.37289	0.000346646	0.0126896	0.319527	1.15829	1.7228	0.209587	2.94215	3.36049	2.98802	1.03022	3.09689
ENSMUSG00000066975	Cryba4	5	-1	112394359	112400384	2.05024	1.09042	4.00791	0.000788225	0.0188928	-0.429302	-0.59462	0.189366	-1.09974	1.26016	2.01794	1.5039	-0.501665	1.594
ENSMUSG00000037129	Tmprss13	9	1	45230398	45258879	2.04964	-0.183653	3.17187	0.00514873	0.0496888	-2.03477	-0.491526	-2.4736	-0.413849	1.04403	0.544004	1.03301	-1.12632	0.87368
ENSMUSG00000023267	Gabrr2	4	1	33062999	33095865	2.04733	0.245983	3.60013	0.00197643	0.0304927	-1.2905	-0.825945	-0.999668	-2.45338	0.297313	0.478416	1.1774	-1.42633	0.651042
ENSMUSG00000064361	mt-Tr	MT	1	9808	9875	2.04317	2.97143	3.96378	0.000870713	0.0200853	-0.62618	1.72731	2.03596	1.59587	3.65068	4.02657	3.87608	1.78638	3.85111
ENSMUSG00000055116	Bmal1	7	1	112806672	112913333	2.04185	1.86573	6.96789	1.42409e-06	0.000674642	5.49451	3.29074	2.28129	2.93512	4.90953	4.91788	4.72955	2.83571	4.85232
ENSMUSG00000053964	Lgals4	7	1	28533279	28541133	2.02632	5.45053	5.1291	6.47837e-05	0.00519423	1.69232	4.39364	4.069	3.26848	5.16034	5.91866	6.57461	3.91038	5.88454
ENSMUSG00000053898	Ech1	7	1	28524642	28531672	2.00779	9.44282	4.63639	0.000192288	0.00907401	0.868386	8.54199	8.38895	6.8683	9.32245	10.0689	10.3536	7.93308	9.915
ENSMUSG00000085182	Gm13596	2	1	68301216	68308096	1.99773	-1.28776	3.54109	0.00225699	0.0321996	-1.71979	-2.54215	-2.83617	-3.30137	-0.941474	-0.192961	-1.62996	-2.89323	-0.921464
ENSMUSG00000046345	Smco1	16	1	32090286	32093599	1.98508	3.33081	3.81879	0.0012076	0.0233632	-0.93515	2.21274	2.3621	0.786088	3.46179	3.91943	3.9782	1.78697	3.78647
ENSMUSG00000030137	Tuba8	6	1	121187655	121203813	1.96742	6.62219	4.2332	0.000474466	0.0147819	-0.180791	6.16767	5.39745	4.91489	6.83489	7.8193	7.6235	5.49334	7.4259
ENSMUSG00000038624	Nepn	10	1	52265068	52280721	1.96634	0.0527994	3.9469	0.000904517	0.0205093	-0.649655	-1.64907	-1.11996	-1.09974	0.196029	0.780071	1.34987	-1.28959	0.775322
ENSMUSG00000055676	Gm5069	1	-1	180154739	180155749	1.94002	0.0903399	4.64499	0.000188638	0.00898931	0.603749	-1.26204	-0.358122	-1.92286	0.857613	1.11824	0.244513	-1.18101	0.740122
ENSMUSG00000026202	Tuba4a	1	-1	75190872	75196509	1.93922	8.45094	3.71248	0.00153466	0.0267709	-1.12701	7.76537	6.99604	6.84201	8.75278	9.52389	9.12614	7.20114	9.13427
ENSMUSG00000039137	Whrn	4	-1	63333147	63414228	1.93813	3.93467	3.63544	0.00182544	0.029025	-1.47405	2.65612	3.06038	2.45885	4.34688	5.16719	4.50618	2.72511	4.67342
ENSMUSG00000100291	2310069B03Rik	6	-1	82854845	82858834	1.93756	-0.695741	3.55924	0.00216675	0.0317916	-1.43143	-2.54215	-1.11996	-1.92286	-0.631134	0.544004	0.754708	-1.86166	0.222526
ENSMUSG00000010492	Uckl1os	2	1	181220273	181226963	1.93521	1.66254	3.37541	0.0032722	0.0392153	-1.64692	-1.26204	-0.434071	-0.00859301	1.7634	1.28097	0.981478	-0.568236	1.34195
ENSMUSG00000120990	Gm52698	4	-1	43397468	43399837	1.92562	1.43764	3.83901	0.00115376	0.02283	-0.741804	-0.491526	0.86427	-0.49402	2.12203	1.7664	1.73928	-0.0404252	1.8759
ENSMUSG00000043085	Tmem82	4	-1	141340687	141345944	1.92451	3.66846	3.30114	0.00386256	0.0426417	-2.11812	2.19739	3.32514	1.29556	3.70699	4.40309	4.61586	2.2727	4.24198
ENSMUSG00000032942	Ucp3	7	1	100122197	100135639	1.91807	5.12826	3.34652	0.00349047	0.0406951	-2.15042	3.13027	3.9767	2.24088	4.2711	5.01938	5.83039	3.11595	5.04029
ENSMUSG00000040950	Mgl2	11	1	70021155	70028376	1.90317	3.03765	4.21231	0.0004973	0.014944	-0.0669473	0.954274	1.12466	2.72984	3.38908	3.53193	3.75087	1.60293	3.55729
ENSMUSG00000083649	Rasl2-9	7	-1	5127937	5128949	1.90266	1.05275	3.50311	0.00245793	0.0334304	-1.40218	-0.305113	0.765867	-1.92286	0.754519	1.7664	2.0203	-0.48737	1.51374
ENSMUSG00000011305	Plin5	17	-1	56418601	56424596	1.90196	6.32303	4.65803	0.000183239	0.00897914	0.699866	5.5139	5.69019	3.83408	6.21193	7.04048	7.33037	5.01272	6.86092
ENSMUSG00000074218	Cox7a1	7	1	29883569	29885503	1.88867	7.77494	3.62184	0.00188221	0.0295773	-1.41825	6.79292	6.93979	5.27832	8.03271	8.33336	8.30554	6.33701	8.22387
ENSMUSG00000004748	Mtfp1	11	-1	4041480	4045445	1.8884	6.2525	4.04771	0.000720566	0.0180781	-0.650279	5.09032	5.44593	4.12991	6.29769	6.9921	6.9361	4.88872	6.74196
ENSMUSG00000036880	Acaa2	18	1	74912268	74939279	1.86722	9.04165	5.41731	3.4655e-05	0.00386037	2.46467	8.25029	7.78601	6.86579	8.98684	9.69798	9.76623	7.63403	9.48368
ENSMUSG00000120555	Gm56672	19	1	58807294	58810372	1.8552	0.124835	3.29871	0.0038835	0.042708	-1.83246	-0.305113	-1.55606	-2.45338	0.0293793	0.666861	0.557671	-1.43818	0.41797
ENSMUSG00000097184	4632428C04Rik	16	1	29827446	29840251	1.82313	2.42274	3.7382	0.00144823	0.0258897	-0.993068	1.52086	1.41176	-0.13145	2.53879	3.03514	2.69996	0.933722	2.75797
ENSMUSG00000010064	Slc38a3	9	-1	107527833	107546729	1.82124	6.06315	3.41383	0.00300266	0.0372338	-2.05449	5.06094	5.49411	3.52898	5.91202	6.86953	6.64151	4.69468	6.47435
ENSMUSG00000093826	Gm6900	7	-1	10390406	10390747	1.8162	-0.548976	3.55462	0.00218938	0.0318027	-1.43877	-0.220224	-1.73663	-3.30137	-0.159066	0.261604	-0.0449938	-1.75274	0.0191816
ENSMUSG00000116903	Gm19522	16	-1	42704733	42732428	1.81185	1.48117	4.21252	0.000497066	0.014944	0.00918875	0.322918	0.189366	0.442786	2.20257	1.79362	2.38003	0.318357	2.12541
ENSMUSG00000049891	Gm7984	8	1	76125139	76125676	1.79584	-1.28948	3.65817	0.00173438	0.0281245	-1.36196	-1.26204	-3.3216	-1.92286	-0.299928	-0.699921	-0.276319	-2.16883	-0.42539
ENSMUSG00000121653		1	-1	180154535	180158115	1.78056	0.234137	4.17791	0.000537344	0.0154554	-0.178785	-0.705651	-0.0889355	-1.92286	1.01458	1.24198	0.244513	-0.905817	0.83369
ENSMUSG00000085408	C530005A16Rik	4	-1	116446930	116454827	1.77293	0.790817	4.34377	0.000370055	0.0131288	0.178715	-0.825945	-0.21726	-0.868415	1.20909	1.02943	1.1774	-0.637207	1.13864
ENSMUSG00000047976	Kcna1	6	-1	126617360	126623347	1.77069	-0.267776	3.20494	0.00478459	0.0479498	-1.96786	-1.10158	-1.55606	0.526444	1.63384	0.337553	1.03301	-0.710399	1.00147
ENSMUSG00000045215	Asxl3	18	1	22477303	22663072	1.75896	-1.04423	3.45389	0.0027449	0.0351728	-1.58166	-1.44262	-0.785543	-2.45338	0.297313	0.181434	0.0580997	-1.56051	0.178949
ENSMUSG00000093219	Mir3113	X	1	150642558	150642633	1.75411	0.310486	3.32769	0.00364038	0.0416026	-1.77974	-1.64907	-0.888637	-1.71641	-0.227778	0.780071	0.754708	-1.41804	0.435667
ENSMUSG00000029864	Gstk1	6	1	42222869	42227381	1.7491	5.41966	8.15035	1.54832e-07	0.000126892	7.64476	4.03636	4.05865	4.05442	5.64048	5.75519	5.97902	4.04981	5.79156
ENSMUSG00000030357	Fkbp4	6	-1	128406698	128415640	1.74065	7.80332	4.24382	0.000463264	0.0146593	-0.0709982	6.41495	6.91848	6.06538	7.91065	8.43139	8.21047	6.46627	8.18417
ENSMUSG00000022215	Fitm1	14	1	55813074	55814411	1.72115	5.66052	3.74027	0.0014415	0.025798	-1.36483	4.70713	4.91776	3.39629	5.6125	6.22645	6.25743	4.34039	6.03213
ENSMUSG00000087523	Gm12319	11	-1	70545567	70547325	1.70988	2.31448	3.46937	0.00265123	0.0344381	-1.56738	1.33699	1.9931	-0.00859301	2.55933	3.16589	2.80745	1.10717	2.84422
ENSMUSG00000004610	Etfb	7	1	43093507	43107224	1.70445	8.45524	6.00227	1.00246e-05	0.00201832	3.636	7.47525	7.40921	6.38407	8.37041	8.94839	9.00334	7.08951	8.77405
ENSMUSG00000107482	Etfbl	7	1	43093552	43113011	1.7036	8.44053	5.98606	1.03692e-05	0.00203471	3.60399	7.46167	7.39762	6.36786	8.35195	8.93718	8.98833	7.07572	8.75915
ENSMUSG00000014503	Pkd2l2	18	1	34541542	34577169	1.69561	3.26269	4.56977	0.000223091	0.00990418	0.66158	1.66172	2.98218	1.29556	3.55166	3.81702	3.76617	1.97982	3.71162
ENSMUSG00000026062	Slc9a2	1	1	40719734	40808433	1.69072	2.34288	5.58489	2.41893e-05	0.00314207	2.79653	0.378413	1.96381	1.43198	3.29425	2.86593	2.66772	1.25807	2.94264
ENSMUSG00000022442	Ttll1	15	-1	83367970	83395094	1.684	4.99743	3.68722	0.00162454	0.0275147	-1.48202	4.18771	4.3237	3.55909	5.14174	5.9279	5.97737	4.0235	5.68234
ENSMUSG00000099210	Mir7051	7	1	43106921	43106993	1.68144	0.179819	4.52343	0.000247426	0.0106274	0.376999	-0.95719	-0.785543	-1.71641	0.391949	0.544004	0.691972	-1.15305	0.542642
ENSMUSG00000001027	Scn4a	11	-1	106209418	106244114	1.68052	4.69067	3.26748	0.00416338	0.0445282	-2.34559	3.63633	4.13947	2.28959	4.77771	5.03086	5.2756	3.35513	5.02806
ENSMUSG00000029499	Pxmp2	5	-1	110422148	110434052	1.66806	5.33673	4.18702	0.00052643	0.0153223	-0.381918	4.46267	4.76268	2.82378	5.26407	5.82611	5.88924	4.01638	5.65981
ENSMUSG00000004035	Gstm7	3	-1	107833650	107839133	1.65974	4.59871	4.459	0.000285794	0.011255	0.253062	3.42198	3.77222	3.00969	4.92543	5.10336	5.15577	3.4013	5.06152
ENSMUSG00000022748	Cmss1	16	-1	57122363	57427227	1.65636	4.73338	3.66714	0.00169971	0.0279949	-1.50472	3.31227	4.30922	3.18083	4.90953	5.51874	5.36377	3.60077	5.26401
ENSMUSG00000104348	Gm37691	1	1	192963579	192966151	1.64808	2.58512	5.78668	1.57582e-05	0.00242308	3.20199	1.05988	2.07757	1.14488	3.10467	3.1343	3.03932	1.42745	3.09276
ENSMUSG00000024132	Eci1	17	1	24645615	24658322	1.64606	7.40583	4.65084	0.000186194	0.00897914	0.767558	6.73231	6.39368	5.15888	7.05378	7.95358	8.10457	6.09495	7.70398
ENSMUSG00000026304	Rab17	1	-1	90885855	90897383	1.64476	0.158028	4.7831	0.00013878	0.00783313	0.906952	-0.825945	-0.358122	-1.53584	0.391949	1.31894	0.626383	-0.906636	0.77909
ENSMUSG00000015843	Rxrg	1	1	167425953	167467192	1.62234	5.3349	3.22126	0.00461426	0.0471816	-2.49455	4.84402	4.88688	3.05969	5.29042	6.15609	6.10325	4.26353	5.84992
ENSMUSG00000063684	Hadhb-ps	2	1	108779151	108780578	1.6099	3.02105	4.5777	0.000219176	0.00986107	0.698429	1.86966	2.38438	1.19688	3.05491	3.67786	3.69597	1.81697	3.47625
ENSMUSG00000110279	Gm45552	7	1	44771341	44773568	1.5828	0.492101	3.55114	0.00220656	0.0318468	-1.3354	-1.64907	0.239119	-1.23099	0.604494	1.392	0.244513	-0.880311	0.747003
ENSMUSG00000121489	1810014B01Rik	10	1	86521387	86530670	1.5723	2.74468	6.06462	8.80503e-06	0.00199793	3.74312	1.18965	1.9339	1.17111	2.90251	3.21706	2.97491	1.43156	3.03149
ENSMUSG00000117919	Gm41717	18	1	44448719	44462339	1.55947	1.20658	3.83452	0.0011655	0.0229214	-0.751257	0.716582	0.0843961	-0.13145	1.33353	1.92252	2.23354	0.223176	1.82986
ENSMUSG00000115100	Gm34934	14	-1	47104033	47120214	1.54989	2.69716	4.57529	0.000220357	0.00987889	0.716328	1.59301	2.24522	0.97661	3.21233	3.22708	3.00102	1.60495	3.14681
ENSMUSG00000025745	Hadha	5	-1	30323302	30360160	1.53714	10.1304	4.06355	0.000695283	0.0178043	-0.300257	9.40908	9.36171	7.95472	9.91311	10.5354	10.822	8.9085	10.4235
ENSMUSG00000120952	2010002M09Rik	3	1	104128143	104129397	1.51972	0.405376	4.61888	0.000199939	0.00925408	0.693245	-0.825945	-0.358122	-0.413849	1.10117	0.833511	1.03301	-0.532639	0.98923
ENSMUSG00000086938	4930481A15Rik	19	1	5456768	5472875	1.50967	3.98731	3.99368	0.000813929	0.0192056	-0.71489	3.08928	3.37607	2.4046	4.338	4.27856	4.79817	2.95665	4.47158
ENSMUSG00000111462	Gm49317	9	1	41386151	41566779	1.50264	-0.788479	3.31654	0.00373208	0.0420075	-1.82214	-2.17958	-0.785543	-1.53584	0.24756	-0.089868	-0.156025	-1.50032	0.000555474
ENSMUSG00000120315	Gm57455	2	1	144007376	144008882	1.50138	0.00225108	3.46848	0.00265655	0.0344795	-1.49471	-0.95719	-1.3956	-0.337901	1.10117	0.724576	-0.276319	-0.896896	0.516476
ENSMUSG00000043122	A530016L24Rik	12	1	112455882	112466361	1.49399	4.86573	4.01075	0.000783192	0.0188282	-0.75836	4.35958	3.62092	3.12824	4.98926	5.04792	5.48668	3.70291	5.17462
ENSMUSG00000048486	Fitm2	2	-1	163308299	163314549	1.48195	7.29942	7.11147	1.07689e-06	0.000600615	5.77093	6.37116	6.36665	5.67304	7.50495	7.60698	7.73321	6.13695	7.61504
ENSMUSG00000065947	mt-Nd4l	MT	1	9877	10173	1.48119	4.45106	3.33155	0.00360911	0.041434	-2.16205	3.02987	3.57322	2.49044	4.23005	4.57767	4.77566	3.03118	4.52779
ENSMUSG00000099200	Mir7019	4	-1	138043443	138043511	1.47127	0.425075	3.7162	0.00152186	0.0266441	-1.0143	-0.140054	-0.285972	-1.53584	0.681456	0.934794	0.814829	-0.653955	0.81036
ENSMUSG00000048967	Yjefn3	8	-1	70340438	70355362	1.46534	2.18478	4.11787	0.000615156	0.0165139	-0.23195	2.0342	1.68739	0.605516	3.03305	2.89135	2.63475	1.44237	2.85305
ENSMUSG00000028223	Decr1	4	-1	15917240	15945507	1.46212	8.25377	4.98739	8.83883e-05	0.00627168	1.55648	7.5295	7.32424	6.39664	7.93933	8.66006	8.93684	7.08346	8.51208
ENSMUSG00000027984	Hadh	3	-1	131027068	131065750	1.45911	8.87509	4.5399	0.00023848	0.0104098	0.642177	8.18151	7.97796	6.71404	8.58967	9.227	9.37309	7.6245	9.06325
ENSMUSG00000028607	Cpt2	4	-1	107761178	107780807	1.45614	7.42261	4.7821	0.000139087	0.00783313	1.04212	6.09706	6.75335	5.51561	7.02777	7.68991	7.87894	6.12201	7.53221
ENSMUSG00000103703	Gm42568	3	1	67384311	67386151	1.44714	-0.392537	3.37601	0.00326778	0.0391915	-1.69565	-1.64907	-0.514241	-1.71641	0.0293793	0.478416	0.0580997	-1.29324	0.188632
ENSMUSG00000031958	Ldhd	8	-1	112350417	112357006	1.43966	5.31057	4.50459	0.000258068	0.0106849	0.313771	4.0277	4.99038	3.17436	5.15698	5.63241	5.69897	4.06415	5.49612
ENSMUSG00000071335	Mfsd4b3-ps	10	-1	39822919	39836086	1.43645	1.83376	4.66677	0.000179706	0.00897914	0.927496	0.431853	1.09794	0.209587	1.83252	2.10743	2.23354	0.579794	2.05783
ENSMUSG00000121339	Mfsd4b3-ps	10	-1	39822908	39836180	1.43645	1.84042	4.65999	0.000182441	0.00897914	0.913894	0.431853	1.09794	0.209587	1.83252	2.10743	2.23354	0.579794	2.05783
ENSMUSG00000026853	Crat	2	-1	30290483	30305825	1.4224	8.74124	4.99936	8.60936e-05	0.00613588	1.60309	7.92589	8.00495	6.79112	8.55126	9.11614	9.25141	7.57398	8.97294
ENSMUSG00000074862	BC025920	10	1	81442104	81456537	1.42149	1.73805	6.11381	7.95123e-06	0.00199793	3.71905	0.533136	0.5463	0.915856	1.94605	2.17109	2.23354	0.665097	2.11689
ENSMUSG00000021226	Acot2	12	1	84034635	84040647	1.41986	5.44377	3.47355	0.00262648	0.0342271	-1.95786	4.72061	4.83525	3.12824	4.90351	5.80954	6.13012	4.22803	5.61439
ENSMUSG00000064366	mt-Tl2	MT	1	11671	11741	1.41609	3.03964	3.20871	0.00474467	0.0478538	-2.20682	1.22035	2.75308	1.45351	2.81981	3.1343	4.04247	1.80898	3.33219
ENSMUSG00000052135	Foxo6	4	-1	120124276	120144546	1.40661	1.31661	4.63793	0.000191629	0.00907401	0.871599	0.672861	0.465	0.915856	2.5491	1.82034	1.67585	0.684572	2.01509
ENSMUSG00000022546	Gpt	15	1	76579916	76583886	1.40619	4.97681	4.32078	0.000389666	0.0134996	-0.0705757	4.41371	3.63027	2.91973	4.70584	5.22583	5.17597	3.65457	5.03588
ENSMUSG00000071573	Rnls	19	-1	33115147	33369665	1.40581	1.74087	3.48193	0.00257758	0.0339113	-1.47901	1.02553	1.34516	-0.49402	1.79837	1.97101	2.39979	0.625558	2.05639
ENSMUSG00000037379	Spon2	5	-1	33355528	33375799	1.40581	1.3582	3.55715	0.00217696	0.0318027	-1.55733	2.01682	1.68739	3.32214	4.05311	4.25427	2.82217	2.34212	3.70985
ENSMUSG00000008658	Rbfox1	16	1	5124665	7229391	1.40302	4.8448	4.54192	0.000237406	0.010392	0.412484	3.64201	4.01647	3.45618	5.34171	4.86753	5.12641	3.70489	5.11189
ENSMUSG00000059447	Hadhb	5	1	30360246	30389591	1.39629	9.96664	3.57999	0.00206801	0.0312178	-1.30549	9.2281	9.36092	7.79204	9.69555	10.2508	10.5551	8.79369	10.1671
ENSMUSG00000018574	Acadvl	11	-1	69901009	69906237	1.39548	9.69768	4.05581	0.000707518	0.0179293	-0.329743	9.15426	8.95016	7.67548	9.37091	10.1958	10.3216	8.5933	9.96278
ENSMUSG00000002781	Tmem143	7	1	45546365	45566837	1.38234	6.30482	4.90409	0.000106194	0.00684184	1.21313	5.40287	5.50177	4.37811	6.08665	6.56143	6.70345	5.09425	6.45051
ENSMUSG00000056476	Med12l	3	1	58913246	59226103	1.38065	3.04596	6.65388	2.64978e-06	0.00101619	4.9011	2.01682	2.29311	1.93894	3.54653	3.46578	3.35494	2.08296	3.45575
ENSMUSG00000106795	Gm43050	5	-1	119964187	119970100	1.36961	2.58096	3.60697	0.00194624	0.030195	-1.33994	1.94511	1.74018	1.36538	3.2188	2.82694	3.00102	1.68356	3.01559
ENSMUSG00000116378	Gcat	15	1	78915101	78926731	1.35245	3.08419	4.71818	0.000160289	0.00843719	0.98942	1.3087	2.66481	1.95413	3.26954	3.36956	3.49933	1.97588	3.37948
ENSMUSG00000024525	Impa2	18	1	67422256	67455542	1.35093	3.83371	5.1802	5.79451e-05	0.00503886	1.87713	2.90316	3.1147	2.63879	3.80053	4.62769	4.36251	2.88555	4.26358
ENSMUSG00000037490	Slc2a12	10	1	22520910	22580184	1.34852	2.59587	3.69655	0.00159076	0.0273263	-1.14556	1.22035	2.29311	1.41012	3.09063	3.1343	2.76236	1.64119	2.99576
ENSMUSG00000028383	Hsdl2	4	1	59581563	59618689	1.3483	7.81859	4.23777	0.000469614	0.0147161	-0.0850475	7.03231	7.06146	5.99279	7.52107	8.11268	8.40148	6.69552	8.01174
ENSMUSG00000027809	Etfdh	3	-1	79511095	79536807	1.34811	8.95961	3.59273	0.0020096	0.0306752	-1.3523	8.34735	8.24189	6.99026	8.63452	9.3408	9.56199	7.85983	9.1791
ENSMUSG00000006378	Gcat	15	1	78915074	78922553	1.34018	3.17992	4.83639	0.000123329	0.00729112	1.22796	1.49598	2.73585	2.08406	3.34245	3.4826	3.67179	2.1053	3.49895
ENSMUSG00000003476	Crhr2	6	-1	55067034	55110001	1.33884	4.68865	4.27314	0.000433705	0.0143738	-0.175395	3.95655	3.94706	3.0667	5.05039	5.0107	4.89535	3.65677	4.98548
ENSMUSG00000039670	Oxld1	11	-1	120347432	120348894	1.33849	3.86499	5.31645	4.30932e-05	0.00427979	2.18573	2.87449	3.16705	2.07018	3.6697	4.22957	4.30603	2.70391	4.06843
ENSMUSG00000024042	Sik1	17	-1	32063224	32074778	1.33806	5.51841	4.06134	0.000698749	0.0178527	-0.648554	5.20028	5.01914	4.68162	6.05627	6.42556	6.38809	4.96701	6.28997
ENSMUSG00000086794	Gm11642	11	1	103614776	103615358	1.33444	-0.325825	3.6828	0.00164079	0.0275293	-1.19658	-1.44262	-1.73663	-1.23099	-0.227778	-0.192961	0.0580997	-1.47008	-0.12088
ENSMUSG00002076344	Gm56186	2	1	30257688	30257783	1.32438	2.59726	5.77105	1.62871e-05	0.00242308	3.17626	2.25782	1.88786	1.34248	3.1595	2.97696	3.26081	1.82939	3.13243
ENSMUSG00000103715	4933431K14Rik	9	1	85631131	85632482	1.31973	0.250715	3.55336	0.00219561	0.0318027	-1.32398	-0.0641048	-1.55606	-0.337901	0.754519	0.544004	0.557671	-0.652689	0.618731
ENSMUSG00000064369	mt-Te	MT	-1	14071	14139	1.31885	3.69222	3.54488	0.00223784	0.0321387	-1.61348	2.37159	3.23606	1.93894	3.48881	4.12093	4.02984	2.51553	3.87986
ENSMUSG00000025911	Adhfe1	1	1	9618173	9650898	1.31751	6.18531	6.05474	8.98758e-06	0.00199793	3.64309	5.34311	4.77538	4.73315	5.77387	6.30423	6.63109	4.95055	6.2364
ENSMUSG00000072571	Tmem253	14	1	52253115	52257251	1.31521	-0.447296	3.66445	0.00171005	0.0280201	-1.24694	-2.17958	-1.25121	-1.23099	-0.0934774	-0.192961	-0.407564	-1.55392	-0.231334
ENSMUSG00000002346	Slc25a42	8	-1	70636990	70664955	1.31021	6.04735	5.60396	2.32246e-05	0.00306622	2.69902	4.987	5.28499	4.21433	5.94264	6.1795	6.25879	4.82877	6.12697
ENSMUSG00000024935	Slc1a1	19	1	28812449	28891360	1.30874	1.55823	4.52866	0.000244545	0.01056	0.644039	0.627773	0.660256	0.104618	1.18285	2.06338	2.33967	0.464216	1.86197
ENSMUSG00000019689	Fmc1	6	1	38510437	38516384	1.30738	4.73987	6.14811	7.40678e-06	0.00192809	3.83644	4.13229	3.98036	3.10121	4.87922	5.19808	5.02189	3.73795	5.03306
ENSMUSG00000107689	Gm44386	6	-1	86490798	86493282	1.30535	4.49741	3.22104	0.00461651	0.0471816	-2.44263	4.02336	4.12961	2.04203	4.23644	4.89293	4.95334	3.39834	4.69424
ENSMUSG00000043155	Hpdl	4	-1	116677101	116678904	1.30438	1.35478	3.59629	0.00199357	0.0305897	-1.23424	0.840318	0.895634	-0.337901	1.59458	1.99467	1.73928	0.466017	1.77617
ENSMUSG00000032892	Rangrf	11	-1	68863310	68866011	1.29657	4.58982	3.25076	0.00432128	0.0455247	-2.40115	3.80278	4.16865	2.79033	4.59333	5.16979	4.87784	3.58725	4.88032
ENSMUSG00000026858	Miga2	2	1	30254245	30275533	1.29595	5.94832	8.14064	1.57562e-07	0.000126892	7.62987	5.32026	5.20432	4.831	6.32194	6.41464	6.49071	5.11853	6.4091
ENSMUSG00000033707	Lrrc24	15	-1	76599476	76606373	1.29326	1.25207	4.16027	0.000559123	0.015772	-0.100565	0.954274	0.287213	-0.413849	1.12892	2.10743	1.53997	0.275879	1.59211
ENSMUSG00000058997	Vwa8	14	1	79086492	79439750	1.29322	7.95615	3.86809	0.00108052	0.0220902	-0.866315	7.28144	7.36683	6.03535	7.724	8.21344	8.54677	6.89454	8.16141
ENSMUSG00000032602	Slc25a20	9	1	108539287	108561840	1.29217	7.3104	4.60412	0.000206629	0.00948196	0.65517	6.68907	6.42559	5.47933	6.90326	7.69803	7.77211	6.198	7.4578
ENSMUSG00000028737	Aldh4a1	4	1	139350177	139377001	1.2901	6.87056	5.80082	1.5295e-05	0.00242308	3.16284	5.81477	6.23261	5.13908	6.74978	7.08935	7.15686	5.72882	6.99866
ENSMUSG00000064340	mt-Tl1	MT	1	2676	2750	1.28994	9.55592	3.45023	0.00276751	0.0353277	-1.60146	8.5791	8.71162	8.06068	9.36171	9.60991	10.1682	8.45047	9.71328
ENSMUSG00000040543	Pitpnm3	11	-1	71938354	72026604	1.27809	2.44167	4.25653	0.000450204	0.0145697	0.0293932	1.79004	1.74018	1.92359	3.39481	3.09107	2.65133	1.81794	3.04574
ENSMUSG00000045284	Dcaf12l1	X	-1	43875447	43879074	1.27616	1.66538	3.97796	0.000843314	0.0196574	-0.471917	0.954274	0.731515	0.643484	2.13577	2.08557	1.85833	0.776424	2.02656
ENSMUSG00000019864	Rtn4ip1	10	1	43777803	43833197	1.26931	5.88089	3.67801	0.00165861	0.0276328	-1.50353	4.7862	5.55921	4.13325	5.79134	6.20634	6.23561	4.82622	6.07776
ENSMUSG00000107331	Gm42732	5	1	73468707	73469903	1.26854	1.94241	5.1881	5.69555e-05	0.00501302	1.98304	0.483383	1.49603	0.786088	2.13577	2.36503	2.1659	0.921833	2.22224
ENSMUSG00000021185	Dglucy	12	1	100745316	100863240	1.26126	5.48751	5.3768	3.78204e-05	0.0039722	2.2055	4.49755	4.56715	4.23001	5.66793	5.54501	5.85922	4.43157	5.69072
ENSMUSG00000053646	Plxnb1	9	1	108924457	108948985	1.2606	5.82301	4.18653	0.000527012	0.0153223	-0.388135	4.68804	5.08014	4.44144	5.8602	6.01577	6.09266	4.73654	5.98954
ENSMUSG00000035674	Ndufa3	7	1	3620372	3623326	1.2465	6.9022	4.17837	0.000536784	0.0154554	-0.302182	6.50731	6.12342	5.23546	6.85943	7.32973	7.37598	5.95539	7.18838
ENSMUSG00000027316	Gfra4	2	-1	130881552	130885008	1.24404	1.49703	4.35665	0.000359511	0.0129402	0.302002	0.879312	0.333756	0.680478	1.5127	2.1917	2.04561	0.631182	1.91667
ENSMUSG00000026639	Lamb3	1	1	192890007	193026186	1.24213	3.64981	3.26135	0.00422059	0.0449289	-2.26233	2.88411	2.97486	2.59102	4.57075	3.67786	3.78132	2.81666	4.00998
ENSMUSG00000019763	Rmnd1	10	-1	4351915	4382388	1.23814	5.51485	6.06587	8.78216e-06	0.00199793	3.65287	4.21464	4.86129	4.41972	5.38693	5.84087	5.94579	4.49855	5.72453
ENSMUSG00000005882	Uqcc1	2	-1	155688814	155772230	1.23703	7.14881	3.85795	0.0011055	0.0222061	-0.987996	6.2957	6.53358	5.42994	7.07132	7.39672	7.45662	6.08641	7.30822
ENSMUSG00000027406	Idh3b	2	-1	130121229	130126467	1.23009	9.11362	3.92943	0.000940884	0.0206673	-0.627783	8.6066	8.34578	7.3405	8.89376	9.45123	9.58713	8.09762	9.3107
ENSMUSG00000056749	Nfil3	13	-1	53121245	53135109	1.22866	2.87408	3.57204	0.00210531	0.0314567	-1.53627	3.28349	1.61386	2.46945	3.35425	3.95	3.71187	2.4556	3.67204
ENSMUSG00000032177	Pde4a	9	1	21073005	21124544	1.22819	5.80155	4.0176	0.000771192	0.018669	-0.744462	5.06729	5.50686	4.59223	6.21274	6.28517	6.33775	5.05546	6.27855
ENSMUSG00000002104	Rapsn	2	1	90865965	90876074	1.22606	3.08662	3.57882	0.00207346	0.0312368	-1.49747	2.24295	3.21756	1.45351	3.40619	3.71393	3.53551	2.30468	3.55188
ENSMUSG00000074064	Mlycd	8	1	120121617	120137841	1.22371	6.03224	3.98376	0.000832343	0.019458	-0.822611	5.45704	5.35859	4.26696	5.75396	6.43207	6.48031	5.02753	6.22211
ENSMUSG00000040048	Ndufb10	17	-1	24941034	24943452	1.22087	8.47537	3.17864	0.00507202	0.0493161	-2.25543	8.16336	7.82166	6.68304	8.37041	9.02612	8.90327	7.55602	8.7666
ENSMUSG00000028713	Cyp4b1	4	-1	115481922	115504920	1.21663	4.10007	5.33616	4.12932e-05	0.00418308	2.20149	3.33349	2.59965	3.0875	4.2042	4.16329	4.25811	3.00688	4.20853
ENSMUSG00000039763	Dnajc28	16	-1	91411142	91415914	1.21119	5.26169	3.42658	0.00291813	0.0365664	-2.06059	4.17992	4.83525	3.39629	5.11598	5.44554	5.47041	4.13715	5.34398
ENSMUSG00000064202	Spata6l	19	-1	28878668	28945200	1.21067	3.1352	5.16373	6.00646e-05	0.00503886	1.90898	2.63349	2.32802	1.92359	3.60202	3.28577	3.54441	2.29503	3.4774
ENSMUSG00000031782	Coq9	8	1	95564949	95581523	1.21044	8.25583	3.35956	0.00339025	0.0400049	-1.92393	7.63936	7.62077	6.27794	7.99151	8.53433	8.59418	7.17936	8.37334
ENSMUSG00000006818	Sod2	17	1	13225733	13258950	1.21027	8.68977	3.53386	0.00229391	0.0323822	-1.5002	8.09357	7.99819	6.95058	8.54081	9.06347	9.02954	7.68078	8.87794
ENSMUSG00000064371	mt-Tt	MT	1	15289	15355	1.20806	3.82968	3.734	0.00146202	0.0260208	-1.25749	3.11402	3.3649	2.13825	3.72982	4.16849	4.40713	2.87239	4.10182
ENSMUSG00000024617	Camk2a	18	1	61058690	61121224	1.2078	5.5124	3.53577	0.0022841	0.0323587	-1.82621	4.50068	5.1172	4.01513	5.64649	5.74477	5.85207	4.54434	5.74777
ENSMUSG00000029545	Acads	5	-1	115248358	115257405	1.20622	7.25736	3.8874	0.00103445	0.0215548	-0.914726	6.61664	6.62004	5.32141	6.88863	7.59397	7.61084	6.18603	7.36448
ENSMUSG00000111184	Gm49661	8	-1	85694307	85696062	1.20363	1.49756	4.74521	0.00015095	0.00818635	1.08019	0.431853	1.15089	0.25934	1.83252	1.82034	1.82948	0.614028	1.82744
ENSMUSG00000106019	Gm43672	3	-1	22128574	22130306	1.20185	3.91191	3.55595	0.00218288	0.0318027	-1.64914	3.23169	2.78693	2.72099	3.83041	4.16329	4.37754	2.9132	4.12375
ENSMUSG00000030747	Dgat2	7	-1	98802865	98831926	1.19994	8.26974	3.66201	0.00171947	0.0280581	-1.32731	7.33151	7.09815	5.97149	7.43617	8.19218	8.29106	6.80038	7.97314
ENSMUSG00000093677	Gm20712	15	-1	58652310	58653800	1.19939	1.37764	3.77575	0.00133068	0.0249149	-0.880889	-0.0641048	1.09794	1.00605	1.81555	1.84657	2.14263	0.679964	1.93492
ENSMUSG00000023094	Msrb2	2	1	19376251	19399787	1.19574	5.35857	3.42417	0.0029339	0.0366973	-2.07022	4.40036	5.0647	3.78396	5.35204	5.74999	5.7089	4.41634	5.60364
ENSMUSG00000044364	Tmem74b	2	1	151543928	151554077	1.19381	1.07126	3.18309	0.00502228	0.0490266	-2.06758	0.91728	0.5463	0.307434	1.44809	1.79362	2.23354	0.590338	1.82508
ENSMUSG00000019732	Calr3	8	-1	73178020	73197714	1.18951	3.22237	3.28398	0.00401309	0.0434693	-2.1398	2.8154	2.95267	1.43198	3.2188	3.61821	4.02349	2.40001	3.62016
ENSMUSG00000091471	Gm20538	19	-1	44524144	44543840	1.189	8.62683	3.38399	0.00321005	0.038769	-1.8165	8.34104	7.87722	6.82352	8.37639	9.10837	9.07712	7.68059	8.85396
ENSMUSG00000045100	Slc25a26	6	1	94477312	94581653	1.18899	4.16481	5.10697	6.79946e-05	0.00521661	1.69308	3.03851	3.68066	2.86454	4.59084	4.34907	4.1973	3.19457	4.37907
ENSMUSG00000042647	Acad12	5	-1	121734838	121757001	1.18657	6.18814	3.22529	0.00457305	0.0469759	-2.46082	5.26244	6.1456	4.17921	6.20461	6.29711	6.6026	5.19575	6.36811
ENSMUSG00000020593	Lpin1	12	-1	16585670	16696967	1.18639	7.51764	4.23384	0.000473785	0.0147819	-0.0968727	6.9727	7.16081	6.0948	7.74489	7.88919	8.12437	6.74277	7.91948
ENSMUSG00000094439	Gm21969	4	1	139330497	139390002	1.18521	6.13638	5.65218	2.0957e-05	0.00286063	2.80836	5.19062	5.54815	4.57268	6.07511	6.30304	6.44627	5.10382	6.27481
ENSMUSG00000026568	Mpc2	1	1	165288206	165308783	1.18429	7.45404	4.21714	0.00049193	0.0149219	-0.166007	6.91582	6.69047	5.7315	7.1876	7.91962	7.72882	6.44593	7.61201
ENSMUSG00000032047	Acat1	9	-1	53491822	53521682	1.18315	8.88882	4.00404	0.000795143	0.0189709	-0.485327	8.43462	8.01122	7.28715	8.69072	9.13322	9.41147	7.911	9.07847
ENSMUSG00000090236	Car15	16	-1	17653140	17656228	1.18226	0.643742	3.91529	0.000971381	0.0208892	-0.61343	-0.705651	-0.21726	0.104618	0.922464	1.16068	0.691972	-0.272764	0.925037
ENSMUSG00000038506	Dcun1d2	8	-1	13305963	13338131	1.1822	5.9	4.15835	0.000561538	0.0157765	-0.434626	5.04817	5.52327	4.69298	6.10859	6.30186	6.36691	5.08814	6.25912
ENSMUSG00000060376	Bckdha	7	-1	25329371	25358406	1.1818	7.85574	3.55843	0.00217073	0.0317916	-1.5411	7.4135	7.33536	5.86403	7.68131	8.12913	8.30815	6.87097	8.03953
ENSMUSG00000026526	Fh1	1	-1	175427940	175453201	1.17992	8.20687	4.23916	0.00046815	0.0146988	-0.0361666	7.57029	7.59144	6.62314	8.10434	8.53559	8.63436	7.26162	8.42476
ENSMUSG00000018428	Akap1	11	-1	88721618	88755412	1.17853	7.09735	3.868	0.00108072	0.0220902	-0.931643	6.77623	6.83954	5.59405	7.17684	7.72921	7.77589	6.40327	7.56065
ENSMUSG00000025204	Ndufb8	19	-1	44537011	44543879	1.17457	8.63113	3.40735	0.00304653	0.0376018	-1.76668	8.33907	7.8853	6.8668	8.38072	9.11073	9.07539	7.69705	8.85562
ENSMUSG00000021764	Ndufs4	13	-1	114424331	114524794	1.17225	7.14263	4.262	0.000444707	0.0144705	-0.10119	6.50419	6.42693	5.55598	6.92766	7.59542	7.41838	6.16237	7.31382
ENSMUSG00000015337	Endog	2	1	30061505	30064081	1.1716	4.56174	4.27709	0.000429869	0.014334	-0.1603	4.00584	3.9508	2.88052	4.338	5.06198	4.9399	3.61239	4.77996
ENSMUSG00000089875	Etohd2	13	1	59917311	59923221	1.17159	0.549964	3.33524	0.00357953	0.0413598	-1.72604	-0.491526	-0.151671	-0.868415	0.984525	0.885041	-0.0449938	-0.503871	0.608191
ENSMUSG00000062908	Acadm	3	-1	153627994	153650269	1.16949	9.82793	3.18212	0.00503306	0.049083	-2.12442	9.55715	9.15358	7.73494	9.49386	10.0793	10.341	8.81522	9.97139
ENSMUSG00000050856	Atp5me	5	-1	108581110	108582314	1.16778	7.4315	3.485	0.0025599	0.0338525	-1.73846	7.19956	6.74261	5.72598	7.48093	7.78792	7.90294	6.55605	7.72393
ENSMUSG00000048731	Ggnbp1	17	1	27236961	27256598	1.16774	4.44678	4.40653	0.000321446	0.011985	0.125366	4.062	3.76799	2.99508	4.48479	4.84168	4.97655	3.60836	4.76768
ENSMUSG00000027332	Ivd	2	1	118692435	118713390	1.16596	8.60082	3.68962	0.00161579	0.0274821	-1.18039	8.06452	7.92265	6.81886	8.56783	8.67432	9.04923	7.60201	8.76379
ENSMUSG00000073838	Tufm	7	1	126086533	126089903	1.16509	7.29867	3.52055	0.00236357	0.0328868	-1.69827	6.52586	6.74745	5.6382	6.95116	7.75929	7.59806	6.30384	7.43617
ENSMUSG00000026784	Pdss1	2	1	22785534	22830278	1.16045	3.63624	3.86976	0.00107645	0.0220872	-0.948092	3.20124	2.88395	2.31334	3.47806	4.35365	4.116	2.79951	3.98257
ENSMUSG00000033429	Mcee	7	1	64042355	64061873	1.15961	5.41581	5.02317	8.17049e-05	0.00592802	1.44066	4.67425	4.80666	3.88647	5.37105	5.67329	5.77092	4.45579	5.60509
ENSMUSG00000002661	Alkbh7	17	1	57304339	57306322	1.15686	4.3639	3.82321	0.00119562	0.0232418	-1.14235	3.91962	3.6115	2.84837	4.37032	4.84494	4.60313	3.45983	4.60613
ENSMUSG00000025488	Cox8b	7	-1	140478858	140480359	1.15577	7.21766	3.29584	0.00390846	0.0427866	-2.18077	6.9408	6.66964	5.22297	7.14025	7.54826	7.59913	6.2778	7.42921
ENSMUSG00000036860	Mrpl55	11	1	59093312	59096960	1.15548	5.52196	3.61448	0.00191363	0.0299542	-1.65498	5.0567	4.87513	3.94845	5.3298	5.98952	5.96416	4.62676	5.76116
ENSMUSG00000110156	Gm42067	19	1	5962850	5964869	1.15506	0.62103	3.34417	0.00350883	0.0408063	-1.70711	0.0767577	-0.21726	-0.265751	1.01458	1.35593	0.626383	-0.135418	0.998966
ENSMUSG00000022383	Ppara	15	1	85619184	85687020	1.15379	5.16327	3.83779	0.00115693	0.0228647	-1.16238	4.4818	4.52765	3.36254	4.87308	5.27977	5.64617	4.124	5.26634
ENSMUSG00000038302	Afg1l	10	-1	42188581	42354561	1.15237	5.46579	4.70058	0.000166685	0.00859435	0.735631	4.53466	4.80459	3.98588	5.20827	5.75692	5.7766	4.44171	5.5806
ENSMUSG00000024219	Anks1	17	1	28128280	28281749	1.14948	6.22959	4.65406	0.000184863	0.00897914	0.680676	5.72931	5.45779	5.10377	6.26525	6.71437	6.70643	5.43029	6.56202
ENSMUSG00000113905	Gm48872	13	1	9607897	9612025	1.14931	1.05872	3.20625	0.00477068	0.0479498	-2.00365	0.58123	0.239119	0.485222	1.69079	1.35593	1.64306	0.43519	1.56326
ENSMUSG00000044751	Atp5pb-ps	11	-1	55008927	55009621	1.1466	0.717398	3.35692	0.00341031	0.0401241	-1.6819	-0.220224	-0.0288145	-0.578909	0.523194	0.982888	1.26621	-0.275982	0.924097
ENSMUSG00000009863	Sdhb	4	1	140688514	140706504	1.14659	9.06159	3.28466	0.00400709	0.0434693	-1.97707	8.70366	8.4475	7.29276	8.86453	9.45003	9.52409	8.14797	9.27955
ENSMUSG00000040112	Mrps35	6	1	146944262	146975489	1.14624	5.81166	3.58327	0.00205279	0.0311633	-1.71216	5.43758	5.18857	4.10971	5.62107	6.23019	6.25337	4.91196	6.03488
ENSMUSG00000010362	Rdm1	11	1	101518021	101526926	1.14619	4.19068	6.35786	4.81624e-06	0.00143658	4.29006	3.02118	3.71183	3.05969	4.34097	4.34907	4.59458	3.26423	4.4282
ENSMUSG00000109841	E330011O21Rik	16	-1	78047749	78099375	1.14217	2.30469	3.99149	0.000817972	0.0192056	-0.491665	1.18965	2.3621	0.852431	2.59954	2.6742	2.61797	1.46806	2.63057
ENSMUSG00000042607	Asb4	6	1	5383386	5433022	1.14064	1.92879	3.51841	0.00237493	0.0329483	-1.49433	1.63918	1.77433	1.24706	2.87	2.50336	2.61797	1.55352	2.66378
ENSMUSG00000059734	Ndufs8	19	-1	3958863	3962774	1.13969	7.27734	4.09056	0.000654208	0.0171339	-0.451888	6.77816	6.58559	5.78343	7.14067	7.76489	7.61136	6.3824	7.50564
ENSMUSG00000035936	Aldh5a1	13	-1	25091562	25121644	1.13943	5.4315	4.16134	0.00055777	0.0157614	-0.452803	4.87811	4.82713	3.97475	5.38549	5.68787	5.98066	4.56	5.68467
ENSMUSG00000051984	Sec31b	19	-1	44505396	44534303	1.13683	4.82293	4.2129	0.000496643	0.014944	-0.331529	4.54379	4.35788	3.22532	4.96638	5.09244	5.44448	4.04233	5.16777
ENSMUSG00000021993	Mipep	14	1	61022022	61142927	1.13666	5.79302	4.30169	0.000406745	0.0138508	-0.133215	4.9758	5.35577	4.29705	5.68087	6.11217	6.19093	4.87621	5.99466
ENSMUSG00000028690	Mmachc	4	-1	116559476	116565603	1.13295	5.52155	3.4664	0.00266896	0.0345292	-1.9774	4.82916	5.10718	3.99692	5.40548	5.89214	5.98394	4.64442	5.76052
ENSMUSG00000020153	Ndufs7	10	1	80084955	80092628	1.12935	7.79789	3.23254	0.00449996	0.0464621	-2.22615	7.59136	7.16081	6.0741	7.67632	8.31645	8.19642	6.94209	8.06306
ENSMUSG00000057897	Camk2b	11	-1	5919644	6016362	1.12765	3.38925	3.56392	0.00214407	0.0317253	-1.54842	1.8304	2.98947	2.51112	3.5362	3.79698	3.49014	2.44367	3.60778
ENSMUSG00000110540	Gm45743	8	1	123552825	123555619	1.12511	0.00204625	3.2122	0.00470806	0.0476935	-1.95428	0.142346	-0.689328	-0.578909	1.01458	0.181434	0.872544	-0.375297	0.68952
ENSMUSG00000038121	Fam210a	18	-1	68393258	68433404	1.12453	7.36968	3.51068	0.00241652	0.0331791	-1.69982	6.84556	6.75495	5.79929	7.23345	7.64016	7.8451	6.4666	7.57291
ENSMUSG00000120856	Gm57039	9	-1	108729598	108731809	1.12183	1.5029	3.28122	0.00403788	0.0436791	-1.86636	0.378413	0.926331	0.399065	1.74559	1.92252	1.38994	0.567937	1.68602
ENSMUSG00000021577	Sdha	13	-1	74470373	74498399	1.11851	10.3032	3.67404	0.0016735	0.0277735	-1.09041	9.85472	9.65686	8.66434	10.1745	10.5221	10.8023	9.39197	10.4996
ENSMUSG00000062981	Mrpl42	10	-1	95316667	95337802	1.11761	7.49624	3.24323	0.00439426	0.0458919	-2.25026	6.90935	6.91609	5.99462	7.41625	7.91304	7.80259	6.60669	7.71063
ENSMUSG00000032314	Etfa	9	-1	55361792	55419527	1.11678	8.84851	3.67225	0.00168026	0.0278118	-1.1959	8.3106	8.2093	7.06429	8.54773	9.04571	9.28035	7.8614	8.95793
ENSMUSG00000097412	1810014B01Rik	10	1	86521753	86524493	1.11637	1.26994	3.69339	0.00160211	0.0274377	-1.03042	0.431853	0.660256	-0.413849	1.26016	1.46154	1.30864	0.226087	1.34345
ENSMUSG00000048371	Pdp2	8	1	105318083	105325658	1.11475	4.76499	4.04292	0.000728394	0.0181614	-0.661391	3.09758	4.0861	3.24398	4.35278	4.57767	4.92293	3.47588	4.61779
ENSMUSG00000033590	Myo5c	9	1	75139302	75212733	1.11141	3.5536	3.59629	0.00199356	0.0305897	-1.49101	2.80531	2.77854	1.95413	3.04038	4.06058	3.93144	2.51266	3.67747
ENSMUSG00000039063	Echdc3	2	-1	6193276	6217844	1.10582	4.3936	4.32826	0.000383179	0.0134171	-0.0154402	3.47386	3.93956	2.57145	4.24598	4.58158	4.48783	3.32829	4.43846
ENSMUSG00000029673	Auts2	5	-1	131466171	132572183	1.10374	4.31272	3.77066	0.00134604	0.0249149	-1.30539	4.07045	4.32658	3.66902	4.99681	5.23827	5.13823	4.02202	5.12443
ENSMUSG00000027227	Sord	2	1	122065230	122095821	1.10359	6.96053	3.47486	0.00261879	0.0341663	-1.83505	6.41578	6.30229	5.42041	6.72045	7.23113	7.4214	6.04616	7.12433
ENSMUSG00000106981	Gm45495	5	1	53439152	53440851	1.10348	1.71906	4.32629	0.000384874	0.0134327	0.238378	0.716582	1.20197	1.11816	2.33948	2.10743	1.82948	1.01224	2.09213
ENSMUSG00000018882	Mrpl45	11	1	97206542	97220746	1.10292	5.7455	4.05306	0.000711929	0.0179293	-0.680374	5.14335	5.23069	4.47867	5.55358	6.27313	6.25337	4.9509	6.02669
ENSMUSG00000049265	Kcnk3	5	1	30745514	30782615	1.10122	7.3104	3.57585	0.00208733	0.0313042	-1.54313	7.21821	6.75121	5.8243	7.42467	7.82343	7.8433	6.5979	7.69714
ENSMUSG00000042487	Leo1	9	1	75348806	75373714	1.09727	3.44726	6.17544	7.0005e-06	0.00192809	3.91916	3.43513	3.26036	3.30448	4.41044	4.39423	4.47857	3.33332	4.42774
ENSMUSG00000018796	Acsl1	8	1	46924074	46989088	1.09398	9.65368	3.94312	0.000912253	0.0205788	-0.573997	8.92553	8.94911	7.83344	9.24037	9.73399	9.95266	8.56936	9.64234
ENSMUSG00000000340	Dbt	3	1	116306719	116343630	1.09343	6.12167	5.14738	6.2247e-05	0.00511537	1.71782	4.76293	5.29238	4.60912	5.85294	6.06268	6.00828	4.88814	5.97463
ENSMUSG00000022110	Sucla2	14	1	73762759	73833582	1.09215	8.97964	3.85221	0.00111991	0.0224309	-0.801287	8.37426	8.3342	7.4065	8.71995	9.22419	9.38321	8.03832	9.10912
ENSMUSG00000020747	Tmem94	11	1	115656259	115690192	1.09172	6.4885	5.11725	6.64837e-05	0.00519423	1.71257	6.06041	5.96242	5.2662	6.71588	6.82817	7.00223	5.76301	6.84876
ENSMUSG00000030401	Rtn2	7	1	19016549	19030085	1.09137	5.81554	4.69829	0.000167538	0.00859435	0.745323	5.23263	5.22453	4.55037	6.08045	6.12963	6.07279	5.00251	6.09429
ENSMUSG00000059363	Fxn	19	-1	24238817	24257969	1.08905	3.60982	4.15819	0.000561751	0.0157765	-0.31489	3.18577	3.01825	2.20325	3.59209	4.02657	4.0919	2.80242	3.90352
ENSMUSG00000038046	Mrm3	11	1	76134541	76141445	1.08652	3.8769	3.31695	0.0037287	0.0419987	-2.182	3.53008	3.23606	2.42655	3.54137	4.48469	4.50161	3.06423	4.17589
ENSMUSG00000031708	Tecr	8	-1	84298327	84334600	1.08647	8.29938	3.25793	0.00425283	0.0450957	-2.12383	7.53103	8.04418	6.49985	8.13523	8.59892	8.54483	7.35835	8.42633
ENSMUSG00000042293	Gm5617	9	1	48406742	48407272	1.0847	2.28736	4.95417	9.50928e-05	0.00652686	1.52286	1.54531	1.25129	0.946553	2.03672	2.62958	2.41929	1.24772	2.36186
ENSMUSG00000020022	Ndufa12	10	1	94034582	94057305	1.08418	7.29014	3.75925	0.00138111	0.0250862	-1.17737	6.71557	6.70824	5.71933	7.06819	7.64578	7.61876	6.38105	7.44424
ENSMUSG00000030869	Ndufab1	7	-1	121684626	121701109	1.08377	7.81145	3.20584	0.00477496	0.0479498	-2.29699	7.51835	7.03442	6.01468	7.54347	8.15593	8.09361	6.85582	7.931
ENSMUSG00000037022	Mmaa	8	-1	79990227	80021566	1.08001	4.88223	5.20393	5.50248e-05	0.00495131	1.84301	3.87208	4.38852	3.56899	4.75563	5.22333	5.09948	3.9432	5.02615
ENSMUSG00000028959	Fastk	5	-1	24643438	24650285	1.07337	7.37762	3.52442	0.00234308	0.0327319	-1.6684	6.79164	6.80537	5.93177	7.2438	7.71415	7.73661	6.50959	7.56485
ENSMUSG00000037826	Ppm1k	6	-1	57483487	57512453	1.06904	6.28664	3.20912	0.00474038	0.0478427	-2.50019	5.43431	5.34871	4.83305	6.40442	6.16524	6.28293	5.20536	6.2842
ENSMUSG00000052738	Suclg1	6	1	73225365	73253894	1.06837	8.22152	4.2795	0.000427541	0.014334	0.0541637	7.79467	7.50924	6.79006	8.06606	8.60109	8.59042	7.36466	8.41919
ENSMUSG00000044894	Uqcrq	11	-1	53318749	53321658	1.06277	8.4326	3.187	0.00497893	0.0488998	-2.23992	8.29446	7.80627	6.78476	8.27915	8.84991	8.9134	7.6285	8.68082
ENSMUSG00000001211	Agpat3	10	-1	78105012	78188323	1.05962	7.28742	6.618	2.84703e-06	0.00104221	4.8357	6.92166	6.74045	6.28547	7.48328	7.71593	7.896	6.64919	7.6984
ENSMUSG00000021646	Mccc2	13	-1	100085038	100152147	1.05935	5.8427	5.90248	1.23503e-05	0.00221029	3.31844	5.14934	5.10886	4.36396	5.79134	5.9279	6.05888	4.87405	5.92604
ENSMUSG00000010911	Apip	2	1	102904020	102922989	1.05845	4.98438	4.11045	0.000625527	0.0166811	-0.561338	4.35613	4.42928	3.58371	4.78645	5.39089	5.34605	4.12304	5.17446
ENSMUSG00000017778	Cox7c	13	-1	86192935	86195023	1.05548	7.90535	3.53838	0.00227076	0.0322963	-1.55973	7.75198	7.18719	6.46051	7.94447	8.23377	8.38763	7.13322	8.18862
ENSMUSG00000022332	Khdrbs3	15	1	68800269	68973060	1.05534	5.11619	4.04117	0.000731272	0.0182049	-0.720618	4.71254	4.62443	4.17921	5.2436	5.66962	5.73442	4.5054	5.54921
ENSMUSG00000004655	Aqp1	6	1	55313417	55325540	1.05441	8.0261	4.01544	0.000774961	0.0187013	-0.54684	6.6739	6.98333	7.44228	8.01377	8.37112	7.84149	7.03317	8.07546
ENSMUSG00000003559	As3mt	19	1	46695897	46729538	1.04804	5.39929	3.54436	0.00224044	0.0321387	-1.81195	4.51932	4.93673	4.06844	5.36084	5.58645	5.70295	4.50816	5.55008
ENSMUSG00000040213	Kyat3	3	1	142406812	142452631	1.04717	4.68549	4.71273	0.000162244	0.00848463	0.78834	3.97917	3.99491	3.26239	4.5061	4.88346	4.98639	3.74549	4.79198
ENSMUSG00000037905	Bri3bp	5	1	125518632	125537434	1.04639	4.92843	3.65828	0.00173396	0.0281245	-1.56204	4.49127	4.66595	3.76256	4.77332	5.62864	5.61903	4.30659	5.34033
ENSMUSG00000027784	Ppm1l	3	1	69224194	69468135	1.04612	5.71995	3.83962	0.00115218	0.02283	-1.1503	5.23075	5.39471	4.32652	5.97165	5.93861	6.16951	4.98399	6.02659
ENSMUSG00000029632	Ndufa4	6	-1	11900291	11907496	1.04449	8.9534	3.47848	0.00259759	0.0340712	-1.58102	8.69821	8.19657	7.50195	8.86556	9.28929	9.3577	8.13224	9.17085
ENSMUSG00000028743	Akr7a5	4	1	139038055	139045737	1.04024	4.52554	3.97958	0.00084023	0.0196139	-0.81605	3.80278	4.18461	2.95034	4.2711	4.91788	4.89186	3.64591	4.69361
ENSMUSG00000005510	Ndufs3	2	-1	90724978	90735171	1.0349	7.78063	3.34593	0.00349506	0.0406951	-2.00151	7.44105	7.06232	6.16908	7.47587	8.10115	8.1483	6.89082	7.90844
ENSMUSG00000016252	Atp5f1e	2	-1	174302865	174305898	1.03427	7.2978	4.14855	0.000574076	0.01597	-0.315359	6.89931	6.66396	6.01105	7.31043	7.6317	7.70965	6.52478	7.55059
ENSMUSG00000005683	Cs	10	1	128173603	128198348	1.03111	10.2926	3.27245	0.00411755	0.0442142	-1.9008	9.96907	9.63184	8.83542	10.1619	10.6184	10.7211	9.47878	10.5005
ENSMUSG00000027424	Mgme1	2	1	144112583	144123147	1.0243	3.73856	6.15719	7.26925e-06	0.00192809	3.90467	3.13027	3.16705	2.80715	3.90852	3.91324	4.39734	3.03482	4.07303
ENSMUSG00000020988	L2hgdh	12	-1	69737207	69771647	1.02288	5.43088	3.49493	0.0025035	0.0336393	-1.91993	4.80405	4.96288	3.80924	5.37395	5.50439	5.74412	4.52539	5.54082
ENSMUSG00000019863	Qrsl1	10	-1	43750184	43777741	1.02241	4.57486	3.47994	0.00258914	0.033988	-1.92922	4.14435	4.04473	3.42382	4.53491	5.05918	5.07817	3.87097	4.89075
ENSMUSG00000030652	Coq7	7	-1	118108882	118132579	1.02194	5.94733	3.18438	0.00500797	0.0490266	-2.56329	5.78042	5.30265	4.30299	5.77057	6.37239	6.25743	5.12869	6.13346
ENSMUSG00000022253	Nadk2	15	1	9071340	9110979	1.01872	5.73571	4.00619	0.000791292	0.01891	-0.790372	5.0503	5.05778	4.46813	5.8446	5.80286	5.97902	4.85874	5.87549
ENSMUSG00000023259	Slc26a6	9	1	108730482	108742117	1.01851	3.26135	3.50729	0.00243498	0.0333288	-1.69921	2.56338	2.73585	2.69411	3.75229	3.72104	3.56206	2.66445	3.67846
ENSMUSG00000028973	Abcb8	5	1	24598661	24615052	1.01385	6.11083	4.59565	0.000210567	0.00960794	0.535694	5.71591	5.5859	4.61151	6.0981	6.3335	6.49186	5.30444	6.30782
ENSMUSG00000018509	Cenpv	11	-1	62415772	62430087	1.01215	2.74933	3.29653	0.0039024	0.0427866	-1.9765	2.0342	2.20822	0.884492	2.39766	3.12361	2.7315	1.70897	2.75093
ENSMUSG00000003809	Gcdh	8	-1	85613022	85620550	1.00957	5.90995	4.07832	0.000672513	0.0174712	-0.622414	5.29164	5.3273	4.54035	5.73491	6.07105	6.32747	5.0531	6.04447
ENSMUSG00000020741	Cluh	11	1	74540321	74561673	1.00934	8.12623	3.53122	0.0023076	0.0324615	-1.54913	7.92327	7.6641	6.57974	7.99857	8.48326	8.66811	7.38904	8.38331
ENSMUSG00000021417	Eci2	13	-1	35161731	35211079	1.00842	6.813	4.47171	0.000277776	0.0111021	0.329398	6.24342	6.2456	5.54975	6.53393	7.23857	7.19695	6.01292	6.98982
ENSMUSG00000062960	Kdr	5	-1	76093487	76139118	1.00726	7.19869	3.73116	0.00147141	0.0261238	-1.19488	6.98895	7.02159	6.29146	7.43652	7.93039	7.89991	6.76733	7.75561
ENSMUSG00000004789	Dlst	12	1	85157607	85181619	1.00698	9.14163	3.49806	0.00248597	0.0335919	-1.52906	8.71599	8.50583	7.61316	8.94404	9.41854	9.45773	8.27833	9.27344
ENSMUSG00000028393	Alad	4	-1	62427406	62438155	1.00425	4.79902	5.15678	6.09821e-05	0.00507765	1.74582	3.90079	4.10969	3.63173	4.74447	5.02226	4.89186	3.88074	4.88619
ENSMUSG00000025980	Hspd1	1	-1	55116994	55127402	1.00287	8.41303	4.1258	0.000604263	0.0163808	-0.264939	7.60814	7.82904	7.1455	8.18915	8.68094	8.65197	7.52756	8.50735
ENSMUSG00000022223	Sdr39u1	14	-1	56134740	56137750	1.00064	5.73222	4.0566	0.000706269	0.0179293	-0.679769	5.07571	5.22453	4.30891	5.56885	6.05145	5.94915	4.86972	5.85648
ENSMUSG00000090150	Acad11	9	1	103940576	104004924	1.00055	7.39555	4.15702	0.000563229	0.0157773	-0.319925	6.3907	6.89781	5.78237	7.01063	7.38559	7.59002	6.35696	7.32874
ENSMUSG00000008348	Ubc	5	-1	125463029	125467266	0.999558	4.39776	4.02215	0.000763322	0.0185461	-0.741877	4.36645	4.15252	3.13492	4.65903	4.98141	4.98312	3.88463	4.87452
ENSMUSG00000020163	Uqcr11	10	-1	80238831	80242664	0.992351	7.82114	3.30905	0.00379494	0.042368	-2.06121	7.62258	7.2351	6.28771	7.70857	8.17611	8.21536	7.04846	8.03335
ENSMUSG00000020268	Lyrm7	11	-1	54717692	54751742	0.992292	4.0382	3.19829	0.00485574	0.0481894	-2.45392	3.32645	3.68963	2.64816	3.94019	4.34447	4.40713	3.22141	4.2306
ENSMUSG00000029319	Coq2	5	-1	100802589	100823006	0.992095	5.97767	4.23947	0.000467819	0.0146988	-0.259209	5.24761	5.605	4.67705	5.98974	6.22645	6.25743	5.17655	6.15787
ENSMUSG00000024997	Prdx3	19	-1	60852489	60862994	0.992052	7.58334	3.86666	0.00108399	0.0221098	-0.903543	7.10505	7.03793	6.14447	7.36103	7.86533	7.97511	6.76248	7.73382
ENSMUSG00000061461	Smim20	5	1	53424425	53435882	0.990127	5.3058	4.16193	0.000557036	0.0157614	-0.454715	4.47545	4.95173	3.96728	5.36084	5.4899	5.50732	4.46482	5.45269
ENSMUSG00000025092	Hspa12a	19	-1	58784182	58932086	0.99006	5.02264	5.05649	7.5944e-05	0.0057051	1.51104	4.5038	4.92728	4.3236	5.57012	5.66962	5.48668	4.5849	5.57547
ENSMUSG00000023939	Mrpl14	17	1	45997248	46009421	0.987104	4.97741	3.69078	0.00161156	0.0274638	-1.48682	4.49755	4.37189	3.61749	4.6966	5.42175	5.30472	4.16231	5.14102
ENSMUSG00000029408	Abcb9	5	-1	124199593	124233861	0.986778	3.6734	3.25585	0.00427255	0.0452154	-2.27662	3.42198	3.10131	2.1646	3.43981	4.14755	4.116	2.89596	3.90112
ENSMUSG00000032263	Bckdhb	9	1	83807198	84006293	0.981754	5.30978	5.50969	2.84132e-05	0.0034634	2.48547	4.49755	4.50749	4.04381	5.08444	5.42828	5.46339	4.34962	5.32537
ENSMUSG00000075324	Fign	2	-1	63801851	63928382	0.97984	3.06394	3.35191	0.0034487	0.040487	-1.96109	2.34398	2.73585	1.87654	3.63142	3.01215	3.11301	2.31879	3.25219
ENSMUSG00000021994	Wnt5a	14	1	28226707	28249405	0.979591	3.62123	3.32443	0.00366697	0.0417412	-2.17871	2.8154	2.9149	3.85446	4.61557	4.09927	3.74315	3.19492	4.15266
ENSMUSG00000024007	Ppil1	17	-1	29469777	29483160	0.977512	4.18083	4.01717	0.000771936	0.018669	-0.719933	3.42198	3.68963	3.50855	4.63988	4.4075	4.50618	3.54006	4.51785
ENSMUSG00000027709	Mccc1	3	-1	36013461	36054827	0.976518	6.74288	5.55914	2.5558e-05	0.00324144	2.65502	5.93878	6.1858	5.49888	6.59551	6.88148	7.0175	5.87449	6.8315
ENSMUSG00000025465	Echs1	7	-1	139685623	139696389	0.975251	8.05505	3.86	0.0011004	0.0221842	-0.867739	7.71843	7.4197	6.48946	7.82896	8.27841	8.40972	7.2092	8.17237
ENSMUSG00000037152	Ndufc1	3	-1	51312098	51316409	0.974856	6.42114	3.28641	0.00399145	0.0434124	-2.3013	6.09188	5.88639	4.87953	6.2931	6.75129	6.70046	5.61927	6.58162
ENSMUSG00000042404	Dennd4b	3	1	90172492	90187976	0.974855	5.81625	4.48706	0.000268393	0.0108774	0.278049	5.16718	5.52703	4.46018	5.74503	6.10132	6.18667	5.05146	6.01101
ENSMUSG00000024099	Ndufv2	17	-1	66385633	66408554	0.972911	8.31327	3.38314	0.00321612	0.038803	-1.85099	7.93083	7.57821	7.00992	8.08477	8.61594	8.68708	7.50632	8.4626
ENSMUSG00000029776	Hibadh	6	-1	52523213	52617374	0.970852	7.70778	4.35873	0.000357837	0.0129402	0.165656	7.05217	7.05843	6.2643	7.35186	7.8423	8.0177	6.79163	7.73729
ENSMUSG00000041650	Pcca	14	1	122771736	123128512	0.970701	6.30586	5.1661	5.97542e-05	0.00503886	1.7802	5.47942	5.72006	4.93416	6.04083	6.35422	6.58867	5.37788	6.32791
ENSMUSG00000056666	Retsat	6	1	72575458	72585408	0.966725	5.57526	3.56549	0.00213654	0.0317062	-1.7659	4.33524	5.13209	4.56033	5.16872	5.70231	6.00828	4.67589	5.62644
ENSMUSG00000058135	Gstm1	3	-1	107919571	107925289	0.965989	7.40174	5.27385	4.7264e-05	0.00445194	2.113	6.9517	6.68599	6.19648	7.74264	7.32215	7.72588	6.61139	7.59689
ENSMUSG00000004069	Dnaja3	16	1	4457853	4525559	0.965813	7.12437	3.57014	0.00211434	0.0315097	-1.61632	6.43717	6.65883	5.58676	6.75368	7.339	7.39948	6.22759	7.16406
ENSMUSG00000035069	Oma1	4	1	103171009	103229065	0.965472	4.68651	3.83638	0.00116063	0.0228948	-1.15652	4.12825	4.32658	3.44548	4.64229	5.09244	5.05965	3.96677	4.93146
ENSMUSG00000022219	Cideb	14	-1	55991507	55995915	0.965233	1.90314	4.03055	0.000748991	0.0184183	-0.364657	0.759017	1.09794	0.786088	1.46995	2.10743	2.1659	0.881016	1.91443
ENSMUSG00000003072	Atp5f1d	10	1	79974466	79981652	0.962508	8.65763	3.18642	0.00498534	0.0489166	-2.21495	8.52941	8.02746	7.17901	8.43348	9.16223	8.99159	7.91196	8.86243
ENSMUSG00000056665	Them6	15	1	74593053	74596488	0.961815	2.82255	3.84808	0.00113039	0.0225615	-0.87846	2.34398	2.23299	1.95413	3.24439	3.36956	2.69996	2.17703	3.10464
ENSMUSG00000116138	C030006K11Rik	15	-1	76605665	76608045	0.959848	5.20092	4.27714	0.000429817	0.014334	-0.19861	4.77073	4.45319	3.69637	4.88329	5.413	5.47041	4.30676	5.25557
ENSMUSG00000025260	Hsd17b10	X	1	150784841	150787438	0.959518	6.34625	4.2709	0.000435893	0.0144044	-0.16188	5.99201	5.60262	5.0358	6.09898	6.61773	6.72906	5.54348	6.48192
ENSMUSG00000056228	Cars2	8	-1	11563977	11600783	0.959232	4.73261	4.22591	0.000482315	0.0147974	-0.291251	3.90079	4.2798	3.45084	4.6229	4.89921	4.9994	3.87714	4.8405
ENSMUSG00000060923	Acyp2	11	-1	30455991	30599587	0.958893	5.397	3.6874	0.00162387	0.0275147	-1.49983	4.9959	4.9536	4.02595	5.3193	5.72369	5.77471	4.65848	5.6059
ENSMUSG00000053214	Gm9899	5	-1	30731331	30745963	0.958071	3.88416	4.65776	0.000183349	0.00897914	0.705829	3.78235	3.3705	3.04558	4.69196	4.19936	4.0674	3.39948	4.31957
ENSMUSG00000003299	Mrpl4	9	1	20914034	20920135	0.955487	6.08825	4.46287	0.000283328	0.0112127	0.244244	5.60542	5.57504	4.86755	6.08577	6.38251	6.41262	5.34933	6.29363
ENSMUSG00000024955	Esrra	19	-1	6888345	6899208	0.955283	6.60735	3.93743	0.000924038	0.0206428	-0.858705	6.28212	6.10005	5.27076	6.54234	6.9684	6.96789	5.88431	6.82621
ENSMUSG00000031059	Ndufb11	X	-1	20481565	20483858	0.954984	7.78227	3.42343	0.00293881	0.0367225	-1.8152	7.58842	7.22356	6.49791	7.72826	8.14309	8.27108	7.1033	8.04748
ENSMUSG00000057388	Mrpl18	17	-1	13130236	13135232	0.954201	6.43381	3.6675	0.00169831	0.0279949	-1.47236	5.73597	6.00887	5.3126	6.33911	6.85265	6.66823	5.68581	6.62
ENSMUSG00000078684	5830417I10Rik	3	1	88682523	88732894	0.95371	4.03977	5.2918	4.54584e-05	0.0043833	2.04661	3.71389	3.85433	3.63644	4.43565	4.705	4.95334	3.73489	4.69799
ENSMUSG00000028992	Nmnat1	4	-1	149552029	149569659	0.953035	4.30335	4.32581	0.000385292	0.0134327	-0.0398094	3.7772	3.87808	2.97289	4.31704	4.63899	4.52879	3.54272	4.49494
ENSMUSG00000050705	2310061I04Rik	17	-1	36203569	36208323	0.95275	5.95107	3.18318	0.00502123	0.0490266	-2.57263	5.44084	5.43929	4.38653	5.55996	6.28397	6.20925	5.08889	6.01773
ENSMUSG00000021420	Fars2	13	1	36301395	36910254	0.951275	5.30918	4.04934	0.000717921	0.0180399	-0.704243	4.78876	4.78797	3.8585	5.11771	5.59228	5.54995	4.47841	5.41998
ENSMUSG00000024038	Ndufv3	17	1	31739089	31750305	0.950144	7.21953	4.10303	0.000636077	0.0167681	-0.432217	6.8754	6.54352	5.84481	7.07889	7.47553	7.53132	6.42124	7.36191
ENSMUSG00000107071	Gm42420	6	1	39562687	39573529	0.950112	6.24077	3.4308	0.00289064	0.0363462	-2.0065	5.95826	5.66766	4.85142	6.15656	6.64881	6.48956	5.49245	6.43164
ENSMUSG00000021236	Entpd5	12	-1	84420631	84455803	0.94966	7.32012	3.55504	0.00218733	0.0318027	-1.63272	6.1716	6.9012	5.96213	7.32438	7.18754	7.35525	6.34498	7.28906
ENSMUSG00000023921	Mmut	17	1	41245576	41272879	0.949298	6.69966	7.56252	4.55785e-07	0.000319188	6.59858	5.80847	5.96427	5.69128	6.68584	6.72236	6.87916	5.82134	6.76245
ENSMUSG00000058076	Sdhc	1	-1	170954734	170978172	0.947328	8.19115	3.2218	0.00460871	0.0471816	-2.19737	7.88126	7.77604	6.6739	8.11803	8.40074	8.62678	7.44373	8.38185
ENSMUSG00000002416	Ndufb2	6	1	39569508	39580316	0.945974	6.31327	3.30718	0.00381086	0.0424492	-2.26394	6.04656	5.73206	4.93989	6.22243	6.72855	6.57135	5.57284	6.50744
ENSMUSG00000036983	Tfb1m	17	-1	3569531	3608056	0.945766	2.74702	3.72108	0.00150522	0.0264693	-1.11689	1.52086	2.42794	1.87654	2.85346	2.82694	3.08886	1.94178	2.92309
ENSMUSG00000040269	Mrps28	3	-1	8867206	8988978	0.940054	4.69333	4.5903	0.000213098	0.00969595	0.504792	4.04924	4.10969	3.81341	4.83147	5.05637	4.90229	3.99078	4.93004
ENSMUSG00000074170	Plekhf1	7	-1	37916396	37927440	0.939293	3.84414	3.66055	0.0017251	0.0280729	-1.49391	3.31938	4.07244	3.0667	4.4821	4.34447	4.46925	3.48617	4.43194
ENSMUSG00000050174	Nudt6	3	-1	37459059	37474360	0.939252	3.70524	3.74798	0.00141665	0.0254721	-1.20289	2.92196	3.35929	2.1776	3.60202	3.83023	3.89012	2.81961	3.77412
ENSMUSG00000086784	Isoc2a	7	1	4880152	4899972	0.938589	5.44776	4.87648	0.00011287	0.00690601	1.11801	4.67702	4.52515	4.13325	5.03397	5.45196	5.63787	4.44514	5.3746
ENSMUSG00000022210	Dhrs4	14	1	55716215	55727797	0.938429	5.87826	3.60864	0.00193895	0.030195	-1.65445	5.43103	5.52953	4.36112	5.71674	6.09176	6.2776	5.10723	6.0287
ENSMUSG00000062198	2700097O09Rik	12	-1	55092446	55126895	0.937924	2.45279	3.44475	0.00280173	0.0356459	-1.68118	1.70578	1.9339	1.79455	2.43148	2.92867	3.0643	1.81141	2.80815
ENSMUSG00000110772	Gm47856	10	1	43288527	43289758	0.936261	1.64697	3.35965	0.00338955	0.0400049	-1.72432	0.990343	1.07072	0.353977	1.57454	1.89764	1.80003	0.805014	1.7574
ENSMUSG00000002763	Pex6	17	1	47022389	47036467	0.934538	5.07669	5.5167	2.79894e-05	0.00344141	2.50316	3.98811	4.4266	4.19847	4.9015	5.2506	5.27292	4.20439	5.14167
ENSMUSG00000019082	Slc25a22	7	-1	141009657	141017805	0.933649	5.07544	4.52372	0.000247262	0.0106274	0.347933	4.21464	4.3607	4.08233	4.70584	5.37746	5.36879	4.21922	5.1507
ENSMUSG00000029047	Pex10	4	1	155151473	155156890	0.932678	3.59051	3.39422	0.00313735	0.0382828	-1.96023	3.20124	3.10131	2.08406	3.43426	3.90077	3.89012	2.79554	3.74172
ENSMUSG00000074754	Smim26	2	1	144435974	144437286	0.927485	3.57828	4.21273	0.000496831	0.014944	-0.183507	2.84525	3.17346	2.30151	3.45633	3.83023	3.89709	2.77341	3.72788
ENSMUSG00000032456	Nmnat3	9	1	98169488	98302491	0.919214	4.18001	4.62283	0.000198187	0.0092293	0.636252	3.70306	3.50368	2.81549	4.04585	4.19936	4.54219	3.34074	4.26247
ENSMUSG00000005354	Txn2	15	-1	77799247	77813206	0.918129	7.31651	4.5731	0.000221436	0.00987999	0.604873	6.7846	6.81923	6.08965	7.23943	7.62887	7.54469	6.5645	7.471
ENSMUSG00000038240	Pdss2	10	1	43097482	43340878	0.916088	4.28994	3.29841	0.00388609	0.042708	-2.27222	3.6076	3.88591	2.88845	4.13748	4.59325	4.42171	3.46065	4.38414
ENSMUSG00000021906	Oxnad1	14	1	31807331	31825159	0.914963	5.79702	3.92429	0.000951842	0.020732	-0.9643	5.12724	5.48383	4.63291	5.78372	6.04438	6.12567	5.08132	5.98459
ENSMUSG00000032279	Idh3a	9	1	54493618	54511945	0.911205	8.98171	3.93202	0.000935383	0.0206537	-0.622563	8.64741	8.4641	7.67204	8.95776	9.23912	9.30611	8.26118	9.16766
ENSMUSG00000098488	Pla2g4b	2	1	119863898	119873511	0.910542	2.34758	3.68285	0.00164062	0.0275293	-1.16887	1.66172	2.03596	1.63408	2.75897	2.58353	2.71582	1.77725	2.68611
ENSMUSG00000038845	Phb1	11	1	95557783	95571599	0.908753	7.13477	3.23522	0.00447327	0.0463052	-2.30754	6.92225	6.56745	5.81705	6.94434	7.49276	7.5458	6.43558	7.32764
ENSMUSG00000068874	Selenbp1	3	1	94840367	94852069	0.908134	6.29442	5.00478	8.50744e-05	0.00609019	1.4323	5.56861	5.29238	5.34608	6.57549	6.1416	6.27225	5.40236	6.32978
ENSMUSG00000035314	Gdpd5	7	1	99030621	99111084	0.906482	4.11068	6.11888	7.86827e-06	0.00199793	3.7731	3.97017	3.76374	3.93703	4.87513	4.75778	4.74508	3.89031	4.79266
ENSMUSG00000001829	Clpb	7	1	101312840	101444713	0.906098	6.15243	3.64442	0.00178893	0.0285573	-1.5564	5.4999	5.94472	4.702	5.98974	6.36333	6.45574	5.38221	6.2696
ENSMUSG00000055923	Aasdh	5	-1	77021506	77053361	0.904681	4.30176	4.20706	0.000503219	0.0150657	-0.30016	3.31938	3.87808	3.42927	4.26486	4.49302	4.64099	3.54224	4.46629
ENSMUSG00000001666	Ddt	10	-1	75607064	75609248	0.902585	4.89114	4.92736	0.00010088	0.00663524	1.2423	4.21464	4.2004	3.61271	4.65427	5.04509	5.03143	4.00925	4.91026
ENSMUSG00000028261	Ndufaf4	4	1	24898083	24905001	0.902165	5.59064	3.68858	0.00161959	0.0274886	-1.49109	4.96904	5.07843	4.73315	5.46111	6.02585	5.95083	4.92687	5.8126
ENSMUSG00000037110	Ralgapa2	2	-1	146081799	146354264	0.901481	6.65955	4.18918	0.000523877	0.0153223	-0.299995	6.32601	6.08991	5.49629	6.61219	6.9229	7.04522	5.97074	6.8601
ENSMUSG00000031808	Slc27a1	8	1	72021526	72039946	0.898283	7.34546	3.36226	0.0033698	0.0398512	-2.04784	6.43144	6.53234	6.132	7.14535	7.19074	7.42563	6.36526	7.25391
ENSMUSG00000024136	Dnase1l2	17	-1	24659055	24662079	0.898221	0.943996	3.85063	0.0011239	0.0224599	-0.727708	0.58123	1.04298	0.852431	1.83252	1.99467	1.30864	0.825546	1.71194
ENSMUSG00000002010	Idh3g	X	-1	72822569	72830503	0.897528	8.552	3.72564	0.00148983	0.0263699	-1.09507	8.31015	8.06286	7.14509	8.52817	8.73262	8.94064	7.83937	8.73381
ENSMUSG00000022792	Yars2	16	1	16120829	16127504	0.897324	4.12318	3.86147	0.00109676	0.0221842	-1.03817	3.61339	3.45187	3.0667	4.03122	4.50542	4.30078	3.37732	4.27914
ENSMUSG00000002660	Clpp	17	1	57297305	57303188	0.897063	5.24078	5.50317	2.88133e-05	0.0034634	2.46988	4.56488	4.73694	4.18244	5.07734	5.48156	5.59565	4.49475	5.38485
ENSMUSG00000033610	Pank1	19	-1	34784340	34856855	0.896964	5.76231	5.19014	5.67029e-05	0.00501302	1.80176	5.03312	5.05431	4.28509	5.49215	5.74302	5.80467	4.79084	5.67995
ENSMUSG00000120308	Gm56915	17	1	26052079	26053241	0.895101	1.37172	3.27553	0.00408938	0.0439704	-1.89223	1.52086	0.333756	0.680478	1.83252	1.62201	1.60951	0.84503	1.68801
ENSMUSG00000063428	Ddo	10	1	40506007	40557843	0.894654	5.48546	4.32401	0.000386849	0.0134578	-0.0948829	4.6292	5.367	4.32652	5.53426	5.83269	5.62533	4.77424	5.66409
ENSMUSG00000014633	Cmc2	8	-1	117615424	117648194	0.893179	4.5665	3.29157	0.00394584	0.0430302	-2.34019	4.25967	4.10635	3.52898	4.67088	4.96054	4.92974	3.965	4.85372
ENSMUSG00000072772	Grcc10	6	-1	124716146	124718337	0.892124	5.84166	5.566	2.51856e-05	0.00321955	2.622	5.29705	5.46957	4.91683	5.83094	6.21643	6.26284	5.22781	6.1034
ENSMUSG00000035900	Gramd4	15	1	85941896	86021835	0.89034	5.40286	4.09166	0.000652589	0.0171313	-0.596111	5.41785	5.19016	4.62106	5.83094	5.95528	6.09721	5.07636	5.96114
ENSMUSG00000027618	Nfs1	2	-1	155965559	155986106	0.889861	6.34058	3.38676	0.00319016	0.0386928	-2.09473	5.84832	6.00168	4.93799	6.18492	6.57522	6.64565	5.596	6.4686
ENSMUSG00000039648	Kyat1	2	-1	30075136	30095859	0.888386	4.64839	3.55799	0.00217288	0.0317916	-1.76739	4.21845	4.42928	3.37388	4.78427	4.91479	4.97984	4.0072	4.89296
ENSMUSG00000004931	Apba3	10	1	81102794	81109080	0.887533	5.47348	4.19987	0.000511424	0.0151983	-0.369645	4.80405	5.17745	4.33235	5.36084	5.77922	5.80282	4.77128	5.64763
ENSMUSG00000120997	Gm57385	11	1	60769738	60772083	0.885835	1.68162	3.34694	0.00348717	0.0406951	-1.75293	1.05988	0.985832	0.566522	1.7634	1.65206	1.82948	0.870746	1.74831
ENSMUSG00000031700	Gpt2	8	1	86219205	86254189	0.885604	5.00522	3.36977	0.00331374	0.0395366	-2.17608	3.76684	4.25583	4.03312	4.53231	5.29413	4.91265	4.0186	4.91303
ENSMUSG00000022450	Ndufa6	15	-1	82234341	82238523	0.884947	7.50322	3.37393	0.00328308	0.0392872	-1.96119	7.35979	6.95848	6.15436	7.3592	7.86693	7.87144	6.82421	7.69919
ENSMUSG00000038152	5033430I15Rik	13	1	46118656	46120901	0.884228	1.03104	3.40412	0.00306862	0.0378455	-1.60606	0.322918	0.731515	0.158057	0.984525	1.49509	1.53997	0.404163	1.33986
ENSMUSG00000040990	Sh3kbp1	X	1	158410268	158761065	0.884027	6.66974	3.60729	0.00194482	0.030195	-1.53973	6.43554	6.41818	5.86905	6.77798	7.18111	7.34701	6.24092	7.10203
ENSMUSG00000121096	Gm57390	11	1	98657199	98658572	0.882892	3.93321	5.5056	2.86635e-05	0.0034634	2.52628	3.56637	3.64419	3.19368	4.49549	4.28337	4.23629	3.46808	4.33838
ENSMUSG00000028622	Mrpl37	4	-1	106913071	106924065	0.881777	5.90327	3.8845	0.00104124	0.0215994	-1.04994	5.30065	5.37815	4.75499	5.6296	6.1885	6.19941	5.1446	6.00584
ENSMUSG00000033083	Tbc1d4	14	-1	101679796	101846627	0.879512	6.44891	5.99416	1.01955e-05	0.00202739	3.5535	5.7253	6.0504	5.77062	6.81261	6.49665	6.87563	5.84878	6.7283
ENSMUSG00000002820	Atg4d	9	1	21176589	21189068	0.878018	5.22152	3.32852	0.00363361	0.0415671	-2.28214	4.91141	4.83322	3.90222	5.12289	5.60194	5.52767	4.54895	5.4175
ENSMUSG00000033751	Gadd45gip1	8	1	85558151	85562111	0.87738	4.77535	3.59239	0.00201112	0.0306752	-1.68999	4.2853	4.0861	3.55412	4.48479	5.0897	4.97655	3.97517	4.85035
ENSMUSG00000039640	Mrpl12	11	1	120375439	120379891	0.877234	6.89376	3.32277	0.00368052	0.0418364	-2.16362	6.57345	6.28832	5.59284	6.66704	7.20348	7.16771	6.15154	7.01274
ENSMUSG00000021460	Auh	13	-1	52989155	53083717	0.876867	5.87002	3.61911	0.00189379	0.0297014	-1.64297	5.23075	5.29679	4.32068	5.43773	5.97027	6.0195	4.94941	5.80917
ENSMUSG00000024953	Prdx5	19	-1	6884065	6887474	0.876255	7.88357	3.79452	0.00127553	0.0242275	-1.01835	7.50906	7.25527	6.77089	7.64964	8.18353	8.26806	7.1784	8.03374
ENSMUSG00000036432	Siah2	3	-1	58582359	58599821	0.876174	2.64305	3.45746	0.00272304	0.035004	-1.74385	2.50224	2.06383	2.61032	3.41748	3.36049	2.92122	2.39213	3.23306
ENSMUSG00000001642	Akr1b1	6	-1	34279369	34294413	0.875444	6.9574	3.34632	0.003492	0.0406951	-2.10238	6.35483	6.59219	5.75662	6.81101	7.27404	7.18632	6.23455	7.09045
ENSMUSG00000020477	Mrps24	11	-1	5653983	5665680	0.873207	4.87195	3.9157	0.000970475	0.0208892	-0.99046	4.63491	4.34089	3.41836	4.75563	5.15675	5.0751	4.13139	4.99583
ENSMUSG00000054312	Mrps21	3	-1	95769946	95778831	0.872863	5.80561	4.41123	0.000318082	0.0119015	0.110123	5.27529	5.33304	4.71766	5.70757	6.10268	6.09418	5.10866	5.96814
ENSMUSG00000118646	Gm56820	10	-1	78123868	78143453	0.870648	3.45577	4.76681	0.000143885	0.00797399	1.01635	3.20124	2.86823	2.41562	3.46179	3.9256	3.7276	2.82836	3.70499
ENSMUSG00000021102	Glrx5	12	1	104998947	105009165	0.869903	5.06095	3.62359	0.00187478	0.0295181	-1.63811	4.63491	4.32658	3.90613	4.75563	5.46684	5.23216	4.28921	5.15154
ENSMUSG00000064225	Paqr9	9	1	95441710	95450076	0.867883	5.76745	3.5974	0.00198859	0.0305897	-1.68997	5.34311	5.2909	4.23001	5.73603	5.80286	5.91865	4.95467	5.81918
ENSMUSG00000040147	Maob	X	-1	16575521	16683605	0.867808	5.52251	4.95789	9.43167e-05	0.00652	1.30179	4.87329	4.97944	4.92841	6.19234	5.35935	5.88224	4.92705	5.81131
ENSMUSG00000085154	C130046K22Rik	11	1	103588542	103614774	0.865078	1.58997	4.48664	0.000268647	0.0108774	0.567089	1.18965	1.01469	1.22219	1.86588	2.21202	1.99453	1.14218	2.02415
ENSMUSG00000039620	Trmt9b	8	1	36924702	36983724	0.864415	0.876039	3.86051	0.00109913	0.0221842	-0.698849	0.378413	0.696326	0.353977	1.44809	1.59131	0.928039	0.476239	1.32248
ENSMUSG00000022889	Mrpl39	16	-1	84514464	84532630	0.863084	5.73827	4.11993	0.000612312	0.0164925	-0.540992	5.13733	5.27011	4.45485	5.67382	5.82776	5.93059	4.9541	5.81072
ENSMUSG00000023262	Acy1	9	-1	106310180	106315518	0.862659	3.32509	3.78045	0.00131665	0.0247171	-1.06979	2.45139	2.54135	2.46945	3.36011	3.50748	3.17166	2.4874	3.34642
ENSMUSG00000002767	Mrpl2	17	1	46957155	46961065	0.862584	5.60273	3.24975	0.00433092	0.0455936	-2.44601	5.34136	5.08184	4.1131	5.35792	5.90156	5.82491	4.84543	5.6948
ENSMUSG00000038594	Cep85l	10	-1	53149539	53256043	0.857072	4.34648	4.30669	0.000402204	0.0137458	-0.10483	3.90079	4.03067	3.48783	4.49815	4.86753	4.62848	3.80643	4.66472
ENSMUSG00000061474	Mrps36	13	-1	100872463	100881167	0.8542	5.04739	3.99442	0.00081257	0.0192056	-0.822581	4.57679	4.62209	3.64582	4.95867	5.21328	5.2211	4.28157	5.13102
ENSMUSG00000038855	Itpkb	1	1	180158050	180252367	0.853427	6.25325	3.63832	0.00181367	0.028895	-1.53135	5.71051	6.16423	5.51817	6.11728	6.92444	6.79024	5.79764	6.61065
ENSMUSG00000045160	Bola3	6	1	83326129	83337118	0.852493	6.11605	3.31786	0.00372111	0.0419984	-2.26844	5.68185	5.63667	4.75716	5.94654	6.37239	6.27894	5.35856	6.19929
ENSMUSG00000023020	Cox14	15	1	99623528	99627413	0.850874	6.1011	3.42186	0.00294915	0.0367663	-2.03708	5.68598	5.76002	4.87953	5.98974	6.47053	6.37192	5.44184	6.2774
ENSMUSG00000002949	Timm44	8	-1	4309731	4325913	0.850873	6.40761	3.80771	0.00123816	0.0236853	-1.16858	6.03582	5.87168	5.2601	6.19234	6.78813	6.67939	5.72253	6.55329
ENSMUSG00000027371	Fahd2a	2	-1	127278135	127286485	0.849773	4.28081	3.29711	0.00389735	0.042762	-2.27398	3.92894	3.80975	2.69411	3.93234	4.55	4.51979	3.4776	4.33404
ENSMUSG00000041881	Ndufa7	17	1	34043546	34057291	0.84806	6.65305	3.86608	0.00108541	0.0221098	-1.01041	6.51429	5.98081	5.45552	6.5071	7.00015	6.95542	5.98354	6.82089
ENSMUSG00000066637	Ttc32	12	1	9079997	9091988	0.846034	3.30191	3.36525	0.00334741	0.0397323	-1.98642	2.71119	2.85233	2.30151	3.06213	3.64834	3.84758	2.62168	3.51935
ENSMUSG00000021235	Coq6	12	1	84408431	84420570	0.845641	5.42065	3.50015	0.00247432	0.0335188	-1.91059	5.08408	4.83727	4.06844	5.08974	5.72899	5.66874	4.66326	5.49583
ENSMUSG00000032946	Rasgrp2	19	1	6449370	6465246	0.845499	4.60429	4.15781	0.000562222	0.0157765	-0.427949	3.85262	4.0342	3.35684	4.18781	4.86112	4.76427	3.74788	4.6044
ENSMUSG00000020069	Hnrnph3	10	-1	62850443	62859996	0.844964	5.37428	6.51975	3.46865e-06	0.00115137	4.57172	4.65752	5.16464	4.64933	5.61496	5.70589	5.67889	4.82383	5.66658
ENSMUSG00000045282	Tmem86b	7	-1	4631039	4634421	0.843128	1.35153	3.71086	0.00154028	0.0268208	-1.00984	0.954274	0.422565	1.03491	1.65307	1.71036	1.53997	0.803916	1.63447
ENSMUSG00000041658	Rragb	X	1	151922977	151954939	0.838319	1.16506	3.17395	0.00512505	0.0496387	-2.05733	0.142346	0.731515	0.442786	1.38045	1.31894	1.13086	0.438882	1.27675
ENSMUSG00000054893	Zfp667	7	1	6289578	6310882	0.835797	1.88483	4.06589	0.000691624	0.0177388	-0.301908	1.05988	1.32226	1.17111	2.10816	1.84657	2.09494	1.18442	2.01655
ENSMUSG00000032827	Ppp1r9a	6	1	4902917	5165661	0.835664	5.13119	7.40421	6.14413e-07	0.000395854	6.2837	4.27437	4.47152	4.23001	5.11424	5.1142	5.25676	4.3253	5.16173
ENSMUSG00000011256	Adam19	11	1	45946819	46038170	0.834928	5.10913	3.27623	0.00408299	0.043931	-2.32068	5.84463	5.46565	5.82842	6.54685	6.57522	6.5316	5.7129	6.55122
ENSMUSG00000036752	Tubb4b	2	-1	25112172	25114714	0.832624	7.25204	4.04479	0.000725319	0.0181409	-0.515304	7.03986	6.47314	7.04092	7.65769	7.75627	7.65519	6.85131	7.68972
ENSMUSG00000026820	Ptges2	2	1	32285908	32295784	0.831836	5.16733	3.51789	0.00237773	0.0329588	-1.87209	4.82167	4.6614	3.86655	4.79945	5.541	5.47508	4.44987	5.27184
ENSMUSG00000037622	Wdtc1	4	-1	133019770	133080792	0.829439	6.00386	3.89695	0.0010124	0.0212988	-1.00384	5.62706	5.62969	4.97754	6.10946	6.19745	6.39672	5.41143	6.23454
ENSMUSG00000030545	Pex11a	7	-1	79385705	79392879	0.828871	4.32429	3.53779	0.0022738	0.0322963	-1.75273	3.61916	3.68515	3.0806	4.00526	4.35365	4.55547	3.46164	4.30479
ENSMUSG00000062683	Atp5mc2	15	-1	102571299	102580787	0.828305	6.45233	4.27637	0.000430566	0.014334	-0.122525	6.19207	6.05127	5.40943	6.4811	6.77282	6.85162	5.88426	6.70185
ENSMUSG00000020459	Mtif2	11	1	29476408	29495279	0.826837	5.50591	3.73761	0.00145015	0.0258953	-1.38679	4.91141	4.99401	4.7829	5.36814	5.7995	5.95751	4.89611	5.70838
ENSMUSG00000030612	Mrpl46	7	-1	78424984	78433279	0.826471	4.58563	3.19702	0.00486942	0.0482954	-2.52956	4.07045	4.17186	3.28659	4.3645	4.93937	4.70989	3.84297	4.67125
ENSMUSG00000075528	Aarsd1	11	-1	101297665	101308441	0.825926	4.75108	4.57439	0.000220799	0.00987889	0.463844	4.25967	4.29752	3.82585	4.71044	5.06198	5.08734	4.12768	4.95325
ENSMUSG00000030045	Mrpl19	6	-1	81934832	81942939	0.825879	4.71689	3.51327	0.00240248	0.0330947	-1.87244	4.23733	4.37468	3.82585	4.70584	5.07867	5.13233	4.14595	4.97228
ENSMUSG00000039065	Atpsckmt	15	1	31601998	31621373	0.824504	3.47603	4.18435	0.000529609	0.0153425	-0.256285	2.72196	2.88395	3.05265	3.61679	3.63335	3.95166	2.88619	3.73394
ENSMUSG00000025940	Tmem70	1	1	16735431	16748499	0.824134	6.01665	3.39625	0.00312313	0.0382478	-2.11129	5.49363	5.52828	4.69298	5.78699	6.2252	6.13749	5.2383	6.0499
ENSMUSG00000114995	Gm49284	15	1	31622118	31624181	0.823927	2.32265	3.67933	0.00165368	0.0276019	-1.15549	1.68392	1.7052	1.55661	2.22845	2.74564	2.54885	1.64858	2.50765
ENSMUSG00000029036	Atad3a	4	-1	155825098	155845550	0.82143	5.59317	3.86811	0.00108047	0.0220902	-1.09689	5.45058	4.98492	4.51241	5.41396	5.94318	6.00828	4.98264	5.78847
ENSMUSG00000032526	Ss18l2	9	1	121539395	121542454	0.821105	5.09822	3.43974	0.00283331	0.0359622	-2.04262	4.87329	4.60796	4.13659	5.3491	5.34792	5.37629	4.53928	5.35777
ENSMUSG00000031864	Ints10	8	1	69246581	69284319	0.820573	4.73868	6.3473	4.92103e-06	0.00144115	4.22736	4.16816	4.3063	4.09266	4.823	5.09244	5.11749	4.18904	5.01098
ENSMUSG00000022235	Cmbl	15	1	31565535	31590265	0.817436	4.65796	3.3902	0.00316571	0.038518	-2.1001	3.72463	4.03771	3.31628	4.35572	4.71571	4.47391	3.69287	4.51511
ENSMUSG00000043644	0610009L18Rik	11	1	120239504	120242036	0.817161	1.73372	3.3055	0.00382518	0.0425263	-1.86545	1.76943	1.25129	0.442786	1.61434	2.25182	2.11898	1.1545	1.99505
ENSMUSG00000039069	Mtg2	2	1	179712381	179727695	0.816156	4.34743	4.02239	0.000762898	0.0185461	-0.716184	3.46106	4.11969	3.39072	4.15107	4.68696	4.64927	3.65716	4.49577
ENSMUSG00000078247	Airn	17	1	12960198	13079023	0.816143	3.83439	3.66046	0.00172547	0.0280729	-1.48086	3.57233	3.29605	3.42927	4.06751	4.49717	4.19164	3.43255	4.25211
ENSMUSG00000050043	Tmx2	2	-1	84501660	84509484	0.814713	6.17414	3.57802	0.00207721	0.0312368	-1.68942	5.55964	5.7664	5.32433	6.30607	6.45782	6.321	5.55012	6.36163
ENSMUSG00000020775	Mrpl38	11	-1	116022643	116029694	0.81243	5.46552	4.08152	0.000667682	0.0173738	-0.63335	4.92312	5.08695	4.21748	5.23245	5.70231	5.69897	4.74251	5.54458
ENSMUSG00000096929	A330023F24Rik	1	1	194658654	194720212	0.810178	3.68734	3.24055	0.00442048	0.0460548	-2.31972	2.97692	3.348	2.79033	4.06393	3.64834	3.78132	3.03841	3.8312
ENSMUSG00000073676	Hspe1	1	1	55127291	55130466	0.808854	6.14855	4.76002	0.000146071	0.0080316	0.893438	5.4261	5.56654	5.21669	6.05627	6.33118	6.22179	5.40311	6.20308
ENSMUSG00000090266	Mettl23	11	1	116734104	116745089	0.80835	4.06443	5.15547	6.11575e-05	0.00507765	1.7761	3.67563	3.53887	3.36254	4.13748	4.49717	4.38251	3.52568	4.33905
ENSMUSG00000070493	Chchd2	5	-1	129909997	129916311	0.807108	8.14188	4.20786	0.00050231	0.0150657	-0.102939	7.82962	7.58935	6.9787	7.96938	8.42352	8.39257	7.46589	8.26182
ENSMUSG00000051989	Smim11	16	1	92098174	92109929	0.806127	4.47813	4.36195	0.00035526	0.0129169	0.00641654	3.97917	4.19095	3.69185	4.62046	4.79867	4.87077	3.95399	4.7633
ENSMUSG00000023938	Aars2	17	1	45817767	45831769	0.803356	4.64442	3.57764	0.00207896	0.0312368	-1.72447	4.24855	4.30922	3.52898	4.52711	5.1115	4.85654	4.02891	4.83172
ENSMUSG00000028470	Hint2	4	-1	43654227	43656466	0.802256	4.95941	3.36014	0.00338584	0.0400049	-2.2037	4.63776	4.45319	3.36822	4.60819	5.08144	5.15867	4.15306	4.94943
ENSMUSG00000018415	Gid4	11	1	60307971	60341753	0.801704	5.66439	4.6451	0.00018859	0.00898931	0.615252	4.94856	5.16464	4.69298	5.54974	5.80954	5.82856	4.93539	5.72928
ENSMUSG00000029455	Aldh2	5	-1	121704090	121731887	0.801461	7.97791	3.93262	0.000934123	0.0206537	-0.713418	7.29952	7.37589	7.15169	8.11998	7.97195	8.14611	7.2757	8.07934
ENSMUSG00000024866	Acy3	19	1	4036570	4040007	0.801343	4.14189	3.2031	0.00480409	0.0479498	-2.46364	3.34049	3.61622	3.36254	4.79729	3.91943	3.89709	3.43975	4.2046
ENSMUSG00000022216	Psme1	14	1	55815580	55818986	0.8001	6.42748	4.26357	0.000443137	0.0144705	-0.167392	5.85568	5.9125	5.48587	6.07956	6.89489	6.5919	5.75135	6.52212
ENSMUSG00000018405	Mrm1	11	-1	84703887	84710341	0.799147	3.92008	4.22479	0.000483534	0.0148066	-0.244118	3.46106	3.56349	3.32214	4.37032	4.18401	4.16301	3.4489	4.23911
ENSMUSG00000049960	Mrps16	14	-1	20439372	20443702	0.797798	4.87352	4.2975	0.000410589	0.0138904	-0.153588	4.5886	4.59607	3.74083	4.74671	5.27011	5.28891	4.3085	5.10191
ENSMUSG00000022013	Dnajc15	14	-1	78058121	78112565	0.797238	5.83251	4.23002	0.000477873	0.0147974	-0.29271	5.46187	5.21212	4.65398	5.49615	6.1216	6.04952	5.10932	5.88909
ENSMUSG00000044792	Isca1	13	-1	59903223	59917624	0.79626	7.55973	3.23623	0.0044632	0.0462605	-2.2444	7.1466	7.19035	6.46582	7.40566	7.83699	7.89164	6.93426	7.71143
ENSMUSG00000054894	Dmac2l	12	1	69771724	69791434	0.793068	4.06634	3.43546	0.00286064	0.0361099	-1.96733	3.49912	3.82612	2.9579	3.97882	4.37633	4.3524	3.42771	4.23585
ENSMUSG00000031985	Gnpat	8	1	125589772	125616796	0.79223	7.99864	3.21792	0.00464857	0.0473119	-2.2343	7.58474	7.69479	6.60822	7.88698	8.17223	8.18436	7.29592	8.08119
ENSMUSG00000051319	Mtln	2	-1	127633308	127634408	0.790979	3.86349	3.5351	0.00228757	0.0323587	-1.7134	3.23169	3.60677	2.68504	3.79621	4.07729	4.0674	3.1745	3.9803
ENSMUSG00000047067	Dusp28	1	1	92834703	92836157	0.78941	3.39824	3.44403	0.0028062	0.0356744	-1.83071	3.17797	3.06728	1.93894	3.26954	3.67054	3.63891	2.72806	3.52633
ENSMUSG00000045464	2810002D19Rik	2	1	94236496	94253110	0.789008	1.95099	3.85492	0.0011131	0.0223272	-0.788066	1.47067	1.74018	1.90808	2.65784	2.50336	2.27693	1.70631	2.47938
ENSMUSG00000032330	Cox7a2	9	-1	79662643	79667160	0.788154	7.49088	3.39122	0.00315853	0.038483	-1.92521	7.34768	6.90168	6.34932	7.4159	7.78834	7.75111	6.86623	7.65178
ENSMUSG00000024645	Timm21	18	-1	84964316	84969649	0.786491	4.99457	4.44962	0.000291861	0.0112826	0.181873	4.11606	4.5889	4.26087	4.95867	5.19298	5.18169	4.32194	5.11111
ENSMUSG00002075882	Gm54499	12	1	87313632	87313707	0.784923	4.15913	3.73428	0.0014611	0.0260208	-1.33903	3.70848	3.71623	3.35684	4.40761	4.43369	4.27426	3.59385	4.37185
ENSMUSG00000026172	Bcs1l	1	1	74627448	74631602	0.783726	4.44798	3.44075	0.00282691	0.0359093	-1.99509	3.50536	4.05518	3.64582	4.311	4.705	4.59029	3.73546	4.53543
ENSMUSG00000022040	Ephx2	14	-1	66321823	66361949	0.780359	7.88987	3.4963	0.00249581	0.0336393	-1.6641	7.38245	7.32676	6.82868	7.40318	8.13247	8.23268	7.1793	7.92278
ENSMUSG00000031974	Abcb10	8	-1	124679198	124709861	0.778417	5.43427	3.31989	0.00370429	0.0419687	-2.29674	5.21178	5.04385	4.3949	5.38549	5.6933	5.87696	4.88351	5.65192
ENSMUSG00000036528	Ppfibp2	7	1	107194414	107347790	0.778053	5.07277	3.39457	0.00313494	0.0382828	-2.13997	4.7233	5.01379	4.32068	5.60881	5.543	5.25133	4.68592	5.46771
ENSMUSG00000051316	Taf7	18	-1	37773544	37777257	0.775384	3.12981	3.96435	0.00086961	0.0200853	-0.677027	2.82542	2.58048	2.2159	3.02569	3.50748	3.49014	2.5406	3.3411
ENSMUSG00000028454	Pigo	4	-1	43017635	43025819	0.774085	4.35527	5.331	4.17565e-05	0.00420358	2.13011	3.84771	3.96565	3.58371	4.37322	4.59712	4.77187	3.79903	4.58074
ENSMUSG00000112302	Gm48226	12	-1	78269060	78273299	0.769374	2.4749	3.21738	0.0046542	0.0473119	-2.15057	2.22792	2.07757	1.34248	2.51796	2.64461	2.80745	1.88266	2.65667
ENSMUSG00000032342	Mto1	9	1	78355490	78382630	0.769041	4.42976	4.25055	0.0004563	0.0145826	-0.216452	3.7926	3.93956	3.39072	4.31403	4.65392	4.47391	3.70763	4.48062
ENSMUSG00000034880	Mrpl34	8	1	71917603	71918391	0.767939	4.97852	3.46415	0.00268248	0.0346485	-1.98725	4.4818	4.67049	3.94085	4.72415	5.52078	5.14117	4.36438	5.1287
ENSMUSG00000021044	Adck1	12	1	88327324	88428494	0.766408	4.81894	3.76974	0.00134884	0.0249149	-1.31522	4.55287	4.37468	3.77544	4.72642	5.22583	5.03775	4.23433	4.99666
ENSMUSG00000028861	Mrps15	4	1	125940718	125949325	0.765592	5.27201	4.95354	9.52264e-05	0.00652686	1.28425	4.7017	4.78588	4.37529	5.07377	5.57669	5.48898	4.62096	5.37982
ENSMUSG00000048546	Tob2	15	-1	81732473	81742997	0.763555	5.98437	3.65785	0.00173563	0.0281245	-1.54354	5.2569	5.6413	4.89535	5.9	6.02872	6.13159	5.26452	6.0201
ENSMUSG00000033068	Entpd6	2	1	150590962	150613595	0.761698	4.00275	4.1073	0.000629996	0.0167172	-0.490512	3.63633	3.45714	3.00969	3.92048	4.31659	4.16301	3.36772	4.13336
ENSMUSG00000029575	Mmab	5	-1	114569095	114582121	0.761593	5.2652	4.08678	0.000659804	0.0172244	-0.623119	4.67425	4.82917	3.99692	5.22604	5.26768	5.28625	4.50011	5.25999
ENSMUSG00000033735	Spr	6	-1	85107158	85114748	0.761338	5.40695	4.02027	0.000766564	0.018595	-0.768236	4.987	5.16464	4.27303	5.37684	5.73953	5.57407	4.80822	5.56348
ENSMUSG00000017713	Tha1	11	-1	117758778	117764307	0.760393	3.08595	3.59443	0.00200193	0.0306513	-1.45641	2.47704	2.85233	1.98403	2.96542	3.26647	3.47158	2.4378	3.23449
ENSMUSG00000054793	Cadm4	7	1	24181448	24203964	0.757913	3.64764	3.21999	0.0046273	0.0472319	-2.38182	3.54834	2.90722	3.00969	3.64108	4.07729	4.04247	3.15508	3.92028
ENSMUSG00000049588	Ccdc69	11	-1	54940557	54968957	0.756809	2.76212	3.31005	0.00378653	0.042368	-2.01535	2.21274	2.11803	2.27756	2.79405	3.41409	2.71582	2.20278	2.97465
ENSMUSG00000026893	Gca	2	1	62494629	62524453	0.756723	3.89078	3.49529	0.00250148	0.0336393	-1.82174	3.37501	3.3649	3.27454	4.14089	4.00344	4.1279	3.33815	4.09074
ENSMUSG00000038267	Slc22a23	13	-1	34363141	34529165	0.756348	3.88073	3.49059	0.00252799	0.0337072	-1.82475	3.26152	3.59727	3.02416	4.15445	4.12093	3.84758	3.29431	4.04099
ENSMUSG00000027203	Dut	2	1	125089110	125100528	0.755446	3.5756	3.25073	0.00432156	0.0455247	-2.31047	2.71119	3.14764	3.48783	3.88838	3.85628	3.92463	3.11555	3.88976
ENSMUSG00000041921	Metap1d	2	1	71283620	71355538	0.755418	4.96621	4.25227	0.000454542	0.0145697	-0.255596	4.35958	4.74126	4.06495	4.91352	5.2333	5.2836	4.38859	5.14347
ENSMUSG00000097656	Gm26712	6	-1	57666418	57666634	0.75377	4.25308	3.8154	0.00121687	0.0235013	-1.16337	3.68667	3.83828	3.32214	4.16454	4.47632	4.49703	3.61569	4.3793
ENSMUSG00000073422	Hsd17b8	17	-1	34245007	34247034	0.753655	5.25836	3.56339	0.00214664	0.0317253	-1.77401	5.11708	5.0227	3.95978	5.19192	5.62485	5.52092	4.69985	5.4459
ENSMUSG00000024208	Uqcc2	17	-1	27341637	27352890	0.751275	5.46877	3.60725	0.00194501	0.030195	-1.67377	5.2213	4.97211	4.52517	5.45016	5.71482	5.78602	4.90619	5.65033
ENSMUSG00000043162	Pyurf	6	-1	57663561	57669063	0.74969	5.41541	4.73924	0.000152967	0.00824024	0.817108	4.95085	4.97211	4.41699	5.38117	5.57277	5.62113	4.77998	5.52503
ENSMUSG00000026203	Dnajb2	1	1	75213050	75222336	0.748956	6.28974	3.30614	0.00381972	0.0425184	-2.259	5.91318	6.11095	5.23701	6.24637	6.64414	6.57353	5.75371	6.48801
ENSMUSG00000085028	Slc2a4rg-ps	2	1	181026204	181028992	0.746346	2.07984	3.81323	0.00122283	0.02356	-0.864992	1.12623	1.87218	1.86051	2.43148	2.41847	2.29815	1.61964	2.3827
ENSMUSG00000060002	Chpt1	10	-1	88288607	88339935	0.74613	8.58998	3.50151	0.00246676	0.0334659	-1.5804	7.72279	8.26459	7.46896	8.37494	8.6095	8.65532	7.81878	8.54659
ENSMUSG00000061393	Acvr2b	9	1	119231184	119264061	0.745586	1.29852	3.20509	0.00478296	0.0479498	-2.00816	0.840318	0.956388	0.104618	1.44809	1.07452	1.57516	0.633775	1.36592
ENSMUSG00000073609	D2hgdh	1	1	93752631	93780070	0.745342	4.53878	3.96108	0.000876048	0.0201291	-0.870902	3.83785	4.42928	3.39629	4.5555	4.62011	4.74122	3.8878	4.63894
ENSMUSG00000040713	Creg1	1	1	165591315	165602877	0.743484	6.69138	3.19157	0.00492872	0.0486569	-2.46319	6.08356	6.36175	5.77704	6.54813	6.89175	6.94957	6.07412	6.79648
ENSMUSG00000005873	Reep5	18	-1	34477938	34507123	0.743331	7.87836	3.60815	0.00194108	0.030195	-1.41489	7.2239	7.55507	7.02663	7.98037	8.00435	8.03676	7.26853	8.00716
ENSMUSG00000036850	Mrpl41	2	-1	24864129	24865110	0.742442	5.04422	3.56289	0.00214909	0.0317281	-1.77428	4.66591	4.64995	3.99325	4.89344	5.31307	5.31776	4.43637	5.17476
ENSMUSG00000030871	Ears2	7	-1	121636436	121666486	0.741952	3.1719	3.53218	0.00230263	0.03242	-1.60796	2.65612	2.74449	2.22845	2.88634	3.6258	3.49014	2.54302	3.33409
ENSMUSG00000014301	Pam16	16	-1	4434328	4442852	0.741575	4.0517	3.91335	0.000975642	0.0208944	-0.928516	3.64767	3.69855	3.04558	3.95963	4.44232	4.24178	3.46393	4.21458
ENSMUSG00000033852	Gm28042	2	1	119857974	119873514	0.741325	3.35317	5.0206	8.21679e-05	0.00593488	1.56744	2.80531	3.08779	2.6007	3.55166	3.51568	3.67179	2.83127	3.57971
ENSMUSG00000020415	Pttg1	11	-1	43311077	43317078	0.741274	5.5384	3.6906	0.00161224	0.0274638	-1.49122	4.95085	5.22761	4.56776	5.65486	5.63993	5.67484	4.9154	5.65654
ENSMUSG00000029486	Mrpl1	5	1	96357352	96414586	0.740507	4.66069	3.1892	0.0049547	0.0487807	-2.56623	4.32821	4.37468	3.64582	4.5375	5.10336	4.92974	4.11624	4.85687
ENSMUSG00000006021	Kptn	7	1	15853820	15861441	0.739464	3.79574	3.86428	0.00108984	0.0221363	-1.00377	3.2762	3.63493	2.80715	3.89243	4.04367	4.02349	3.23943	3.98653
ENSMUSG00000041506	Rrp9	9	1	106353162	106362623	0.739424	3.84408	3.96268	0.000872893	0.0200853	-0.776116	3.26152	3.30776	2.88052	3.56187	4.11555	4.07356	3.14993	3.91699
ENSMUSG00000030231	Plekha5	6	1	140369780	140542836	0.737375	5.0462	3.5036	0.00245526	0.0334304	-1.90479	4.55889	4.84331	4.53278	5.4224	5.44983	5.27827	4.64499	5.3835
ENSMUSG00000074093	Svip	7	-1	51646919	51655766	0.734462	5.05779	3.54559	0.00223428	0.0321387	-1.8125	4.54076	4.84532	4.01513	5.23724	5.04509	5.32295	4.46707	5.20176
ENSMUSG00000057229	Dmac2	7	1	25318839	25324976	0.733858	5.20185	3.43708	0.00285026	0.0360853	-2.04906	4.64908	5.04385	3.95978	5.07734	5.44554	5.32036	4.5509	5.28108
ENSMUSG00000005299	Letm1	5	-1	33897017	33940161	0.732496	6.62995	3.68477	0.00163355	0.0275266	-1.4186	6.12572	6.19843	5.53341	6.32868	6.88068	6.78085	5.95252	6.6634
ENSMUSG00000042709	Atpaf2	11	-1	60291452	60309283	0.729081	4.77765	4.65151	0.000185918	0.00897914	0.644085	3.90552	4.17186	3.85446	4.54266	4.81204	4.7832	3.97728	4.71263
ENSMUSG00000078173	Lenep	3	-1	89308295	89310100	0.728657	2.93541	3.23406	0.00448481	0.0463651	-2.1772	2.32997	2.41717	1.90808	2.61924	3.21706	3.13676	2.21841	2.99102
ENSMUSG00000031533	Mrps31	8	1	22901377	22919681	0.727713	5.02974	3.27875	0.00406019	0.0437734	-2.38875	4.73397	4.57201	4.01151	4.94117	5.25305	5.2942	4.43916	5.1628
ENSMUSG00000029918	Mrps33	6	-1	39778738	39787922	0.726926	4.14377	3.35713	0.00340867	0.0401241	-2.14264	3.69215	3.63493	3.18727	4.04948	4.38531	4.27426	3.50478	4.23635
ENSMUSG00000024330	Col11a2	17	1	34258411	34285659	0.724543	1.89651	3.25605	0.00427072	0.0452154	-2.03313	1.18965	1.68739	2.15148	2.48613	2.45303	2.29815	1.67618	2.41244
ENSMUSG00000015943	Bola1	3	-1	96103904	96127025	0.723779	3.30341	4.00799	0.000788075	0.0188928	-0.599044	3.02987	2.92253	2.05618	3.12548	3.57179	3.53551	2.66953	3.41092
ENSMUSG00000018858	Mrpl58	11	1	115294578	115303500	0.719598	4.76981	3.35058	0.00345898	0.0404957	-2.22633	4.69352	4.29458	3.66441	4.64469	5.11959	5.03143	4.2175	4.9319
ENSMUSG00000033540	Idua	5	1	108808197	108832423	0.719254	4.76183	5.043	7.82256e-05	0.00577972	1.48526	4.16816	4.4104	4.14653	4.80806	4.95453	5.12938	4.2417	4.96399
ENSMUSG00000010057	Nprl2	9	1	107419425	107422905	0.718441	3.65153	4.73007	0.000156113	0.00835386	0.902085	3.2762	3.44128	2.7733	3.85138	4.00925	3.77377	3.1636	3.87813
ENSMUSG00000006315	Tmem147	7	-1	30427126	30428965	0.717636	5.74258	3.3853	0.00320065	0.0387324	-2.14482	5.52778	5.29826	4.66325	5.56124	6.04862	5.99535	5.1631	5.8684
ENSMUSG00000026687	Aldh9a1	1	1	167177560	167196101	0.716727	5.33927	3.23697	0.00445581	0.0462434	-2.47987	4.72864	4.66822	4.4495	4.88329	5.53697	5.55216	4.61546	5.32414
ENSMUSG00000004056	Akt2	7	1	27290977	27340251	0.714955	7.30533	4.81844	0.000128328	0.00740851	1.14318	6.73696	6.85707	6.68247	7.4379	7.46604	7.50533	6.75883	7.46976
ENSMUSG00000020832	Eral1	11	-1	77964202	77971209	0.713613	4.12724	5.89559	1.25301e-05	0.00221783	3.34154	3.64201	3.61622	3.31628	4.05311	4.30718	4.38251	3.52484	4.2476
ENSMUSG00000018900	Slc22a5	11	-1	53755368	53782486	0.712709	4.67831	4.12365	0.000607198	0.0163821	-0.508093	3.63633	4.12961	3.78396	4.56315	4.62769	4.51527	3.84997	4.5687
ENSMUSG00000039831	Arhgap29	3	1	121746190	121810402	0.711354	6.56169	4.25236	0.000454447	0.0145697	-0.142918	6.19401	6.29936	6.21865	6.77634	7.07278	6.95626	6.23734	6.93513
ENSMUSG00000037772	Mrpl23	7	1	142086423	142094484	0.710529	4.33267	3.86581	0.00108609	0.0221098	-1.06905	4.10376	3.98036	3.26848	4.32006	4.57767	4.58166	3.7842	4.49313
ENSMUSG00000068921	Dap3	3	-1	88828110	88858488	0.708848	6.0039	3.71404	0.0015293	0.0267162	-1.41086	5.56413	5.68009	5.02145	5.85709	6.2252	6.26688	5.42189	6.11639
ENSMUSG00000035048	Anapc13	9	1	102503495	102511624	0.707708	5.03256	3.89984	0.00100583	0.0212806	-1.03501	4.83165	4.61268	3.87853	4.93332	5.07035	5.43014	4.44095	5.1446
ENSMUSG00000097101	1810034E14Rik	13	1	64396451	64419666	0.707584	2.93493	3.21266	0.00470322	0.0476878	-2.28721	2.34398	2.70077	2.73864	3.46179	3.27615	3.13676	2.59446	3.29157
ENSMUSG00000025466	Fuom	7	-1	139676683	139682354	0.707163	4.07085	4.93709	9.87398e-05	0.00662113	1.30073	3.54834	3.83018	3.44548	4.45222	4.3306	4.1397	3.608	4.3075
ENSMUSG00000057342	Sphk2	7	-1	45358891	45367426	0.70532	4.04254	3.88312	0.00104448	0.021624	-1.0179	3.97917	3.26637	3.76256	4.35572	4.3306	4.40713	3.66937	4.36448
ENSMUSG00000022556	Hsf1	15	1	76361622	76386113	0.70014	4.72054	5.45235	3.2137e-05	0.00372396	2.36627	4.17601	4.49731	4.0754	4.76007	5.07867	5.0187	4.24957	4.95248
ENSMUSG00000039048	Foxred1	9	-1	35115502	35122351	0.696764	6.1998	3.3232	0.00367704	0.0418263	-2.24593	5.95598	5.66993	5.06407	6.00946	6.32769	6.41504	5.56333	6.25073
ENSMUSG00000098926	Mir6904	1	1	180414766	180414832	0.696476	1.76158	3.68611	0.00162862	0.0275266	-1.07289	1.09344	1.12466	1.00605	1.94605	1.49509	1.80003	1.07472	1.74706
ENSMUSG00000021037	Ahsa1	12	1	87313253	87320772	0.695779	6.36176	3.93393	0.000931378	0.0206537	-0.886387	5.82729	5.97807	5.74028	6.50776	6.67008	6.44982	5.84855	6.54255
ENSMUSG00000042642	Flad1	3	-1	89308311	89319177	0.695691	5.6091	3.6619	0.0017199	0.0280581	-1.55664	5.07571	5.16141	4.37246	5.23724	5.67695	5.75183	4.86986	5.55534
ENSMUSG00000051495	Irf2bp2	8	-1	127315035	127320725	0.691809	5.57569	3.772	0.00134198	0.0249149	-1.29056	5.31494	5.44725	5.25551	6.15824	5.88583	6.06662	5.33923	6.0369
ENSMUSG00000027601	Mtfr1	3	1	19241491	19274981	0.691156	5.25629	3.54221	0.00225129	0.0321752	-1.82063	4.66591	4.98856	4.56776	5.31327	5.32011	5.65442	4.74074	5.42927
ENSMUSG00000010607	Pigyl	9	1	22068142	22069654	0.691004	3.51273	5.17971	5.80072e-05	0.00503886	1.88737	3.11402	3.03947	2.93512	3.70699	3.93173	3.49933	3.02954	3.71268
ENSMUSG00000032633	Flcn	11	-1	59682234	59700842	0.690357	5.92532	3.74789	0.00141696	0.0254721	-1.33142	5.7996	5.71238	4.93416	6.15487	6.26465	6.11226	5.48205	6.17726
ENSMUSG00000004043	Stat5a	11	1	100750177	100775995	0.689191	4.62522	3.27509	0.00409341	0.0439844	-2.37522	3.81288	4.33804	3.93703	5.01365	4.56193	4.57298	4.02932	4.71619
ENSMUSG00000021619	Atg10	13	-1	91083475	91372087	0.688667	4.07637	3.32535	0.00365942	0.0417412	-2.20574	3.38181	3.90914	3.15477	4.10641	4.11555	4.32682	3.48191	4.18293
ENSMUSG00000034312	Iqsec1	6	-1	90633070	90965667	0.688439	6.37772	4.82634	0.000126104	0.00734355	1.07686	5.93532	6.13085	5.69693	6.57233	6.49975	6.74267	5.92103	6.60492
ENSMUSG00000057531	Dtnbp1	13	-1	45075551	45155623	0.687255	5.74843	3.30274	0.00384873	0.0426417	-2.31783	5.72664	5.37537	4.63291	5.66556	6.03015	6.07587	5.24497	5.92386
ENSMUSG00000021238	Aldh6a1	12	-1	84477491	84497778	0.687172	7.89575	3.21457	0.00468336	0.047563	-2.27242	7.4296	7.25224	6.67046	7.5515	7.71192	8.11057	7.11743	7.79133
ENSMUSG00000092360	Gm20441	10	-1	75607285	75616788	0.683932	4.87055	3.93945	0.000919849	0.0206116	-0.935211	4.18771	4.31793	3.89437	4.63263	4.95453	4.87077	4.13333	4.81931
ENSMUSG00000003438	Timm50	7	-1	28004941	28011497	0.683483	5.20665	4.19404	0.000518181	0.0152842	-0.387044	4.74457	4.7217	4.29108	4.94897	5.52281	5.32036	4.58579	5.26405
ENSMUSG00000024140	Epas1	17	1	87061128	87140838	0.682418	8.29125	3.48562	0.00255632	0.0338525	-1.64288	7.93315	7.78418	7.0329	8.04573	8.35408	8.37925	7.58341	8.25969
ENSMUSG00000045038	Prkce	17	1	86475213	86965347	0.681854	5.07245	3.21254	0.00470453	0.0476878	-2.53202	4.85384	4.83525	3.94465	4.90552	5.2158	5.5433	4.54458	5.22154
ENSMUSG00000017132	Cyth1	11	-1	118022845	118139386	0.680923	5.94167	3.66673	0.00170127	0.0279949	-1.52007	5.6342	5.47995	5.00332	5.68905	6.13762	6.2816	5.37249	6.03609
ENSMUSG00000028331	Trmo	4	-1	46376505	46389437	0.678506	1.22359	3.56333	0.00214693	0.0317253	-1.32595	1.18965	1.07072	1.0632	1.91452	1.82034	1.53997	1.10786	1.75827
ENSMUSG00000036932	Aifm1	X	-1	47563821	47602440	0.677701	6.35656	4.1075	0.000629706	0.0167172	-0.517933	5.88711	5.8707	5.45818	6.23525	6.50594	6.48031	5.73866	6.40716
ENSMUSG00000032527	Pccb	9	-1	100864085	100916951	0.676436	6.81165	4.44257	0.000296502	0.011398	0.266312	6.35656	6.32478	5.88993	6.70555	6.8257	7.0405	6.19042	6.85725
ENSMUSG00000063787	Chchd1	14	1	20753074	20754493	0.672181	5.29399	3.47112	0.00264087	0.034359	-1.97496	4.99811	4.91585	4.40874	5.18698	5.63429	5.49818	4.77424	5.43982
ENSMUSG00000117819	Gm50253	17	1	27192191	27255352	0.671118	4.62791	3.87766	0.00105742	0.0218078	-1.07266	4.51623	4.123	3.85446	4.73547	4.84494	4.91265	4.16456	4.83102
ENSMUSG00000044533	Rps2	17	1	24937090	24940903	0.668609	8.81445	4.47979	0.000272795	0.0109462	0.527395	8.21071	8.25706	8.39655	8.73948	9.10497	8.9748	8.2881	8.93975
ENSMUSG00000040883	Tmem205	9	-1	21832304	21838852	0.668116	4.6061	4.31142	0.000397945	0.0136401	-0.0989455	3.90079	4.2437	3.627	4.49015	4.63147	4.66976	3.92383	4.59713
ENSMUSG00000025193	Cutc	19	1	43741435	43757077	0.66797	3.65796	3.17901	0.00506792	0.0493161	-2.43076	3.13027	3.40904	2.41562	3.57706	3.6029	3.79631	2.98498	3.65876
ENSMUSG00000028093	Acp6	3	1	97066093	97084615	0.667673	4.48659	5.96934	1.07376e-05	0.00203471	3.46721	3.85751	4.02003	3.9332	4.6966	4.68696	4.42171	3.93691	4.60176
ENSMUSG00000015488	Cacfd1	2	1	26899938	26911101	0.66676	5.35616	5.11763	6.64288e-05	0.00519423	1.64265	4.89723	4.97944	4.72874	5.57138	5.5167	5.52092	4.86847	5.53633
ENSMUSG00000002279	Lmf1	17	1	25798059	25881800	0.665199	4.44509	3.42186	0.00294915	0.0367663	-2.04478	3.99701	4.10299	3.50855	4.27731	4.72281	4.62428	3.86952	4.54147
ENSMUSG00000030826	Bcat2	7	1	45219577	45239135	0.664224	6.46516	3.63031	0.00184666	0.0292534	-1.56371	6.06041	5.81642	5.39281	6.08134	6.58694	6.54497	5.75655	6.40442
ENSMUSG00000021607	Mrpl36	13	1	73476632	73480297	0.664106	4.33916	3.61775	0.00189961	0.0297636	-1.6078	3.68667	4.02359	3.54912	4.07823	4.705	4.5243	3.75313	4.43584
ENSMUSG00000078572	Ndufaf8	11	1	119989754	119991531	0.663785	3.81266	4.06077	0.000699654	0.0178527	-0.578106	3.38181	3.55369	2.96541	3.80484	4.10472	4.0171	3.30031	3.97555
ENSMUSG00000032577	Mapkapk3	9	-1	107132126	107167076	0.663165	4.88531	3.53608	0.00228251	0.0323587	-1.82961	4.49755	4.14275	4.38092	4.99115	5.10879	4.90229	4.3404	5.00074
ENSMUSG00000003099	Ppp5c	7	-1	16738565	16761849	0.661931	6.05847	3.84564	0.00113664	0.0226582	-1.11177	5.83723	5.69354	5.16378	5.96686	6.32069	6.3581	5.56485	6.21522
ENSMUSG00000028127	Abcd3	3	-1	121552423	121608951	0.661511	7.07017	3.59617	0.00199411	0.0305897	-1.55705	6.65997	6.58259	5.98171	6.76533	7.15117	7.24144	6.40809	7.05265
ENSMUSG00000031388	Naa10	X	-1	72960479	72965550	0.660324	4.67443	5.43659	3.32458e-05	0.00374945	2.3361	4.21083	4.23146	4.08233	4.71502	4.9302	4.86368	4.17487	4.8363
ENSMUSG00000078695	Cisd3	11	1	97576652	97579447	0.659134	5.04279	3.63749	0.00181704	0.0289201	-1.61078	4.74457	4.49731	4.04735	4.75563	5.28217	5.21832	4.42974	5.08537
ENSMUSG00000019838	Slc16a10	10	-1	39909528	40018254	0.657313	4.33828	3.56238	0.00215155	0.0317354	-1.73301	3.80784	3.95825	3.65049	4.38765	4.54601	4.46456	3.80553	4.46607
ENSMUSG00000029815	Malsu1	6	1	49050729	49063685	0.657098	3.57072	3.43239	0.00288036	0.0362452	-1.88494	3.45462	2.8118	2.58127	3.37757	3.75605	3.68796	2.94923	3.60719
ENSMUSG00000121871	Slc2a4rg-ps	2	1	181026043	181029390	0.656742	2.60641	3.24712	0.00435634	0.0457416	-2.12366	1.72731	2.37328	2.27756	2.89445	2.80034	2.66772	2.12605	2.78751
ENSMUSG00000038949	Cnst	1	1	179373935	179455043	0.65058	6.0752	3.35738	0.00340677	0.0401241	-2.16299	5.76619	5.95406	5.29928	6.34504	6.29235	6.34159	5.67318	6.32632
ENSMUSG00000000441	Raf1	6	-1	115595028	115653596	0.650252	6.73461	4.03303	0.00074482	0.0183438	-0.614429	6.60214	6.40258	5.99921	6.91825	7.00307	7.0405	6.33464	6.98727
ENSMUSG00000037243	Zfp692	11	1	58197895	58205453	0.650197	3.02318	4.07602	0.000676015	0.0175339	-0.449781	2.75378	2.44923	2.91197	3.38334	3.50748	3.13676	2.705	3.34252
ENSMUSG00000024309	Pfdn6	17	-1	34157795	34159317	0.648645	4.33368	4.89353	0.000108697	0.00689284	1.18105	4.06623	4.00213	3.64582	4.40477	4.62769	4.63266	3.90473	4.55504
ENSMUSG00000035473	Galm	17	1	80434900	80492530	0.648515	4.55468	3.24731	0.00435451	0.0457416	-2.41731	3.78748	4.07586	3.70088	4.29578	4.71571	4.52879	3.85474	4.51343
ENSMUSG00000020629	Adi1	12	1	28725230	28732174	0.648108	4.76023	3.24173	0.00440893	0.0459939	-2.45053	4.24108	4.45845	3.58371	4.61311	4.68333	4.93652	4.09441	4.74432
ENSMUSG00000114763	Gm49354	13	-1	59906749	59930059	0.646494	5.56636	3.46254	0.00269216	0.0347179	-1.98647	5.20604	5.15818	4.73974	5.50147	5.65485	5.86812	5.03465	5.67481
ENSMUSG00000026880	Stom	2	-1	35203998	35226988	0.646487	6.92089	3.6778	0.0016594	0.0276328	-1.39146	6.36517	6.59697	6.0192	6.82114	6.98695	7.07702	6.32711	6.9617
ENSMUSG00000004268	Emg1	6	-1	124681048	124689141	0.645889	5.0803	5.78736	1.57356e-05	0.00242308	3.06828	4.60614	4.63609	4.62106	5.10728	5.27977	5.40835	4.6211	5.26514
ENSMUSG00000036975	Tmem177	1	-1	119835620	119840938	0.643526	3.71706	3.59339	0.0020066	0.0306645	-1.55264	2.83537	3.41987	2.82378	3.56695	3.79024	3.71975	3.02634	3.69232
ENSMUSG00000037531	Mrpl47	3	-1	32779546	32791754	0.641212	4.38922	3.19044	0.00494101	0.0486758	-2.54723	4.09964	4.03067	3.70088	4.21719	4.88029	4.68192	3.94373	4.59313
ENSMUSG00000024601	Isoc1	18	1	58792538	58813440	0.63956	6.04933	4.87496	0.000113248	0.00690601	1.14813	5.35526	5.76852	5.50146	6.36705	6.04013	6.15795	5.54175	6.18837
ENSMUSG00000020919	Stat5b	11	-1	100671557	100741550	0.638292	6.11439	4.45127	0.00029078	0.0112826	0.240813	5.79068	5.78536	5.7348	6.65635	6.29473	6.32618	5.77028	6.42575
ENSMUSG00000038671	Arfrp1	2	-1	180999483	181007197	0.638065	5.34048	4.14419	0.000579738	0.0160444	-0.497271	4.73397	4.99219	4.52517	5.25309	5.41957	5.48436	4.75045	5.38567
ENSMUSG00000043140	Tmem186	16	-1	8451093	8455576	0.636684	4.69348	3.53522	0.00228692	0.0323587	-1.81854	4.27803	4.16222	3.89042	4.54008	4.84168	4.86368	4.11022	4.74848
ENSMUSG00000091780	Sco2	15	-1	89255840	89258049	0.63653	3.31377	3.26547	0.00418203	0.0446526	-2.21536	2.96791	2.9149	2.55162	3.11857	3.76296	3.56206	2.81147	3.4812
ENSMUSG00000015016	Acsf3	8	1	123502225	123544619	0.635698	4.53705	3.89492	0.00101706	0.0213582	-1.00722	4.01024	3.98401	3.5034	4.24281	4.5013	4.68192	3.83255	4.47534
ENSMUSG00000049760	Micos13	17	-1	56914452	56916771	0.635088	5.99852	3.59456	0.00200133	0.0306513	-1.67747	5.72128	5.53078	4.93416	5.76284	6.25978	6.04168	5.39541	6.02143
ENSMUSG00000002825	Qtrt1	9	1	21323133	21331570	0.635034	2.65596	5.25219	4.95404e-05	0.00461241	2.1084	2.52701	2.20822	2.27756	2.87819	2.97696	3.07664	2.3376	2.97726
ENSMUSG00000027384	Ndufaf5	2	1	140012569	140045609	0.632328	3.97719	3.1931	0.004912	0.0485682	-2.47926	3.60178	3.68066	3.07366	3.82618	4.25427	4.21971	3.45203	4.10005
ENSMUSG00000001143	Lman2l	1	-1	36458952	36484352	0.631	4.57197	3.91025	0.000982488	0.020988	-0.989622	3.68667	4.33519	4.01513	4.62777	4.6942	4.63266	4.01233	4.65155
ENSMUSG00000039244	Ints15	5	-1	143286950	143301115	0.630076	3.45886	3.62824	0.00185527	0.0293256	-1.47595	3.25412	3.00393	2.84022	3.50478	3.90702	3.58814	3.03276	3.66665
ENSMUSG00000002728	Naa20	2	1	145744019	145758345	0.62957	5.45765	3.43262	0.00287889	0.0362452	-2.04869	5.23827	5.06986	4.996	5.51599	5.83597	5.81759	5.10138	5.72318
ENSMUSG00000030647	Ndufc2	7	1	97049210	97057009	0.628556	6.49776	3.98652	0.000827186	0.0193703	-0.761758	6.18917	6.03111	5.6958	6.39088	6.69194	6.68946	5.97203	6.59076
ENSMUSG00000003199	Mpnd	17	1	56312711	56323790	0.628311	4.99745	4.67958	0.000174654	0.00881867	0.684021	4.43349	4.99038	4.27907	5.18368	5.26768	5.13823	4.56765	5.19653
ENSMUSG00000047888	Tnrc6b	15	1	80595514	80825286	0.627658	5.94614	4.82596	0.000126209	0.00734355	1.0403	5.5339	5.72444	5.36609	6.09019	6.16784	6.23285	5.54148	6.16363
ENSMUSG00000030588	Yif1b	7	1	28937754	28947022	0.626154	4.91574	5.41601	3.47522e-05	0.00386037	2.2835	4.6519	4.35788	4.4495	4.94117	5.24321	5.14702	4.48643	5.11047
ENSMUSG00000046949	Nqo2	13	1	34148670	34172426	0.624893	5.14793	3.24429	0.00438392	0.0458221	-2.46482	4.54985	4.78797	4.47604	5.20176	5.19298	5.2942	4.60462	5.22964
ENSMUSG00000035754	Wdr18	10	1	79795986	79806037	0.623957	5.07094	3.19427	0.00489923	0.0485015	-2.56986	4.64626	4.76905	4.07193	4.84825	5.27253	5.23216	4.49574	5.11765
ENSMUSG00000003344	Btbd2	10	-1	80478451	80492328	0.623435	4.84197	4.78288	0.000138849	0.00783313	0.914396	4.38011	4.65454	4.08578	4.94897	4.99906	5.04404	4.37348	4.99736
ENSMUSG00000067924	Rtl8b	X	-1	52671144	52672375	0.623144	3.59977	3.87635	0.00106056	0.0218446	-0.971974	3.38181	3.49858	2.90417	3.9284	3.83023	3.869	3.26152	3.87588
ENSMUSG00000021040	Slirp	12	1	87490666	87498976	0.622002	4.36225	3.43665	0.00285305	0.0360853	-2.00826	4.10787	4.05865	3.37388	4.25859	4.72281	4.42653	3.8468	4.46931
ENSMUSG00000025137	Pcyt2	11	-1	120500913	120508762	0.620928	5.46077	3.54431	0.00224071	0.0321387	-1.81377	5.07781	5.13373	4.51497	5.23565	5.66594	5.66262	4.90884	5.5214
ENSMUSG00000026496	Parp1	1	1	180396489	180428819	0.620321	5.78473	6.01318	9.79922e-06	0.00199793	3.54939	5.17307	5.47607	5.03223	5.88482	5.86353	5.79724	5.22712	5.84853
ENSMUSG00000004270	Lpcat3	6	1	124639990	124681381	0.619885	5.17031	3.90764	0.000988273	0.0210557	-1.02003	4.61772	4.56958	4.8392	5.19521	5.2057	5.48205	4.6755	5.29432
ENSMUSG00000003444	Med29	7	-1	28085571	28092133	0.619462	3.1627	3.35091	0.0034564	0.0404957	-2.02309	3.03851	2.65568	2.62936	3.25702	3.67054	3.24997	2.77452	3.39251
ENSMUSG00000067851	Arfgef1	1	-1	10207796	10302895	0.618805	6.71629	3.7076	0.00155164	0.0269895	-1.33104	6.18723	6.18818	6.5293	6.97476	6.85022	6.93694	6.30157	6.92064
ENSMUSG00000014551	Mrps25	6	-1	92146506	92161014	0.618638	4.82147	3.27028	0.00413746	0.0443689	-2.40121	4.32115	4.49986	4.08578	4.82512	5.03657	4.90229	4.30226	4.92133
ENSMUSG00000087679	Tmem250	2	-1	26026826	26030533	0.616651	5.71301	4.69716	0.000167957	0.00859435	0.738099	5.37756	5.38921	4.96447	5.69602	5.88267	5.9823	5.24375	5.85366
ENSMUSG00000020482	Ccdc117	11	-1	5478887	5492187	0.614779	4.46019	5.12654	6.51466e-05	0.00519423	1.68096	4.03636	4.123	3.84226	4.70123	4.6163	4.51527	4.00054	4.61093
ENSMUSG00000041115	Iqsec2	X	1	150927193	151008232	0.613988	5.5613	3.77867	0.00132196	0.0247879	-1.29216	5.23075	5.3614	4.82894	5.5952	5.88108	5.76902	5.14036	5.74844
ENSMUSG00000036504	Phpt1	2	-1	25463442	25465236	0.613463	5.03761	3.69268	0.00160467	0.0274377	-1.49284	4.93936	4.61504	4.25475	5.06303	5.27011	5.30734	4.60305	5.21349
ENSMUSG00000029312	Klhl8	5	-1	104009839	104059125	0.612178	3.48813	3.33524	0.00357947	0.0413598	-2.13045	3.44166	3.30192	2.82378	3.83041	3.73515	3.79631	3.18912	3.78729
ENSMUSG00000110195	Pde2a	7	1	101070898	101162034	0.611985	6.09165	3.4347	0.00286551	0.0361432	-1.98919	5.53695	6.15454	5.61689	6.2931	6.52027	6.30012	5.76946	6.37116
ENSMUSG00000041775	Mapk1ip1	7	-1	138437552	138448002	0.610972	4.71551	3.45568	0.00273389	0.0350875	-2.00129	4.45301	4.40768	4.02595	4.79945	4.96054	4.95668	4.29555	4.90556
ENSMUSG00000007338	Mrpl49	19	-1	6103652	6107815	0.609831	5.00661	3.65122	0.00176174	0.028348	-1.58179	4.38689	4.79838	4.27605	4.92543	5.24321	5.12345	4.48711	5.09736
ENSMUSG00000025545	Clybl	14	1	122419116	122639646	0.608416	5.92481	3.17486	0.00511478	0.049569	-2.58783	5.58049	5.66197	4.74411	5.70526	6.03015	6.04952	5.32886	5.92831
ENSMUSG00000015478	Rnf5	17	-1	34820065	34822664	0.607016	4.71802	6.94926	1.47698e-06	0.000679708	5.42098	4.17209	4.11303	4.2486	4.71044	4.86112	4.78696	4.17791	4.78617
ENSMUSG00000028080	Lrba	3	1	86131987	86689999	0.605579	5.45522	3.56141	0.00215624	0.0317594	-1.77925	4.72597	5.17905	4.46549	5.18698	5.40199	5.5849	4.79017	5.39129
ENSMUSG00000026632	Tatdn3	1	-1	190778023	190795129	0.604137	3.25366	3.37771	0.00325541	0.0390854	-1.95551	2.62204	3.01825	2.51112	3.26329	3.36049	3.38499	2.71714	3.33626
ENSMUSG00000027133	Nop10	2	1	112092271	112093614	0.603874	4.61809	4.48437	0.000270012	0.0108774	0.270364	4.28893	4.23759	3.82997	4.48479	4.87393	4.81667	4.11883	4.72513
ENSMUSG00000018995	Nars2	7	1	96600712	96713965	0.603779	3.67235	3.51862	0.00237384	0.0329483	-1.72951	3.33349	3.42525	2.64816	3.54653	3.74215	3.9782	3.13563	3.75562
ENSMUSG00000032396	Dis3l	9	-1	64214038	64248570	0.601342	5.00023	3.96299	0.000872276	0.0200853	-0.895946	4.45624	4.72389	4.2486	5.00245	5.07591	5.15577	4.47624	5.07804
ENSMUSG00000000876	Pxmp4	2	-1	154427678	154445628	0.600646	4.88231	3.39361	0.00314164	0.0383061	-2.13082	4.12013	4.3635	4.13325	4.64229	4.90546	4.88487	4.20563	4.81087
ENSMUSG00000004187	Kifc2	15	1	76544058	76552396	0.600418	3.36998	3.47236	0.00263353	0.0342913	-1.76015	2.62204	3.00393	2.66672	3.47266	3.37858	3.21693	2.76423	3.35606
ENSMUSG00000117924	Tmem223	19	1	8748360	8749839	0.600032	4.7525	3.29829	0.00388713	0.042708	-2.33725	4.57085	4.31793	3.81341	4.67794	5.0078	4.8056	4.23406	4.83045
ENSMUSG00000006191	Cdkal1	13	-1	29375729	30039657	0.59934	3.51262	3.74252	0.00143422	0.0256962	-1.25409	2.88411	3.45714	3.25628	3.85138	3.67786	3.90402	3.19918	3.81109
ENSMUSG00000004071	Cdip1	16	-1	4568212	4608156	0.598152	6.03962	3.75587	0.00139167	0.0252089	-1.31113	5.99645	5.52577	5.17355	6.08222	6.14425	6.27091	5.56526	6.16579
ENSMUSG00000051730	Mettl5	2	-1	69701542	69715959	0.597769	2.98544	3.23994	0.00442656	0.0460585	-2.20451	2.46427	2.67389	2.34824	2.94994	3.20697	3.19447	2.49547	3.11713
ENSMUSG00000021699	Pde4d	13	1	108586482	110089995	0.595534	4.24518	3.99493	0.000811638	0.0192056	-0.784999	3.70848	3.882	3.91392	4.70123	4.2689	4.29023	3.8348	4.42012
ENSMUSG00000064284	Cdpf1	15	-1	85691173	85695898	0.594945	3.3479	4.16419	0.000554207	0.0157373	-0.293488	2.76424	3.26637	2.78184	3.40619	3.57179	3.70394	2.93748	3.56064
ENSMUSG00000024764	Naa40	19	-1	7203033	7218548	0.594529	4.69661	3.78326	0.00130835	0.0246188	-1.28869	4.45301	4.46631	4.17598	4.97405	5.00489	4.89535	4.3651	4.9581
ENSMUSG00000020743	Mif4gd	11	-1	115498744	115503795	0.594064	4.6606	3.92611	0.000947938	0.020717	-0.97486	4.45301	4.32082	4.37811	4.92938	4.97548	5.02826	4.38398	4.97771
ENSMUSG00000053436	Mapk14	17	1	28910303	28967380	0.593706	6.05402	5.29929	4.4726e-05	0.00437389	2.0736	5.4952	5.72662	5.84685	6.28002	6.28757	6.26957	5.68955	6.27905
ENSMUSG00000027381	Bcl2l11	2	1	127967958	128004467	0.593443	3.80618	3.78204	0.00131195	0.0246577	-1.23567	3.61916	3.88981	3.54412	4.46588	4.13696	4.20293	3.68436	4.26859
ENSMUSG00000020843	Timm22	11	1	76297778	76307118	0.590324	4.45106	3.4138	0.00300284	0.0372338	-2.06881	4.03636	4.22221	3.64582	4.37612	4.68696	4.62848	3.96813	4.56385
ENSMUSG00000022982	Sod1	16	1	90017642	90023217	0.588956	7.58196	3.34572	0.00349674	0.0406951	-2.0056	7.45038	7.13311	6.70285	7.43513	7.66295	7.92442	7.09545	7.67416
ENSMUSG00000040464	Gtpbp10	5	-1	5587454	5609538	0.587441	3.8449	4.75686	0.000147099	0.0080316	0.927429	3.44815	3.6941	3.30448	4.02385	4.04933	4.15722	3.48224	4.0768
ENSMUSG00000022257	Laptm4b	15	1	34238174	34284448	0.586928	5.65418	3.513	0.00240397	0.0330947	-1.86035	4.95997	5.44328	5.6157	6.29693	5.71125	5.81207	5.33965	5.94008
ENSMUSG00000015474	Ppt2	17	-1	34835636	34847484	0.585959	4.56833	4.17163	0.000544994	0.0155988	-0.417944	4.19546	4.19095	3.91779	4.6229	4.7404	4.69797	4.1014	4.68709
ENSMUSG00000035198	Tubg1	11	1	101010764	101017245	0.585103	4.20054	3.9569	0.000884347	0.0202419	-0.867372	3.99257	3.79319	3.66902	4.17788	4.55399	4.49703	3.81826	4.40963
ENSMUSG00000018677	Slc25a39	11	-1	102293811	102298772	0.585094	6.39216	5.11539	6.6754e-05	0.00519423	1.68969	5.82104	5.89806	5.79402	6.23365	6.43747	6.55492	5.83771	6.40868
ENSMUSG00000021866	Anxa11	14	1	25842580	25887228	0.584944	6.00317	4.80793	0.00013135	0.00754734	1.00206	5.77267	5.49283	5.44346	6.30987	5.98658	6.20364	5.56965	6.16669
ENSMUSG00000021286	Zfyve21	12	1	111780604	111798626	0.583875	4.76194	4.32072	0.000389724	0.0134996	-0.103263	4.61483	4.32082	4.23933	5.07556	4.94545	4.89535	4.39166	4.97212
ENSMUSG00000061758	Akr1b10	6	1	34361153	34373885	0.582381	5.36521	3.31933	0.0037089	0.0419812	-2.3034	4.95085	4.96473	4.51497	5.35792	5.45623	5.36125	4.81018	5.3918
ENSMUSG00000068959	Zfp619	7	1	39167190	39189844	0.581498	1.45588	3.76141	0.0013744	0.0250862	-0.924186	1.25041	1.07072	1.27151	1.78099	1.59131	1.9683	1.19755	1.7802
ENSMUSG00000055762	Eef1d	15	-1	75766054	75781405	0.580771	6.84365	4.0062	0.00079128	0.01891	-0.668923	6.54266	6.53171	6.16092	6.79864	7.06582	7.07932	6.41176	6.98126
ENSMUSG00000003868	Ruvbl2	7	-1	45071184	45087520	0.580382	4.35002	5.34063	4.08953e-05	0.004169	2.14741	3.80278	3.99853	3.96354	4.37322	4.64648	4.51073	3.92161	4.51014
ENSMUSG00000030802	Bckdk	7	1	127503254	127509393	0.5801	6.29257	4.08739	0.0006589	0.0172244	-0.5613	6.05617	5.89126	5.44346	6.22082	6.40585	6.48841	5.79696	6.37169
ENSMUSG00000024446	Rpp21	17	-1	36566537	36568961	0.579058	2.88035	3.89073	0.00102671	0.0214634	-0.800856	2.39869	2.63725	2.19048	2.81127	3.31425	2.90748	2.4088	3.011
ENSMUSG00000006289	Osgep	14	-1	51143935	51162350	0.578779	4.98978	4.38201	0.000339626	0.012518	0.0292423	4.55287	4.75415	4.23623	4.89748	5.13829	5.24315	4.51442	5.09297
ENSMUSG00000020576	Nbas	12	1	13319134	13633812	0.57713	4.8623	4.20408	0.000506601	0.0151108	-0.362949	4.13229	4.71293	4.55037	4.91352	4.99613	5.22941	4.4652	5.04635
ENSMUSG00000060803	Gstp1	19	-1	4085407	4087985	0.577034	5.57138	5.0285	8.07539e-05	0.00588553	1.45532	5.2022	5.26562	4.91683	5.72699	5.62674	5.76522	5.12822	5.70632
ENSMUSG00000031969	Acad8	9	-1	26885431	26910862	0.576365	5.27037	3.86537	0.00108717	0.0221098	-1.11347	4.81666	4.90433	4.36396	5.12461	5.29175	5.39118	4.69498	5.26918
ENSMUSG00000046962	Zbtb21	16	-1	97744557	97763822	0.573723	3.18412	4.10783	0.000629232	0.0167172	-0.43966	3.23169	3.03947	3.0667	3.6697	3.74215	3.63057	3.11262	3.68081
ENSMUSG00000024163	Mapk8ip3	17	-1	25111127	25155942	0.572793	6.54791	4.22132	0.000487326	0.0148662	-0.209926	6.37116	6.43028	6.14032	6.80188	6.8791	6.96209	6.31392	6.88102
ENSMUSG00000020238	Ncln	10	-1	81322083	81332226	0.572773	5.44679	4.88855	0.000109899	0.00690601	1.14807	5.12318	5.0971	4.9868	5.4224	5.80787	5.67281	5.06903	5.63436
ENSMUSG00000078317	F8a	X	1	72271897	72274401	0.571988	2.12587	3.36595	0.00334217	0.0396993	-1.79873	1.8889	1.6511	1.6151	2.40902	2.27132	2.09494	1.71837	2.25843
ENSMUSG00000024570	Rbfa	18	-1	80235480	80243873	0.569156	4.96353	3.62556	0.00186652	0.0294457	-1.63831	4.81917	4.56471	4.1597	4.95673	5.1515	5.13528	4.51452	5.08117
ENSMUSG00000099881	2810013P06Rik	8	1	123769156	123771349	0.568348	3.29535	3.81178	0.00122685	0.023581	-1.04468	2.77461	2.98218	2.83202	3.42869	3.37858	3.50846	2.86294	3.43858
ENSMUSG00000001134	Uxt	X	-1	20807961	20828256	0.567747	3.65271	3.55852	0.00217027	0.0317916	-1.65254	3.53619	3.01825	3.10121	3.75229	3.72811	3.84758	3.21855	3.77599
ENSMUSG00000002343	Armc6	8	-1	70672822	70687116	0.567113	2.5929	4.51184	0.000253919	0.0106849	0.541603	2.32997	2.37328	2.41562	2.84512	3.12361	2.89361	2.37296	2.95411
ENSMUSG00000098789	Jmjd7	2	1	119857964	119863075	0.566924	2.73279	3.22606	0.00456522	0.0469253	-2.18818	2.58713	2.43862	1.81133	2.71388	2.85305	2.98802	2.27903	2.85165
ENSMUSG00000024400	Wdr33	18	1	31937143	32040450	0.56689	5.49763	4.41069	0.000318466	0.0119015	0.100858	5.2569	5.24293	4.9032	5.57643	5.79278	5.7227	5.13434	5.6973
ENSMUSG00000028601	Echdc2	4	1	108022634	108036505	0.566562	4.92875	3.74896	0.00141353	0.02547	-1.36399	4.54985	4.54011	4.04026	4.87922	4.83187	5.11749	4.37674	4.94286
ENSMUSG00000022420	Dnal4	15	-1	79645654	79662050	0.565404	4.0521	3.22746	0.00455105	0.0468395	-2.44816	3.91024	4.069	3.39629	4.32006	4.45942	4.28493	3.79184	4.3548
ENSMUSG00000044340	Phlpp1	1	1	106099482	106321980	0.564392	4.52797	3.26108	0.00422315	0.0449289	-2.41522	4.38011	4.48705	3.78821	4.84408	4.77837	4.71385	4.21846	4.77876
ENSMUSG00000020610	Amz2	11	1	109316772	109343639	0.56408	5.63023	3.42683	0.00291648	0.0365664	-2.05945	5.19449	5.41108	4.911	5.66438	5.73953	5.79538	5.17219	5.73309
ENSMUSG00000018476	Kdm6b	11	-1	69289334	69304501	0.563084	4.83707	5.4619	3.14838e-05	0.00367471	2.38275	4.53771	4.37468	4.37529	4.94312	5.10336	4.92634	4.42923	4.99094
ENSMUSG00000027679	Dnajc19	3	-1	34110169	34135470	0.562142	5.0661	3.24525	0.00437453	0.045765	-2.46317	4.94166	4.71513	4.30596	4.87922	5.4086	5.3486	4.65425	5.21214
ENSMUSG00000060152	Pop5	5	1	115373895	115383410	0.561404	3.48132	3.19385	0.00490381	0.048517	-2.37552	3.02118	3.06728	2.61032	3.22524	3.8882	3.32424	2.89959	3.47923
ENSMUSG00000111080	Gm20300	10	-1	30479191	30482630	0.561202	4.69634	3.18136	0.00504159	0.0491258	-2.57665	3.70848	4.55492	4.02954	4.72415	4.60482	4.66976	4.09765	4.66624
ENSMUSG00000058756	Thra	11	1	98631464	98659832	0.558699	5.94486	3.61151	0.00192645	0.0300963	-1.59641	6.14884	5.94191	5.51177	6.59613	6.34849	6.38809	5.86751	6.44424
ENSMUSG00000041949	Tango6	8	1	107409700	107578071	0.557109	3.37319	3.30833	0.00380104	0.0423792	-2.1321	3.02987	2.77854	2.91197	3.48345	3.49923	3.37504	2.90679	3.45258
ENSMUSG00000107478	Gm45234	6	-1	124716152	124732984	0.556981	6.54688	4.94741	9.6519e-05	0.00653206	1.36294	6.31627	6.31321	6.08362	6.67471	6.81329	6.87387	6.2377	6.78729
ENSMUSG00000047635	Mtrfr	5	1	124466152	124479907	0.556528	3.61763	3.19993	0.00483805	0.0480731	-2.40567	3.03851	3.31358	3.0667	3.69776	3.81037	3.58814	3.13959	3.69876
ENSMUSG00000093076	Mir3082	17	-1	26050339	26050402	0.554338	4.0515	3.28433	0.00400999	0.0434693	-2.31501	3.89605	3.75522	3.43469	3.93234	4.43369	4.42653	3.69532	4.26419
ENSMUSG00000036372	Tmem258	19	1	10181378	10185188	0.553475	4.90516	3.25939	0.00423905	0.0450267	-2.42942	4.63776	4.55982	4.15642	4.80591	5.09791	5.10851	4.45133	5.00411
ENSMUSG00000032870	Smap2	4	-1	120825514	120874444	0.553456	5.45323	3.43879	0.00283938	0.0359826	-2.04195	4.84402	5.09541	5.01785	5.31478	5.65113	5.62953	4.98576	5.53181
ENSMUSG00000028630	Dyrk2	10	-1	118691508	118706114	0.552456	5.0056	3.8042	0.00124798	0.0237885	-1.24716	4.85139	4.73694	4.91294	5.83305	5.12495	5.22941	4.83376	5.3958
ENSMUSG00000028998	Tomm7	5	-1	24043942	24049159	0.551362	5.18057	5.6998	1.894e-05	0.00262988	2.88403	4.75509	4.85732	4.53025	5.15698	5.32011	5.31516	4.71422	5.26408
ENSMUSG00000057863	Rpl36	17	1	56920416	56921243	0.551206	6.70291	4.29892	0.000409281	0.0138785	-0.037737	6.57047	6.32262	6.132	6.76864	7.08247	6.82628	6.3417	6.89247
ENSMUSG00000061273	Mmgt1	X	-1	55630872	55643429	0.550335	5.5647	3.97187	0.000854979	0.0199005	-0.864977	5.17895	5.25205	5.19448	5.67735	5.71125	5.87519	5.20849	5.7546
ENSMUSG00000025421	Hdhd2	18	1	77031788	77063003	0.549892	5.60853	3.89295	0.00102158	0.0213973	-1.04215	5.26244	5.3628	4.81445	5.54588	5.69871	5.82856	5.14656	5.69105
ENSMUSG00000059278	Naa38	11	1	69286313	69287506	0.549387	3.99657	5.09395	6.99607e-05	0.00531537	1.64872	3.62491	3.77644	3.35684	4.13063	4.17368	4.09796	3.58606	4.13409
ENSMUSG00000047284	Neurl4	11	1	69791898	69804646	0.548544	5.68791	4.20614	0.000504254	0.0150687	-0.342956	5.43595	5.42054	5.02505	5.69602	5.89842	5.91694	5.29385	5.83713
ENSMUSG00000029162	Khk	5	1	31078775	31088592	0.547813	3.27843	3.92838	0.000943096	0.0206673	-0.773286	2.87449	2.86823	2.58127	3.4231	3.20697	3.28227	2.77466	3.30411
ENSMUSG00000064326	Siva1	12	1	112611113	112615583	0.547279	3.11901	3.5111	0.00241425	0.0331791	-1.67839	2.86481	2.89175	2.61987	3.36011	3.14491	3.50846	2.79214	3.33783
ENSMUSG00000026245	Farsb	1	-1	78394612	78465534	0.546856	5.14476	4.1365	0.000589876	0.0161586	-0.51469	4.6406	4.99219	4.69975	5.11771	5.3797	5.46573	4.77751	5.32105
ENSMUSG00000040532	Abhd11	5	1	135038006	135041029	0.546837	4.94196	3.30315	0.00384522	0.0426417	-2.33265	4.62347	4.55492	3.94085	4.64949	5.05356	5.05654	4.37308	4.91986
ENSMUSG00000064068	Mtx1	3	-1	89116388	89134395	0.54626	3.97244	4.27529	0.000431613	0.014334	-0.133338	3.57827	3.58289	3.48261	3.93627	4.2395	4.1397	3.54792	4.10516
ENSMUSG00000027374	Mrps5	2	1	127429142	127448749	0.543617	5.22699	4.12374	0.000607074	0.0163821	-0.543057	4.89486	4.67728	4.70873	5.06123	5.4899	5.3486	4.76029	5.29991
ENSMUSG00000022191	Drosha	15	1	12824901	12935377	0.5415	5.51645	3.31726	0.00372607	0.0419984	-2.30345	5.10479	5.3114	4.61391	5.421	5.52078	5.70096	5.01003	5.54758
ENSMUSG00000029238	Clock	5	-1	76357715	76452639	0.540396	5.28455	3.24862	0.00434184	0.0456787	-2.4265	5.59374	5.11053	5.5372	5.97739	5.91556	5.9823	5.41382	5.95842
ENSMUSG00000025731	Mettl26	17	1	26094048	26096143	0.540339	3.07213	3.20766	0.00475577	0.0478758	-2.28719	2.6784	2.83626	2.31334	3.06931	3.37858	3.0139	2.60933	3.15393
ENSMUSG00000028245	Nsmaf	4	-1	6396207	6454271	0.540267	5.90525	3.58066	0.00206488	0.0312178	-1.70763	5.6342	5.51445	5.18325	5.90903	5.97771	6.06198	5.44397	5.9829
ENSMUSG00000039130	Zc3hc1	6	-1	30366379	30391027	0.53975	3.49207	3.37779	0.00325484	0.0390854	-2.03248	3.08095	3.46761	2.97289	3.68847	3.91943	3.54441	3.17381	3.71744
ENSMUSG00000045948	Mrps12	7	-1	28439066	28441245	0.539062	4.33965	3.21175	0.00471271	0.0477106	-2.47804	3.7977	3.92443	3.58371	4.04948	4.60097	4.31125	3.76861	4.32057
ENSMUSG00000033020	Polr2f	15	1	79025209	79035974	0.536129	4.27344	3.73632	0.0014544	0.0259425	-1.34468	3.80278	3.9767	3.54412	4.05672	4.59712	4.31646	3.77453	4.32343
ENSMUSG00000033152	Podxl2	6	-1	88819540	88852026	0.534675	2.9404	3.16967	0.00517391	0.049872	-2.38079	2.80531	2.60914	2.69411	3.4231	3.1343	3.05187	2.70285	3.20309
ENSMUSG00000020091	Eif4ebp2	10	-1	61264270	61288440	0.534141	6.27827	3.20577	0.00477574	0.0479498	-2.47164	5.68047	6.05995	5.88003	6.40584	6.35992	6.44031	5.87348	6.40202
ENSMUSG00000004895	Prcc	3	-1	87766210	87792915	0.533778	4.60163	4.22835	0.000479667	0.0147974	-0.300142	4.29254	4.41582	4.02595	4.70123	4.86433	4.77187	4.24477	4.77914
ENSMUSG00000046139	Patl1	19	1	11889763	11922455	0.532508	4.97773	3.5443	0.00224075	0.0321387	-1.8176	4.9067	4.65454	4.49174	5.03946	5.24074	5.36377	4.68433	5.21466
ENSMUSG00000039117	Taf4	2	-1	179553945	179618439	0.532418	4.34129	3.89327	0.00102085	0.0213973	-1.0248	3.96564	4.24065	3.87455	4.4577	4.56982	4.66976	4.02695	4.56576
ENSMUSG00000024875	Yif1a	19	1	5138566	5142909	0.532311	5.47744	3.62417	0.00187235	0.0295087	-1.63721	5.07151	5.19331	4.84736	5.38117	5.64741	5.66262	5.03739	5.56373
ENSMUSG00000019738	Polr2i	7	1	29931373	29932815	0.529863	3.45817	4.00345	0.000796196	0.0189709	-0.641163	3.02987	3.16061	2.70313	3.45633	3.64834	3.37504	2.96453	3.49324
ENSMUSG00000020496	Rnf187	11	-1	58823114	58829742	0.52919	6.4662	3.70551	0.00155895	0.0270874	-1.36174	6.2993	6.29422	5.84175	6.56092	6.69826	6.74942	6.14509	6.66953
ENSMUSG00000063410	Stk24	14	-1	121523755	121617423	0.528757	5.23395	3.51363	0.00240056	0.0330947	-1.87416	5.31138	5.0227	5.05881	5.70065	5.59615	5.69097	5.13096	5.66259
ENSMUSG00000032067	Pts	9	-1	50432917	50440024	0.523477	4.8658	4.22749	0.000480603	0.0147974	-0.305019	4.16816	4.51509	4.23933	4.73772	4.81204	4.95668	4.30753	4.83548
ENSMUSG00000078622	Ccdc47	11	-1	106088234	106107170	0.52203	6.97658	3.55459	0.00218955	0.0318027	-1.63701	6.5779	6.67417	6.39316	6.9781	7.00161	7.2068	6.54841	7.06217
ENSMUSG00000041329	Atp1b2	11	-1	69490562	69496768	0.520664	3.92541	3.26457	0.00419047	0.0446697	-2.35507	3.53619	4.04822	3.51369	4.28657	4.21454	4.16301	3.69937	4.22138
ENSMUSG00000020692	Nle1	11	-1	82791594	82799237	0.516851	2.5426	3.74519	0.00142561	0.0255705	-1.07028	2.30154	2.17026	2.08406	2.73208	2.71749	2.61797	2.18529	2.68918
ENSMUSG00000038518	Jarid2	13	1	44882950	45075119	0.516154	4.94312	3.94708	0.000904147	0.0205093	-0.932453	4.45624	4.77749	4.48653	5.02292	5.17498	5.07202	4.57342	5.08998
ENSMUSG00000009995	Tafazzin	X	1	73325518	73333757	0.514246	5.54448	4.46935	0.000279243	0.0111056	0.232437	5.38096	5.37676	4.86353	5.66556	5.70231	5.79351	5.20709	5.72046
ENSMUSG00000031134	Rbmx	X	-1	56428890	56438396	0.512446	5.1112	4.26255	0.000444159	0.0144705	-0.236508	4.60905	4.87906	4.73095	5.08798	5.26282	5.40102	4.73968	5.25061
ENSMUSG00000021361	Tmem14c	13	1	41169768	41176062	0.511296	5.95811	4.19092	0.000521833	0.0153099	-0.366194	5.48101	5.52075	5.40253	5.7133	6.09996	6.08353	5.4681	5.9656
ENSMUSG00000002608	Ccdc97	7	-1	25410531	25418513	0.511119	5.23935	3.31364	0.00375632	0.0421624	-2.31574	5.03312	4.96658	4.55037	5.2099	5.43045	5.43494	4.85002	5.35843
ENSMUSG00000078970	Dnaaf10	11	1	17132107	17183796	0.510602	3.55407	3.38977	0.00316875	0.038518	-2.00883	3.07256	3.42525	3.0667	3.51007	3.90702	3.75854	3.18817	3.72521
ENSMUSG00000022884	Eif4a2	16	1	22926194	22932886	0.510389	8.37875	3.8106	0.00123011	0.0236154	-0.926568	7.59356	8.19833	7.9599	8.37567	8.41451	8.44879	7.91726	8.41299
ENSMUSG00000035242	Oaz1	10	1	80662516	80665124	0.510064	7.42279	3.92551	0.000949224	0.020717	-0.770626	7.2239	7.12073	6.80846	7.48362	7.59591	7.6018	7.05103	7.56044
ENSMUSG00000065990	Aurkaip1	4	1	155915729	155917587	0.50965	5.4406	3.58091	0.00206374	0.0312178	-1.73314	5.17307	5.14029	4.70649	5.18698	5.68968	5.64617	5.00662	5.50761
ENSMUSG00000041126	H2az2	11	-1	6377229	6394443	0.509574	4.95489	3.62682	0.00186122	0.0293908	-1.63461	4.48496	4.75629	4.23001	4.9548	4.94242	5.10551	4.49042	5.00091
ENSMUSG00000039615	Stub1	17	-1	26049479	26052378	0.507328	6.19977	3.5204	0.00236437	0.0328868	-1.80033	6.07413	5.8598	5.62759	6.13705	6.4557	6.46163	5.85384	6.35146
ENSMUSG00000034006	Slc66a2	18	1	80296507	80335940	0.506808	3.84033	3.69038	0.00161301	0.0274638	-1.41068	3.49284	3.54383	3.56405	4.1812	3.97399	3.93144	3.53357	4.02888
ENSMUSG00000032705	Exd2	12	1	80509869	80547001	0.50479	4.11182	3.71986	0.00150936	0.0265117	-1.37591	3.55437	4.0129	3.68731	4.26173	4.32128	4.20293	3.75153	4.26198
ENSMUSG00000031826	Usp10	8	1	120637099	120684299	0.502289	5.11362	3.29712	0.00389727	0.042762	-2.35237	4.89723	4.7326	4.5898	5.00432	5.32478	5.38871	4.73988	5.23927
ENSMUSG00000021548	Ccnh	13	1	85337527	85371588	0.501946	4.3383	3.30266	0.00384942	0.0426417	-2.30066	3.83785	4.0861	3.87455	4.311	4.5013	4.51979	3.93283	4.44403
ENSMUSG00000020647	Ncoa1	12	-1	4297362	4527182	0.501164	5.07861	3.90909	0.000985048	0.0210148	-1.01616	4.987	4.92158	4.70649	5.43912	5.21831	5.46573	4.87169	5.37439
ENSMUSG00000067367	Lyar	5	1	38377814	38391650	0.50095	4.36184	4.2288	0.000479182	0.0147974	-0.280346	4.01024	4.0861	3.86655	4.32006	4.58158	4.58598	3.98763	4.49587
ENSMUSG00000020219	Timm13	10	-1	80735284	80736803	0.500693	4.97448	3.50437	0.00245099	0.0334304	-1.90283	4.79132	4.62209	4.23312	4.73772	5.2057	5.20153	4.54885	5.04832
ENSMUSG00000092176	Gm20460	17	-1	34833458	34846323	0.499427	4.23118	3.53237	0.00230164	0.03242	-1.79108	3.89128	3.88981	3.65049	4.21071	4.33986	4.39241	3.81053	4.31433
ENSMUSG00000036980	Taf6	5	-1	138176879	138185713	0.499042	4.76043	3.705	0.00156074	0.0270892	-1.45753	4.42033	4.48447	4.10292	4.73321	4.83515	4.9399	4.33591	4.83609
ENSMUSG00000039176	Polg	7	-1	79095979	79116110	0.498125	5.9465	5.03791	7.91038e-05	0.00579147	1.49481	5.47625	5.65626	5.43942	5.87154	6.08351	6.08353	5.52397	6.01286
ENSMUSG00000092470	Gm20518	16	-1	17653141	17709535	0.49285	4.72305	3.93577	0.000927514	0.0206537	-0.951396	4.35958	4.37746	4.38372	4.81662	4.92097	4.86368	4.37359	4.86709
ENSMUSG00000040771	Oard1	17	1	48717042	48724294	0.490213	4.27624	3.2904	0.00395614	0.0431133	-2.31261	3.68116	3.98036	3.79244	4.46043	4.13696	4.31646	3.81799	4.30462
ENSMUSG00000034254	Agpat1	17	1	34823236	34832423	0.486404	5.76165	3.96447	0.000869371	0.0200853	-0.877212	5.28802	5.48253	5.17517	5.61127	5.79783	5.96748	5.31524	5.79219
ENSMUSG00000026917	Wdr5	2	1	27405169	27426547	0.485467	4.92304	4.19116	0.00052155	0.0153099	-0.393106	4.62347	4.52264	4.58737	4.91551	5.13563	5.13823	4.57783	5.06312
ENSMUSG00000043866	Taf10	7	-1	105388600	105393568	0.48523	4.35749	4.65827	0.00018314	0.00897914	0.669607	4.01024	4.04822	3.77116	4.4245	4.42066	4.43613	3.94321	4.4271
ENSMUSG00000025218	Poll	19	-1	45540714	45548970	0.483516	3.26806	3.46374	0.00268492	0.0346522	-1.77834	2.71119	2.97486	2.75608	3.33651	3.27615	3.28227	2.81404	3.29831
ENSMUSG00000071649	B3gat3	19	1	8897738	8904600	0.482739	4.62086	4.24209	0.000465071	0.0146593	-0.274014	4.50692	4.34374	4.21748	4.64709	5.0107	4.86011	4.35604	4.8393
ENSMUSG00000029547	Ints1	5	-1	139737037	139761429	0.479288	5.438	3.7649	0.00136364	0.0250162	-1.32645	5.28983	5.28351	4.80819	5.52385	5.63805	5.65236	5.12718	5.60475
ENSMUSG00000030706	Mrpl48	7	-1	100194958	100257508	0.477839	5.26026	5.16427	5.99933e-05	0.00503886	1.74234	4.96677	4.96288	4.89535	5.41959	5.40419	5.43494	4.94167	5.41957
ENSMUSG00000021079	Timm9	12	-1	71169947	71183458	0.477393	3.85875	3.31753	0.00372384	0.0419984	-2.21974	3.71389	3.56836	3.37951	3.76118	4.07174	4.32165	3.55392	4.05153
ENSMUSG00000003068	Stk11	10	1	79951637	79966516	0.474847	6.47767	3.84351	0.00114211	0.022711	-1.07843	6.22839	6.11428	5.71933	6.35462	6.51823	6.59833	6.02067	6.49039
ENSMUSG00000015806	Qdpr	5	-1	45591363	45607578	0.474407	5.52415	3.654	0.00175077	0.0282599	-1.57106	5.38943	5.03155	4.85547	5.32381	5.66594	5.69297	5.09215	5.56091
ENSMUSG00000034863	Ano8	8	-1	71928663	71938607	0.469127	4.43187	4.44925	0.000292099	0.0112826	0.19389	4.17209	4.31213	4.01151	4.58585	4.67237	4.64927	4.16524	4.63583
ENSMUSG00000027942	4933434E20Rik	3	1	89958943	89970648	0.468709	5.46232	3.6664	0.00170255	0.0279949	-1.54478	4.95541	5.19331	5.0553	5.53166	5.58451	5.49129	5.06801	5.53582
ENSMUSG00000025508	Rplp2	7	1	141027283	141031498	0.467801	7.13415	4.02903	0.000751564	0.0184216	-0.58885	6.86996	6.62297	6.64495	7.02823	7.26313	7.23113	6.71263	7.17416
ENSMUSG00000009076	Zmat5	11	1	4654678	4687669	0.467492	3.48897	3.31465	0.00374785	0.0420967	-2.15255	3.16225	3.3649	2.85648	3.57706	3.74912	3.45278	3.12788	3.59299
ENSMUSG00000030301	Ccdc91	6	1	147377326	147534110	0.466076	4.88202	4.65977	0.000182528	0.00897914	0.646365	4.27437	4.58409	4.29108	4.98358	4.81204	4.74894	4.38318	4.84819
ENSMUSG00000039263	Npepl1	2	1	173952142	173964863	0.461343	6.02306	3.57597	0.00208681	0.0313042	-1.71047	5.68323	5.72988	5.31407	5.79025	6.09038	6.19376	5.57573	6.0248
ENSMUSG00000096370	Gm21992	19	-1	4792941	4861640	0.461298	3.67923	3.79081	0.00128625	0.0243737	-1.15459	3.3544	3.19883	3.36254	3.76561	3.8037	3.71975	3.30525	3.76302
ENSMUSG00000001445	Mrpl10	11	1	96932386	96940039	0.459733	5.49478	3.18202	0.00503416	0.049083	-2.59408	5.05244	5.22607	4.73974	5.29195	5.549	5.5433	5.00608	5.46142
ENSMUSG00000004945	Tmem242	17	-1	5461145	5490534	0.458775	5.60642	3.61161	0.00192605	0.0300963	-1.65819	5.33261	5.42727	4.89732	5.52906	5.77581	5.71483	5.21906	5.67324
ENSMUSG00000008958	Vps72	3	1	95018333	95030362	0.457275	4.12102	4.11187	0.000623531	0.0166698	-0.521352	3.85751	3.93579	3.70537	4.17788	4.24937	4.46925	3.83289	4.29883
ENSMUSG00000094936	Rbm4	19	-1	4834321	4843929	0.45717	3.48436	3.24518	0.00437523	0.045765	-2.28543	2.99479	3.10802	3.05265	3.48881	3.57963	3.47158	3.05182	3.51334
ENSMUSG00000010054	Tusc2	9	1	107440454	107443311	0.456992	4.58826	3.33727	0.00356336	0.0412617	-2.2375	4.22981	4.25583	3.73205	4.311	4.55796	4.74122	4.07256	4.53673
ENSMUSG00000020180	Snrpd3	10	1	75353385	75373215	0.456372	5.2569	3.39695	0.0031183	0.0382478	-2.13636	4.91141	4.93673	4.76794	5.27187	5.50851	5.20153	4.87203	5.3273
ENSMUSG00000039463	Slc9a8	2	1	167263632	167318920	0.455543	5.02178	4.65202	0.000185705	0.00897914	0.623026	4.68254	4.87513	4.45218	5.13491	5.10064	5.14117	4.66995	5.12557
ENSMUSG00000020471	Pold2	11	-1	5822180	5828292	0.45218	3.80391	3.92306	0.000954492	0.0207476	-0.889801	3.48022	3.46761	3.46151	3.91651	3.86272	3.99128	3.46978	3.9235
ENSMUSG00000024906	Mus81	19	-1	5532373	5538430	0.451044	4.04001	3.52769	0.00232596	0.0325676	-1.78569	3.71389	3.98765	3.41287	4.07467	4.19936	4.21414	3.7048	4.16272
ENSMUSG00000026565	Pou2f1	1	-1	165692723	165830247	0.44954	4.1107	3.71557	0.00152402	0.026653	-1.39697	3.78748	4.0342	3.82585	4.40193	4.18914	4.40713	3.88251	4.33274
ENSMUSG00000032040	Dcps	9	-1	35035704	35087357	0.44703	3.16847	3.44893	0.00277556	0.0353967	-1.82366	2.88411	2.92253	2.87255	3.17289	3.44017	3.48089	2.89306	3.36465
ENSMUSG00000090247	Bloc1s1	10	-1	128753751	128759904	0.444275	5.47548	3.24629	0.00436447	0.045765	-2.45324	5.34485	5.27608	4.74411	5.3898	5.57277	5.7227	5.12168	5.56176
ENSMUSG00000032239	Rp9	9	-1	22322343	22381039	0.441915	4.60327	3.70245	0.00156975	0.0271734	-1.45512	4.29975	4.41852	3.95601	4.55038	4.78517	4.66976	4.22476	4.66844
ENSMUSG00000001964	Emd	X	1	73298293	73305154	0.441562	4.75931	3.91368	0.000974899	0.0208944	-1.00525	4.66032	4.46631	4.52263	4.84408	4.99613	5.13528	4.54975	4.99183
ENSMUSG00000017418	Arl5b	2	1	15054206	15087267	0.441462	4.41454	3.55385	0.00219319	0.0318027	-1.78234	4.23358	4.23146	4.33815	4.73772	4.72634	4.6616	4.26773	4.70856
ENSMUSG00000078681	Tm2d3	7	1	65340917	65351661	0.440661	3.94199	3.54282	0.00224823	0.0321601	-1.74092	3.7772	3.63956	3.47209	4.05672	4.12093	4.0171	3.62962	4.06492
ENSMUSG00000034617	Mtrr	13	-1	68708899	68730268	0.437333	3.85009	3.78995	0.00128876	0.0243759	-1.19744	3.68667	3.63027	3.47209	4.10641	3.96803	3.99778	3.59634	4.02407
ENSMUSG00000022964	Tmem50b	16	-1	91371391	91394688	0.437285	5.66759	3.40924	0.00303365	0.0375556	-2.09508	5.24761	5.19961	5.36751	5.87973	5.69149	5.57624	5.27158	5.71582
ENSMUSG00000014554	Dguok	6	-1	83457199	83483951	0.434754	4.09124	3.41656	0.00298437	0.0371191	-2.02955	3.7772	3.92443	3.5188	4.1099	4.12629	4.30603	3.74014	4.18074
ENSMUSG00000029536	Gatc	5	-1	115471298	115479237	0.43382	4.50425	3.26759	0.00416231	0.0445282	-2.39202	4.30692	4.23146	3.89437	4.40193	4.66502	4.67788	4.14425	4.58161
ENSMUSG00000054199	Gon4l	3	1	88742535	88817410	0.432997	4.77186	4.05295	0.000712101	0.0179293	-0.698909	4.72864	4.55246	4.5776	5.12806	4.92097	5.10851	4.61957	5.05251
ENSMUSG00000028952	Zbtb48	4	-1	152104231	152112128	0.432692	2.34032	3.3667	0.00333657	0.0396621	-1.86921	2.19739	2.20822	2.19048	2.47537	2.86593	2.61797	2.1987	2.65309
ENSMUSG00000030035	Wbp1	6	-1	83096025	83098540	0.427815	5.05836	3.6847	0.00163379	0.0275266	-1.51085	4.81162	4.80046	4.53278	5.25623	5.14094	5.03143	4.71495	5.14287
ENSMUSG00000031671	Setd6	8	1	96442509	96445638	0.427585	3.15727	3.20819	0.00475013	0.0478758	-2.30198	3.01244	2.77854	2.49044	3.28811	3.03514	3.16012	2.76047	3.16113
ENSMUSG00000024414	Mrpl27	11	1	94544593	94550915	0.426853	4.43308	3.4531	0.00274975	0.0352069	-1.98968	4.18771	4.1941	3.95224	4.35572	4.79193	4.47857	4.11135	4.54207
ENSMUSG00000038664	Herc1	9	1	66257732	66416057	0.425657	6.40432	3.24576	0.00436959	0.045765	-2.38875	6.0412	5.85183	5.83562	6.18822	6.33813	6.4581	5.90955	6.32815
ENSMUSG00000020160	Meis1	11	-1	18829817	18968985	0.424471	4.59034	3.20413	0.00479318	0.0479498	-2.54815	4.68804	4.57927	4.33815	5.00245	4.94545	4.92634	4.53515	4.95808
ENSMUSG00000022704	Qtrt2	16	-1	43681770	43747172	0.418544	3.31781	3.6814	0.001646	0.0275464	-1.36508	2.88411	3.27832	3.30448	3.65068	3.55598	3.52655	3.15563	3.57774
ENSMUSG00000031378	Abcd1	X	1	72760203	72782140	0.418528	5.18654	3.92104	0.000958844	0.0207861	-0.990799	4.97355	4.76268	4.77437	5.22444	5.2057	5.33583	4.83687	5.25532
ENSMUSG00000026176	Ctdsp1	1	1	74430668	74436444	0.418441	6.4006	3.52222	0.00235473	0.0328093	-1.78095	6.00198	6.19529	5.89879	6.32344	6.47474	6.52261	6.03202	6.44026
ENSMUSG00000021241	Isca2	12	1	84820025	84821862	0.418178	5.04876	3.62014	0.0018894	0.0296614	-1.65123	4.75247	4.64995	4.50211	4.90351	5.11959	5.13528	4.63484	5.05279
ENSMUSG00000043257	Pigv	4	-1	133387698	133399958	0.416767	3.43905	3.8222	0.00119836	0.0232418	-1.03309	2.83537	3.17346	3.00241	3.47806	3.44876	3.33455	3.00374	3.42046
ENSMUSG00000056209	Npm3	19	-1	45736173	45738030	0.414817	3.25586	3.31616	0.00373524	0.0420136	-2.12025	2.95883	2.93012	3.09437	3.40051	3.45729	3.37504	2.99444	3.41095
ENSMUSG00000004319	Clcn3	8	-1	61363423	61436334	0.414504	5.52641	3.2091	0.0047406	0.0478427	-2.52712	5.21178	5.19174	5.31701	5.78263	5.58645	5.60845	5.24018	5.65918
ENSMUSG00000053907	Mat2a	6	-1	72409782	72416541	0.413886	7.57863	3.37756	0.00325651	0.0390854	-1.91603	7.30759	7.38663	7.35057	7.79581	7.80933	7.68821	7.34826	7.76445
ENSMUSG00000028114	Mettl14	3	-1	123161946	123179757	0.413742	4.29642	3.23593	0.00446622	0.046262	-2.45287	4.207	4.04822	3.98218	4.36158	4.55796	4.56863	4.07913	4.49605
ENSMUSG00000004561	Mettl17	14	1	52122299	52130496	0.413625	3.8418	3.65394	0.001751	0.0282599	-1.48596	3.76684	3.39265	3.47209	3.86382	3.99759	4.01069	3.54386	3.95737
ENSMUSG00000038023	Atp6v0a2	5	1	124766641	124801519	0.413355	5.9731	3.36695	0.00333468	0.0396621	-2.15042	5.71994	5.66652	5.77918	6.13363	6.08075	6.18951	5.72188	6.13463
ENSMUSG00000022913	Psmg1	16	-1	95781133	95792160	0.411608	3.49459	3.55794	0.00217313	0.0317916	-1.62814	3.16225	3.17346	3.05265	3.37757	3.77666	3.51753	3.12945	3.55725
ENSMUSG00000042903	Foxo4	X	1	100298134	100304479	0.408806	5.71021	3.18349	0.00501778	0.0490266	-2.57683	5.4441	5.49283	5.02865	5.75062	5.68424	5.76331	5.32186	5.73272
ENSMUSG00000084786	Ubl5	9	1	20554174	20558436	0.408675	5.39532	3.72683	0.00148583	0.0263281	-1.4126	5.17503	5.11387	4.9794	5.4652	5.4626	5.56535	5.08943	5.49772
ENSMUSG00000063480	Snu13	15	-1	81924726	81931799	0.407673	5.20498	3.76861	0.00135229	0.0249499	-1.32623	4.85384	4.89466	4.83305	5.09503	5.33408	5.36879	4.86052	5.26597
ENSMUSG00000019710	Mrpl24	3	1	87826813	87830979	0.405632	5.69463	3.82956	0.00117861	0.0230948	-1.17516	5.24014	5.60381	5.17193	5.56885	5.77922	5.85744	5.33863	5.73517
ENSMUSG00000047921	Trappc9	15	-1	72461469	72933053	0.405196	5.57973	3.20307	0.00480446	0.0479498	-2.54379	5.34485	5.38231	4.79771	5.56505	5.51465	5.66262	5.17496	5.58078
ENSMUSG00000049295	Zfp219	14	-1	52243534	52258190	0.404403	4.69095	3.71217	0.00153575	0.0267709	-1.44985	4.56787	4.62911	4.76364	5.1637	5.03372	4.97655	4.65354	5.05799
ENSMUSG00000001774	Chordc1	9	1	18203421	18228738	0.401204	5.14544	3.17816	0.00507747	0.0493261	-2.6019	4.83908	4.9831	5.31848	5.37973	5.58451	5.3713	5.04689	5.44518
ENSMUSG00000031217	Efnb1	X	1	98179736	98192597	0.400315	4.23373	3.50278	0.00245979	0.0334304	-1.87034	3.99701	4.03067	3.98218	4.58083	4.3306	4.2689	4.00328	4.39344
ENSMUSG00000039656	Rxrb	17	1	34250786	34257373	0.399866	5.18664	3.48766	0.00254464	0.0338525	-1.94091	4.86603	4.87513	4.71543	5.04312	5.36163	5.24588	4.81886	5.21687
ENSMUSG00000034211	Mrps17	5	1	129792561	129799620	0.393992	5.20877	3.18629	0.00498672	0.0489166	-2.58906	4.90906	4.88883	4.68845	5.06662	5.39756	5.19871	4.82878	5.22096
ENSMUSG00000036257	Pnpla8	12	1	44268153	44369315	0.391961	6.99067	3.68395	0.00163654	0.0275266	-1.35849	6.62383	6.69883	6.47703	6.98855	6.8791	7.10287	6.5999	6.99017
ENSMUSG00000016344	Ppdpf	2	1	180829040	180830564	0.38919	4.10799	3.8976	0.00101092	0.0212988	-0.984687	3.75116	4.0342	3.61271	4.30493	4.15806	4.0797	3.79935	4.1809
ENSMUSG00000040746	Rnf167	11	1	70538061	70542247	0.388111	5.33777	4.80684	0.00013167	0.00754734	0.962838	4.89009	4.92918	4.77009	5.35498	5.11689	5.28625	4.86312	5.25271
ENSMUSG00000087370	Tmem170b	13	1	41759383	41794831	0.387567	4.16851	3.8842	0.00104195	0.0215994	-1.02285	3.81288	3.87414	3.94465	4.37032	4.16329	4.24724	3.87723	4.26028
ENSMUSG00000027404	Snrpb	2	-1	130013555	130021323	0.387023	5.88614	3.90594	0.00099208	0.0211089	-0.983349	5.82854	5.63898	5.50405	5.92197	6.14952	6.05265	5.65719	6.04138
ENSMUSG00000003166	Dgcr2	16	-1	17657346	17716426	0.387008	5.71474	3.29216	0.00394063	0.0430025	-2.33653	5.4261	5.43396	5.50405	5.78917	5.88267	5.84488	5.4547	5.8389
ENSMUSG00000032480	Dhx30	9	-1	109913388	109946898	0.385937	5.38286	3.53248	0.00230106	0.03242	-1.83696	5.2022	5.16785	4.97009	5.45701	5.55498	5.48436	5.11338	5.49879
ENSMUSG00000028062	Lamtor2	3	-1	88457126	88460381	0.385048	4.72152	3.7022	0.00157065	0.0271734	-1.46498	4.44003	4.52013	4.30596	4.70814	4.88978	4.82765	4.42204	4.80852
ENSMUSG00000025736	Jmjd8	17	1	26047841	26050817	0.384951	4.70478	3.95671	0.000884725	0.0202419	-0.899944	4.10787	4.50495	4.34392	4.81875	4.62011	4.67382	4.31892	4.70423
ENSMUSG00000041765	Ubac2	14	1	122116032	122258446	0.383031	4.63713	3.31524	0.00374291	0.0420705	-2.30153	4.46908	4.27385	4.29407	4.68963	4.70858	4.78696	4.34566	4.72839
ENSMUSG00000041638	Gcn1	5	1	115703313	115760713	0.382731	5.91241	3.17727	0.00508748	0.0493936	-2.56711	5.67078	5.74072	5.45552	5.97165	5.95528	6.08353	5.62234	6.00349
ENSMUSG00000010406	Mrpl52	14	1	54664366	54667213	0.382207	4.44545	3.57005	0.00211473	0.0315097	-1.74202	4.28167	4.11303	4.26392	4.56569	4.77837	4.45515	4.21954	4.59973
ENSMUSG00000066306	Numa1	7	1	101583318	101664171	0.381655	6.84104	3.6513	0.00176141	0.028348	-1.43683	6.51429	6.66225	6.45718	7.00783	6.81412	6.96789	6.54458	6.92994
ENSMUSG00000043467	Zbtb37	1	-1	160830492	160862419	0.373442	4.42934	3.41621	0.00298669	0.0371193	-2.06624	3.99701	4.32658	3.99325	4.52971	4.56588	4.33711	4.10561	4.47757
ENSMUSG00000069565	Dazap1	10	1	80097320	80124242	0.371633	5.12734	4.54508	0.000235738	0.0103744	0.387182	4.87329	4.7217	4.82068	5.03764	5.23082	5.25946	4.80522	5.17597
ENSMUSG00000025785	Exosc7	9	1	122942280	122965194	0.371607	3.6066	3.54315	0.00224655	0.0321601	-1.6924	3.33349	3.46761	3.21905	3.5871	3.79698	3.79631	3.34005	3.7268
ENSMUSG00000020850	Prpf8	11	1	75377642	75400275	0.368918	7.47353	3.48297	0.00257161	0.0339113	-1.71891	7.20724	7.31521	6.95907	7.54379	7.45756	7.59002	7.16051	7.53046
ENSMUSG00000031820	Babam1	8	1	71849505	71857263	0.367495	5.39661	4.12855	0.000600531	0.0163116	-0.529234	5.10685	5.10047	4.93607	5.32681	5.52281	5.39118	5.0478	5.4136
ENSMUSG00000030007	Cct7	6	1	85428496	85445457	0.36349	6.67664	3.20427	0.0047917	0.0479498	-2.41487	6.51739	6.4522	6.27038	6.709	6.85184	6.7657	6.41332	6.77551
ENSMUSG00000061787	Rps17	7	-1	80992480	80995002	0.362283	7.49849	3.28069	0.00404268	0.0436799	-2.1393	7.29997	7.15919	7.2461	7.46775	7.68037	7.62245	7.23509	7.59019
ENSMUSG00000109378	Gm49396	7	1	30262769	30267385	0.361077	4.84528	3.32714	0.00364485	0.0416071	-2.28542	4.73397	4.71952	4.32068	4.80591	5.03086	5.02189	4.59139	4.95289
ENSMUSG00000030805	Stx4a	7	1	127423466	127448191	0.359189	5.61311	3.81377	0.00122136	0.0235597	-1.20936	5.4261	5.45385	5.2088	5.77167	5.66225	5.74025	5.36292	5.72472
ENSMUSG00000034892	Rps29	12	-1	69204496	69205960	0.358393	7.07353	3.50474	0.00244897	0.0334304	-1.71915	6.91757	6.79397	6.72072	7.15803	7.15248	7.20329	6.81075	7.17127
ENSMUSG00000028899	Taf12	4	1	132001686	132023077	0.35668	4.13422	3.25339	0.00429608	0.0453156	-2.39376	3.68116	4.03771	3.97102	4.26486	4.25427	4.25811	3.89663	4.25908
ENSMUSG00000031158	Timm17b	X	1	7765596	7776168	0.352314	4.15797	3.47581	0.00261321	0.0341663	-1.91497	3.84279	4.00213	3.83818	4.23963	4.18914	4.32165	3.89437	4.25014
ENSMUSG00000066415	Msl2	9	1	100956154	100981999	0.344972	4.77423	3.6962	0.00159202	0.0273263	-1.48231	4.51003	4.66595	4.52517	4.98547	4.92406	4.824	4.56705	4.91118
ENSMUSG00000063457	Rps15	10	1	80128287	80129948	0.343784	7.73176	3.43605	0.00285687	0.0360907	-1.78174	7.44592	7.50002	7.45801	7.77456	7.89391	7.75973	7.46799	7.8094
ENSMUSG00000029328	Hnrnpdl	5	-1	100181436	100187523	0.341346	6.56478	3.49266	0.00251625	0.0336393	-1.80933	6.09913	6.57352	6.36361	6.75313	6.63664	6.66109	6.34542	6.68362
ENSMUSG00000118135	Gm50367	17	-1	26009474	26014633	0.335107	3.83702	3.32459	0.00366561	0.0417412	-2.18129	3.42857	3.50368	3.52898	3.92048	3.76983	3.75087	3.48708	3.81372
ENSMUSG00000008690	Ncaph2	15	1	89239922	89257029	0.329269	5.91234	3.65004	0.00176642	0.0283667	-1.54322	5.71591	5.73856	5.6382	5.93774	6.05286	6.07587	5.69756	6.02215
ENSMUSG00000035392	Dennd1a	2	-1	37689003	38177402	0.325596	4.63833	3.28294	0.00402242	0.0435411	-2.37185	4.40036	4.47412	4.3236	4.78427	4.65392	4.73345	4.39936	4.72388
ENSMUSG00000015165	Hnrnpl	7	1	28507966	28521691	0.324606	6.64791	3.2382	0.00444372	0.0462072	-2.35104	6.32159	6.45022	6.35362	6.68642	6.63382	6.7676	6.37514	6.69595
ENSMUSG00000030042	Pole4	6	-1	82595973	82682346	0.323952	3.99353	3.25458	0.00428463	0.0452652	-2.36528	3.71389	3.68963	3.75391	4.10292	4.04933	3.95834	3.71914	4.03686
ENSMUSG00000117338	Gm49804	17	-1	27799754	27854196	0.317096	7.30482	3.20099	0.00482667	0.0479966	-2.32725	7.09783	7.13106	7.08168	7.42572	7.43882	7.39887	7.10352	7.42114
ENSMUSG00000061613	U2af1	17	-1	31866055	31877866	0.313475	4.77791	3.33313	0.00359639	0.0413693	-2.27326	4.6406	4.57685	4.74847	4.95673	5.11959	4.82765	4.65531	4.96799
ENSMUSG00000001424	Snd1	6	1	28475138	28935161	0.313022	6.07218	3.18382	0.00501419	0.0490266	-2.53281	5.85934	5.88444	5.80663	6.21759	6.07798	6.20223	5.85014	6.16593
ENSMUSG00000026048	Ercc5	1	1	44186904	44220420	0.308233	4.5065	3.47791	0.00260096	0.0340876	-1.95185	4.42693	4.33232	4.49434	4.70814	4.76811	4.70196	4.41786	4.72607
ENSMUSG00000025737	Wdr24	17	1	26042601	26047704	0.305637	3.82291	3.51901	0.00237173	0.0329483	-1.75413	3.36817	3.5586	3.39072	3.74782	3.8037	3.68796	3.43916	3.74649
ENSMUSG00000045302	Preb	5	-1	31108197	31117705	0.287622	5.58656	3.5681	0.00212402	0.0316189	-1.7524	5.2194	5.35012	5.35326	5.57265	5.59228	5.6148	5.30759	5.59324
ENSMUSG00000031153	Gripap1	X	1	7656004	7686806	0.278373	4.97365	3.64831	0.00177333	0.0284492	-1.59009	4.73131	4.84331	4.73535	4.97022	5.10608	5.06894	4.76999	5.04841
ENSMUSG00000035851	Ythdc1	5	1	86952080	86984518	0.276156	5.37023	3.77028	0.0013472	0.0249149	-1.31	5.32203	5.35295	5.26316	5.46656	5.57473	5.71286	5.31271	5.58472
ENSMUSG00000031311	Nono	X	1	100472924	100492197	-0.279765	6.44454	-3.21147	0.0047157	0.0477109	-2.406	6.51893	6.62531	6.78051	6.45941	6.33582	6.29881	6.64158	6.36468
ENSMUSG00000050017	Pitpnb	5	1	111478629	111536225	-0.280486	5.64445	-3.22876	0.00453794	0.0467344	-2.4659	5.86056	5.70907	5.70031	5.57391	5.43478	5.43494	5.75665	5.48121
ENSMUSG00000021395	Spin1	13	1	51254916	51306582	-0.286641	5.20171	-3.18766	0.00497162	0.0488998	-2.57318	5.35871	5.367	5.48848	5.29195	4.98732	5.0751	5.40473	5.11812
ENSMUSG00000026705	Klhl20	1	-1	160915945	160959081	-0.306394	4.11559	-3.36818	0.00332554	0.0396187	-2.14778	4.30334	4.40496	4.25475	4.00899	4.03229	4.00425	4.32102	4.01518
ENSMUSG00000019433	Gipc1	8	1	84379306	84391323	-0.312116	4.43802	-3.3002	0.00387061	0.042672	-2.3187	4.68254	4.57201	4.59465	4.311	4.34447	4.25269	4.6164	4.30272
ENSMUSG00000020841	Cpd	11	-1	76669250	76737844	-0.318228	6.56965	-3.68448	0.00163461	0.0275266	-1.36828	6.80942	6.77143	6.88919	6.64319	6.43099	6.46866	6.82334	6.51428
ENSMUSG00000028879	Stx12	4	-1	132580812	132611820	-0.319075	5.81593	-3.32157	0.00369041	0.0418601	-2.24569	6.03905	5.9287	6.09993	5.79999	5.71838	5.60632	6.02256	5.70823
ENSMUSG00000025184	R3hcc1l	19	1	42507198	42580782	-0.330653	3.77985	-4.3688	0.000349837	0.012754	0.0749079	4.00584	4.02359	4.08233	3.69312	3.6924	3.74315	4.03725	3.70956
ENSMUSG00000042506	Usp22	11	-1	61042611	61065881	-0.333133	5.24138	-4.10427	0.000634302	0.0167487	-0.570834	5.50614	5.55921	5.46747	5.2099	5.07591	5.24861	5.51094	5.17814
ENSMUSG00000031176	Dynlt3	X	-1	9520506	9529242	-0.335451	5.82258	-3.3858	0.00319707	0.0387183	-2.11021	5.94913	5.98173	6.07236	5.76726	5.60961	5.62743	6.00107	5.6681
ENSMUSG00000025354	Dnajc14	10	1	128639931	128655315	-0.338177	5.28005	-3.2473	0.00435467	0.0457416	-2.44462	5.38774	5.45517	5.47143	5.25466	5.03086	5.0123	5.43811	5.09927
ENSMUSG00000038141	Tmem181a	17	1	6307135	6358589	-0.340808	3.9067	-3.18386	0.00501371	0.0490266	-2.5104	4.09551	4.18143	4.05442	4.00151	3.66318	3.56206	4.11045	3.74225
ENSMUSG00000029462	Vps29	5	1	122492432	122503047	-0.341487	5.11417	-3.31978	0.00370519	0.0419687	-2.29332	5.33612	5.4192	5.14074	4.8102	5.07867	4.98639	5.29868	4.95842
ENSMUSG00000009535	Rnmt	18	1	68433426	68457923	-0.349664	3.77264	-3.58405	0.00204921	0.0311383	-1.64393	3.94281	4.069	4.15642	3.86382	3.55598	3.65545	4.05608	3.69175
ENSMUSG00000039585	Myo9a	9	1	59658179	59836149	-0.349665	4.63739	-3.37832	0.00325101	0.0390854	-2.16089	4.90198	4.77116	4.84532	4.61802	4.51772	4.31125	4.83949	4.48233
ENSMUSG00000114797	Gm49336	14	-1	60442731	60488956	-0.350273	4.5785	-3.40765	0.00304448	0.0376018	-2.09851	4.81666	4.76693	4.9794	4.54781	4.38531	4.57733	4.85433	4.50348
ENSMUSG00000022749	Tbc1d23	16	-1	56989225	57051867	-0.354701	4.60312	-3.24302	0.0043963	0.0458919	-2.44936	4.6206	4.86922	4.93224	4.67324	4.34907	4.30078	4.80735	4.44103
ENSMUSG00000024188	Luc7l	17	1	26471870	26504478	-0.359042	5.19333	-3.76028	0.0013779	0.0250862	-1.33398	5.25505	5.47347	5.32725	4.95092	5.03372	4.98965	5.35192	4.99143
ENSMUSG00000028333	Anp32b	4	1	46450902	46472657	-0.368656	5.79089	-3.65817	0.00173441	0.0281245	-1.52185	5.90493	6.02314	6.02281	5.54073	5.62106	5.66874	5.98363	5.61018
ENSMUSG00000028059	Arhgef2	3	1	88513273	88555359	-0.368775	5.48212	-3.21287	0.00470104	0.0476878	-2.49825	5.72263	5.73748	5.92792	5.50014	5.4982	5.2836	5.79601	5.42731
ENSMUSG00000043019	Edem3	1	1	151631122	151697802	-0.36906	5.06004	-3.36486	0.0033503	0.0397373	-2.19416	5.34136	5.14193	5.66152	5.11944	4.9302	4.98639	5.3816	5.01201
ENSMUSG00000021068	Nin	12	-1	70058209	70160491	-0.36932	4.55559	-3.218	0.00464773	0.0473119	-2.50409	4.83165	4.8251	4.86755	4.46588	4.45089	4.50161	4.84143	4.4728
ENSMUSG00000030447	Cyfip1	7	1	55491493	55582350	-0.369996	5.55369	-3.17333	0.00513209	0.0496474	-2.57815	5.74523	5.69688	6.10078	5.5446	5.38642	5.50047	5.84763	5.47716
ENSMUSG00000030890	Ilk	7	1	105385799	105392132	-0.371481	6.33737	-3.45909	0.00271309	0.0349194	-1.8777	6.66904	6.43696	6.90197	6.41854	6.27071	6.2301	6.66932	6.30645
ENSMUSG00000036435	Exoc1	5	1	76677158	76718141	-0.376994	4.21734	-3.51161	0.00241148	0.0331696	-1.85324	4.5886	4.53265	4.51497	4.18451	4.13164	4.18596	4.54541	4.16737
ENSMUSG00000026213	Stk11ip	1	1	75498173	75513979	-0.381313	4.07297	-3.18361	0.0050165	0.0490266	-2.51034	4.11197	4.27086	3.99325	3.83884	3.78347	3.57081	4.12536	3.73104
ENSMUSG00000040433	Zbtb38	9	-1	96564823	96634884	-0.382168	5.34771	-3.48131	0.00258119	0.0339113	-1.93529	5.61556	5.49411	5.59041	5.35938	5.11689	5.08429	5.56669	5.18685
ENSMUSG00000028708	Mknk1	4	1	115696395	115736447	-0.382859	4.59602	-3.32938	0.00362665	0.041517	-2.26072	4.81162	4.55	4.89141	4.37032	4.38531	4.34732	4.75101	4.36765
ENSMUSG00000023572	Ccndbp1	2	1	120838884	120847385	-0.383095	4.69773	-3.33088	0.0036145	0.0414664	-2.2629	4.95541	4.88883	4.76579	4.55805	4.42936	4.46456	4.87001	4.48399
ENSMUSG00000066151	Fkbp15	4	-1	62218579	62278785	-0.383714	4.91727	-4.25183	0.000454991	0.0145697	-0.25054	5.12724	5.13373	5.01242	4.8102	4.56982	4.73734	5.09113	4.70579
ENSMUSG00000028439	Fam219a	4	-1	41517691	41569538	-0.384926	4.22353	-3.8094	0.00123346	0.0236234	-1.18607	4.3733	4.3607	4.31186	3.75674	4.19426	3.99128	4.34862	3.98076
ENSMUSG00000002103	Acp2	2	1	91033230	91044443	-0.390493	5.21572	-4.55786	0.000229102	0.01011	0.428225	5.3096	5.43129	5.60612	5.08267	5.00489	5.08123	5.449	5.05626
ENSMUSG00000014668	Chfr	5	1	110283708	110319838	-0.391553	4.22214	-3.4986	0.00248295	0.0335793	-1.87048	4.57085	4.34941	4.3949	4.07467	4.06058	3.99128	4.43839	4.04218
ENSMUSG00000059796	Eif4a1	11	-1	69557762	69563249	-0.39253	7.4982	-3.33917	0.00354821	0.0411751	-1.99489	7.91185	7.55169	7.76539	7.22424	7.4399	7.3766	7.74298	7.34691
ENSMUSG00000015341	Golga7	8	-1	23731362	23747090	-0.394756	5.06201	-3.76212	0.00137222	0.0250862	-1.32698	5.2194	5.38092	5.72155	5.10554	5.07591	4.94327	5.44062	5.04157
ENSMUSG00000038187	Btbd10	7	-1	112914833	112968599	-0.395615	3.67962	-3.56082	0.0021591	0.0317594	-1.6925	4.20316	3.86229	4.14323	3.72073	3.52383	3.75854	4.06956	3.6677
ENSMUSG00000055371	Stam2	2	-1	52581676	52632293	-0.395778	4.5138	-4.13574	0.000590878	0.0161586	-0.500033	4.82916	4.77327	4.92841	4.54266	4.23455	4.55987	4.84361	4.44569
ENSMUSG00000097119	B230354K17Rik	17	1	45744524	45753470	-0.396387	3.33125	-4.21786	0.000491132	0.0149219	-0.201219	3.68667	3.6488	3.71432	3.40619	3.19681	3.20574	3.68326	3.26958
ENSMUSG00000019923	Zwint	10	1	72490677	72510796	-0.397468	5.65435	-3.28595	0.00399553	0.0434251	-2.34216	6.05617	5.62619	5.72155	5.45838	5.34332	5.43254	5.8013	5.41141
ENSMUSG00000048100	Taf13	3	1	108479014	108490538	-0.397635	3.59233	-3.30181	0.00385671	0.0426417	-2.19546	3.69762	3.6488	3.78396	3.24439	3.51568	3.19447	3.71013	3.31818
ENSMUSG00000022125	Cln5	14	1	103307652	103315064	-0.397672	4.67183	-3.48351	0.0025685	0.0339105	-1.93342	4.84155	4.86328	4.92648	4.29578	4.57375	4.59458	4.8771	4.48804
ENSMUSG00000039483	Asb6	2	-1	30713109	30720345	-0.400233	3.12006	-3.66548	0.00170609	0.0280122	-1.35677	3.30513	3.47282	3.33959	2.9577	2.94089	3.03932	3.37251	2.97931
ENSMUSG00000036916	Zfp280c	X	-1	47630502	47683381	-0.400815	3.3121	-4.31798	0.000392126	0.0135246	0.0576863	3.46106	3.41987	3.33959	3.11164	2.9039	2.94831	3.40684	2.98795
ENSMUSG00000032308	Ulk3	9	1	57496735	57503516	-0.401188	3.82173	-3.22262	0.00460025	0.047165	-2.43425	4.20316	4.35507	4.00423	3.84303	3.84981	3.63891	4.18749	3.77725
ENSMUSG00000037300	Ttc13	8	-1	125398071	125448722	-0.404258	4.34926	-3.30249	0.00385087	0.0426417	-2.30843	4.77591	4.51509	4.54286	4.05311	4.25427	4.34732	4.61128	4.21823
ENSMUSG00000039456	Morc3	16	1	93629009	93672961	-0.405067	4.60397	-3.52862	0.00232111	0.0325589	-1.83387	4.83908	4.81693	4.9071	4.39624	4.47211	4.48783	4.85437	4.45206
ENSMUSG00000032026	Rexo2	9	-1	48379812	48391923	-0.405776	5.2645	-4.23172	0.000476051	0.0147974	-0.288859	5.56114	5.4446	5.54223	4.99869	5.2158	5.11749	5.51599	5.11066
ENSMUSG00000028552	Eps15	4	1	109137465	109245014	-0.407407	5.64512	-3.2994	0.00387751	0.042708	-2.30334	5.79196	5.94378	6.05837	5.56632	5.36843	5.62953	5.93137	5.52143
ENSMUSG00000016534	Lamp2	X	-1	37490234	37545331	-0.410777	7.47944	-3.50123	0.00246834	0.0334659	-1.64008	7.72948	7.89454	7.89055	7.57785	7.28007	7.44419	7.83819	7.43403
ENSMUSG00000009828	Cilk1	9	1	78016474	78079389	-0.410991	4.36104	-4.78441	0.000138378	0.00783313	0.939829	4.56188	4.6614	4.66556	4.30189	4.17886	4.15722	4.62962	4.21266
ENSMUSG00000038291	Snx25	8	-1	46486298	46605196	-0.411795	3.40228	-3.27829	0.00406437	0.0437891	-2.22623	3.61916	3.47801	3.72764	3.13235	3.29533	3.18311	3.60827	3.20359
ENSMUSG00000029131	Dnajb6	5	1	29940686	30023132	-0.414075	5.77029	-3.59838	0.00198423	0.0305838	-1.65481	6.3002	5.87267	5.70593	5.54202	5.59615	5.52542	5.9596	5.55453
ENSMUSG00000001029	Icam2	11	-1	106268482	106278901	-0.415365	4.08078	-3.23155	0.00450989	0.0465347	-2.42733	4.3176	4.33232	4.21433	3.78318	4.07729	3.77377	4.28808	3.87808
ENSMUSG00000021218	Gdi2	13	1	3588063	3617871	-0.4161	7.41318	-3.35518	0.00342354	0.0402504	-1.97191	7.72914	7.46777	7.8065	7.18925	7.26859	7.28924	7.6678	7.24903
ENSMUSG00000021709	Erbin	13	-1	103955295	104057022	-0.41726	6.15947	-3.47471	0.00261969	0.0341663	-1.8691	6.50809	6.39299	6.55069	6.15149	5.99833	6.06662	6.48392	6.07215
ENSMUSG00000004451	Ralb	1	-1	119398035	119432524	-0.417953	4.8747	-3.20955	0.00473577	0.0478427	-2.52847	5.05457	5.11387	5.38302	4.82935	4.71571	4.74508	5.18382	4.76338
ENSMUSG00000027852	Nras	3	1	102965601	102975230	-0.418616	5.11428	-3.46699	0.00266546	0.0345292	-1.96867	5.41288	5.37815	5.72266	4.98358	5.11689	5.15286	5.50456	5.08444
ENSMUSG00000040365	Trim41	11	-1	48697231	48708180	-0.419205	4.95932	-3.93628	0.000926456	0.0206537	-0.947296	5.2844	5.3273	4.87355	4.70354	4.63147	4.90229	5.16175	4.74576
ENSMUSG00000026276	Septin2	1	1	93406686	93437982	-0.420584	7.12019	-3.76695	0.00135735	0.0250146	-1.11288	7.37181	7.39282	7.69707	7.16013	7.02405	7.02706	7.48723	7.07042
ENSMUSG00000116048	Septin2	1	1	93406715	93437455	-0.420669	7.11806	-3.77455	0.00133429	0.0249149	-1.09674	7.3701	7.39076	7.69425	7.15803	7.02262	7.02388	7.48504	7.06818
ENSMUSG00000049288	Lix1l	3	1	96508465	96533487	-0.420943	5.44065	-3.55176	0.00220353	0.0318316	-1.76833	5.8642	5.8707	5.67991	5.53944	5.30836	5.31776	5.80494	5.38852
ENSMUSG00000034575	Tent4a	13	-1	69646078	69682736	-0.422785	4.04597	-3.17292	0.00513686	0.0496635	-2.54872	4.35267	4.16544	4.31774	3.90852	3.87552	3.75854	4.27862	3.84753
ENSMUSG00000017760	Ctsa	2	1	164674793	164682952	-0.425971	6.99385	-4.14577	0.000577688	0.016031	-0.309158	7.452	7.34711	7.20939	6.84381	6.92982	6.95208	7.33617	6.90857
ENSMUSG00000073755	5730409E04Rik	4	1	126503611	126508164	-0.425992	4.19462	-3.49408	0.00250825	0.0336393	-1.88289	4.66591	4.56715	4.25781	4.1099	4.09381	3.99128	4.49696	4.065
ENSMUSG00000040158	Tax1bp3	11	1	73067909	73073988	-0.427344	4.31596	-3.2653	0.0041836	0.0446526	-2.39259	4.92778	4.5865	4.59949	4.1812	4.3306	4.33711	4.70459	4.28297
ENSMUSG00000021814	Anxa7	14	-1	20505328	20530201	-0.43385	6.61039	-3.22181	0.00460858	0.0471816	-2.36628	7.07597	6.97188	6.45184	6.32344	6.45143	6.43074	6.83323	6.40187
ENSMUSG00000027365	Trpm7	2	-1	126633485	126718150	-0.434505	6.19629	-3.83487	0.00116459	0.0229214	-1.08996	6.55098	6.228	6.57974	6.08134	5.89372	6.09872	6.45291	6.02459
ENSMUSG00000062822	4833420G17Rik	13	1	119599304	119622656	-0.43596	4.47027	-3.26904	0.00414892	0.0444326	-2.37962	4.60614	4.76055	4.63762	4.55805	4.10472	3.95834	4.6681	4.20704
ENSMUSG00000020152	Actr2	11	-1	20012304	20062913	-0.441653	6.26087	-3.83907	0.00115361	0.02283	-1.06402	6.54114	6.41074	6.86328	6.1112	6.15609	6.20785	6.60505	6.15838
ENSMUSG00000041777	Cir1	2	-1	73113449	73143045	-0.441704	3.90025	-3.44474	0.00280175	0.0356459	-1.92924	4.09551	4.10299	3.83408	3.71617	3.44017	3.49014	4.01086	3.54882
ENSMUSG00000102805	Gm37240	3	-1	84403733	85794825	-0.446956	4.86001	-3.88639	0.00103682	0.0215763	-1.05533	5.21369	5.18064	5.62166	5.02662	4.82529	4.81299	5.33866	4.8883
ENSMUSG00000027122	Arl14ep	2	-1	106792872	106804769	-0.450852	3.30114	-4.06024	0.000700495	0.0178527	-0.541736	3.50536	3.77222	3.79666	3.39481	3.16589	3.11301	3.69141	3.22457
ENSMUSG00000024725	Ostf1	19	-1	18493501	18609187	-0.452529	5.01818	-3.28903	0.00396826	0.0432162	-2.35698	5.19835	5.17586	5.551	4.86897	4.90546	4.78696	5.3084	4.8538
ENSMUSG00000021189	Atxn3	12	-1	101885160	101924505	-0.453289	3.91796	-3.48214	0.0025764	0.0339113	-1.87394	4.0872	4.14601	4.35255	3.81768	3.64834	3.74315	4.19525	3.73639
ENSMUSG00000063904	Dpp3	19	-1	4957257	4978315	-0.453636	4.56074	-3.84489	0.00113855	0.0226684	-1.1311	4.82167	4.71513	4.58493	4.2523	4.21957	4.29023	4.70724	4.25403
ENSMUSG00000006304	Arpc2	1	1	74275243	74307368	-0.456269	6.87885	-4.07032	0.000684746	0.0176972	-0.477843	7.40225	7.11282	7.40305	6.837	6.83965	6.87916	7.30604	6.85193
ENSMUSG00000026662	Sephs1	2	1	4886375	4915368	-0.45657	4.04952	-3.48811	0.00254209	0.0338525	-1.88711	4.17601	4.38852	4.73754	4.12375	3.93785	3.83311	4.43403	3.9649
ENSMUSG00000058587	Tmod3	9	-1	75404989	75466939	-0.456951	5.95734	-3.53953	0.00226491	0.032284	-1.74652	6.38139	6.0504	6.60461	5.81288	5.89372	5.9525	6.34547	5.88636
ENSMUSG00000029465	Arpc3	5	1	122529941	122552247	-0.457089	6.16006	-4.71306	0.000162124	0.00848463	0.841497	6.54417	6.48801	6.55193	5.98215	6.03443	6.18097	6.52804	6.06585
ENSMUSG00000056185	Snx32	19	-1	5542263	5560566	-0.45711	3.48101	-3.36424	0.00335493	0.0397629	-2.08677	4.019	3.93579	3.81341	3.58209	3.53999	3.20574	3.92273	3.44261
ENSMUSG00000109901	Chmp1b	18	1	67338437	67340960	-0.457479	4.91101	-3.60645	0.00194852	0.030195	-1.66972	5.20604	5.3143	4.84939	4.6229	4.81536	4.55987	5.12324	4.66605
ENSMUSG00000060739	Nsa2	13	-1	97265932	97274445	-0.460105	5.57039	-5.00522	8.49919e-05	0.00609019	1.42409	5.75181	5.82866	5.96588	5.37973	5.41738	5.36125	5.84878	5.38612
ENSMUSG00000052310	Slc39a1	3	1	90155479	90160919	-0.460679	5.84517	-3.58275	0.00205522	0.0311709	-1.66911	6.11657	6.08737	6.36005	5.82883	5.69149	5.66874	6.188	5.72969
ENSMUSG00000042042	Csgalnact2	6	-1	118084413	118116101	-0.460946	4.68871	-3.41792	0.00297529	0.0370634	-2.07943	4.99811	5.03331	5.43401	4.98547	4.40309	4.66976	5.15515	4.68611
ENSMUSG00000027479	Mapre1	2	1	153583194	153615230	-0.461085	6.11747	-4.03431	0.00074267	0.0183438	-0.638377	6.61375	6.32622	6.83536	6.15234	6.12026	6.12716	6.59178	6.13325
ENSMUSG00000057789	Bak1	17	-1	27238784	27247983	-0.461659	4.12242	-3.38387	0.00321089	0.038769	-2.11027	4.24482	4.39127	4.55287	3.76561	4.17368	3.91093	4.39632	3.95007
ENSMUSG00000033542	Arhgef5	6	1	43242516	43266254	-0.46171	5.01009	-3.65029	0.00176543	0.0283667	-1.57202	5.58787	5.38092	5.28734	5.13662	4.9725	4.76427	5.41871	4.9578
ENSMUSG00000013787	Ehmt2	17	1	35117445	35133028	-0.465665	5.82229	-3.25921	0.00424074	0.0450267	-2.38077	6.14084	6.12093	5.86202	5.61863	5.62485	5.49589	6.04127	5.57979
ENSMUSG00000034163	Zfc3h1	10	1	115220864	115268677	-0.466114	5.21134	-4.11854	0.000614232	0.0165139	-0.537851	5.46828	5.29679	5.83869	4.92543	5.12763	5.14995	5.53458	5.06767
ENSMUSG00000025287	Acot9	X	1	154045439	154080650	-0.467822	4.63734	-3.55296	0.00219759	0.0318029	-1.78113	5.09447	4.80459	4.88548	4.40193	4.36276	4.63266	4.92818	4.46579
ENSMUSG00000031681	Smad1	8	-1	80065024	80126147	-0.47147	3.74264	-3.38495	0.00320314	0.0387334	-2.07103	3.82791	4.21911	4.30596	3.72528	3.8037	3.38499	4.11766	3.63799
ENSMUSG00000028822	Tmem50a	4	-1	134625160	134642335	-0.473592	5.74553	-3.33355	0.00359301	0.0413693	-2.21869	6.04012	6.01245	6.17152	5.84146	5.55697	5.42773	6.0747	5.60872
ENSMUSG00000003131	Pafah1b2	9	-1	45874157	45923988	-0.475017	5.27585	-3.30823	0.00380194	0.0423792	-2.29984	5.58787	5.52828	6.07323	5.38549	5.21328	5.16157	5.72979	5.25345
ENSMUSG00000035778	Ggta1	2	-1	35290191	35353243	-0.475377	4.53599	-3.33289	0.00359833	0.0413693	-2.25624	4.6519	4.948	5.17517	4.5606	4.48469	4.2796	4.92502	4.44163
ENSMUSG00000021549	Rasa1	13	-1	85362899	85437249	-0.476483	5.14545	-4.17924	0.000535734	0.0154554	-0.405783	5.43595	5.48124	5.50534	5.06303	5.06478	4.86011	5.47417	4.99597
ENSMUSG00000027746	Ufm1	3	-1	53760797	53771251	-0.479209	5.09872	-4.51808	0.0002504	0.0106849	0.341435	5.4195	5.39745	5.54349	4.99304	4.95151	4.97655	5.45348	4.9737
ENSMUSG00000050565	Tor1aip2	1	1	155911149	155944607	-0.479547	6.08503	-4.27037	0.000436417	0.0144044	-0.149312	6.19014	6.35753	6.4001	5.89596	5.75865	5.85027	6.31592	5.83496
ENSMUSG00000069631	Strada	11	-1	106054156	106092994	-0.481495	3.57002	-3.45928	0.00271191	0.0349194	-1.85661	3.71389	4.00213	3.54412	3.20583	3.37858	3.26081	3.75338	3.28174
ENSMUSG00000037376	Trmt6	2	-1	132646127	132657975	-0.482129	3.501	-3.53467	0.00228979	0.0323587	-1.70284	3.91494	3.73802	3.77116	3.26329	3.26647	3.47158	3.80804	3.33378
ENSMUSG00000030605	Mfge8	7	-1	78783516	78798808	-0.488305	6.95937	-3.62244	0.00187967	0.0295663	-1.44481	7.40892	7.25602	7.39403	6.80672	6.88306	6.89665	7.35299	6.86214
ENSMUSG00000028101	Pias3	3	1	96603700	96613386	-0.492378	3.95581	-3.32962	0.00362469	0.041517	-2.22239	4.28893	4.43195	4.53025	4.20746	3.76296	3.71975	4.41704	3.89672
ENSMUSG00000028252	Ccnc	4	1	21727701	21759922	-0.493458	3.37215	-3.58676	0.00203675	0.0310075	-1.59044	3.7353	3.70741	3.99325	3.18616	3.61057	3.20574	3.81199	3.33416
ENSMUSG00000021686	Ap3b1	13	1	94495468	94702825	-0.493874	5.2873	-4.05448	0.000709651	0.0179293	-0.680577	5.63135	5.57625	5.27227	5.03946	4.96952	4.99616	5.49329	5.00172
ENSMUSG00000039318	Rab3gap2	1	1	184936314	185018956	-0.494016	5.16575	-3.51348	0.00240136	0.0330947	-1.86689	5.71051	5.38645	5.45552	4.92345	5.028	5.13233	5.51749	5.02793
ENSMUSG00000068742	Cry2	2	-1	92233991	92264388	-0.49648	5.43514	-3.29218	0.00394041	0.0430025	-2.34934	5.44734	5.32874	4.74411	4.82512	4.39423	4.81299	5.1734	4.67744
ENSMUSG00000030980	Knop1	7	-1	118441445	118455224	-0.498026	4.36648	-4.72074	0.00015938	0.00843719	0.804982	4.54985	4.63609	4.72653	4.19439	4.14226	4.0674	4.63749	4.13468
ENSMUSG00000060519	Tor3a	1	-1	156481187	156501926	-0.498292	3.88525	-3.39565	0.00312736	0.0382478	-2.0619	3.96564	4.44526	4.30002	3.73885	3.9256	3.55327	4.23698	3.73924
ENSMUSG00000118668	Rps6ka4	19	-1	6806578	6818004	-0.5006	4.33381	-3.83004	0.00117733	0.0230948	-1.14916	4.51313	4.42122	4.74193	4.1099	4.12093	3.92463	4.55876	4.05182
ENSMUSG00000023021	Cers5	15	-1	99632762	99670766	-0.501772	4.70426	-3.70018	0.0015778	0.0272387	-1.46059	4.92545	4.97027	5.18647	4.79296	4.26404	4.48783	5.02739	4.51494
ENSMUSG00000003161	Sri	5	1	8096078	8119379	-0.50256	5.20344	-3.31094	0.00377899	0.042368	-2.30028	5.81728	5.40292	5.61808	4.99304	5.14094	5.20995	5.61276	5.11464
ENSMUSG00000095123	Gm21781	10	1	4341587	4346424	-0.503515	2.80594	-3.56562	0.00213592	0.0317062	-1.51233	3.21655	2.8118	3.28058	2.50743	2.77325	2.53104	3.10298	2.6039
ENSMUSG00000020076	Ddx50	10	-1	62451674	62486997	-0.505634	5.73812	-3.83612	0.0011613	0.0228948	-1.11567	6.3145	5.90674	6.36999	5.71674	5.56884	5.80282	6.19708	5.69613
ENSMUSG00000027953	Slc50a1	3	-1	89175553	89177877	-0.507416	4.50247	-3.79967	0.00126081	0.0240046	-1.23658	4.8091	4.96103	4.86353	4.47131	4.40309	4.21414	4.87789	4.36285
ENSMUSG00000027835	Pdcd10	3	-1	75423797	75464163	-0.50897	3.99885	-3.5072	0.00243546	0.0333288	-1.84115	4.30334	4.15576	4.81028	3.92048	3.9256	3.89709	4.42313	3.91439
ENSMUSG00000030421	Uri1	7	-1	37659417	37722976	-0.509358	4.59417	-3.99212	0.000816809	0.0192056	-0.809967	4.84155	4.91202	4.6975	4.36158	4.17886	4.37754	4.81702	4.30599
ENSMUSG00000066894	Vsig10	5	1	117457148	117493070	-0.512336	3.18764	-3.29539	0.00391239	0.0427866	-2.1587	3.59594	3.54877	3.44548	3.23165	2.91634	2.79258	3.53006	2.98019
ENSMUSG00000044715	Gskip	12	1	105651088	105669282	-0.514017	3.14762	-3.50676	0.00243789	0.0333337	-1.72951	3.57233	3.65339	3.70537	3.22524	3.19681	2.92122	3.6437	3.11442
ENSMUSG00000017144	Rnd3	2	-1	51020450	51039123	-0.522789	4.07124	-3.2955	0.00391144	0.0427866	-2.31353	4.42033	4.35788	5.08319	4.311	3.86913	4.0674	4.62047	4.08251
ENSMUSG00000028098	Rnf115	3	1	96634980	96698954	-0.523	4.76035	-3.17596	0.00510226	0.0495073	-2.59234	5.24761	4.9831	4.70873	4.15782	4.64648	4.61163	4.97982	4.47198
ENSMUSG00000021987	Mtmr6	14	1	60502677	60539819	-0.524138	5.72008	-5.44432	3.26971e-05	0.00373513	2.37779	6.05723	5.92491	6.11352	5.64769	5.44124	5.44923	6.03189	5.51272
ENSMUSG00000079037	Prnp	2	1	131751848	131780349	-0.525945	7.30044	-3.31037	0.00378386	0.042368	-2.07023	7.9343	7.94109	7.18184	7.03558	7.20539	7.23044	7.68574	7.15713
ENSMUSG00000029802	Abcg2	6	1	58561508	58672661	-0.52613	4.92897	-3.42716	0.00291432	0.0365664	-2.05745	5.40455	5.16785	4.84328	4.6229	4.61248	4.60739	5.13856	4.61426
ENSMUSG00000005656	Snx6	12	-1	54793134	54842488	-0.528026	4.84742	-4.2532	0.000453596	0.0145697	-0.244394	5.23075	5.21368	5.52962	4.71731	4.83187	4.84217	5.32468	4.79712
ENSMUSG00000031885	Cbfb	8	1	105897306	105944621	-0.534021	4.58035	-3.96308	0.00087209	0.0200853	-0.882898	4.87811	4.96842	5.40114	4.58334	4.60482	4.44567	5.08256	4.54461
ENSMUSG00000027351	Spred1	2	1	116951855	117012760	-0.539716	4.74341	-4.50614	0.000257178	0.0106849	0.314161	5.06729	5.39196	5.44077	4.91352	4.73339	4.61163	5.30001	4.75285
ENSMUSG00000032336	Nptn	9	1	58489523	58565238	-0.544709	6.45175	-3.66159	0.00172108	0.0280581	-1.43197	6.56675	6.64505	7.16562	6.52287	6.16524	6.0881	6.79247	6.25874
ENSMUSG00000035107	Dcbld2	16	1	58228806	58290090	-0.544901	4.85931	-3.39664	0.00312044	0.0382478	-2.12113	5.49677	5.21056	5.63467	5.34319	4.58937	4.76427	5.44734	4.89894
ENSMUSG00000001521	Tulp3	6	-1	128298124	128332814	-0.545176	3.33668	-3.9465	0.000905327	0.0205093	-0.80196	3.65892	3.80149	3.95601	3.14599	3.14491	3.57081	3.80548	3.28723
ENSMUSG00000039770	Ypel5	17	1	73143448	73158190	-0.54581	5.1951	-3.92883	0.000942154	0.0206673	-0.960033	5.41121	5.37537	5.20086	4.87308	4.77154	4.70196	5.32915	4.78219
ENSMUSG00000074513	Arfip1	3	-1	84403400	84489932	-0.546659	4.61965	-3.55672	0.00217907	0.0318027	-1.77573	5.01791	5.05605	5.58919	4.92938	4.51772	4.54663	5.22105	4.66458
ENSMUSG00000020328	Nudcd2	11	1	40624494	40630873	-0.547293	3.6706	-3.94265	0.000913231	0.0205788	-0.831078	3.76163	3.86229	4.31481	3.57202	3.37858	3.30341	3.97957	3.418
ENSMUSG00000028466	Creb3	4	1	43562332	43567060	-0.547909	4.45836	-4.91411	0.000103872	0.00674375	1.21545	5.00474	4.75201	4.996	4.43287	4.35365	4.31125	4.91758	4.36592
ENSMUSG00000018199	Ro60	1	-1	143626528	143652806	-0.549076	4.47449	-3.72105	0.0015053	0.0264693	-1.40721	4.9067	4.78797	4.9626	4.44947	4.16329	4.38251	4.88576	4.33176
ENSMUSG00000022533	Atp13a3	16	-1	30131241	30224793	-0.549845	5.74567	-4.19329	0.000519058	0.0152842	-0.343686	6.20364	5.89126	6.0407	5.45427	5.4108	5.63162	6.0452	5.4989
ENSMUSG00000034902	Pip5k1c	10	1	81128797	81155807	-0.552565	5.46374	-4.45315	0.000289562	0.0112826	0.218986	5.91318	5.95685	5.84481	5.55741	5.26039	5.25133	5.90495	5.35638
ENSMUSG00000037211	Spry1	3	1	37694096	37698747	-0.552692	4.48451	-3.24514	0.00437562	0.045765	-2.44132	5.00914	5.10215	4.69524	4.37032	4.2977	4.48783	4.93551	4.38528
ENSMUSG00000074916	Chst14	2	1	118756977	118759066	-0.554272	2.6381	-3.50245	0.00246157	0.0334304	-1.65312	2.92196	3.1862	3.45618	2.85346	2.48678	2.49474	3.18811	2.61166
ENSMUSG00000034807	Colgalt1	8	1	72063642	72077555	-0.555266	5.8841	-5.46652	3.11729e-05	0.00366498	2.44121	6.23028	6.15616	6.49402	5.71788	5.78092	5.7089	6.29349	5.7359
ENSMUSG00000043998	Mgat2	12	1	69230931	69233544	-0.559219	4.41034	-3.67946	0.00165321	0.0276019	-1.50031	4.89961	4.69298	5.25858	4.6873	4.26404	4.16879	4.95039	4.37337
ENSMUSG00000020230	Prmt2	10	-1	76043056	76073699	-0.559849	3.79524	-3.57787	0.00207791	0.0312368	-1.68484	4.55287	4.60559	4.16949	3.91651	3.84981	3.869	4.44265	3.87844
ENSMUSG00000061898	Rbak	5	-1	143157941	143166530	-0.560344	2.8477	-3.56401	0.00214367	0.0317253	-1.53088	3.30513	3.34232	3.14157	2.98832	2.552	2.41929	3.26301	2.6532
ENSMUSG00000036632	Alg5	3	1	54642960	54658739	-0.562309	3.70433	-3.43647	0.0028542	0.0360853	-1.95302	4.16027	3.90144	4.33235	3.61189	3.51568	3.56206	4.13135	3.56321
ENSMUSG00000036002	Atosb	4	-1	43032414	43046220	-0.562834	5.19645	-3.38936	0.00317168	0.038518	-2.13716	5.77397	5.41244	5.09865	4.77112	4.95151	4.89535	5.42835	4.87266
ENSMUSG00000022967	Ifnar1	16	1	91282126	91304329	-0.565136	4.90194	-3.72346	0.00149718	0.0264315	-1.41104	5.16323	5.19804	5.55723	4.79945	4.75086	4.6616	5.30617	4.7373
ENSMUSG00000089715	Cbx6	15	-1	79708097	79718889	-0.566215	5.25575	-3.22057	0.00462132	0.0472008	-2.48582	5.38436	5.76321	6.1295	5.52385	5.18529	4.84937	5.75902	5.18617
ENSMUSG00000044968	Napepld	5	-1	21867899	21906394	-0.566423	3.16215	-3.36244	0.0033685	0.0398512	-2.02074	3.7564	3.45187	3.53404	3.11857	2.80034	3.0643	3.58077	2.99441
ENSMUSG00000055850	Rnf181	6	-1	72336697	72343939	-0.56649	5.44216	-4.93558	9.90683e-05	0.00662113	1.26513	5.64555	5.72988	5.72044	5.32381	5.11689	4.95334	5.69863	5.13135
ENSMUSG00000026110	Mgat4a	1	-1	37478421	37580097	-0.56753	4.23331	-3.76343	0.00136817	0.0250422	-1.29609	4.59154	4.2798	4.95696	3.88024	4.11555	4.17453	4.60943	4.05677
ENSMUSG00000061731	Ext1	15	-1	52927434	53209555	-0.568433	4.96643	-3.89943	0.00100675	0.0212806	-1.02016	5.26796	5.38231	5.96307	5.04129	5.0136	4.83493	5.53778	4.96327
ENSMUSG00000031749	St3gal2	8	1	111646554	111699112	-0.568563	4.72867	-4.72799	0.000156835	0.00836472	0.802964	5.12318	5.06814	5.32579	4.75563	4.44661	4.59458	5.17237	4.59894
ENSMUSG00000074578	Zfas1	2	1	166904854	166907783	-0.570743	3.23607	-3.30173	0.00385745	0.0426417	-2.17205	3.90079	3.58289	3.64114	3.22524	2.94089	3.19447	3.70827	3.1202
ENSMUSG00000034930	Rtkn	6	1	83112444	83129560	-0.571443	3.15094	-3.23714	0.00445416	0.0462434	-2.31889	3.49912	4.0517	3.80506	3.55678	3.102	2.85117	3.78529	3.16998
ENSMUSG00000059713	Rcan3	4	-1	135139619	135161164	-0.572463	3.77502	-5.49342	2.94224e-05	0.00351042	2.5023	4.36645	4.19095	4.31481	3.83041	3.76296	3.50846	4.29074	3.70061
ENSMUSG00000029617	Ccz1	5	-1	143924727	143951695	-0.572794	4.74208	-4.4608	0.00028464	0.011237	0.219832	5.04603	4.97761	4.92841	4.38478	4.45516	4.39734	4.98401	4.41242
ENSMUSG00000050530	Fam171a1	2	1	3115261	3228843	-0.576716	4.4011	-3.77005	0.00134791	0.0249149	-1.2966	4.76814	4.84331	4.98495	4.46588	4.17886	4.18596	4.86547	4.2769
ENSMUSG00000039745	Htatip2	7	1	49408863	49423723	-0.578029	4.08679	-3.55196	0.00220249	0.0318316	-1.725	4.5038	4.49731	3.92552	3.74782	3.57179	3.869	4.30888	3.72954
ENSMUSG00000024079	Eif2ak2	17	-1	79159993	79190002	-0.578442	4.10304	-3.63382	0.00183212	0.0291025	-1.56627	4.24855	4.63609	4.58005	3.91651	4.04933	3.75854	4.48823	3.90813
ENSMUSG00000027663	Zmat3	3	-1	32388941	32420163	-0.579483	3.63292	-3.7026	0.0015692	0.0271734	-1.37907	4.11606	4.01647	4.42518	3.82618	3.53193	3.37504	4.1859	3.57772
ENSMUSG00000053158	Fes	7	-1	80027504	80037694	-0.579609	3.81462	-3.40893	0.00303579	0.0375556	-2.03268	4.17601	4.03771	4.61151	3.48881	3.74912	3.93144	4.27508	3.72312
ENSMUSG00000040296	Rigi	4	-1	40203773	40239828	-0.581468	3.95938	-3.19205	0.00492344	0.0486515	-2.50495	4.13632	4.30922	4.6975	3.91651	3.86272	3.5795	4.38101	3.78624
ENSMUSG00000023022	Lima1	15	-1	99676351	99773337	-0.581915	5.1901	-3.19145	0.00493003	0.0486569	-2.54665	5.61988	5.53576	6.17719	5.31024	5.02513	5.24588	5.77761	5.19375
ENSMUSG00000039156	Stim2	5	1	54155841	54278399	-0.582818	4.00999	-4.04542	0.000724286	0.0181409	-0.656774	4.18382	4.33519	4.74847	3.87615	3.86913	3.76617	4.42249	3.83715
ENSMUSG00000073599	Ecscr	18	-1	35846139	35855409	-0.584073	3.8547	-3.85788	0.00110569	0.0222061	-1.07016	4.24482	4.33519	4.7132	3.83463	3.8882	3.82583	4.43107	3.84955
ENSMUSG00000024462	Gabbr1	17	1	37356858	37385959	-0.585222	4.55852	-3.81233	0.00122531	0.0235796	-1.20838	4.85629	4.89466	5.13908	4.51402	4.45942	4.1279	4.96334	4.36711
ENSMUSG00000004677	Myo9b	8	1	71725358	71813357	-0.585899	5.99344	-4.9167	0.000103281	0.00673501	1.26946	6.64095	6.30009	6.26277	5.65606	5.81951	5.97078	6.40127	5.81545
ENSMUSG00000021969	Zdhhc20	14	-1	58070160	58127733	-0.586674	4.28916	-3.17154	0.00515258	0.0496962	-2.59383	4.65471	4.8413	5.2601	4.56569	4.21454	4.16879	4.91871	4.31634
ENSMUSG00000021036	Sptlc2	12	-1	87351832	87435129	-0.588207	4.53288	-3.20113	0.00482515	0.0479966	-2.53929	5.11095	4.77959	5.48587	4.65903	4.45516	4.48321	5.12547	4.53247
ENSMUSG00000022639	Dubr	16	-1	50530732	50553159	-0.590471	2.96683	-3.66299	0.00171566	0.0280549	-1.36964	3.22414	3.6256	3.80506	3.06931	2.97696	2.82217	3.5516	2.95615
ENSMUSG00000058298	Mcm9	10	-1	53412411	53506535	-0.590949	2.28746	-3.49254	0.00251695	0.0336393	-1.60059	3.00364	2.85233	2.55162	2.48613	1.87233	2.11898	2.80253	2.15915
ENSMUSG00000021775	Nr1d2	14	1	4230569	4265642	-0.592987	6.96402	-3.60619	0.00194964	0.030195	-1.56304	6.53505	7.15393	6.49207	6.02061	5.98658	6.34796	6.72702	6.11838
ENSMUSG00000036820	Amdhd2	17	-1	24374807	24382740	-0.593878	2.96204	-3.20093	0.00482737	0.0479966	-2.3124	3.36817	3.26036	3.28659	2.59954	2.73163	2.85117	3.30504	2.72745
ENSMUSG00000041112	Elmo1	13	1	20274766	20792523	-0.595797	3.67989	-3.9182	0.000965023	0.020836	-0.901178	3.97467	4.10969	4.31481	3.60696	3.59518	3.38499	4.13306	3.52905
ENSMUSG00000025809	Itgb1	8	1	129412135	129459681	-0.59733	8.61701	-3.514	0.00239855	0.0330947	-1.48586	9.15996	9.02375	9.29076	8.64702	8.45743	8.59445	9.15816	8.5663
ENSMUSG00000024644	Cndp2	18	-1	84685590	84703827	-0.599149	4.98304	-5.10685	6.80132e-05	0.00521661	1.62885	5.517	5.14682	5.41356	4.70354	4.7404	4.84937	5.35913	4.76444
ENSMUSG00000029209	Gnpda2	5	-1	69730451	69749683	-0.599365	3.71906	-4.45671	0.000287261	0.0112616	0.286601	4.09551	4.07928	4.13325	3.73885	3.31425	3.36503	4.10268	3.47271
ENSMUSG00000027475	Kif3b	2	1	153133333	153175310	-0.601491	4.28369	-4.53713	0.000239961	0.0104461	0.397853	4.72061	4.71072	5.00332	4.37322	4.06617	4.15722	4.81155	4.19887
ENSMUSG00000042901	Aida	1	1	183078134	183106331	-0.602233	5.13534	-5.88499	1.28119e-05	0.00224151	3.28526	5.517	5.57019	5.6013	5.02662	4.91788	4.93313	5.56283	4.95921
ENSMUSG00000040151	Hs2st1	3	-1	144135467	144275942	-0.605945	4.02501	-4.0964	0.000645658	0.0169928	-0.555626	4.34224	4.58168	4.80819	4.20746	3.82364	3.8185	4.57737	3.94987
ENSMUSG00000060227	Golm2	2	1	121697451	121766701	-0.60974	3.96272	-3.19515	0.00488966	0.0484365	-2.49806	4.14034	4.57443	4.60431	4.37032	3.46578	3.48089	4.4397	3.77233
ENSMUSG00000038545	Cul7	17	1	46961263	46975290	-0.610989	5.02409	-4.15321	0.000568083	0.0158856	-0.45935	5.70781	5.65854	5.29631	4.95673	4.80871	5.0751	5.55422	4.94685
ENSMUSG00000035212	Leprot	4	1	101504915	101516561	-0.611004	5.19256	-3.32212	0.00368593	0.0418601	-2.2704	5.46026	5.73748	5.96775	5.38693	4.88662	5.04404	5.72183	5.10586
ENSMUSG00000019461	Plscr3	11	1	69737202	69742884	-0.611036	4.40067	-4.04328	0.000727795	0.0181614	-0.693705	4.72597	4.90433	5.00696	4.43842	4.38531	3.93144	4.87909	4.25172
ENSMUSG00000026426	Arl8a	1	1	135074562	135084007	-0.611042	4.22434	-3.48508	0.00255946	0.0338525	-1.90517	4.79132	4.55737	4.73974	4.15107	4.03799	4.04874	4.69614	4.07927
ENSMUSG00000070372	Capza1	3	-1	104730095	104771821	-0.611258	4.77435	-3.78449	0.00130472	0.0245876	-1.27528	5.27529	5.17426	5.75228	4.88126	4.705	4.77187	5.40061	4.78604
ENSMUSG00000062014	Gmfb	14	-1	47045606	47059699	-0.613489	5.3776	-3.91871	0.000963911	0.020836	-0.965419	5.58049	5.71787	6.13284	5.25623	5.13829	5.18169	5.8104	5.19207
ENSMUSG00000054408	Spcs3	8	-1	54973468	54983033	-0.618503	5.87223	-3.93358	0.0009321	0.0206537	-0.891201	6.42651	6.34552	6.23195	5.74727	5.60194	5.81022	6.33466	5.71981
ENSMUSG00000012429	Mplkip	13	1	17869777	17874333	-0.619484	2.30249	-3.91674	0.000968197	0.0208765	-0.706351	2.78492	2.66481	3.0806	2.27886	2.27132	2.09494	2.84344	2.21504
ENSMUSG00000041836	Ptpre	7	1	135139210	135288022	-0.622487	2.79937	-3.46963	0.00264971	0.0344381	-1.76965	3.39533	3.35929	3.59828	2.55933	3.08006	2.97491	3.45097	2.87143
ENSMUSG00000006262	Mob1b	5	1	88868714	88912079	-0.623597	5.45893	-3.75547	0.00139293	0.0252089	-1.31746	6.07623	5.68683	5.97242	5.34467	5.11689	5.4205	5.91183	5.29402
ENSMUSG00000026767	Mindy3	2	-1	12352074	12424281	-0.62459	3.63843	-5.09496	6.9806e-05	0.00531537	1.67851	4.07466	3.89369	4.17921	3.45633	3.49094	3.30341	4.04919	3.41689
ENSMUSG00000010067	Rassf1	9	1	107428754	107439466	-0.62472	3.92987	-4.25495	0.00045181	0.0145697	-0.199251	4.74193	4.06211	4.66094	3.72073	4.03229	3.869	4.48833	3.87401
ENSMUSG00000089832	Shkbp1	7	-1	27041558	27055444	-0.626638	3.03064	-3.87031	0.0010751	0.0220872	-0.87923	3.37501	3.1147	3.47736	2.66733	2.92867	2.47624	3.32236	2.69075
ENSMUSG00000016487	Ppfibp1	6	1	146789985	146933523	-0.63149	6.54455	-3.91281	0.000976812	0.0208944	-0.849927	7.09058	6.97921	7.2717	6.80242	6.33698	6.37317	7.11383	6.50419
ENSMUSG00000031617	Tmem184c	8	-1	78322611	78337327	-0.631992	4.28238	-4.1508	0.00057117	0.0159167	-0.444736	4.78364	4.7217	4.64699	4.32006	3.96204	3.91093	4.71744	4.06434
ENSMUSG00000028249	Sdcbp	4	1	6365650	6408423	-0.635336	6.60544	-4.69368	0.000169262	0.00862755	0.851356	7.03177	6.92372	7.41921	6.58115	6.47053	6.42954	7.1249	6.49374
ENSMUSG00000019979	Apaf1	10	-1	90825173	90918632	-0.635908	3.28679	-3.30962	0.00379012	0.042368	-2.18091	3.53008	3.80562	4.35255	3.33055	3.26647	3.18311	3.89608	3.26004
ENSMUSG00000002603	Tgfb1	7	1	25386427	25404502	-0.638779	4.14639	-4.38298	0.000338886	0.012518	0.0675505	4.6406	4.59129	4.79771	3.79621	4.13696	4.24724	4.67653	4.06014
ENSMUSG00000118181	Gm53015	19	-1	6806577	6807231	-0.639085	2.59729	-3.42408	0.00293451	0.0366973	-1.76266	2.6784	2.83626	3.20642	2.31554	2.48678	1.99453	2.90702	2.26562
ENSMUSG00000087381	Gm16008	4	-1	156106465	156116120	-0.639846	2.57926	-3.25462	0.00428428	0.0452652	-2.13081	3.0471	3.01825	2.95034	2.5896	2.30954	2.07048	3.00523	2.32321
ENSMUSG00000075284	Wipf1	2	-1	73259954	73360078	-0.641281	4.29679	-3.20161	0.00482004	0.0479966	-2.52148	4.57382	4.74342	5.15231	4.22363	4.2395	4.0674	4.82318	4.17684
ENSMUSG00000004846	Plod3	5	1	137015873	137025502	-0.64267	5.17022	-3.30124	0.00386162	0.0426417	-2.31371	5.53084	5.64707	6.06626	5.2996	5.03942	4.96333	5.74806	5.10078
ENSMUSG00000079481	Nhsl2	X	1	100892991	101135661	-0.644743	3.24793	-3.27714	0.00407479	0.043872	-2.21259	3.54228	3.48833	4.06844	3.26329	2.84005	2.98802	3.69968	3.03046
ENSMUSG00000034647	Ankrd12	17	-1	66272693	66384084	-0.645281	4.51551	-4.92587	0.000101213	0.00663524	1.26766	4.29615	4.77538	4.57022	3.89647	3.78347	4.04247	4.54725	3.90747
ENSMUSG00000031578	Mak16	8	-1	31649491	31658792	-0.650186	3.89394	-3.41494	0.0029952	0.0371963	-1.98267	4.21464	4.04122	4.06145	3.78318	2.7032	3.78132	4.10577	3.42257
ENSMUSG00000029840	Mtpn	6	-1	35485841	35516823	-0.652337	5.74431	-3.55367	0.00219409	0.0318027	-1.73089	6.1882	5.99988	6.55381	5.62717	5.48782	5.66874	6.24729	5.59458
ENSMUSG00000022912	Pros1	16	1	62674670	62749709	-0.653638	4.76439	-3.23431	0.00448228	0.0463651	-2.46771	5.04817	5.21834	5.91051	5.00993	4.46366	4.70989	5.39234	4.72783
ENSMUSG00000020009	Ifngr1	10	1	19467697	19485977	-0.653681	5.97225	-3.68203	0.00164365	0.0275464	-1.43532	6.22461	6.44162	6.56806	5.73265	5.74651	5.77282	6.41143	5.75066
ENSMUSG00000054770	Kctd18	1	-1	57994260	58058115	-0.655185	2.84749	-4.20273	0.000508144	0.0151288	-0.138754	3.13027	3.02536	3.42927	2.57958	2.41847	2.61797	3.19497	2.53867
ENSMUSG00000025743	Sdc3	4	1	130519848	130553630	-0.657818	6.24803	-3.26688	0.0041689	0.0445577	-2.29522	6.3505	6.72088	7.1078	5.87461	6.21139	6.05265	6.7264	6.04622
ENSMUSG00000057286	St6galnac2	11	-1	116566129	116585694	-0.657823	3.21819	-3.17244	0.00514223	0.0496856	-2.36373	3.25412	3.8423	2.79876	2.49682	2.77325	2.7315	3.2984	2.66719
ENSMUSG00000029234	Tmem165	5	1	76331727	76357092	-0.658824	4.48773	-3.4871	0.00254788	0.0338525	-1.91994	4.89248	4.79006	5.6264	4.70814	4.37182	4.20293	5.10298	4.42763
ENSMUSG00000026727	Rsu1	2	-1	13081632	13276226	-0.661762	5.01488	-4.35084	0.000364231	0.0130081	-0.0214273	5.42281	5.4165	5.89289	5.18863	4.66502	4.87784	5.5774	4.9105
ENSMUSG00000005107	Slc2a9	5	-1	38506616	38660486	-0.664822	1.05335	-3.30902	0.00379522	0.042368	-1.81674	1.66172	1.41176	1.63408	0.890403	0.885041	0.928039	1.56919	0.901161
ENSMUSG00000025130	P4hb	11	-1	120451124	120464079	-0.666396	7.89404	-4.58499	0.000215635	0.00976955	0.729601	8.58612	8.20656	8.76787	8.04163	7.69081	7.87453	8.52019	7.86899
ENSMUSG00000060538	Tmem219	7	-1	126485343	126522089	-0.668837	3.20021	-4.24767	0.000459273	0.0146485	-0.110639	3.63063	3.6256	3.8504	3.23165	2.85305	2.93483	3.70221	3.00651
ENSMUSG00000036053	Fmnl2	2	1	52747872	53023816	-0.670879	3.42237	-3.80429	0.00124773	0.0237885	-1.12154	3.77203	3.85033	4.29407	3.25702	3.46578	3.20574	3.97214	3.30951
ENSMUSG00000073643	Wdfy1	1	-1	79679979	79753860	-0.671577	3.38275	-3.81855	0.00120826	0.0233632	-1.07002	3.90552	3.67163	3.97475	3.25072	3.08006	3.17166	3.85063	3.16748
ENSMUSG00000021127	Zfp36l1	12	-1	80154528	80159787	-0.673318	5.80522	-3.57534	0.00208976	0.0313114	-1.67717	6.34529	6.19055	6.41253	5.94166	5.67145	5.35367	6.31612	5.65559
ENSMUSG00000019088	Dnase1l1	X	-1	73316823	73325943	-0.674413	3.87005	-4.19696	0.000514786	0.015214	-0.300625	4.53466	4.28869	4.0754	3.77002	3.44876	3.59672	4.29959	3.60517
ENSMUSG00000031803	B3gnt3	8	-1	72143400	72154433	-0.674434	3.34973	-4.0335	0.000744022	0.0183438	-0.568012	3.54228	3.5289	3.72764	2.71388	3.12361	3.03932	3.59961	2.95894
ENSMUSG00000023186	Vwa5a	9	1	38629564	38654633	-0.674504	5.67519	-4.27816	0.000428836	0.014334	-0.153091	6.16471	6.01781	6.15107	5.77935	5.14094	5.4205	6.1112	5.44693
ENSMUSG00000022261	Sdc2	15	1	32920869	33035081	-0.675323	5.8018	-4.13149	0.000596571	0.0162588	-0.45661	6.02064	6.48221	6.52803	5.92395	5.38866	5.68896	6.34363	5.66719
ENSMUSG00000032667	Pon2	6	-1	5264147	5298455	-0.677313	5.56644	-3.53801	0.00227264	0.0322963	-1.78043	6.21035	5.95406	6.05837	5.69602	5.26768	5.25946	6.07426	5.40772
ENSMUSG00000069520	Tmem19	10	-1	115175579	115198406	-0.683833	3.70278	-4.62207	0.000198521	0.0092293	0.653533	4.07045	4.14927	4.10971	3.53101	3.44876	3.24997	4.10981	3.40991
ENSMUSG00000039529	Atp8b1	18	-1	64662038	64794338	-0.68407	3.29204	-4.49701	0.000262485	0.010799	0.378263	4.2853	3.97302	4.10632	3.48345	3.32361	3.48089	4.12155	3.42932
ENSMUSG00000044906	4930503L19Rik	18	-1	70585283	70605580	-0.687103	2.61139	-3.95679	0.000884563	0.0202419	-0.652605	2.78492	2.9149	3.58859	2.42029	2.51976	2.31906	3.09613	2.4197
ENSMUSG00000033793	Atp6v1h	1	1	5140241	5232752	-0.687197	4.5665	-3.3991	0.00310329	0.0381272	-2.10781	5.1573	4.89272	5.0728	4.29578	4.36276	4.41686	5.04094	4.35847
ENSMUSG00000038827	Abitram	4	1	56802345	56809601	-0.687325	2.37632	-3.20543	0.00477936	0.0479498	-2.22206	2.84525	2.89951	3.20642	2.66733	2.06338	1.99453	2.98373	2.24175
ENSMUSG00000034377	Tulp4	17	1	6156712	6301403	-0.689283	5.51209	-3.88565	0.00103854	0.0215842	-1.03689	6.06676	5.8317	5.59284	5.15192	4.97845	5.31256	5.83043	5.14764
ENSMUSG00000116429	Ddit3	10	1	127126698	127129622	-0.689357	2.27724	-3.52833	0.0023226	0.0325589	-1.48433	2.77461	2.4806	2.45885	1.7634	2.43586	1.42894	2.57135	1.87606
ENSMUSG00000037072	Selenof	3	1	144276065	144303441	-0.690509	6.52005	-3.45889	0.00271429	0.0349194	-1.84387	6.78267	6.90168	7.47292	6.5717	6.31248	6.2204	7.05242	6.3682
ENSMUSG00000037235	Mxd4	5	-1	34331227	34345064	-0.692598	6.26236	-4.58439	0.000215929	0.00976955	0.565972	6.62742	6.80433	6.52676	5.96974	5.97027	5.93906	6.65284	5.95969
ENSMUSG00000039230	Tbcd	11	1	121342775	121507990	-0.694074	3.9896	-3.92902	0.000941756	0.0206673	-0.908031	4.67425	4.34089	4.43062	3.89243	3.81702	3.60526	4.48192	3.77157
ENSMUSG00000031007	Atp6ap2	X	1	12454040	12483288	-0.694455	4.40601	-3.37778	0.00325493	0.0390854	-2.1532	4.77591	4.95546	5.4635	4.60326	4.19936	4.26351	5.06495	4.35538
ENSMUSG00000021493	Pdlim7	13	-1	55643608	55661489	-0.70028	5.03914	-3.64448	0.00178869	0.0285573	-1.55895	6.13582	5.5714	6.10759	5.35792	5.14887	5.22941	5.93827	5.2454
ENSMUSG00000032806	Slc10a3	X	-1	73412823	73416955	-0.703775	2.74319	-3.91309	0.000976211	0.0208944	-0.764429	3.09758	3.15414	3.49823	2.7411	2.53597	2.27693	3.24998	2.518
ENSMUSG00000043542	Zc2hc1a	3	1	7568543	7618896	-0.70378	3.72133	-3.83306	0.00116936	0.0229694	-1.0979	4.13632	4.14927	4.65631	3.85138	3.34217	3.56206	4.31397	3.5852
ENSMUSG00000039286	Fndc3b	3	-1	27470311	27765456	-0.704593	5.87219	-4.51289	0.000253321	0.0106849	0.409644	6.50497	6.42223	7.02797	6.29693	5.6933	5.89099	6.65172	5.96041
ENSMUSG00000036565	Ttyh3	5	-1	140606333	140634786	-0.705526	3.86239	-3.25748	0.00425714	0.0451117	-2.37115	4.01463	4.59129	5.01785	4.02754	3.81702	3.60526	4.54126	3.81661
ENSMUSG00000001751	Naglu	11	1	100960838	100968498	-0.706709	3.74674	-4.16665	0.000551139	0.0157158	-0.361121	4.062	4.26487	4.50211	3.77002	3.47422	3.39488	4.27633	3.54637
ENSMUSG00000023009	Nckap5l	15	-1	99319916	99355629	-0.707772	2.62999	-4.12518	0.000605113	0.0163808	-0.320048	3.15432	3.31358	3.59828	2.98832	2.34677	2.47624	3.35539	2.60378
ENSMUSG00000037902	Sirpa	2	1	129434755	129474148	-0.712517	5.56161	-5.27391	4.72576e-05	0.00445194	2.01997	5.78299	6.23338	6.46714	5.46384	5.39534	5.45397	6.16117	5.43771
ENSMUSG00000031925	Maml2	9	1	13298306	13620684	-0.716449	3.4153	-3.31737	0.00372521	0.0419984	-2.15613	3.56039	3.99491	4.25168	3.57202	3.01215	2.94831	3.93566	3.17749
ENSMUSG00000030921	Trim30a	7	-1	104058232	104114400	-0.716682	3.77586	-3.53913	0.00226695	0.0322845	-1.72272	3.81288	4.13291	4.57268	3.31855	3.82364	3.28227	4.17283	3.47482
ENSMUSG00000026479	Lamc2	1	-1	152998502	153062193	-0.718524	3.04042	-3.36765	0.00332946	0.039636	-2.04363	4.19931	3.79734	3.63644	3.11164	3.22708	3.12493	3.8777	3.15455
ENSMUSG00000040124	Gorab	1	-1	163212477	163231238	-0.719094	1.79384	-3.78434	0.00130517	0.0245876	-0.918205	2.25782	2.24522	2.65747	1.96156	1.49509	1.42894	2.38684	1.62853
ENSMUSG00000022656	Nectin3	16	-1	46208069	46318888	-0.720677	2.99544	-3.39995	0.00309742	0.0381132	-1.94563	3.67563	3.6115	3.94465	3.40619	2.7032	2.79258	3.74393	2.96732
ENSMUSG00000025930	Msc	1	-1	14823570	14826216	-0.721696	1.01443	-3.42637	0.0029195	0.0365664	-1.58949	1.90788	1.51635	1.70761	1.10117	0.666861	1.13086	1.71061	0.966296
ENSMUSG00000058013	Septin11	5	1	93241296	93324306	-0.722036	4.74776	-3.67315	0.00167684	0.0277869	-1.51424	5.06306	5.72662	5.80558	4.87102	4.96054	4.55987	5.53175	4.79715
ENSMUSG00000044043	Pcdhb14	18	1	37580709	37589403	-0.723911	1.43304	-3.22471	0.00457893	0.0470063	-2.03683	1.61628	2.15738	2.28959	1.10117	1.31894	1.64306	2.02108	1.35439
ENSMUSG00000026478	Lamc1	1	-1	153094668	153208532	-0.724295	7.80897	-4.02258	0.000762579	0.0185461	-0.476011	8.57131	8.5453	8.234	7.75494	7.64578	7.79	8.4502	7.73024
ENSMUSG00000003200	Sh3gl1	17	-1	56323750	56343635	-0.724511	4.18724	-3.94954	0.00089914	0.0204554	-0.88854	4.74984	4.55246	5.11394	4.20746	4.06058	3.93821	4.80542	4.06875
ENSMUSG00000041308	Sntb2	8	1	107662382	107746346	-0.73179	5.11625	-3.57241	0.00210356	0.0314567	-1.72986	5.4522	5.53327	6.03446	5.28426	4.72987	4.78696	5.67331	4.9337
ENSMUSG00000069806	Cacng7	7	1	3381471	3416737	-0.733453	2.23272	-3.33338	0.0035944	0.0413693	-1.95764	2.83537	3.27832	2.89633	2.45359	1.97101	2.33967	3.00334	2.25476
ENSMUSG00000060487	Samd5	10	-1	9498680	9550952	-0.735222	2.59156	-3.20304	0.0048048	0.0479498	-2.21748	3.08928	2.69187	3.0875	2.43148	2.12897	1.9683	2.95622	2.17625
ENSMUSG00000036181	H1f2	13	1	23922791	23924350	-0.73606	6.17258	-3.54147	0.00225507	0.0321996	-1.72485	7.13657	6.52609	6.05133	6.03718	5.7741	5.77849	6.57133	5.86326
ENSMUSG00000038607	Gng10	4	1	59035088	59041903	-0.737094	3.26049	-3.2185	0.0046426	0.0473119	-2.35481	3.48654	3.99129	4.208	3.55166	3.17627	2.58382	3.89528	3.10392
ENSMUSG00000053641	Dennd4a	9	1	64718622	64826949	-0.740517	3.82045	-3.48175	0.00257864	0.0339113	-1.88185	4.32115	4.3237	4.85749	3.94019	3.53999	3.75087	4.50078	3.74368
ENSMUSG00000032431	Crtap	9	-1	114204202	114219743	-0.742652	4.58861	-3.4755	0.00261503	0.0341663	-1.94571	4.98923	5.30411	5.80349	4.99115	4.44232	4.37754	5.36561	4.60367
ENSMUSG00000029428	Stx2	5	-1	129061621	129085638	-0.743086	4.16695	-5.74387	1.72509e-05	0.00245894	3.00916	4.6519	4.54753	4.9494	3.975	3.90077	4.04874	4.71628	3.97484
ENSMUSG00000038387	Rras	7	1	44667385	44671071	-0.74326	4.77528	-3.48445	0.00256308	0.0338667	-1.92656	5.49363	5.06814	5.34032	4.63988	4.53798	4.49244	5.3007	4.55677
ENSMUSG00000038271	Iffo1	6	1	125122204	125138745	-0.743824	4.09446	-4.64291	0.000189513	0.00900436	0.666006	4.44977	4.63144	4.40874	4.11337	3.57179	3.44329	4.49665	3.70948
ENSMUSG00000005802	Slc30a4	2	-1	122523153	122544583	-0.745215	4.24181	-4.68576	0.00017227	0.00875315	0.733017	4.84648	4.74987	4.8186	4.09591	4.04367	4.02984	4.80498	4.05647
ENSMUSG00000030681	Mvp	7	-1	126586032	126613793	-0.74937	6.18392	-4.43839	0.000299294	0.0114779	0.251395	7.0744	6.81616	6.25129	5.96974	5.87472	6.082	6.71395	5.97549
ENSMUSG00000008475	Arpc5	1	1	152642293	152651348	-0.749984	5.43225	-3.18525	0.00499829	0.0490003	-2.54032	5.80341	5.81334	6.5594	5.35351	5.1515	5.40347	6.05872	5.30283
ENSMUSG00000058388	Phtf1	3	1	103875426	103931914	-0.750609	3.48282	-3.45481	0.00273924	0.0351281	-1.88161	3.88171	3.95825	4.30596	3.26329	3.30482	3.35494	4.04864	3.30768
ENSMUSG00000023008	Fmnl3	15	-1	99215106	99268363	-0.751066	4.98749	-3.34769	0.00348136	0.0406925	-2.21809	5.47306	5.74611	5.63703	4.61066	5.01649	4.97655	5.61873	4.8679
ENSMUSG00000053931	Cnn3	3	1	121220146	121251856	-0.755576	5.77509	-4.69684	0.000168077	0.00859435	0.800579	6.27392	6.49251	6.88622	6.04903	5.62296	5.72074	6.55088	5.79757
ENSMUSG00000038776	Ephx1	1	-1	180803775	180848469	-0.755925	5.83294	-3.54856	0.00221941	0.031975	-1.7567	6.03689	6.2164	6.02461	5.95334	5.02226	5.06276	6.09263	5.34612
ENSMUSG00000024781	Lipa	19	-1	34469718	34504874	-0.756796	5.10763	-3.25396	0.00429058	0.0452872	-2.41883	5.33261	5.46042	6.05398	4.9548	4.80537	4.79444	5.61567	4.85154
ENSMUSG00000046387	Pcdhb17	18	1	37617848	37622507	-0.75738	2.15991	-4.3374	0.000375389	0.0132017	0.189697	2.90316	2.94519	3.07366	2.36304	2.10743	2.11898	2.974	2.19648
ENSMUSG00000028634	Hivep3	4	1	119590981	119995242	-0.757886	2.35467	-4.03386	0.000743418	0.0183438	-0.441349	2.78492	2.72716	3.04558	2.43148	1.92252	1.76997	2.85255	2.04132
ENSMUSG00000014786	Slc9a5	8	1	106075475	106096513	-0.760659	1.3565	-3.39586	0.00312589	0.0382478	-1.64947	1.74853	1.41176	1.82791	0.391949	1.42719	1.08276	1.66273	0.967301
ENSMUSG00000041797	Abca9	11	-1	109991575	110059022	-0.761195	5.03701	-3.30474	0.00383166	0.0425631	-2.31345	5.28076	5.38645	5.58676	4.85658	4.59325	4.49244	5.41799	4.64742
ENSMUSG00000053291	Rab4b	7	-1	26867849	26878321	-0.761842	3.48843	-3.63021	0.00184707	0.0292534	-1.48893	3.84279	3.96196	4.17274	3.44534	2.98879	3.18311	3.99249	3.20575
ENSMUSG00000031023	Akip1	7	1	109302897	109311396	-0.761971	3.01109	-3.58415	0.00204877	0.0311383	-1.50877	3.81288	3.51382	3.07366	2.37467	3.1343	2.69996	3.46679	2.73631
ENSMUSG00000052560	Cpne8	15	-1	90371685	90563635	-0.7624	3.00008	-3.95492	0.000888301	0.0202661	-0.762599	3.83785	3.80149	3.98957	3.41185	2.91634	2.8796	3.8763	3.06926
ENSMUSG00000041390	Mdfic	6	1	15720660	15802168	-0.7625	3.85704	-3.80986	0.00123217	0.0236234	-1.17172	4.35958	4.52013	4.84736	4.07109	3.67054	3.61375	4.57569	3.78513
ENSMUSG00000028641	P3h1	4	1	119090112	119106172	-0.762999	4.21331	-3.93099	0.000937566	0.0206585	-0.937999	4.80658	4.69298	5.55225	4.73547	3.96803	3.95166	5.01727	4.21839
ENSMUSG00000039005	Tlr4	4	1	66745821	66848521	-0.763205	4.09109	-4.06784	0.000688595	0.0177388	-0.614553	4.88291	4.52264	4.48391	3.57706	3.97399	4.1397	4.62982	3.89692
ENSMUSG00000095538	Gm21983	7	-1	26867855	26880511	-0.763524	3.50115	-3.6662	0.00170329	0.0279949	-1.4118	3.84279	3.98401	4.17274	3.45084	3.00052	3.18311	3.99984	3.21149
ENSMUSG00000110170	St6galnac2	11	-1	116568309	116572116	-0.764534	2.21148	-3.33883	0.00355091	0.0411768	-1.83876	2.32997	2.7701	1.8443	1.33353	1.49509	1.94159	2.31479	1.59007
ENSMUSG00000079555	Haus3	5	-1	34311224	34326871	-0.76665	2.41757	-3.79628	0.00127048	0.0241601	-0.949531	2.6673	2.72716	3.10121	2.06572	2.10743	2.04561	2.83189	2.07292
ENSMUSG00000026825	Dnm1	2	-1	32198483	32243350	-0.772197	3.90898	-3.65257	0.00175638	0.0283183	-1.50651	4.36302	4.57927	4.46813	3.70238	3.46578	3.94495	4.47014	3.70437
ENSMUSG00000027506	Tpd52	3	-1	8990653	9069783	-0.773125	4.48113	-4.18533	0.000528437	0.0153361	-0.384872	5.0924	4.97944	5.55349	4.57328	4.24444	4.46925	5.20845	4.42899
ENSMUSG00000007039	Ddah2	17	1	35278011	35281071	-0.774308	4.13983	-4.73662	0.000153859	0.0082607	0.84691	4.63206	4.87906	4.9456	4.36741	3.8037	3.87608	4.81891	4.01573
ENSMUSG00000031078	Cttn	7	-1	143989470	144024746	-0.77549	5.93451	-4.62137	0.000198831	0.0092293	0.637151	6.54493	6.34196	6.81938	6.00946	5.63241	5.76522	6.56876	5.80236
ENSMUSG00000039357	Fut11	14	1	20745036	20751084	-0.775609	3.47606	-3.69671	0.00159018	0.0273263	-1.35937	3.75116	4.04122	4.54787	3.65546	3.15544	3.08886	4.11342	3.29992
ENSMUSG00000031367	Ap1s2	X	1	162692013	162716662	-0.777834	4.62344	-3.93204	0.000935349	0.0206537	-0.942728	5.22887	5.38369	4.82481	4.26173	4.25917	4.61163	5.14579	4.37751
ENSMUSG00000031907	Zfp90	8	1	107141959	107153230	-0.777876	2.43284	-3.41285	0.00300927	0.0372848	-1.83609	3.39533	3.08099	3.48261	2.81981	2.43586	2.21135	3.31964	2.489
ENSMUSG00000063506	Arhgap22	14	1	32935983	33091891	-0.777921	1.39466	-3.49223	0.00251872	0.0336393	-1.51104	2.22792	2.22066	2.46945	1.97691	1.28097	1.13086	2.30601	1.46291
ENSMUSG00000019823	Mical1	10	1	41352310	41363028	-0.779913	4.12591	-3.50383	0.00245397	0.0334304	-1.86218	4.85873	4.86328	4.83715	4.35572	3.8037	3.99128	4.85305	4.05023
ENSMUSG00000034462	Pkd2	5	1	104607316	104653685	-0.780068	5.73627	-5.8068	1.51031e-05	0.00242308	3.15697	6.35742	6.25621	6.48228	5.77277	5.46048	5.54108	6.3653	5.59144
ENSMUSG00000032855	Pkd1	17	1	24768808	24815482	-0.781343	6.79203	-5.03794	7.90994e-05	0.00579147	1.61	7.48398	7.26768	7.39681	6.91676	6.37802	6.58436	7.38282	6.62638
ENSMUSG00000043496	Tril	6	-1	53792453	53797815	-0.785496	2.93297	-3.68878	0.00161883	0.0274886	-1.27159	3.42857	3.95453	2.98772	2.88634	2.51976	2.513	3.45694	2.6397
ENSMUSG00000022389	Tef	15	1	81686622	81711064	-0.788035	7.55615	-4.83469	0.000123795	0.00729112	1.14351	6.96366	7.47947	6.68873	6.16663	6.17304	6.39672	7.04395	6.24546
ENSMUSG00000025351	Cd63	10	1	128736858	128748691	-0.792168	6.27669	-6.01905	9.68009e-06	0.00199793	3.63347	6.93039	7.05757	7.16643	6.33018	6.15084	6.29617	7.05146	6.25906
ENSMUSG00000001768	Rin2	2	1	145517135	145729536	-0.796002	4.81159	-3.60801	0.00194168	0.030195	-1.65443	4.96677	5.67897	5.87305	5.19521	4.36276	4.50161	5.50626	4.68653
ENSMUSG00000022089	Bin3	14	1	70337554	70375655	-0.798365	3.04551	-3.93872	0.000921361	0.0206116	-0.75547	3.48022	3.57806	3.72321	2.86175	2.59905	2.92122	3.59383	2.79401
ENSMUSG00000009418	Nav1	1	-1	135362318	135615843	-0.798997	5.78967	-5.04969	7.70863e-05	0.00574828	1.56235	6.49794	6.57049	6.48097	5.69138	5.74302	5.71286	6.51647	5.71575
ENSMUSG00000068245	Phf11d	14	-1	59584856	59602919	-0.799475	3.07188	-3.54366	0.00224399	0.0321566	-1.60413	3.19352	3.71183	3.71432	2.5896	3.03514	2.69996	3.53989	2.7749
ENSMUSG00000024403	Atp6v1g2	17	1	35452636	35457743	-0.802785	1.98476	-3.99331	0.000814621	0.0192056	-0.480212	2.52701	2.20822	2.64816	1.9921	1.46154	1.34987	2.46113	1.60117
ENSMUSG00000003573	Homer3	8	1	70735477	70747011	-0.804275	3.19058	-3.9915	0.000817943	0.0192056	-0.681723	3.81288	3.89369	4.00787	3.43981	2.9039	2.80745	3.90482	3.05039
ENSMUSG00000121485		13	-1	12629946	12665284	-0.81164	2.69661	-3.18722	0.00497651	0.0488998	-2.29747	3.24668	2.69187	3.78396	2.45359	2.47	2.33967	3.24084	2.42109
ENSMUSG00000016382	Pls3	X	-1	74829260	74918788	-0.81194	5.92484	-4.19897	0.000512459	0.0152011	-0.252878	6.67598	6.67869	7.42706	6.36559	5.91091	6.0881	6.92724	6.12153
ENSMUSG00000021190	Lgmn	12	-1	102360343	102406072	-0.812441	6.47136	-4.24396	0.000463117	0.0146593	-0.135887	6.94884	6.73179	7.62151	6.53004	6.10676	6.26014	7.10071	6.29898
ENSMUSG00000071669	Snx29	16	1	11140772	11573336	-0.81393	1.8322	-4.48483	0.000269736	0.0108774	0.555901	2.56338	2.26936	2.2159	1.74559	1.2019	1.53997	2.34955	1.49582
ENSMUSG00000003617	Cp	3	1	20011218	20063309	-0.817007	6.86985	-3.3861	0.00319488	0.0387183	-1.95339	7.74704	7.04669	7.56791	6.8275	6.27071	6.87122	7.45388	6.65648
ENSMUSG00000027438	Napb	2	-1	148535905	148574387	-0.817824	1.83915	-4.50979	0.000255083	0.0106849	0.610378	2.21274	2.20822	2.38232	1.57454	1.49509	1.22249	2.26776	1.43071
ENSMUSG00000012422	Tmem167	13	1	90237242	90292026	-0.820211	4.03205	-3.75593	0.00139148	0.0252089	-1.30258	4.42033	4.69075	5.2088	4.24598	3.79698	3.7276	4.77329	3.92352
ENSMUSG00000051790	Nlgn2	11	-1	69713948	69728610	-0.822058	3.66341	-3.33176	0.00360746	0.041434	-2.20178	4.2853	4.52515	4.90515	4.13748	3.45729	3.52655	4.57187	3.70711
ENSMUSG00000023050	Map3k12	15	-1	102406081	102425499	-0.822151	2.9539	-3.50997	0.0024204	0.0331791	-1.65065	3.25412	3.43596	3.76256	3.12548	2.48678	2.1659	3.48421	2.59272
ENSMUSG00000031591	Asah1	8	-1	41793234	41827810	-0.828465	5.47377	-4.11149	0.000624068	0.0166698	-0.518218	5.86663	6.11844	6.49011	5.57012	5.26768	5.13823	6.1584	5.32534
ENSMUSG00000039959	Hip1	5	-1	135435385	135573974	-0.829059	5.87378	-4.48846	0.000267555	0.0108774	0.34041	6.56076	6.36245	6.60942	6.15234	5.52078	5.43494	6.51088	5.70268
ENSMUSG00000050910	Cdr2l	11	1	115272742	115286958	-0.831494	2.77484	-3.70064	0.00157616	0.0272387	-1.26694	3.38859	3.5586	3.95224	3.17954	2.71749	2.33967	3.63314	2.74557
ENSMUSG00000025586	Cpeb1	7	-1	80996774	81105213	-0.832325	5.09411	-4.50348	0.000258714	0.0106849	0.31695	5.4261	5.64476	4.97009	4.4821	4.48469	4.58598	5.34699	4.51759
ENSMUSG00000060147	Serpinb6a	13	-1	34101901	34186777	-0.833613	6.64737	-5.39041	3.67253e-05	0.00394356	2.34603	7.53409	7.18243	7.08729	6.46826	6.3242	6.53941	7.26794	6.44396
ENSMUSG00000040488	Ltbp4	7	-1	27004561	27037117	-0.834805	8.50222	-3.37147	0.00330115	0.0394402	-1.80417	8.98204	9.08253	8.92389	8.84832	7.94108	7.84915	8.99616	8.21285
ENSMUSG00000020520	Galnt10	11	1	57536268	57678340	-0.835731	3.67942	-4.0221	0.000763401	0.0185461	-0.666218	3.7564	4.34089	4.66094	3.36011	3.53999	3.39488	4.25275	3.43166
ENSMUSG00000095115	Itpripl2	7	-1	118084334	118091198	-0.836457	5.44899	-4.31134	0.000398017	0.0136401	-0.0747178	6.02173	6.1259	6.46449	5.37105	5.47527	5.24041	6.20404	5.36224
ENSMUSG00000105987	AI506816	5	-1	23903294	23917684	-0.836563	4.41583	-4.34926	0.000365528	0.0130256	-0.020132	5.07361	4.81488	5.72819	4.44119	4.35821	4.29023	5.20556	4.36321
ENSMUSG00000028124	Gclm	3	1	122039206	122064381	-0.837261	4.45914	-4.77973	0.000139821	0.00784705	0.958766	4.70713	4.61504	4.54035	3.90852	3.59518	3.81114	4.62084	3.77162
ENSMUSG00000029403	Cdkl2	5	-1	92153933	92191742	-0.838552	3.22612	-3.27926	0.00405552	0.0437734	-2.14235	3.45462	3.92443	3.05969	2.87	2.32828	2.63475	3.47958	2.61101
ENSMUSG00000057561	Eif1a	18	1	46730768	46749523	-0.840856	4.28477	-3.28408	0.0040122	0.0434693	-2.33904	4.78876	4.68178	5.38162	4.22041	3.99173	4.0919	4.95072	4.10135
ENSMUSG00000032715	Trib3	2	-1	152179342	152185952	-0.8423	1.39033	-3.48729	0.00254679	0.0338525	-1.4705	1.98141	1.75736	1.63408	0.564417	1.11824	1.30864	1.79095	0.9971
ENSMUSG00000020900	Myh10	11	1	68582385	68707458	-0.842508	5.66252	-3.87483	0.0010642	0.0218916	-1.00984	6.38224	6.31394	6.76013	6.1658	5.39977	5.41322	6.48544	5.6596
ENSMUSG00000070423	Or51e1	7	1	102351422	102361271	-0.84397	2.50672	-3.79327	0.00127913	0.0242673	-1.00869	3.29795	3.1862	3.16133	2.12203	2.53597	2.56644	3.21516	2.40815
ENSMUSG00000028541	B4galt2	4	-1	117726457	117740684	-0.844468	2.50466	-4.51196	0.000253852	0.0106849	0.532432	3.0471	3.41447	3.5239	2.92642	2.27132	2.07048	3.32849	2.42274
ENSMUSG00000004508	Gab2	7	1	96730793	96958153	-0.849094	5.01941	-5.23158	5.18106e-05	0.00474156	1.91379	6.10941	5.99988	5.50276	5.17539	4.94242	4.96333	5.87068	5.02705
ENSMUSG00000004562	Arhgef40	14	1	52222176	52243708	-0.849591	5.19114	-4.48665	0.000268637	0.0108774	0.295427	5.89901	6.08056	5.90954	5.40973	5.03086	4.89535	5.96304	5.11198
ENSMUSG00000085148	Mir22hg	11	1	75352365	75357502	-0.850786	4.42085	-3.69683	0.00158976	0.0273263	-1.4474	5.30423	4.58168	5.12405	4.33502	3.87552	4.21971	5.00332	4.14342
ENSMUSG00000091337	Eid1	2	1	125515015	125516705	-0.851005	5.35458	-5.87004	1.32206e-05	0.00224151	3.26879	5.94684	5.83272	6.18123	5.41396	5.04792	4.94663	5.98693	5.13617
ENSMUSG00000060671	Atp8b2	3	-1	89846788	89870815	-0.851464	4.79652	-4.22666	0.000481502	0.0147974	-0.290727	5.60396	5.24141	6.03803	5.10205	4.56193	4.64513	5.6278	4.7697
ENSMUSG00000030101	Sumf1	6	-1	108083989	108162543	-0.85187	4.27488	-4.86576	0.000115576	0.0069462	1.13048	4.79643	4.79631	4.9794	4.15107	3.91324	3.91093	4.85738	3.99174
ENSMUSG00000054520	Sh3bp2	5	1	34683182	34720985	-0.851876	2.44942	-3.19058	0.00493947	0.0486758	-2.29897	3.26152	3.21756	3.48783	2.62899	2.21202	2.513	3.3223	2.45134
ENSMUSG00000032640	Chsy1	7	1	65759263	65823546	-0.856833	3.58857	-3.71836	0.00151448	0.0265437	-1.35341	4.09551	4.2798	5.12405	3.99021	3.38754	3.43374	4.49979	3.60383
ENSMUSG00000053332	Gas5	1	1	160861992	160866116	-0.858694	5.26754	-3.6326	0.00183717	0.029154	-1.57898	5.97411	5.95127	6.16419	5.45975	5.09791	4.95668	6.02986	5.17144
ENSMUSG00000030536	Iqgap1	7	-1	80361331	80475722	-0.859524	6.40837	-4.19716	0.000514548	0.015214	-0.238125	7.08694	6.80175	7.45768	6.46622	6.11622	6.22318	7.11546	6.26854
ENSMUSG00000057706	Mex3b	7	1	82516541	82520723	-0.862307	0.594794	-4.10643	0.000631232	0.0167225	-0.206732	1.47067	1.6511	1.41012	1.10117	0.478416	0.154315	1.51063	0.577967
ENSMUSG00000020357	Flt4	11	1	49500090	49543566	-0.868568	4.30452	-3.51557	0.00239011	0.0330734	-1.84382	5.15133	5.35295	4.56281	3.97118	4.43801	4.08582	5.02237	4.165
ENSMUSG00000092203	1110038B12Rik	17	-1	35167235	35171498	-0.872483	1.87403	-3.31029	0.00378451	0.042368	-1.93995	2.62204	2.41717	3.13492	2.14938	1.7664	1.5039	2.72471	1.80656
ENSMUSG00000021477	Ctsl	13	-1	64507151	64518704	-0.873918	7.56914	-6.08438	8.45116e-06	0.00199793	3.79766	8.47296	8.0862	8.53554	7.73871	7.40668	7.39641	8.3649	7.51393
ENSMUSG00000002233	Rhoc	3	1	104695691	104701775	-0.87399	5.66235	-4.48418	0.000270128	0.0108774	0.335524	6.74622	6.24103	6.73342	5.71216	5.76382	5.6441	6.57356	5.70669
ENSMUSG00000085241	Snhg3	4	-1	132075325	132080997	-0.875373	2.01663	-4.30602	0.000402808	0.0137458	0.174662	2.73264	2.22066	2.64816	1.96156	1.24198	1.60951	2.53382	1.60435
ENSMUSG00000007613	Tgfbr1	4	1	47353222	47414931	-0.876505	4.75556	-4.17519	0.000540649	0.0155227	-0.403662	5.38436	5.63318	5.83664	4.98737	4.6942	4.50618	5.61806	4.72925
ENSMUSG00000031207	Msn	X	1	95139648	95212158	-0.880547	7.82208	-5.28917	4.57189e-05	0.0043833	2.2008	8.88179	8.43854	8.56041	7.74796	7.68991	7.82194	8.62691	7.75327
ENSMUSG00000059588	Calcrl	2	-1	84160970	84255755	-0.881207	4.67376	-6.01581	9.74578e-06	0.00199793	3.55955	5.54152	5.28351	5.62995	4.56315	4.55	4.70989	5.48499	4.60768
ENSMUSG00000098754	Prn	2	1	131751877	131798050	-0.882012	4.41216	-3.94138	0.000915847	0.0206027	-0.905375	4.77849	5.21212	4.85142	4.0422	4.24937	3.89709	4.94734	4.06289
ENSMUSG00000121059	Gm57137	4	1	66762713	66764269	-0.882743	2.40009	-4.35196	0.000363316	0.0130043	0.217428	3.33349	3.08099	2.74738	1.89849	2.30954	2.39979	3.05395	2.20261
ENSMUSG00000034708	Grn	11	1	102321141	102327874	-0.883212	6.51496	-3.76519	0.00136274	0.0250162	-1.17527	7.18747	6.88224	7.44531	6.28773	6.23888	6.34031	7.17167	6.28897
ENSMUSG00000048450	Msx1	5	-1	37977829	37981927	-0.883896	1.09057	-3.48671	0.00255007	0.0338525	-1.47551	1.44491	2.33947	1.92359	1.30949	0.885041	0.814829	1.90266	1.00312
ENSMUSG00000034616	Ssh3	19	-1	4311696	4319208	-0.884799	3.54035	-3.55491	0.00218796	0.0318027	-1.65674	3.88171	4.09288	4.43062	3.56695	3.0465	3.0139	4.13507	3.20912
ENSMUSG00000031016	Wee1	7	1	109721253	109742493	-0.885712	4.01413	-3.25447	0.00428568	0.0452652	-2.26896	3.93821	4.05518	3.69637	2.88634	3.14491	3.05187	3.89658	3.02771
ENSMUSG00000024299	Adamts10	17	1	33743178	33772756	-0.887369	5.62348	-3.67382	0.00167431	0.0277735	-1.47236	5.87389	6.24408	6.62492	5.99257	5.20823	4.88136	6.24763	5.36072
ENSMUSG00000026737	Pip4k2a	2	-1	18847066	19002937	-0.889141	3.78739	-3.30114	0.00386255	0.0426417	-2.24279	3.97917	4.37468	4.91294	3.79188	3.52383	3.18311	4.42226	3.49961
ENSMUSG00000023411	Nfatc4	14	1	56060601	56071400	-0.892891	2.73816	-3.57447	0.00209382	0.031343	-1.52623	3.12217	3.68963	3.98588	3.16621	2.12897	2.68393	3.59923	2.6597
ENSMUSG00000037375	Hhat	1	-1	192179019	192453531	-0.893941	1.11506	-3.878	0.00105663	0.0218078	-0.678152	1.63918	2.00753	2.07018	0.857613	1.11824	1.1774	1.90563	1.05108
ENSMUSG00000022892	App	16	-1	84746573	84970654	-0.89565	7.68152	-4.66894	0.00017884	0.00897377	0.901676	8.50195	8.31711	8.71787	7.92852	7.57743	7.42019	8.51231	7.64205
ENSMUSG00000032740	Ccdc88a	11	1	29323658	29460808	-0.902612	3.36218	-4.39765	0.000327911	0.0121978	0.194216	3.70848	3.92063	4.45218	3.20583	3.11285	3.03932	4.0271	3.11933
ENSMUSG00000038070	Cntln	4	1	84802546	85050158	-0.904162	2.74727	-4.01438	0.000776813	0.0187027	-0.561764	2.99479	3.58289	3.83818	2.59954	2.89135	2.23354	3.47195	2.57481
ENSMUSG00000040010	Slc7a5	8	-1	122607889	122634433	-0.908106	2.31258	-4.66911	0.000178772	0.00897377	0.887136	3.34049	3.00393	3.04558	1.89849	2.43586	2.45751	3.13	2.26395
ENSMUSG00000048332	Lhfpl6	3	1	52948949	53169100	-0.912462	5.71229	-3.35018	0.00346201	0.0404957	-2.10926	6.52432	6.87832	7.16928	6.34799	5.78092	5.73637	6.85731	5.95509
ENSMUSG00000070469	Adamtsl3	7	1	81984902	82263658	-0.912552	3.24882	-3.64378	0.00179149	0.0285698	-1.46597	3.53008	4.02359	4.77223	3.12548	2.91634	3.6472	4.10863	3.22967
ENSMUSG00000072893	4933439C10Rik	11	1	59396488	59404473	-0.916258	1.92435	-3.20511	0.00478273	0.0479498	-2.12309	2.42528	2.37328	2.81549	1.93037	1.49509	1.30864	2.53802	1.57804
ENSMUSG00000049866	Arl4c	1	-1	88600847	88629943	-0.920702	3.1792	-3.44843	0.00277872	0.0354089	-1.87972	4.05351	3.70299	4.44413	2.94215	3.4053	3.17166	4.06688	3.17304
ENSMUSG00000019796	Lrp11	10	1	7465564	7501247	-0.920796	2.12799	-3.76983	0.00134856	0.0249149	-0.933363	2.45139	2.41717	2.22845	1.5127	1.7664	0.981478	2.36567	1.42019
ENSMUSG00000042804	Gpr153	4	1	152358689	152369794	-0.921971	4.17522	-5.24877	4.99101e-05	0.00462012	1.94913	4.98253	5.52828	5.0106	4.49815	4.06617	4.13381	5.1738	4.23271
ENSMUSG00000032997	Chpf	1	-1	75451213	75455951	-0.936819	4.55761	-6.72403	2.30391e-06	0.000927725	4.98801	5.27346	5.38783	5.48718	4.57328	4.49717	4.23629	5.38282	4.43558
ENSMUSG00000022324	Matn2	15	1	34306823	34436419	-0.939745	4.50789	-3.60467	0.00195634	0.0302406	-1.65623	4.98253	5.83272	5.58066	5.01922	4.21957	4.24178	5.4653	4.49352
ENSMUSG00000026796	Niban2	2	1	32766126	32815266	-0.941141	5.17302	-3.862	0.00109545	0.0221842	-1.0789	5.80341	5.69799	6.45451	5.45975	4.99613	4.6575	5.98531	5.03779
ENSMUSG00000020027	Socs2	10	-1	95221224	95253042	-0.945593	5.16935	-3.69095	0.00161094	0.0274638	-1.46312	5.97973	5.52075	5.883	4.88533	4.59712	5.08429	5.7945	4.85558
ENSMUSG00000034401	Spata6	4	1	111577181	111686381	-0.946274	3.10249	-3.60195	0.00196836	0.0303973	-1.49329	3.85751	3.42525	4.05089	2.93431	2.9039	2.58382	3.77788	2.80734
ENSMUSG00000061119	Prcp	7	1	92523678	92583791	-0.947176	3.90882	-3.31738	0.00372509	0.0419984	-2.24177	4.43021	4.69966	5.16867	4.06751	3.75605	3.54441	4.76618	3.78933
ENSMUSG00000015335	Zdhhc12	2	-1	29980956	29983660	-0.947202	1.62704	-3.32187	0.00368795	0.0418601	-1.81266	1.90788	2.03596	2.12489	1.63384	0.934794	0.409572	2.02291	0.992735
ENSMUSG00000054277	Arfgap3	15	-1	83183940	83234448	-0.951497	3.708	-3.74891	0.00141368	0.02547	-1.29546	4.6519	4.44791	4.93033	4.1099	3.46578	3.46221	4.67671	3.6793
ENSMUSG00000087484	2900089D17Rik	5	-1	144178500	144192996	-0.957379	1.64384	-3.69842	0.00158407	0.0273176	-1.07696	2.75378	2.11803	2.2159	1.61434	1.392	1.03301	2.36257	1.34645
ENSMUSG00000033361	Prrg3	X	1	71006230	71016328	-0.959814	3.89263	-3.4666	0.00266776	0.0345292	-1.90166	4.39701	4.69744	4.55785	3.4231	3.74912	3.66364	4.55077	3.61195
ENSMUSG00000003363	Pld3	7	-1	27231425	27252643	-0.960129	4.98276	-7.10932	1.08138e-06	0.000600615	5.73613	5.62849	5.79683	5.80139	5.0303	4.71215	4.57733	5.74223	4.77326
ENSMUSG00000022817	Itgb5	16	1	33650035	33769708	-0.962466	6.75963	-6.06715	8.75877e-06	0.00199793	3.75157	7.26819	7.77999	7.69425	6.78672	6.53848	6.53607	7.58081	6.62042
ENSMUSG00000015133	Lrrk1	7	-1	65876660	66038098	-0.962791	4.50075	-4.26311	0.000443598	0.0144705	-0.200788	4.80405	5.3698	5.3774	4.61311	4.18401	3.75087	5.18375	4.18266
ENSMUSG00000046152	Fut10	8	1	31677359	31751766	-0.963441	1.9015	-3.39666	0.00312027	0.0382478	-1.72285	2.19739	2.68291	2.74738	2.21557	0.885041	1.42894	2.54256	1.50985
ENSMUSG00000029468	P2rx7	5	1	122781974	122829495	-0.969173	3.11301	-3.21725	0.00465555	0.0473119	-2.33635	3.53619	3.99853	4.27605	3.23804	3.05778	2.49474	3.93692	2.93018
ENSMUSG00000020810	Cygb	11	-1	116536421	116545139	-0.969991	6.1738	-4.44389	0.00029563	0.0113916	0.267732	6.62311	7.02514	6.80637	5.99916	5.71482	5.83039	6.81821	5.84812
ENSMUSG00000018217	Pmp22	11	1	63019808	63050373	-0.973565	6.12267	-3.45016	0.00276796	0.0353277	-1.88894	7.03501	6.60589	7.1188	6.36705	5.56292	5.98394	6.9199	5.9713
ENSMUSG00000069920	B3gnt9	8	-1	105979270	105981785	-0.973866	2.56941	-3.30034	0.00386938	0.042672	-2.12549	3.2762	3.77222	4.20483	3.23804	2.38307	2.54885	3.75108	2.72332
ENSMUSG00000007041	Clic1	17	1	35268942	35277725	-0.978272	5.21009	-3.49427	0.0025072	0.0336393	-1.87806	5.80468	5.71458	6.62255	5.3754	4.89607	4.91608	6.04727	5.06252
ENSMUSG00000046731	Kctd11	11	-1	69769087	69772232	-0.978506	2.6663	-3.73123	0.00147116	0.0261238	-1.19023	3.47386	3.38162	4.17274	3.05491	2.51976	2.35999	3.67607	2.64489
ENSMUSG00000001750	Tcirg1	19	-1	3946050	3957133	-0.97961	4.42195	-3.77145	0.00134366	0.0249149	-1.28248	4.70713	5.05951	5.67304	4.23644	4.2689	3.95834	5.14656	4.15456
ENSMUSG00000028048	Gba1	3	1	89110235	89116273	-0.979871	3.93372	-3.37889	0.00324683	0.0390854	-2.10098	4.68529	4.35788	5.09352	3.98263	3.55598	3.57081	4.71223	3.70314
ENSMUSG00000069662	Marcks	10	-1	37009371	37014916	-0.984696	5.30818	-4.16358	0.000554963	0.0157373	-0.399591	5.45058	6.39711	6.8199	5.35792	5.31777	4.96665	6.22253	5.21411
ENSMUSG00000027160	Ccdc34	2	1	109848162	110003705	-0.985372	1.96252	-3.5158	0.00238889	0.0330734	-1.49153	2.51468	2.39539	3.0667	2.03672	1.24198	1.60951	2.65892	1.6294
ENSMUSG00000050212	Eva1b	4	1	126041537	126043668	-0.989168	2.60654	-3.52744	0.00232727	0.0325676	-1.58711	2.84525	3.35929	4.04026	2.63867	2.56785	2.0203	3.41493	2.40894
ENSMUSG00000029581	Fscn1	5	1	142946098	142958940	-0.992933	4.11506	-3.2191	0.00463638	0.0472946	-2.46438	4.38689	5.01022	5.32141	3.62656	4.3306	3.84758	4.90617	3.93491
ENSMUSG00000043067	Dpy19l1	9	-1	24323072	24414436	-0.993816	3.72696	-3.49497	0.00250324	0.0336393	-1.81599	4.01463	4.3063	4.92841	3.54137	3.41409	3.27158	4.41645	3.40902
ENSMUSG00000046157	Tmem229b	12	-1	79008569	79054401	-0.994362	2.4598	-4.74103	0.000152357	0.00823492	1.06188	2.4897	3.15414	3.15477	1.8493	2.08557	1.99453	2.93287	1.97647
ENSMUSG00000031146	Plp2	X	-1	7534180	7537629	-0.99453	4.912	-4.64612	0.000188165	0.00898931	0.636392	6.27483	5.38092	5.23546	4.58334	4.67968	4.69397	5.6304	4.65233
ENSMUSG00000028453	Fancg	4	-1	43002343	43010506	-0.995978	1.88823	-4.10453	0.000633942	0.0167487	-0.230365	2.16619	2.22066	2.64816	1.44809	1.35593	1.22249	2.345	1.34217
ENSMUSG00000084350	Znf41-ps	4	1	145551807	145556512	-0.99995	1.34872	-4.21819	0.000490764	0.0149219	0.0210934	1.94511	1.53638	2.28959	1.18285	1.02943	0.409572	1.92369	0.873952
ENSMUSG00000027276	Jag1	2	-1	136923376	136958564	-1.0023	4.04557	-4.26846	0.000438287	0.0144268	-0.160849	4.49755	4.60084	5.27076	4.09591	3.73515	3.41444	4.78972	3.7485
ENSMUSG00000025352	Gdf11	10	-1	128718164	128727587	-1.0066	0.718482	-3.23275	0.00449789	0.0464621	-1.92874	1.02553	1.25129	1.43198	0.196029	0.00634734	0.557671	1.23627	0.253349
ENSMUSG00000032374	Plod2	9	1	92424276	92490481	-1.00756	5.1943	-3.57101	0.00211018	0.0315002	-1.71681	5.30244	5.96796	6.55754	5.19685	4.80202	4.74508	5.94265	4.91465
ENSMUSG00000019590	Cyb561	11	-1	105824528	105844162	-1.00915	4.24954	-3.95324	0.000891677	0.0203144	-0.860208	4.8757	4.71952	4.88152	3.88024	3.54801	4.0171	4.82558	3.81511
ENSMUSG00000031555	Adam9	8	-1	25439627	25506943	-1.01044	6.31459	-5.1203	6.60412e-05	0.00519423	1.74512	7.12395	6.76348	6.97405	6.04903	5.77068	6.04168	6.95382	5.9538
ENSMUSG00000037892	Pcdh18	3	-1	49697745	49711774	-1.01237	2.484	-4.21368	0.000495776	0.014944	-0.130946	3.26152	3.79734	3.82585	3.21233	2.45303	1.91436	3.62824	2.52658
ENSMUSG00000040093	Bmf	2	-1	118359238	118380168	-1.01571	2.65046	-3.77418	0.00133539	0.0249149	-1.02685	3.0471	3.40904	3.35684	2.7411	2.25182	1.53997	3.27099	2.17763
ENSMUSG00000044548	Dact1	12	1	71356658	71366881	-1.01654	2.89504	-3.8634	0.001092	0.0221523	-0.904813	3.48022	3.4036	4.19528	2.94215	2.48678	2.49474	3.69303	2.64122
ENSMUSG00000037820	Tgm2	2	-1	157958322	157988356	-1.02201	8.48669	-4.60844	0.000204649	0.00943405	0.806214	9.85158	9.08562	8.89012	8.33957	8.20269	8.28576	9.27577	8.27601
ENSMUSG00000021665	Hexb	13	-1	97312839	97334865	-1.02668	4.76892	-3.95602	0.000886107	0.0202447	-0.881965	5.02662	5.76746	6.01015	4.98737	4.37182	4.27426	5.60141	4.54448
ENSMUSG00000061535	C1qtnf7	5	1	43672881	43776145	-1.02822	3.45752	-5.59575	2.3635e-05	0.00309503	2.7416	4.11197	4.42391	4.65398	3.67441	3.00052	3.32424	4.39662	3.33306
ENSMUSG00000024909	Efemp2	19	1	5523982	5532545	-1.03019	3.29969	-3.172	0.00514731	0.0496888	-2.50311	3.83289	4.3691	5.17841	3.87615	2.97696	3.28227	4.46013	3.37846
ENSMUSG00000021594	Srd5a1	13	-1	69721568	69759561	-1.03141	0.112332	-3.48557	0.00255661	0.0338525	-1.4469	0.431853	0.422565	1.0632	-0.227778	-0.699921	-0.276319	0.639205	-0.40134
ENSMUSG00000007783	Cpt1c	7	-1	44608796	44624275	-1.03312	2.26047	-3.24563	0.00437082	0.045765	-2.15422	3.02987	3.38162	3.61749	2.9577	1.92252	1.76997	3.34299	2.21673
ENSMUSG00000028389	Zfp37	4	-1	62107777	62149284	-1.03476	1.15165	-3.20111	0.00482536	0.0479966	-2.06629	2.1017	2.28129	2.11141	1.61434	0.934794	0.626383	2.1648	1.05851
ENSMUSG00000074577	Ripor3	2	-1	167822084	167852538	-1.04135	0.443517	-3.40266	0.00307865	0.0379111	-1.62439	1.54531	2.35083	1.47473	1.23485	0.666861	0.154315	1.79029	0.685341
ENSMUSG00000038181	Chpf2	5	1	24791739	24799554	-1.04305	4.27031	-4.65554	0.000184256	0.00897914	0.6665	5.02445	5.01022	5.53846	4.41608	3.98584	3.97161	5.19104	4.12451
ENSMUSG00000033114	Slc35d2	13	-1	64244122	64277182	-1.04344	1.21753	-3.28639	0.00399166	0.0434124	-1.85851	1.63918	1.84029	1.92359	1.04403	0.780071	0.329402	1.80102	0.717833
ENSMUSG00000029994	Anxa4	6	-1	86713822	86770566	-1.04595	4.88666	-4.35554	0.000360405	0.0129402	-0.00120537	5.87148	5.55553	5.40253	4.71044	4.48886	4.49244	5.60985	4.56391
ENSMUSG00000022489	Pde1b	15	1	103411461	103438479	-1.04656	1.75429	-3.22626	0.00456324	0.0469253	-2.11297	2.61049	2.75308	3.0667	1.88228	1.46154	1.94159	2.81009	1.7618
ENSMUSG00000013089	Etv5	16	-1	22200059	22258469	-1.0482	4.13075	-3.96817	0.000862136	0.0200381	-0.816393	4.93705	5.20275	4.22688	4.15107	3.36956	3.56206	4.78889	3.69423
ENSMUSG00000038168	P3h2	16	-1	25778038	25924534	-1.04851	2.18696	-4.8225	0.000127181	0.00736873	1.21772	3.24668	3.19253	3.20006	2.27886	1.99467	2.1659	3.21309	2.14647
ENSMUSG00000020312	Shc2	10	-1	79453885	79473752	-1.04918	1.83947	-3.43422	0.00286861	0.0361539	-1.71131	2.58713	2.97486	3.54912	2.43148	1.68151	1.70791	3.03704	1.9403
ENSMUSG00000029484	Anxa3	5	1	96941198	96993825	-1.04973	5.18793	-3.82256	0.00119737	0.0232418	-1.157	6.31805	5.66538	6.35505	5.22925	4.84819	5.13528	6.11283	5.07091
ENSMUSG00000004891	Nes	3	1	87878385	87887758	-1.05339	5.61968	-3.23759	0.00444972	0.0462398	-2.36774	7.25203	6.07544	6.85875	5.32531	6.04155	5.67686	6.72874	5.68124
ENSMUSG00000033684	Qsox1	1	-1	155651775	155688635	-1.05553	5.70588	-4.26232	0.000444385	0.0144705	-0.169703	6.66765	6.09161	6.40702	5.35498	5.30363	5.3713	6.38876	5.3433
ENSMUSG00000034796	Cpne7	8	1	123844113	123861921	-1.0586	0.0601645	-3.29842	0.00388605	0.042708	-1.79494	0.954274	1.25129	1.0632	0.14259	0.181434	-0.276319	1.08959	0.0159015
ENSMUSG00000026536	Ifi211	1	-1	173723911	173740612	-1.0587	1.91924	-3.23631	0.00446239	0.0462605	-2.1036	3.02987	2.50113	2.97289	1.23485	2.08557	2.23354	2.83463	1.85132
ENSMUSG00000009687	Fxyd5	7	-1	30732147	30741906	-1.05879	4.48305	-3.33381	0.00359094	0.0413693	-2.23832	5.4952	5.25508	6.22023	4.67088	4.37633	4.73734	5.65683	4.59485
ENSMUSG00000002835	Chaf1a	17	1	56347439	56379289	-1.06056	1.94327	-3.58734	0.00203409	0.0309963	-1.29425	2.05137	2.09119	2.63879	1.26016	0.833511	1.53997	2.26045	1.21121
ENSMUSG00000021643	Serf1	13	1	100244520	100251079	-1.06246	1.61785	-4.072	0.00068217	0.0176651	-0.298464	2.05137	2.68291	2.46945	1.53361	1.55995	0.872544	2.40124	1.32203
ENSMUSG00000025555	Farp1	14	1	121272612	121521156	-1.06262	3.7814	-5.90855	1.2194e-05	0.00220684	3.36656	4.57085	4.80872	4.96822	3.85968	3.52383	3.73539	4.78259	3.7063
ENSMUSG00000026589	Sec16b	1	1	157334298	157395995	-1.06319	2.62122	-5.62265	2.23172e-05	0.00299552	2.83697	3.74589	4.16544	3.95978	3.30645	2.61439	2.58382	3.95704	2.83489
ENSMUSG00000044770	Scml4	10	1	42736366	42836776	-1.07055	1.32465	-3.52294	0.00235088	0.0327841	-1.45084	2.87449	2.32802	2.32506	1.57454	1.02943	1.60951	2.50919	1.40449
ENSMUSG00000034330	Plcg2	8	1	118225030	118361881	-1.07294	4.10402	-3.72117	0.0015049	0.0264693	-1.35272	5.04174	4.70188	4.24552	3.10467	3.98584	3.84758	4.66305	3.64603
ENSMUSG00000044469	Tnfaip8l1	17	1	56469477	56480955	-1.07358	1.23705	-3.33477	0.00358328	0.0413693	-1.75469	0.990343	2.06383	1.95413	0.523194	0.724576	0.691972	1.66943	0.646581
ENSMUSG00000059498	Fcgr3	1	-1	170878743	170892504	-1.07402	4.24048	-3.17333	0.00513212	0.0496474	-2.57944	5.35007	4.8413	6.06276	4.4245	4.38977	4.1973	5.41804	4.33719
ENSMUSG00000032625	Thsd7a	6	-1	12311609	12749409	-1.07461	3.29318	-4.88549	0.000110646	0.00690601	1.26389	4.66312	3.84632	3.76256	3.14599	2.7032	3.11301	4.09067	2.9874
ENSMUSG00000004609	Cd33	7	-1	43173640	43193852	-1.07763	3.24875	-3.82456	0.001192	0.0232418	-1.05433	4.04496	3.63956	4.59708	2.67676	2.98879	3.56206	4.09387	3.07587
ENSMUSG00000021217	Tshz3	7	1	36397543	36472978	-1.0781	2.07385	-6.55036	3.2612e-06	0.00114192	4.68187	2.92196	2.88395	3.21275	1.9921	1.99467	1.76997	3.00622	1.91891
ENSMUSG00000074802	Gas2l3	10	-1	89244685	89279829	-1.08136	1.27803	-3.93893	0.000920931	0.0206116	-0.543828	1.63918	1.55615	2.12489	0.604494	0.666861	0.872544	1.77341	0.714633
ENSMUSG00000022098	Bmp1	14	-1	70711998	70757674	-1.08703	5.76235	-6.51852	3.47723e-06	0.00115137	4.62119	6.6452	6.6927	7.24995	5.88685	5.66225	5.77092	6.86262	5.77334
ENSMUSG00000028007	Snx7	3	-1	117575296	117662585	-1.08818	3.11012	-3.93342	0.000932446	0.0206537	-0.808281	3.78235	3.89757	4.7829	3.60696	2.77325	2.58382	4.15427	2.98801
ENSMUSG00000043943	Naalad2	9	-1	18233247	18314291	-1.0898	4.1486	-5.19261	5.63987e-05	0.00501302	1.84526	4.75247	5.29679	4.97568	4.15107	3.59518	3.94495	5.00831	3.89707
ENSMUSG00000053192	Mllt11	3	-1	95126446	95139482	-1.08982	3.39306	-5.28437	4.61968e-05	0.00440291	2.12819	4.27071	3.83018	3.74083	2.78536	2.97696	2.80745	3.94724	2.85659
ENSMUSG00000116594	Gm49601	16	-1	18439216	18445177	-1.09604	2.11974	-4.42942	0.000305374	0.0116194	0.359213	3.3613	3.22375	3.84634	2.80269	1.84657	2.31906	3.47713	2.32277
ENSMUSG00000072214	Septin5	16	-1	18439252	18448704	-1.09724	2.53587	-4.6265	0.00019657	0.00920395	0.732101	3.7353	3.63956	4.30891	3.17289	2.30954	2.76236	3.89459	2.74826
ENSMUSG00000024270	Slc39a6	18	-1	24712938	24736874	-1.10152	2.96047	-4.25248	0.000454328	0.0145697	-0.110873	4.10787	3.75522	4.4813	3.1595	3.02369	2.77755	4.1148	2.98692
ENSMUSG00000052920	Prkg1	19	-1	30541889	31742433	-1.10152	4.13596	-6.63297	2.76293e-06	0.00103494	4.84163	4.31049	4.82306	4.41972	3.5871	3.23703	3.36503	4.51776	3.39638
ENSMUSG00000044583	Tlr7	X	-1	166087925	166113554	-1.10212	2.11715	-3.68114	0.00164693	0.0275464	-1.21032	2.93126	2.99672	3.62225	2.24122	1.7664	2.21135	3.18341	2.07299
ENSMUSG00000074813	Morrbid	2	-1	128020239	128344685	-1.10702	1.16835	-3.20379	0.00479681	0.0479498	-2.03009	1.79004	1.29899	2.4046	0.0870948	1.28097	1.08276	1.83121	0.816942
ENSMUSG00000018920	Cxcl16	11	-1	70344809	70350810	-1.11162	3.64226	-3.57802	0.00207719	0.0312368	-1.6768	4.65752	4.73694	5.41904	4.24914	3.78347	3.28227	4.93783	3.77163
ENSMUSG00000021318	Gli3	13	1	15637820	15904611	-1.11354	1.85619	-3.60528	0.00195366	0.0302283	-1.30419	2.34398	2.78693	3.0875	2.022	1.28097	1.46691	2.73947	1.58996
ENSMUSG00000021701	Plk2	13	1	110531580	110537378	-1.11735	4.73841	-3.29348	0.00392908	0.0429346	-2.32127	5.22887	5.0971	6.05221	4.41608	4.52991	4.04247	5.45939	4.32949
ENSMUSG00000085894	Gm15832	1	-1	39586651	39591083	-1.12163	2.14498	-3.91994	0.000961227	0.0208098	-0.681376	2.72196	2.98218	3.51369	2.27886	1.82034	1.64306	3.07261	1.91408
ENSMUSG00000040528	Milr1	11	1	106642052	106659620	-1.12609	0.177573	-3.31844	0.00371632	0.0419984	-1.76017	0.879312	1.09794	1.77758	0.0870948	0.60674	-0.276319	1.25161	0.139172
ENSMUSG00000040836	Gpr161	1	1	165123358	165154314	-1.12617	1.99341	-4.97038	9.17589e-05	0.00644244	1.55294	2.84525	2.70077	2.98772	2.20257	1.07452	1.67585	2.84458	1.65098
ENSMUSG00000050064	Zfp697	3	1	98289777	98661128	-1.12693	3.86751	-3.2289	0.00453648	0.0467344	-2.39494	5.16521	4.70631	4.05089	3.87205	3.1343	3.39488	4.6408	3.46708
ENSMUSG00000108991	Gm45807	7	1	82344607	82347480	-1.12731	-0.146412	-4.06699	0.000689906	0.0177388	-0.404114	0.58123	0.333756	0.442786	-0.456047	-1.24741	-0.407564	0.452591	-0.703674
ENSMUSG00000028681	Ptch2	4	1	116953272	116973298	-1.13284	0.720134	-3.28061	0.00404338	0.0436799	-1.84997	1.76943	1.61386	1.68958	1.5127	0.0965451	-0.407564	1.69096	0.400561
ENSMUSG00000074863	Platr25	13	-1	62819598	62908523	-1.13597	1.54959	-3.33756	0.00356106	0.0412617	-1.79376	1.86966	2.17026	2.72984	1.74559	0.544004	0.872544	2.25659	1.05404
ENSMUSG00000036745	Ttll7	3	1	146558122	146689764	-1.13621	3.54619	-5.7935	1.55329e-05	0.00242308	3.18147	4.22603	3.92443	4.01151	2.75897	2.77325	3.30341	4.05399	2.94521
ENSMUSG00000075122	Cd80	16	1	38275923	38316697	-1.13642	0.596688	-3.74689	0.00142014	0.0255007	-0.928841	1.52086	1.7228	1.8443	0.297313	0.833511	0.691972	1.69599	0.607598
ENSMUSG00000032014	Oaf	9	-1	43132532	43151208	-1.13732	3.72474	-4.89733	0.000107791	0.00688964	1.22996	4.50068	5.08864	4.61391	3.7788	3.41409	3.53551	4.73441	3.57614
ENSMUSG00000021130	Galnt16	12	1	80565051	80677746	-1.13908	2.95498	-4.33916	0.000373911	0.0131785	0.081635	4.2853	3.61622	4.50469	3.30037	2.552	3.00102	4.1354	2.95113
ENSMUSG00000063160	Numbl	7	1	26957858	26981569	-1.14155	2.87125	-4.13065	0.000597705	0.0162622	-0.345731	3.97917	3.82612	4.1597	3.43426	2.77325	2.0203	3.98833	2.7426
ENSMUSG00000022148	Fyb1	15	1	6552334	6692794	-1.14683	2.52385	-3.35896	0.00339474	0.0400287	-1.97755	3.32645	3.44659	4.29108	2.44258	2.74564	2.513	3.68804	2.56707
ENSMUSG00000116305	Lncppara	15	1	85537757	85591728	-1.14703	1.04337	-3.25981	0.00423509	0.0450261	-1.91538	1.61628	1.68739	2.30151	0.71845	0.261604	1.26621	1.86839	0.748754
ENSMUSG00000098912	1500004A13Rik	3	-1	88690250	88739884	-1.14823	-0.160347	-3.19103	0.00493458	0.048672	-1.99597	0.265203	0.696326	0.852431	-0.159066	-0.699921	-0.892991	0.604653	-0.583993
ENSMUSG00000013921	Clip3	7	1	29991153	30007792	-1.1506	2.62728	-3.52377	0.00234651	0.0327515	-1.61525	3.40204	3.5586	4.09266	2.88634	2.48678	2.07048	3.68443	2.4812
ENSMUSG00000048234	Rnf149	1	-1	39590377	39616486	-1.15228	3.39771	-4.88334	0.000111171	0.00690601	1.25104	4.019	4.11636	4.5898	3.38908	2.78686	2.97491	4.24172	3.05028
ENSMUSG00000026321	Tnfrsf11a	1	1	105708443	105775709	-1.15301	1.59864	-4.51637	0.00025136	0.0106849	0.622954	2.46427	2.23299	2.95034	1.81555	0.982888	1.22249	2.5492	1.34031
ENSMUSG00000029718	Pcolce	5	-1	137603365	137612046	-1.15308	5.89099	-3.92176	0.000957298	0.0207806	-0.863498	6.61013	7.01937	7.30651	6.40938	5.57669	5.53663	6.97867	5.8409
ENSMUSG00000121093	Gm56906	17	1	21695173	21698393	-1.15411	2.29578	-4.4326	0.000303205	0.0115728	0.395281	3.21655	3.12135	3.32214	2.05129	2.25182	1.88662	3.22001	2.06325
ENSMUSG00000028755	Cda	4	-1	138065735	138095303	-1.15751	-0.322754	-3.26149	0.00421927	0.0449289	-1.86211	0.716582	0.660256	1.29556	-0.375877	-0.192961	-0.156025	0.8908	-0.241621
ENSMUSG00000029769	Ccdc136	6	1	29396308	29426987	-1.16363	1.71282	-3.33381	0.00359099	0.0413693	-1.85937	3.02118	2.66481	2.62936	2.37467	0.982888	1.08276	2.77179	1.48011
ENSMUSG00000045932	Ifit2	19	1	34528094	34553819	-1.16446	4.15253	-5.16522	5.987e-05	0.00503886	1.82125	4.44328	4.91967	4.29407	3.1595	3.49923	3.60526	4.55234	3.42133
ENSMUSG00000067916	Zfp991	4	1	147216495	147265036	-1.16472	0.847405	-3.49345	0.0025118	0.0336393	-1.43331	1.36474	1.20197	2.39351	0.345407	0.666861	0.557671	1.6534	0.523313
ENSMUSG00000028597	Gpx7	4	-1	108257587	108264158	-1.16578	2.61133	-3.65578	0.00174374	0.0281992	-1.33285	3.31938	3.42525	4.42246	3.15276	2.17109	2.09494	3.72236	2.47293
ENSMUSG00000003541	Ier3	17	1	36132576	36133815	-1.16589	4.91205	-3.38912	0.00317336	0.038518	-2.11332	5.88471	5.01558	5.33452	4.1911	4.37633	4.20293	5.41161	4.25679
ENSMUSG00000020185	E2f7	10	1	110581300	110623245	-1.17965	0.578236	-3.19579	0.00488276	0.0483979	-1.99195	0.879312	0.799419	1.74302	-0.456047	0.0965451	0.485521	1.14058	0.0420062
ENSMUSG00000035692	Isg15	4	-1	156283912	156285253	-1.18317	1.66426	-3.46471	0.00267909	0.0346325	-1.56633	2.13431	2.51129	2.84022	1.12892	1.79362	1.13086	2.49527	1.35113
ENSMUSG00000012017	Scarf2	16	1	17615146	17626157	-1.1832	3.23058	-4.06977	0.000685606	0.0176972	-0.535572	4.18771	4.06556	5.0106	3.71159	3.06896	2.71582	4.42129	3.16545
ENSMUSG00000032011	Thy1	9	1	43954681	43959876	-1.1836	2.97666	-3.62936	0.00185061	0.0292808	-1.45799	3.57827	3.72934	5.04114	3.15276	2.8137	2.76236	4.11625	2.90961
ENSMUSG00000033149	Phldb2	16	-1	45566606	45773961	-1.18475	4.80892	-6.02859	9.48989e-06	0.00199793	3.59467	5.50302	5.44062	6.24436	4.70584	4.43369	4.45986	5.72933	4.53313
ENSMUSG00000024030	Abcg1	17	1	31276649	31336962	-1.18484	2.94532	-3.60775	0.00194283	0.030195	-1.42495	3.29795	3.39265	4.19528	2.66733	2.50336	2.07048	3.62863	2.41373
ENSMUSG00000086841	2410006H16Rik	11	1	62493650	62495725	-1.18492	3.02853	-3.35429	0.00343039	0.0403014	-2.00199	4.09551	3.59249	3.8983	2.9185	2.58353	2.38003	3.8621	2.62735
ENSMUSG00000048402	Gli2	1	-1	118761862	118981349	-1.1873	1.53546	-3.2109	0.00472159	0.0477406	-2.07275	2.37159	2.93012	2.19048	2.08001	0.780071	0.754708	2.4974	1.20493
ENSMUSG00000027298	Tyro3	2	1	119628214	119648585	-1.18823	1.72727	-3.32484	0.00366358	0.0417412	-1.92525	2.83537	2.83626	3.45084	2.20257	1.46154	1.76997	3.04082	1.81136
ENSMUSG00000035914	Cd276	9	-1	58431581	58462720	-1.18982	2.54151	-4.96922	9.19948e-05	0.00644244	1.48084	3.61339	3.72498	4.18887	2.93431	2.40088	2.513	3.84242	2.61606
ENSMUSG00000046491	C1qtnf2	11	1	43365103	43382352	-1.19399	2.15237	-5.31695	4.30471e-05	0.00427979	2.24847	3.02118	3.55369	3.61749	2.69544	1.7664	1.9683	3.39745	2.14338
ENSMUSG00000091050	9330020H09Rik	15	1	98465205	98467464	-1.19538	-0.209761	-3.35039	0.00346044	0.0404957	-1.71594	0.533136	0.5463	0.0491225	-1.19301	-0.424287	-0.712418	0.376186	-0.776573
ENSMUSG00000030474	Siglece	7	-1	43300494	43309585	-1.20292	0.987573	-4.05935	0.000701895	0.0178601	-0.300029	1.54531	1.97853	1.65282	0.0870948	0.478416	1.26621	1.72555	0.610573
ENSMUSG00000007080	Pole	5	1	110434172	110485340	-1.20602	2.11604	-4.37479	0.000345172	0.0126644	0.33812	1.94511	2.04996	2.7733	1.01458	0.833511	1.38994	2.25613	1.07935
ENSMUSG00000030096	Slc6a6	6	1	91661034	91736047	-1.20812	7.52956	-4.96293	9.32777e-05	0.00648287	1.493	8.64811	7.78392	7.9809	6.56664	6.93823	7.24144	8.13765	6.91543
ENSMUSG00000026548	Slamf9	1	1	172302925	172306142	-1.21095	2.29254	-4.64595	0.000188235	0.00898931	0.847076	3.14635	3.31937	3.36822	2.06572	2.10743	2.04561	3.27798	2.07292
ENSMUSG00000022676	Snai2	16	1	14523716	14527249	-1.21999	1.71172	-4.86735	0.000115169	0.0069462	1.34584	1.99922	2.87611	2.75608	1.38045	1.55995	1.08276	2.5438	1.34105
ENSMUSG00000025875	Tspan17	13	1	54937190	54944589	-1.22171	3.73603	-4.9253	0.000101339	0.00663524	1.3199	4.91141	4.46107	4.05089	3.19275	3.25672	3.32424	4.47446	3.2579
ENSMUSG00000040613	Apobec1	6	-1	122554751	122579403	-1.22389	3.01371	-3.24003	0.00442561	0.0460585	-2.26773	3.29795	4.07586	4.58249	2.77661	3.05778	2.47624	3.98544	2.77021
ENSMUSG00000019876	Pkib	10	1	57508077	57617208	-1.22456	0.42413	-3.8797	0.00105257	0.0217635	-0.682694	1.33699	1.04298	0.852431	-0.0934774	0.261604	-0.712418	1.07747	-0.18143
ENSMUSG00000072694	1500011B03Rik	5	-1	114946257	114961529	-1.2256	1.06925	-4.11694	0.000616455	0.0165212	-0.183879	2.16619	1.49603	2.11141	0.523194	0.544004	1.08276	1.92454	0.716653
ENSMUSG00000058571	Gpc6	14	1	117162727	118213956	-1.22824	3.07868	-3.5032	0.00245742	0.0334304	-1.73166	3.7977	4.21911	4.58249	3.42869	2.61439	2.68393	4.19977	2.90901
ENSMUSG00000037816	Fbxw17	13	1	50571900	50587816	-1.22986	1.95792	-4.70547	0.000164883	0.00856698	1.01403	2.53924	2.5314	2.62936	1.65307	0.780071	1.46691	2.56667	1.30002
ENSMUSG00000028576	Ift74	4	1	94502728	94581466	-1.2327	2.18547	-5.10879	6.77243e-05	0.00521661	1.8361	2.89367	2.84432	3.18083	2.00713	1.55995	1.53997	2.97294	1.70235
ENSMUSG00000030703	Gdpd3	7	1	126365506	126374821	-1.23359	0.0548671	-4.13868	0.00058698	0.0161586	-0.254012	0.672861	0.731515	0.643484	0.0870948	-0.699921	-1.34045	0.68262	-0.651092
ENSMUSG00000009013	Dynll1	5	-1	115435169	115439058	-1.23531	4.72265	-3.8228	0.00119672	0.0232418	-1.16125	5.83846	5.63898	6.36432	5.14684	4.65392	4.28493	5.94725	4.69523
ENSMUSG00000031963	Bmper	9	1	23134372	23396496	-1.23626	2.16987	-4.27539	0.000431519	0.014334	0.0316154	3.02118	3.60677	3.91392	2.45359	2.12897	2.23354	3.51396	2.27203
ENSMUSG00000047330	Kcne4	1	1	78794475	78797745	-1.23763	2.12684	-3.40775	0.00304382	0.0376018	-1.84155	3.02987	3.39265	4.49174	2.92642	2.01794	2.07048	3.63809	2.33828
ENSMUSG00000019194	Scn1b	7	-1	30815949	30826428	-1.24075	4.1671	-3.21723	0.0046557	0.0473119	-2.42798	4.76814	5.12383	4.43333	3.50478	3.72104	3.37504	4.7751	3.53362
ENSMUSG00000074063	Osgin1	8	1	120160863	120172995	-1.24462	1.75354	-4.24549	0.000461524	0.0146593	0.0758046	2.0342	1.61386	1.96915	0.297313	0.833511	0.872544	1.8724	0.667789
ENSMUSG00000049037	Clec4a1	6	1	122898807	122911578	-1.2463	2.31182	-4.92799	0.000100741	0.00663524	1.42292	3.31938	3.34232	3.88251	2.03672	2.36503	2.54885	3.51473	2.31687
ENSMUSG00000076387	Mir671	5	1	24797112	24797209	-1.24777	0.792857	-4.13539	0.000591345	0.0161586	-0.146623	1.49598	1.7228	2.35969	0.681456	0.833511	0.329402	1.85949	0.614789
ENSMUSG00000031342	Gpm6b	X	1	165021907	165171984	-1.25109	4.38068	-5.29847	4.48061e-05	0.00437389	2.06331	5.28076	5.78954	5.55474	4.54266	4.21957	4.03617	5.54168	4.26613
ENSMUSG00000026885	Ttll11	2	-1	35641253	35869925	-1.25126	0.990285	-3.241	0.00441608	0.0460388	-1.93644	2.4384	1.45451	1.47473	0.480759	0.0965451	0.981478	1.78921	0.519594
ENSMUSG00000036334	Igsf10	3	-1	59224156	59251815	-1.25975	2.36146	-4.76625	0.000144064	0.00797399	1.03486	3.46106	4.29752	4.25168	3.03305	2.6742	2.41929	4.00342	2.70885
ENSMUSG00000052572	Dlg2	7	1	90125880	92098455	-1.26706	1.64479	-4.50902	0.000255527	0.0106849	0.591189	2.68941	3.13455	3.14819	2.57958	1.07452	1.1774	2.99072	1.6105
ENSMUSG00000027500	Stmn2	3	1	8574420	8626666	-1.26841	2.53627	-3.68597	0.00162911	0.0275266	-1.18663	3.60178	2.80356	3.12824	1.53361	2.04084	2.27693	3.17786	1.95046
ENSMUSG00000021338	Carmil1	13	-1	24196327	24464778	-1.26979	2.02683	-3.89673	0.00101291	0.0212988	-0.685118	2.59886	2.56105	3.16786	1.70929	1.31894	1.42894	2.77592	1.48572
ENSMUSG00000030579	Tyrobp	7	1	30113185	30117010	-1.27027	3.65104	-3.561	0.0021582	0.0317594	-1.69086	4.54076	4.50241	5.44615	3.6838	3.45729	3.49014	4.82977	3.54374
ENSMUSG00000037206	Islr	9	-1	58063551	58111589	-1.27277	5.38028	-4.92608	0.000101165	0.00663524	1.28457	5.9696	6.63522	6.66873	5.68321	4.94848	4.7832	6.42452	5.1383
ENSMUSG00000021259	Cyp46a1	12	1	108300640	108328493	-1.27844	-0.311795	-3.75153	0.00140538	0.0253773	-1.00394	0.322918	0.623262	0.353977	-0.159066	-0.699921	-1.99253	0.433386	-0.950505
ENSMUSG00000038668	Lpar1	4	-1	58435255	58553898	-1.2787	3.68128	-5.87279	1.31445e-05	0.00224151	3.29226	4.8757	5.08014	5.07627	3.85554	3.28577	4.03617	5.0107	3.72583
ENSMUSG00000035004	Igsf6	7	-1	120663290	120673795	-1.28644	1.56757	-3.52899	0.00231917	0.0325589	-1.42575	2.46427	2.03596	2.95034	0.754519	1.55995	1.46691	2.48352	1.26046
ENSMUSG00000044042	Fmn1	2	1	113158081	113547112	-1.2881	1.33603	-4.66084	0.000182096	0.00897914	0.922461	2.47704	2.38438	2.96541	1.72755	1.35593	0.691972	2.60894	1.25849
ENSMUSG00000058715	Fcer1g	1	-1	171057141	171061934	-1.29085	3.35533	-4.42027	0.000311696	0.0117576	0.220457	4.23733	4.17506	5.21983	3.20583	3.36956	3.20574	4.54407	3.26038
ENSMUSG00000060594	Layn	9	-1	50965940	50988394	-1.29186	2.14869	-4.14255	0.000581883	0.0160761	-0.188371	2.4897	2.94519	3.64582	2.13577	1.7664	1.1774	3.0269	1.69319
ENSMUSG00000112148	Lilrb4a	10	1	51367052	51372707	-1.29392	3.25512	-4.98211	8.94211e-05	0.00631713	1.44796	4.40705	4.04822	4.96072	3.05491	3.31425	3.21693	4.472	3.19536
ENSMUSG00000010830	Kdelr3	15	1	79400612	79411940	-1.29616	2.69927	-3.49235	0.00251805	0.0336393	-1.78985	4.00143	4.45319	5.22454	4.14429	2.62958	2.63475	4.55972	3.13621
ENSMUSG00000055407	Map6	7	1	98916654	98986344	-1.29803	2.83077	-4.53476	0.000241234	0.0104732	0.558854	3.93358	3.75949	3.87455	2.98832	1.52788	3.00102	3.85587	2.50574
ENSMUSG00000062593	Gm49339	10	1	51356708	51372709	-1.30006	3.36027	-4.95021	9.59256e-05	0.00652946	1.36974	4.5224	4.14601	5.04647	3.11857	3.39645	3.36503	4.57163	3.29335
ENSMUSG00000038400	Pmepa1	2	-1	173066251	173118326	-1.3017	4.92672	-3.8242	0.00119296	0.0232418	-1.15458	5.58197	6.06081	6.35362	4.79296	4.58548	4.66976	5.9988	4.68274
ENSMUSG00000042834	Nrep	18	-1	33570072	33597082	-1.3066	4.48507	-3.53049	0.00231138	0.0324863	-1.78721	4.54076	6.12176	5.14901	4.2711	3.8882	3.59672	5.27051	3.91867
ENSMUSG00000033906	Zdhhc15	X	-1	103580575	103714670	-1.30731	0.24788	-3.77092	0.00134525	0.0249149	-0.878644	0.91728	1.7052	1.72543	0.480759	0.544004	-0.712418	1.4493	0.104115
ENSMUSG00000004952	Rasa4	5	1	136112770	136140714	-1.30873	3.68427	-4.71839	0.000160217	0.00843719	0.868742	4.89486	4.78797	3.92552	2.80269	3.64834	3.39488	4.53612	3.28197
ENSMUSG00000100838	Gm29094	9	1	89081432	89097524	-1.31596	1.35825	-3.49617	0.00249654	0.0336393	-1.50551	2.24295	2.35083	3.28058	1.12892	1.87233	1.03301	2.62479	1.34475
ENSMUSG00000046179	E2f8	7	-1	48516177	48531344	-1.31617	0.357515	-3.32962	0.00362469	0.041517	-1.73391	0.840318	0.86427	1.63408	-0.456047	-0.303993	0.329402	1.11289	-0.143546
ENSMUSG00000037419	Endod1	9	-1	14265286	14292803	-1.31964	3.62904	-4.42541	0.000308126	0.0116707	0.224931	4.40371	4.61268	5.10036	3.83884	3.19681	2.92122	4.70558	3.31895
ENSMUSG00000001119	Col6a1	10	-1	76544626	76562002	-1.32016	6.77123	-3.75913	0.00138148	0.0250862	-1.07725	7.69574	8.74537	8.44925	7.35002	6.89096	6.72221	8.29679	6.98773
ENSMUSG00000056515	Rab31	17	-1	65958724	66079747	-1.32108	4.44045	-9.75144	1.02159e-08	3.00717e-05	10.2825	5.68735	5.63551	5.87205	4.39338	4.36276	4.47857	5.73164	4.41157
ENSMUSG00000022887	Masp1	16	-1	23268167	23339565	-1.32226	3.79258	-4.23473	0.000472835	0.0147819	-0.237051	5.59521	4.91202	4.82481	3.74782	3.61057	4.04874	5.11068	3.80238
ENSMUSG00000121084	Gm56860	8	-1	117882952	117884572	-1.33112	0.722813	-3.77115	0.00134457	0.0249149	-0.87843	1.92662	1.47542	2.20325	1.15614	0.0965451	0.0580997	1.86843	0.436927
ENSMUSG00000044807	Zfp354c	11	-1	50701913	50718551	-1.3335	1.92706	-4.17946	0.000535467	0.0154554	-0.110531	2.63349	3.23606	3.44009	2.5896	1.07452	1.34987	3.10321	1.67133
ENSMUSG00000020814	Mxra7	11	-1	116693888	116718872	-1.3377	4.26137	-8.15148	1.54519e-07	0.000126892	7.65007	4.98253	5.407	5.38443	4.03122	3.83023	3.85475	5.25799	3.9054
ENSMUSG00000047181	Samd14	11	1	94900705	94916913	-1.33845	1.41592	-5.1415	6.30518e-05	0.0051552	1.90516	2.51468	2.76162	3.29854	1.8493	1.16068	1.46691	2.85828	1.49229
ENSMUSG00000038903	Ccdc68	18	1	70058497	70102555	-1.34318	1.92157	-4.94951	9.60751e-05	0.00652946	1.51009	2.63349	2.72716	3.43469	1.55422	1.79362	1.46691	2.93178	1.60491
ENSMUSG00000040594	Ranbp17	11	-1	33161795	33463746	-1.34326	-0.321035	-3.22945	0.00453095	0.0467222	-1.92673	0.91728	0.333756	1.00605	-0.0307417	-0.699921	-1.34045	0.752363	-0.690371
ENSMUSG00000026656	Fcgr2b	1	-1	170786186	170804116	-1.34563	4.08864	-3.56675	0.00213049	0.0316858	-1.71379	5.34136	4.46892	6.23507	3.95189	3.97993	4.09796	5.34845	4.00993
ENSMUSG00000023191	P3h3	6	-1	124818052	124834715	-1.34946	3.88707	-4.3426	0.000371031	0.0131345	0.012471	4.44328	5.3114	5.55474	4.4577	3.34217	3.18311	5.10314	3.66099
ENSMUSG00000045114	Prrt2	7	-1	126616703	126620383	-1.34974	2.83899	-4.82567	0.000126291	0.00734355	1.22005	3.21655	3.68963	3.66902	2.61924	2.04084	1.67585	3.52507	2.11198
ENSMUSG00000029163	Emilin1	5	1	31070746	31078621	-1.35671	5.09848	-5.13895	6.34037e-05	0.0051578	1.74675	5.93763	6.45549	6.98887	5.43357	4.92097	4.90575	6.46067	5.08676
ENSMUSG00000015143	Actn1	12	-1	80214321	80307145	-1.36069	5.08287	-4.31159	0.000397793	0.0136401	-0.0589037	6.14685	5.94753	7.17901	5.57769	4.69059	4.89882	6.42446	5.0557
ENSMUSG00000027955	Gask1b	3	1	79791840	79853587	-1.36381	5.56259	-4.03845	0.000735771	0.0182605	-0.618403	6.48061	6.92704	7.33507	6.14302	5.21831	5.30209	6.91424	5.55447
ENSMUSG00000047945	Marcksl1	4	1	129407374	129409778	-1.37107	2.51219	-3.66448	0.00170993	0.0280201	-1.34252	3.33349	3.75522	4.89928	2.67676	2.77325	2.43852	3.996	2.62951
ENSMUSG00000026249	Serpine2	1	-1	79771914	79838897	-1.37511	4.98539	-4.54188	0.000237427	0.010392	0.446205	6.0075	6.45022	6.78688	5.56378	4.34447	5.1731	6.41487	5.02712
ENSMUSG00000031778	Cx3cl1	8	1	95498637	95509055	-1.37879	3.38002	-5.44722	3.24935e-05	0.00373513	2.42969	4.26336	4.74342	5.04824	3.30037	3.36049	3.26081	4.68501	3.30722
ENSMUSG00000061878	Sphk1	11	1	116421751	116427501	-1.37901	0.82304	-5.29179	4.54598e-05	0.0043833	2.18512	2.58713	2.14438	2.4046	1.04403	0.780071	1.13086	2.3787	0.984985
ENSMUSG00000027848	Olfml3	3	-1	103629538	103645317	-1.37986	4.4625	-5.16373	6.00646e-05	0.00503886	1.77937	5.20412	5.81437	6.01196	4.88126	3.82364	4.03617	5.67682	4.24702
ENSMUSG00000038702	Dsel	1	-1	111786432	111792648	-1.38099	2.86628	-5.37487	3.79784e-05	0.0039722	2.33442	3.76684	3.85831	4.56776	3.1993	2.21202	2.41929	4.0643	2.6102
ENSMUSG00000040522	Tlr8	X	-1	166025692	166047325	-1.38211	1.06851	-3.35056	0.00345908	0.0404957	-1.75281	1.70578	1.9339	3.15477	1.23485	0.780071	0.557671	2.26482	0.85753
ENSMUSG00000050370	Ch25h	19	-1	34451178	34452564	-1.90504	-0.144087	-3.15821	0.00530706	0.0505327	-2.06164	1.81036	1.34516	2.25321	0.857613	-0.303993	-1.34045	1.80291	-0.262276
ENSMUSG00000051498	Tlr6	5	-1	65109374	65117440	-1.39531	-0.0630572	-3.693	0.00160351	0.0274377	-1.05029	0.483383	0.765867	1.7604	-0.159066	-0.860386	-0.156025	1.00322	-0.391826
ENSMUSG00000030446	Zfp273	13	1	67961859	67975121	-0.881659	0.774818	-3.16121	0.00527189	0.0503345	-2.06418	0.879312	1.45451	1.0632	0.523194	-0.555532	0.754708	1.13234	0.24079
ENSMUSG00000079419	Ms4a6c	19	1	11446730	11459556	-1.39595	3.21215	-3.76527	0.00136251	0.0250162	-1.1808	4.19546	3.87414	5.03223	2.77661	2.91634	3.33455	4.36728	3.00917
ENSMUSG00000070047	Fat1	8	1	45388484	45505294	-1.39812	5.69795	-5.48277	3.01028e-05	0.00356519	2.51027	6.73829	6.59935	7.57407	5.94751	5.25305	5.53216	6.97057	5.57757
ENSMUSG00000045136	Tubb2b	13	-1	34310731	34314449	-1.40509	1.92306	-3.56524	0.00213776	0.0317062	-1.46345	3.68116	2.8118	3.88647	2.08001	1.94697	2.09494	3.45981	2.04064
ENSMUSG00000030641	Ddias	7	-1	92506733	92523455	-1.17456	-0.79897	-3.15331	0.00536496	0.0508314	-2.06806	-0.0641048	0.287213	1.19688	-0.375877	-0.699921	-1.09944	0.473328	-0.72508
ENSMUSG00000033420	Antxr1	6	-1	87110835	87312803	-1.40572	4.01693	-3.36233	0.00336934	0.0398512	-2.14992	4.80405	5.65052	5.9891	4.78645	3.61057	3.58814	5.48122	3.99505
ENSMUSG00000005397	Nid1	13	1	13612136	13686854	-1.40855	7.39255	-4.63395	0.000193336	0.0090789	0.812233	8.25447	8.84538	8.33607	7.00174	7.19138	6.98434	8.47864	7.05916
ENSMUSG00000029070	Mxra8	4	1	155924137	155928545	-1.40963	5.29496	-4.75821	0.000146658	0.0080316	0.930263	6.09499	6.6218	7.0387	5.77167	4.95453	4.76045	6.58516	5.16222
ENSMUSG00000024501	Dpysl3	18	-1	43454049	43571351	-1.41044	5.85083	-4.5189	0.000249941	0.0106849	0.46534	7.2887	7.17086	7.37511	6.35241	5.55895	5.76331	7.27822	5.89156
ENSMUSG00000020399	Havcr2	11	1	46345762	46372082	-1.41311	-0.187204	-3.30543	0.0038257	0.0425263	-1.78261	1.33699	1.01469	1.81133	0.14259	-0.424287	0.154315	1.38767	-0.0424607
ENSMUSG00000040229	Gpr34	X	1	13498328	13507097	-1.41807	1.18182	-4.47913	0.000273197	0.0109462	0.547933	2.37159	2.38438	3.05265	0.984525	1.2019	1.5039	2.60288	1.23011
ENSMUSG00000115099	1700087I21Rik	14	1	103584343	103687303	-1.37395	0.690455	-3.15071	0.00539592	0.0509633	-2.07603	1.92662	0.765867	1.36538	0.391949	-0.860386	0.154315	1.35262	-0.104707
ENSMUSG00000029861	Fam131b	6	-1	42292246	42301577	-1.41848	0.234957	-4.87479	0.000113292	0.00690601	1.21048	1.22035	1.12466	1.45351	-0.0934774	-0.424287	0.0580997	1.26617	-0.153222
ENSMUSG00000030256	Bhlhe41	6	-1	145803969	145811284	-1.41871	4.56432	-4.89827	0.000107566	0.00688964	1.25188	4.79643	5.27608	4.18887	3.25072	3.32361	3.47158	4.75379	3.34864
ENSMUSG00000020241	Col6a2	10	-1	76431596	76459464	-1.42003	6.58263	-3.71936	0.00151106	0.0265127	-1.18389	7.64891	8.51232	8.23575	7.09569	6.67283	6.41383	8.13233	6.72745
ENSMUSG00000025511	Tspan4	7	1	141055153	141073340	-1.42099	5.1286	-5.95136	1.11487e-05	0.00208805	3.44305	5.52931	5.49667	5.91537	4.51927	4.00925	4.0797	5.64712	4.20274
ENSMUSG00000030761	Myo7a	7	-1	97700267	97768731	-1.42182	3.88826	-8.25138	1.29199e-07	0.000122412	7.8229	4.63206	4.91202	5.24783	3.82194	3.14491	3.44329	4.93064	3.47005
ENSMUSG00000078122	F630028O10Rik	X	1	95283498	95287267	-1.42544	1.60575	-3.34049	0.00353778	0.0410837	-1.81951	2.08512	2.19568	3.69637	1.40335	0.478416	1.88662	2.65906	1.25613
ENSMUSG00000056069	Otulinl	15	-1	27655155	27681665	-1.4269	1.84202	-3.64555	0.00178438	0.0285512	-1.26412	2.76424	3.00393	4.02236	1.89849	1.99467	1.64306	3.26351	1.8454
ENSMUSG00000029348	Asphd2	5	-1	112532220	112542732	-1.42733	-0.591304	-3.3731	0.00328917	0.0393309	-1.6741	0.91728	0.86427	0.0491225	-0.540936	-1.48842	-0.551954	0.610224	-0.860436
ENSMUSG00000036362	P2ry13	3	-1	59115313	59118303	-1.43579	0.768778	-3.3945	0.00313545	0.0382828	-1.61743	1.90788	0.832209	2.0978	0.0293793	-0.089868	0.626383	1.61263	0.188632
ENSMUSG00000041889	Shisa4	1	-1	135298795	135302975	-1.43682	2.17103	-3.5256	0.00233688	0.0326738	-1.51226	3.02987	3.30192	3.60311	2.50743	1.62201	1.22249	3.31163	1.78397
ENSMUSG00000032507	Fbxl2	9	-1	113792705	113875259	-1.74925	-0.318034	-3.13134	0.00563224	0.0520772	-2.10444	0.80024	1.20197	1.14488	-0.375877	-1.24741	-0.551954	1.04903	-0.72508
ENSMUSG00000027995	Tlr2	3	-1	83743579	83749074	-1.43721	2.5727	-6.09356	8.29188e-06	0.00199793	3.81606	3.31938	3.76799	3.97847	2.44258	2.23206	2.0203	3.68861	2.23164
ENSMUSG00000034675	Dbn1	13	-1	55621242	55635924	-1.44036	3.78365	-4.87672	0.00011281	0.00690601	1.17517	5.35353	4.82306	5.38022	3.84721	3.36049	4.02349	5.1856	3.74373
ENSMUSG00000032400	Zwilch	9	-1	64044426	64080386	-1.44211	0.197454	-3.20466	0.00478752	0.0479498	-1.96869	0.483383	0.506223	1.70761	-0.72735	0.0965451	-0.892991	0.899073	-0.507932
ENSMUSG00000034459	Ifit1	19	1	34618271	34627409	-1.45295	2.57992	-4.3195	0.000390789	0.0135074	0.161636	2.99479	3.35366	3.59828	1.44809	2.58353	1.76997	3.31558	1.93387
ENSMUSG00000021614	Vcan	13	-1	89803431	89890628	-1.45365	4.39823	-3.76515	0.00136286	0.0250162	-1.27074	6.33305	5.48769	6.86278	4.9548	4.15806	5.22941	6.22784	4.78075
ENSMUSG00000029570	Lfng	5	1	140593075	140601300	-1.45377	2.93905	-4.36861	0.00034999	0.012754	0.232491	3.34746	3.83423	3.84226	2.26642	2.30954	2.09494	3.67465	2.22363
ENSMUSG00000064080	Fbln2	6	1	91189437	91249522	-1.45599	7.21205	-4.57948	0.000218307	0.00984948	0.683041	8.58317	7.63187	8.69107	7.11229	6.66732	6.84443	8.30204	6.87468
ENSMUSG00000031561	Tenm3	8	-1	48680717	49296986	-1.45775	2.69136	-5.71759	1.82387e-05	0.00255453	3.05371	3.62491	4.28277	3.97102	3.01086	1.89764	2.39979	3.95957	2.4361
ENSMUSG00000042182	Bend6	1	-1	33891133	33946897	-1.4584	0.197837	-5.22462	5.26013e-05	0.00478672	1.87299	1.3087	1.55615	1.36538	0.297313	-0.303993	-0.276319	1.41008	-0.0943332
ENSMUSG00000041945	Mfsd9	1	-1	40811198	40829847	-1.33899	0.440931	-3.1285	0.00566774	0.0521361	-2.11739	1.27985	1.17665	1.38792	0.196029	-0.089868	-0.407564	1.28148	-0.100468
ENSMUSG00000025140	Pycr1	11	-1	120526538	120534595	-1.46556	0.813308	-3.27148	0.00412641	0.0442799	-1.90675	1.47067	2.20822	3.20642	1.44809	0.724576	0.154315	2.29511	0.775661
ENSMUSG00000022754	Tmem45a	16	-1	56625524	56706529	-1.47667	1.98889	-3.69591	0.00159306	0.0273263	-1.26757	3.65892	3.79734	4.95129	3.40051	2.10743	2.14263	4.13585	2.55019
ENSMUSG00000018042	Cyb5r3	15	-1	83037695	83056793	-1.47757	6.72478	-5.04626	7.76674e-05	0.00576492	1.64567	8.25075	7.6001	7.69792	6.71645	6.25121	6.25743	7.84959	6.40836
ENSMUSG00000074896	Ifit3	19	1	34560931	34566131	-1.4789	3.70541	-5.57453	2.47308e-05	0.00318672	2.72569	4.3492	4.48705	4.36112	2.80269	3.27615	2.71582	4.39912	2.93155
ENSMUSG00000087057	Gm11730	11	-1	116985774	116987893	1.57404	0.484773	3.12114	0.00576074	0.0524591	-2.12314	-0.220224	-0.151671	-1.53584	0.391949	1.46154	1.13086	-0.635912	0.994782
ENSMUSG00000089671	Gm16537	15	-1	99613424	99622355	1.28947	0.10887	3.12085	0.00576438	0.0524591	-2.12347	-0.825945	0.137835	-0.868415	0.984525	1.28097	-0.0449938	-0.518842	0.740167
ENSMUSG00000050410	Tcf19	17	-1	35823631	35827721	-1.48163	1.45576	-3.17852	0.00507337	0.0493161	-2.07521	1.54531	2.11803	2.83202	1.5127	-0.192961	0.485521	2.16512	0.601754
ENSMUSG00000029919	Hpgds	6	-1	65094277	65121892	-1.48459	1.7916	-3.96524	0.000867851	0.0200853	-0.539522	2.3852	2.73585	3.48261	1.23485	1.62201	1.42894	2.86789	1.4286
ENSMUSG00000015852	Fcrl2	3	-1	87158065	87171045	-1.48846	3.38854	-3.77402	0.00133589	0.0249149	-1.18238	3.84279	4.74342	5.55225	3.71617	2.84005	2.90748	4.71282	3.15457
ENSMUSG00000020695	Mrc2	11	1	105183469	105241965	-1.48884	5.18061	-6.14713	7.42173e-06	0.00192809	3.85822	6.0075	6.47898	6.76606	5.3491	4.77154	4.60739	6.41751	4.90934
ENSMUSG00000115317	Gm32618	15	1	32779002	32796155	-1.49096	0.446026	-5.25952	4.87571e-05	0.00456588	1.96233	1.15829	1.6511	1.74302	0.345407	-0.192961	-0.156025	1.51747	-0.00119325
ENSMUSG00000062585	Cnr2	4	1	135622705	135647518	-2.28916	-0.306701	-3.13896	0.00553813	0.0517311	-2.13073	0.672861	-0.0288145	1.29556	-1.67844	-2.62592	-0.551954	0.646536	-1.61877
ENSMUSG00000028370	Pappa	4	1	65042411	65275746	-1.59453	0.0993673	-3.13404	0.00559874	0.0519463	-2.13077	1.92662	1.01469	2.61987	0.391949	-0.089868	0.409572	1.85373	0.237218
ENSMUSG00000037613	Tnfrsf23	7	-1	143219546	143239609	-1.49206	1.1706	-4.13499	0.000591889	0.0161586	-0.149398	2.18187	1.7052	2.91973	0.643488	0.934794	0.814829	2.26894	0.797704
ENSMUSG00000037313	Tacc3	5	1	33815472	33836339	-1.51956	1.67217	-3.4527	0.00275224	0.0352108	-1.57564	1.96338	2.40632	3.44009	1.07288	1.02943	1.26621	2.60326	1.12284
ENSMUSG00000055541	Lair1	7	-1	4006401	4066178	-1.5295	2.10249	-5.54902	2.61173e-05	0.0032865	2.73067	2.88411	3.1862	3.64582	1.72755	1.92252	1.5039	3.23871	1.71799
ENSMUSG00000030144	Clec4d	6	1	123239070	123252224	-2.29727	0.0772476	-3.13798	0.00555007	0.0517631	-2.13443	3.14635	1.15089	3.37951	0.437037	-0.303993	0.485521	2.55892	0.206188
ENSMUSG00000015947	Fcgr1	3	-1	96190225	96201285	-1.53499	1.6069	-4.46981	0.00027896	0.0111056	0.494813	2.8154	2.89951	4.06145	1.55422	2.1917	1.53997	3.25878	1.76196
ENSMUSG00000048388	Fam171b	2	1	83642980	83713830	-1.54103	1.08879	-4.1353	0.000591472	0.0161586	-0.14848	1.66172	2.42794	2.72984	0.681456	0.724576	0.928039	2.27317	0.778024
ENSMUSG00000050192	Eif5a2	3	1	28835425	28852995	-1.54142	1.86088	-5.92354	1.18169e-05	0.0021629	3.44897	2.85506	2.58048	3.23778	1.55422	1.02943	1.38994	2.89111	1.32453
ENSMUSG00000053063	Clec12a	6	1	129319654	129342266	-1.54436	2.03892	-4.22744	0.000480657	0.0147974	-0.0188259	2.56338	3.41987	3.86253	1.83252	2.06338	1.34987	3.28193	1.74859
ENSMUSG00000000957	Mmp14	14	1	54669069	54682821	-1.54439	4.03686	-4.45094	0.000290998	0.0112826	0.239682	5.82104	5.94566	6.90588	5.03214	4.51363	4.42171	6.2242	4.65582
ENSMUSG00000043832	Clec4a3	6	1	122929474	122946834	-1.54668	1.64011	-3.93957	0.000919607	0.0206116	-0.589511	2.53924	2.59965	3.61749	1.5127	1.92252	0.626383	2.91879	1.35387
ENSMUSG00000051243	Islr2	9	-1	58103580	58111602	-1.55146	0.278393	-3.58006	0.00206767	0.0312178	-1.26914	1.27985	0.660256	0.884492	-1.3374	-0.860386	0.691972	0.941533	-0.501939
ENSMUSG00000102856	Gm37084	1	-1	131013989	131019886	2.04105	-0.423839	3.1193	0.00578425	0.0524591	-2.14363	-0.59462	-1.11996	-2.81595	-0.631134	0.885041	1.76997	-1.51018	0.674627
ENSMUSG00000118667	Ahnak2	12	-1	112738628	112766277	-1.55161	4.13067	-3.89043	0.0010274	0.0214634	-0.988162	5.33962	5.65511	5.49109	4.86072	3.11285	3.57081	5.49527	3.84812
ENSMUSG00000059089	Fcgr4	1	1	170846489	170857330	-1.55344	0.366549	-3.75987	0.00137919	0.0250862	-0.928161	1.81036	2.41717	2.94275	-0.0934774	2.41847	0.626383	2.3901	0.983793
ENSMUSG00000029161	Cgref1	5	-1	31090487	31102935	-1.55426	0.266598	-3.49343	0.00251196	0.0336393	-1.42902	1.39196	1.51635	2.84837	1.10117	-0.303993	0.0580997	1.91889	0.285092
ENSMUSG00000028047	Thbs3	3	1	89122487	89134144	-1.55691	3.89249	-3.67524	0.00166898	0.0277424	-1.44906	5.35871	4.97027	5.59889	4.4577	3.05778	3.50846	5.30929	3.67464
ENSMUSG00000079685	Ulbp1	10	-1	7390362	7423638	-1.55713	2.04312	-3.85176	0.00112106	0.0224309	-0.780001	2.37159	2.67389	3.80924	1.33353	1.7664	1.1774	2.95157	1.42578
ENSMUSG00000032586	Traip	9	1	107827335	107849469	-1.55746	-0.383971	-3.22428	0.00458339	0.0470221	-1.94799	0.265203	0.287213	1.03491	-1.3374	-0.860386	-0.712418	0.529108	-0.970069
ENSMUSG00000005667	Mthfd2	6	-1	83282673	83302890	-1.56064	1.5361	-3.66382	0.00171245	0.0280309	-1.1806	2.24295	3.38714	3.5034	1.81555	1.71036	0.872544	3.0445	1.46615
ENSMUSG00000026779	Mastl	2	-1	23005618	23046036	-1.62011	-0.322408	-3.10646	0.00595071	0.0533081	-2.15281	0.265203	0.422565	1.55661	-0.830443	-0.424287	-1.34045	0.748125	-0.86506
ENSMUSG00000021835	Bmp4	14	-1	46620977	46628126	-1.56512	2.92784	-3.67745	0.00166068	0.0276328	-1.2353	3.31227	3.15414	4.75499	3.00338	1.49509	1.67585	3.74047	2.05811
ENSMUSG00000011263	Exoc3l2	7	1	19197256	19230687	-1.54166	0.840539	-3.12997	0.00564937	0.0521124	-2.15379	1.3087	1.91872	2.83202	1.26016	-0.699921	0.691972	2.01982	0.417403
ENSMUSG00000037855	Zfp365	10	-1	67721933	67748492	-1.5705	0.201702	-3.26965	0.00414331	0.0444021	-1.85819	1.49598	1.6326	2.1646	1.15614	-0.424287	-0.551954	1.76439	0.0599652
ENSMUSG00000027797	Dclk1	3	1	55149785	55446489	-1.5823	2.371	-3.80522	0.00124513	0.0237885	-1.01819	3.53619	3.6256	5.13575	2.99587	2.17109	2.1888	4.09918	2.45192
ENSMUSG00000032334	Loxl1	9	-1	58195021	58220469	-1.58532	5.46456	-4.65134	0.000185989	0.00897914	0.742232	6.91347	7.36228	7.27511	6.06796	5.50233	5.24588	7.18362	5.60539
ENSMUSG00000102191	Gm36569	3	-1	79761715	79794113	-1.58569	-1.49385	-3.17929	0.00506482	0.0493161	-2.09064	-0.705651	0.189366	0.209587	-1.3374	-1.77792	-1.99253	-0.102233	-1.70262
ENSMUSG00000034173	Zbed5	5	1	129924564	129932464	-1.61711	-0.775457	-3.10459	0.00597533	0.0534396	-2.16201	0.378413	0.956388	0.643484	-0.159066	-1.04096	-1.99253	0.659429	-1.06418
ENSMUSG00000021322	Aoah	13	1	20978283	21220787	-1.58579	1.47789	-4.45201	0.000290301	0.0112826	0.492423	2.65612	2.14438	3.35111	0.890403	1.55995	1.03301	2.7172	1.16112
ENSMUSG00000066705	Fxyd6	9	1	45281483	45307457	-1.59152	5.039	-6.29514	5.47442e-06	0.00157458	4.15815	6.2675	6.57776	6.37423	5.17871	4.64274	4.58598	6.4065	4.80248
ENSMUSG00000027204	Fbn1	2	-1	125142514	125349913	-1.59688	6.77895	-3.64539	0.001785	0.0285512	-1.26376	8.56889	8.9868	9.31163	7.31686	6.87671	7.81368	8.95577	7.33575
ENSMUSG00000112023	Lilrb4b	10	1	51356728	51362799	-1.59929	2.79082	-4.89461	0.000108439	0.00689284	1.31997	4.1563	3.6488	4.64465	2.47537	2.15018	3.10099	4.14992	2.57551
ENSMUSG00000059864	Or2y1g	11	1	49169131	49173596	2.22151	-0.0239654	3.09796	0.00606343	0.0540175	-2.16559	-1.44262	0.0843961	-1.92286	0.82406	1.52788	1.22249	-1.09369	1.19148
ENSMUSG00000074657	Kif5a	10	-1	127061565	127099217	-1.60224	1.34097	-4.87348	0.000113621	0.00690601	1.34666	2.56338	1.9931	2.68504	0.890403	0.724576	0.754708	2.41384	0.789896
ENSMUSG00000000392	Fap	2	-1	62331287	62404419	-1.60438	2.29267	-4.8566	0.000117939	0.00706185	1.30779	2.6673	3.69855	3.71877	1.97691	1.84657	1.42894	3.36154	1.75081
ENSMUSG00000048126	Col6a3	1	-1	90693645	90771693	-1.60658	5.43866	-4.29574	0.000412219	0.0138904	-0.0287544	6.68013	7.74382	7.29127	6.03809	5.56489	5.27827	7.2384	5.62708
ENSMUSG00000062488	Ifit3b	19	1	34585370	34590801	-1.61985	2.12199	-4.16476	0.000553494	0.0157373	-0.0938389	1.86966	2.89951	2.79876	0.857613	0.780071	1.22249	2.52264	0.95339
ENSMUSG00000062563	Cys1	12	-1	24715832	24731812	-1.62027	3.01953	-3.45043	0.00276628	0.0353277	-1.65396	3.09758	3.22992	3.66902	2.27886	1.28097	1.34987	3.33217	1.63656
ENSMUSG00000045679	Slc66a3	12	-1	17038649	17050409	-1.6205	2.82523	-3.73078	0.00147267	0.0261238	-1.18113	3.7977	4.069	4.49174	2.75006	2.27132	2.38003	4.11948	2.46714
ENSMUSG00000090273	Prr22	17	1	57077250	57079208	1.42354	-0.896798	3.12563	0.0057038	0.0522631	-2.18092	-1.89008	-1.94308	-1.53584	-0.540936	-0.192961	-0.276319	-1.78967	-0.336739
ENSMUSG00000037990	Sh3rf3	10	1	58649181	58974738	-1.63457	0.883182	-5.74456	1.72259e-05	0.00245894	2.95645	1.74853	2.10467	2.22845	0.480759	0.934794	-0.276319	2.02721	0.379744
ENSMUSG00000117628	Gm50012	17	1	87277800	87282716	-1.62393	-0.57107	-3.09053	0.00616369	0.0545187	-2.18165	0.879312	0.239119	1.00605	-1.3374	-0.555532	-0.712418	0.708161	-0.868451
ENSMUSG00000046402	Rbp1	9	1	98305014	98328628	-1.63712	3.95528	-3.45618	0.00273083	0.0350761	-1.93633	5.2175	5.49411	6.52167	5.12806	3.54801	3.31386	5.74443	3.99664
ENSMUSG00000035713	Usp35	7	-1	96958587	96981227	-1.31991	1.40122	-3.13748	0.00555623	0.0517739	-2.18347	1.76943	2.32802	2.6007	1.12892	0.780071	0.814829	2.23272	0.907938
ENSMUSG00000059901	Adamts14	10	-1	61032891	61109217	-1.03743	0.632471	-3.11575	0.00582974	0.052723	-2.18599	1.09344	1.7911	1.87654	-0.0307417	0.666861	1.38994	1.58703	0.675354
ENSMUSG00000026043	Col3a1	1	1	45350698	45388866	-2.54278	8.38012	-3.11926	0.00578475	0.0524591	-2.186	10.6473	11.2854	12.101	9.86146	8.66813	8.07529	11.3446	8.86829
ENSMUSG00000020635	Fkbp1b	12	-1	4883174	4891591	-1.48518	-0.398085	-3.08523	0.00623619	0.0548486	-2.18817	0.716582	0.660256	1.51625	0.297313	-0.860386	-1.34045	0.964362	-0.634508
ENSMUSG00000047407	Tgif1	17	-1	71151200	71160541	-1.64009	1.84857	-3.89793	0.00101017	0.0212988	-0.683242	3.18577	3.03243	3.14819	2.06572	1.65206	0.409572	3.12213	1.37579
ENSMUSG00000063594	Gng8	7	1	16625711	16629361	-2.27876	-0.222369	-3.0933	0.00612608	0.0543651	-2.1889	1.27985	2.84432	2.53152	1.55422	-0.699921	-1.62996	2.21856	-0.258552
ENSMUSG00000000295	Hddc2	10	1	31189379	31204200	-0.919814	1.36416	-3.13272	0.00561506	0.0520378	-2.18917	1.96338	1.91872	1.90808	1.01458	1.07452	0.928039	1.93006	1.00571
ENSMUSG00000022246	Rai14	15	-1	10569055	10714710	-1.64043	3.07192	-8.54745	7.65944e-08	0.000108181	8.29055	4.23358	4.13291	4.70425	2.57958	2.91634	2.71582	4.35691	2.73724
ENSMUSG00000052353	Cemip	7	-1	83582065	83735710	-3.961	-2.38602	-3.08169	0.00628511	0.0551085	-2.19471	1.86966	1.68739	5.09865	-0.72735	-0.555532	-1.99253	2.88523	-1.0918
ENSMUSG00000039239	Tgfb2	1	-1	186354989	186438186	-1.64091	3.94464	-5.39972	3.59945e-05	0.00391841	2.31247	5.32203	5.27459	5.20245	4.00151	3.31425	3.42412	5.26636	3.57996
ENSMUSG00000050493	Fam167b	4	-1	129470608	129472342	-2.51228	-0.827213	-3.08688	0.00621347	0.0547785	-2.19645	0.0767577	1.27534	2.44816	-0.0307417	-2.62592	-1.34045	1.26675	-1.33237
ENSMUSG00000029605	Oas1b	5	1	120950700	120962228	-0.823487	1.41777	-3.1204	0.00577014	0.0524591	-2.19687	1.33699	1.96381	1.7604	0.564417	1.55995	0.626383	1.68707	0.916915
ENSMUSG00000031659	Adcy7	8	1	88999031	89056590	-1.64574	4.86409	-6.86964	1.72699e-06	0.000759136	5.28894	5.98644	6.32694	6.25972	4.79945	4.52991	4.24724	6.19103	4.52554
ENSMUSG00000047496	Rnf152	1	-1	105204639	105284435	-1.31599	2.15074	-3.16051	0.00528008	0.050353	-2.19881	2.73264	2.68291	2.62936	1.30949	1.52788	1.26621	2.68164	1.36786
ENSMUSG00000025758	Plk4	3	1	40754454	40771318	-1.3356	1.28748	-3.11028	0.00590071	0.0529486	-2.20112	0.954274	1.87218	2.81549	0.564417	0.478416	0.754708	1.88065	0.59918
ENSMUSG00000028864	Hgf	5	1	16758493	16825150	-1.94725	-0.480868	-3.07819	0.00633374	0.0552641	-2.20128	0.716582	0.926331	1.8924	-0.299928	-1.04096	-1.09944	1.17844	-0.813443
ENSMUSG00000076441	Ass1	2	1	31360219	31410684	-1.65375	2.05296	-5.15109	6.17442e-05	0.00510007	1.92421	3.12217	3.28425	3.14819	1.57454	1.7664	1.22249	3.18487	1.52114
ENSMUSG00000024598	Fbn2	18	-1	58141695	58343559	-1.65792	0.283746	-5.97323	1.06507e-05	0.00203471	3.56471	2.8154	3.26637	3.46151	1.33353	1.79362	1.57516	3.18109	1.56744
ENSMUSG00000045672	Col27a1	4	1	63132241	63253228	-1.66177	3.22919	-5.16484	5.99196e-05	0.00503886	1.87721	4.4818	4.38852	4.44413	2.84512	3.02369	2.39979	4.43815	2.7562
ENSMUSG00000020669	Sh3yl1	12	1	30961667	31010161	-1.03402	0.209868	-3.08048	0.00630182	0.0551898	-2.20513	1.05988	1.04298	0.97661	0.480759	-0.192961	-0.551954	1.02649	-0.0880522
ENSMUSG00000021253	Tgfb3	12	-1	86103519	86125815	-1.68705	4.57703	-5.20548	5.48394e-05	0.00495131	1.88374	5.73994	6.52483	6.16338	5.27343	3.99759	3.9178	6.14272	4.39627
ENSMUSG00000034591	Slc41a2	10	-1	83066712	83173746	-1.69597	1.37288	-3.18742	0.00497422	0.0488998	-2.16341	3.12217	2.52138	3.79244	1.86588	1.16068	1.13086	3.14533	1.3858
ENSMUSG00000013707	Tnfaip8l2	3	-1	95046832	95049671	-1.25637	1.13434	-3.11919	0.00578565	0.0524591	-2.20982	1.81036	1.9339	2.64816	1.18285	1.16068	0.154315	2.13081	0.832615
ENSMUSG00000030346	Rad51ap1	6	-1	126900013	126916550	-1.93473	-0.303863	-3.08368	0.00625754	0.0549265	-2.21077	0.265203	0.0843961	1.34248	-1.3374	-2.14049	-0.551954	0.564027	-1.34328
ENSMUSG00000021886	Gpr65	12	1	98234894	98242903	-1.69634	1.07124	-4.38437	0.00033783	0.012509	0.358861	1.76943	2.3621	2.9579	0.523194	1.2019	0.409572	2.36314	0.711555
ENSMUSG00000045104	Ldhb-ps	19	1	21914744	21915745	1.80405	1.10866	3.08515	0.00623733	0.0548486	-2.21302	0.58123	0.333756	-1.37538	1.26016	1.87233	1.88662	-0.153463	1.67304
ENSMUSG00000049625	Tifab	13	-1	56321517	56326698	-1.25697	1.41185	-3.127	0.00568653	0.0522195	-2.21308	1.92662	1.87218	2.95034	1.04403	1.02943	0.928039	2.24971	1.0005
ENSMUSG00000069808	Tlcd3a	11	1	76070497	76105653	-0.612748	1.68879	-3.16583	0.00521814	0.0502012	-2.21448	2.16619	2.07757	2.91197	1.8493	1.84657	1.60951	2.38525	1.76846
ENSMUSG00000025747	Tyms	5	-1	30263200	30278615	-1.70014	1.15268	-3.51474	0.00239459	0.0330947	-1.43476	1.8889	2.50113	3.48261	1.04403	1.02943	0.754708	2.62421	0.942722
ENSMUSG00000025776	Crispld1	1	1	17797269	17836568	-1.71194	1.27707	-5.63714	2.16385e-05	0.00292884	2.79662	1.70578	2.90722	2.1776	0.890403	0.544004	0.154315	2.26353	0.529574
ENSMUSG00000040659	Efhd2	4	-1	141585453	141602231	-1.7162	5.2736	-4.50612	0.000257186	0.0106849	0.387518	7.07124	6.01513	6.96845	5.45427	4.705	4.7832	6.68494	4.98082
ENSMUSG00000058152	Chsy3	18	1	59308473	59669071	-1.71865	-1.54717	-3.78613	0.00129991	0.0245458	-0.979913	0.265203	0.333756	0.884492	-0.72735	-1.48842	-1.62996	0.494483	-1.28191
ENSMUSG00000027408	Cpxm1	2	-1	130232695	130239494	-1.72523	3.24393	-3.19897	0.00484834	0.0481456	-2.41753	4.1563	4.87119	5.91149	3.91651	2.8787	2.65133	4.97966	3.14885
ENSMUSG00000101941	Gm28979	9	1	101219393	101225216	3.24064	0.0600532	3.11388	0.00585395	0.0527641	-2.21875	-3.02758	-1.11996	-3.30137	1.01458	0.60674	0.626383	-2.48297	0.749235
ENSMUSG00000050147	F2rl3	8	1	73488508	73490502	-1.66051	-0.937583	-3.12106	0.00576176	0.0524591	-2.21925	-0.825945	0.5463	-0.578909	-1.3374	-2.62592	-1.99253	-0.286185	-1.98528
ENSMUSG00000000739	Sult5a1	8	-1	123866931	123885054	-1.72658	0.0288114	-3.37474	0.00327709	0.0392447	-1.65072	0.716582	1.53638	1.55661	0.0870948	-0.303993	-1.34045	1.26986	-0.519116
ENSMUSG00000054293	P2ry10b	X	1	106192533	106217267	-1.73311	-0.0605983	-3.38993	0.00316764	0.038518	-1.66163	0.58123	0.137835	1.27151	-0.375877	-1.48842	-1.62996	0.663527	-1.16475
ENSMUSG00000026890	Lhx6	2	-1	35971965	35995420	-1.74276	2.08777	-3.9317	0.000936063	0.0206537	-0.580462	2.92196	3.17984	2.04203	0.643488	1.392	0.981478	2.71461	1.00566
ENSMUSG00000024679	Ms4a6d	19	-1	11563968	11582213	-1.7445	2.17172	-3.3275	0.00364187	0.0416026	-1.99719	4.04496	2.79527	5.00149	2.39766	1.92252	2.1888	3.94724	2.16966
ENSMUSG00000002068	Ccne1	7	-1	37797409	37806959	-1.74632	0.385622	-3.20164	0.00481974	0.0479966	-1.9795	0.322918	0.660256	1.53657	-1.3374	-0.699921	-0.407564	0.839914	-0.814963
ENSMUSG00000101438	Gm19412	17	-1	34138253	34139461	-1.75867	-1.32456	-3.4037	0.00307153	0.0378524	-1.77134	-0.140054	-0.434071	-0.197038	-1.88489	-1.77792	-2.47795	-0.257054	-2.04692
ENSMUSG00000017652	Cd40	2	1	164897547	164914868	-0.959599	1.41318	-3.11317	0.00586314	0.0527896	-2.23194	1.90788	1.96381	1.93894	0.523194	1.16068	1.46691	1.93688	1.05026
ENSMUSG00000020142	Slc1a4	11	-1	20252180	20282713	-1.76639	1.76708	-3.28492	0.00400476	0.0434693	-1.9861	2.96791	2.72716	4.25475	1.81555	0.934794	1.85833	3.31661	1.53622
ENSMUSG00000021186	Fbln5	12	-1	101712824	101785314	-1.77018	4.96047	-3.49248	0.00251727	0.0336393	-1.82595	5.71456	6.68487	7.74888	6.07243	4.50953	4.104	6.7161	4.89532
ENSMUSG00000097305	Gm17276	17	1	32332385	32360817	1.64304	1.5293	3.08694	0.00621269	0.0547785	-2.23606	0.627773	0.5463	-0.49402	1.61434	2.38307	1.64306	0.226684	1.88016
ENSMUSG00000040552	C3ar1	6	-1	122824097	122833120	-1.77216	3.28827	-6.14884	7.3957e-06	0.00192809	3.90041	4.30334	4.49218	5.31113	2.87	2.95302	3.00102	4.70222	2.94134
ENSMUSG00000036446	Lum	10	1	97400990	97408565	-1.77465	6.53671	-4.14533	0.00057826	0.016031	-0.261927	7.48635	8.44452	8.87199	7.44275	6.33813	5.83946	8.26762	6.54011
ENSMUSG00000024593	Megf10	18	1	57266162	57430539	-1.77688	0.356091	-3.9002	0.001005	0.0212806	-0.623697	2.13431	2.26936	2.93512	1.7634	-0.424287	0.244513	2.44626	0.527874
ENSMUSG00000003206	Ebi3	17	1	56259640	56264022	-1.29996	-0.391048	-3.05781	0.00662465	0.0566967	-2.24046	0.205082	0.506223	0.605516	-1.3374	-0.303993	-0.712418	0.43894	-0.784605
ENSMUSG00000079227	Ccr5	9	1	123921580	123947736	-1.78063	2.45073	-4.35515	0.000360721	0.0129402	0.222622	3.20891	3.41987	4.62581	1.89849	2.10743	1.99453	3.75153	2.00015
ENSMUSG00000056025	Clca3a1	3	-1	144435438	144466738	-2.1618	1.6773	-3.15114	0.00539082	0.0509633	-2.2425	3.68667	2.3621	4.64465	1.79837	1.31894	0.872544	3.56447	1.32995
ENSMUSG00000069793	Slfn9	11	-1	82869216	82882656	-1.79195	1.51607	-3.3425	0.00352191	0.0409289	-1.75492	1.61628	1.9931	3.52898	0.681456	0.478416	0.691972	2.37945	0.617281
ENSMUSG00000004980	Hnrnpa2b1	6	-1	51437912	51446874	0.44024	8.91445	3.14925	0.00541343	0.0510504	-2.24348	8.53189	8.63993	8.71355	8.94257	9.12838	9.09976	8.62846	9.0569
ENSMUSG00000043157	Arl11	14	1	61547202	61549385	-1.79641	-0.228666	-3.68377	0.00163721	0.0275266	-1.09252	0.672861	0.287213	2.01332	-0.941474	-0.303993	-1.09944	0.991132	-0.781636
ENSMUSG00000027635	Dsn1	2	-1	156837185	156849074	-1.79692	1.13858	-4.6355	0.000192669	0.00907401	0.842184	1.8889	2.02181	2.58127	0.953828	0.181434	-0.276319	2.16399	0.286314
ENSMUSG00000053687	Dpep2	8	-1	106711576	106718391	-1.62852	1.09818	-3.12674	0.00568983	0.05222	-2.24592	3.15432	1.77433	3.3338	0.922464	0.885041	1.60951	2.75415	1.139
ENSMUSG00000059824	Dbp	7	1	45354512	45359627	-1.80202	6.0227	-4.60767	0.000204999	0.00943405	0.594641	4.8877	6.77933	5.26772	3.88838	3.58743	3.99128	5.64492	3.82236
ENSMUSG00000029343	Crybb1	5	1	112403681	112417451	1.9573	-0.845204	3.13519	0.00558448	0.0518485	-2.24936	-3.76454	-2.18409	-1.71641	-0.375877	-1.04096	-0.276319	-2.55502	-0.564385
ENSMUSG00000059479	B3gnt8	7	1	25326079	25334525	-0.776187	1.49811	-3.11669	0.00581768	0.0527026	-2.24964	1.92662	1.97853	2.28959	1.49149	0.934794	1.38994	2.06491	1.27207
ENSMUSG00000065516	Mir214	1	1	162050937	162051046	-1.80582	-1.23312	-4.38848	0.000334727	0.0124227	0.244886	0.759017	1.3899	1.74302	0.14259	-0.555532	-1.34045	1.29731	-0.584464
ENSMUSG00000092868	Mir5113	15	1	80824240	80824321	0.538521	1.62504	3.1241	0.00572319	0.052377	-2.25532	1.68392	1.59488	1.14488	2.05129	2.01794	1.91436	1.47456	1.99453
ENSMUSG00000020458	Rtn4	11	1	29642947	29694331	-1.83178	6.78951	-4.83511	0.000123681	0.00729112	1.20014	8.61745	7.87254	7.54553	6.28002	6.07937	6.25337	8.01184	6.20425
ENSMUSG00000098666	Mir6950	14	1	69929697	69929769	-1.83239	-0.68285	-3.76344	0.00136812	0.0250422	-0.905484	1.33699	1.01469	2.05618	-0.456047	-0.860386	0.329402	1.46929	-0.329011
ENSMUSG00000029915	Clec5a	6	-1	40551828	40562755	-1.84353	1.06845	-4.06641	0.00069081	0.0177388	-0.28766	2.50224	1.6326	3.28058	0.754519	-0.192961	1.30864	2.47181	0.6234
ENSMUSG00000037370	Enpp1	10	-1	24513812	24588057	-1.86504	3.34186	-4.42869	0.00030587	0.0116194	0.26924	3.99701	5.63434	5.20245	3.72528	2.78686	2.39979	4.9446	2.97064
ENSMUSG00000030774	Pak1	7	1	97437748	97561588	-1.87921	1.04222	-3.55409	0.00219201	0.0318027	-1.32434	1.8304	2.43862	2.89633	0.564417	0.478416	0.557671	2.38845	0.533501
ENSMUSG00000020325	Fstl3	10	1	79613106	79618464	-1.88618	2.65687	-4.26786	0.000438886	0.0144268	-0.0225815	4.7862	3.80562	4.89141	3.49948	1.82034	2.07048	4.49441	2.46343
ENSMUSG00000028369	Svep1	4	-1	58042442	58206859	-1.91551	5.19584	-4.08306	0.000665367	0.0173415	-0.548395	6.11963	6.66054	6.63438	4.81234	4.21957	4.57298	6.47152	4.53497
ENSMUSG00000078190	Dnm3os	1	1	162045192	162053119	-1.92027	2.35311	-7.06532	1.17774e-06	0.000611931	5.68478	4.25967	4.80253	5.07627	2.97309	2.48678	2.85117	4.71282	2.77035
ENSMUSG00000116066	Gm49477	15	1	103044184	103049101	2.13363	2.79346	3.15055	0.00539787	0.0509633	-2.26819	1.56936	2.44923	-0.197038	2.89445	3.81702	3.6799	1.27385	3.46379
ENSMUSG00000039787	Cercam	2	1	29759176	29772852	-1.9249	2.34884	-4.91245	0.000104252	0.00674375	1.40071	3.55437	4.34089	4.30891	2.83673	1.62201	1.67585	4.06806	2.04486
ENSMUSG00000063193	Cd300lb	11	-1	114813607	114825212	-1.92917	0.485374	-3.78973	0.00128939	0.0243759	-0.839987	2.1017	1.45451	2.91197	0.24756	0.181434	0.244513	2.15606	0.224502
ENSMUSG00000025185	Loxl4	19	-1	42582421	42601252	-1.93002	0.512744	-7.35619	6.73123e-07	0.000401555	5.63987	2.05137	2.17026	2.30151	0.437037	0.261604	-0.0449938	2.17438	0.217883
ENSMUSG00000048368	Omd	13	1	49735938	49746298	-1.95735	0.646705	-3.0648	0.00652353	0.0562798	-2.27051	1.54531	2.98218	2.50082	2.09415	-0.860386	-0.712418	2.34277	0.173782
ENSMUSG00000086638	4930405A21Rik	2	-1	156556460	156562829	1.68284	-1.69328	3.11535	0.00583493	0.0527403	-2.2715	-2.17958	-2.18409	-2.81595	-0.72735	-0.860386	-0.551954	-2.39321	-0.71323
ENSMUSG00000046805	Mpeg1	19	1	12438143	12442649	-1.93286	4.38599	-4.14175	0.000582945	0.0160779	-0.42759	5.57456	6.05822	6.6819	4.10641	4.74389	3.59672	6.10489	4.14901
ENSMUSG00000022037	Clu	14	1	66205932	66218996	-1.93723	9.62279	-4.30034	0.000407979	0.0138635	0.182297	11.4048	11.376	11.1995	10.3497	9.1109	8.91983	11.3268	9.46014
ENSMUSG00000105434	Gm43359	5	-1	122620863	122623062	3.33878	-0.831651	3.13069	0.00564035	0.0521124	-2.27269	-5.34951	-1.3956	-2.45338	0.0293793	0.478416	0.754708	-3.06616	0.420834
ENSMUSG00000023349	Clec4n	6	1	123206802	123223980	-1.94202	0.973051	-4.77366	0.000141716	0.00789837	1.1533	3.07256	2.38438	3.97847	1.23485	1.31894	1.03301	3.14514	1.1956
ENSMUSG00000046415	B430212C06Rik	18	-1	67454279	67477173	1.50954	0.591501	3.03879	0.00690791	0.0582606	-2.27342	-0.95719	-0.999668	-0.868415	0.789709	0.478416	0.329402	-0.941758	0.532509
ENSMUSG00000047115	Fam221a	6	1	49344673	49367473	-1.48401	-1.16179	-3.07138	0.00642956	0.0557679	-2.27357	-0.395311	-0.358122	0.209587	-1.06177	-2.14049	-1.99253	-0.181282	-1.7316
ENSMUSG00000023885	Thbs2	17	-1	14885762	14914497	-1.94333	5.05888	-6.85586	1.77455e-06	0.000759136	5.27376	6.38224	6.86501	6.85774	4.93135	4.68333	4.61163	6.70166	4.7421
ENSMUSG00000030148	Clec4a2	6	1	123083387	123120958	-1.95185	1.30431	-4.94456	9.7127e-05	0.00654571	1.49597	2.51468	2.28129	3.59828	0.82406	1.31894	0.409572	2.79808	0.850857
ENSMUSG00000038216	Pnmt	11	1	98277276	98279007	1.69177	-1.18157	3.05066	0.00672979	0.0571412	-2.27848	-1.89008	-0.514241	-2.45338	-0.227778	0.0965451	0.557671	-1.61923	0.142146
ENSMUSG00000043614	Vps37d	5	-1	135101754	135107120	-1.95728	-0.883561	-3.17564	0.00510593	0.0495131	-2.10706	0.205082	-0.0288145	0.526444	0.0293793	-3.36289	-2.47795	0.234237	-1.93715
ENSMUSG00000115293	Eef1ece2	16	1	20430360	20464670	-0.918776	1.95334	-3.13824	0.00554696	0.0517631	-2.28234	2.05137	3.06038	2.79033	1.69079	2.15018	1.38994	2.63403	1.74364
ENSMUSG00000037868	Egr2	10	1	67371305	67378018	-1.86895	0.524006	-3.09107	0.00615638	0.0545187	-2.28491	2.73264	3.01111	2.82378	2.27886	0.261604	-0.156025	2.85584	0.794812
ENSMUSG00000028957	Per3	4	-1	151088109	151129122	-1.96144	5.78929	-9.5073	1.51576e-08	3.12349e-05	9.88269	5.4012	6.01603	5.46217	3.79188	3.22708	3.93821	5.62647	3.65239
ENSMUSG00000045312	Lhfpl2	13	1	94194304	94331917	-1.96401	2.62567	-4.33976	0.000373409	0.0131785	0.12469	3.87208	4.86328	4.97382	3.04038	2.47	2.09494	4.56973	2.53511
ENSMUSG00000083307	AA414768	X	1	12803111	12804367	-1.96546	-0.290756	-5.17584	5.84981e-05	0.00503886	1.65805	1.12623	1.53638	1.59587	0.24756	-0.860386	-1.34045	1.41949	-0.651092
ENSMUSG00000034205	Loxl2	14	1	69846517	69933283	-1.96648	4.16722	-7.37173	6.53513e-07	0.000401555	6.24504	5.90138	5.94285	6.49855	4.04585	3.90077	4.51979	6.11426	4.15547
ENSMUSG00000044811	Cd300c2	11	-1	114887547	114895058	-1.9699	1.4588	-5.34884	4.0176e-05	0.00414818	2.31788	2.82542	2.85233	3.70088	1.30949	1.35593	0.754708	3.12621	1.14004
ENSMUSG00000044022	Pcdhb21	18	1	37646674	37651378	-1.02099	-0.139267	-3.03022	0.00703942	0.0588702	-2.29388	0.91728	0.86427	0.786088	0.0870948	-0.424287	-0.276319	0.855879	-0.204504
ENSMUSG00000089662	Gm14057	2	-1	130645421	130645902	1.3264	-0.246147	3.02861	0.00706427	0.0588945	-2.29518	-0.705651	-0.785543	-1.71641	-0.159066	0.724576	0.329402	-1.0692	0.298304
ENSMUSG00000023992	Trem2	17	1	48653429	48661175	-1.98194	1.70169	-4.16654	0.000551278	0.0157158	-0.135205	3.2762	3.03243	4.43874	2.27886	1.11824	1.13086	3.58246	1.50932
ENSMUSG00000097039	Pvt1	15	1	61909817	62249945	-0.94882	0.98181	-3.05432	0.00667583	0.0568929	-2.29554	1.47067	1.57564	1.41012	0.345407	0.60674	0.754708	1.48548	0.568951
ENSMUSG00000031596	Slc7a2	8	1	41315433	41375345	-1.98365	2.69425	-3.84102	0.00114855	0.0228109	-0.900472	4.05351	4.04473	4.64933	3.25702	1.46154	1.60951	4.24919	2.10936
ENSMUSG00000053297	AI854703	6	1	48603698	48610623	-1.98773	0.163977	-4.83383	0.000124031	0.00729112	0.79612	0.627773	0.895634	0.526444	-0.456047	-2.14049	-1.62996	0.683284	-1.40883
ENSMUSG00000036256	Igfbp7	5	-1	77497087	77555888	-1.99396	7.1008	-5.39647	3.62478e-05	0.00391841	2.41347	8.26555	8.82593	9.00566	7.54476	6.40585	6.31581	8.69904	6.75547
ENSMUSG00000115417	Gm48949	14	1	47082270	47082937	-2.0121	-1.40973	-3.42893	0.00290283	0.036471	-1.88013	-0.705651	-1.11996	-0.265751	-2.41541	-2.62592	-3.21492	-0.697121	-2.75208
ENSMUSG00000020681	Ace	11	1	105858771	105880790	-2.01378	6.51825	-12.2538	2.57308e-10	2.07223e-06	13.4721	7.73414	7.82268	7.94168	6.02431	5.68605	5.76522	7.83283	5.8252
ENSMUSG00000033777	Tlr13	X	1	105186810	105204099	-2.01646	1.91269	-6.42395	4.21047e-06	0.00129229	4.42162	3.24668	3.01825	3.95224	0.890403	1.49509	2.04561	3.40572	1.47704
ENSMUSG00000001493	Meox1	11	-1	101768336	101785200	-2.0173	3.69829	-7.03714	1.24408e-06	0.000626202	5.62242	5.40955	5.88834	5.2261	3.62656	3.4826	3.29288	5.508	3.46735
ENSMUSG00000024538	Ppic	18	-1	53539404	53551187	-2.03118	4.6939	-9.69404	1.1202e-08	3.00717e-05	10.1707	6.31093	6.29495	6.8683	4.71502	4.55399	4.04247	6.4914	4.43716
ENSMUSG00000005413	Hmox1	8	1	75820249	75827217	-2.03234	3.66648	-4.37571	0.000344456	0.0126644	0.11879	5.38436	4.13291	6.69383	3.42869	3.35136	3.31386	5.4037	3.36464
ENSMUSG00000032113	Chek1	9	-1	36619778	36638361	-2.03756	-0.39247	-3.4995	0.00247794	0.0335396	-1.4724	0.00804498	0.765867	1.38792	-1.67844	-0.424287	-1.62996	0.720612	-1.24423
ENSMUSG00000022842	Ece2	16	1	20448578	20465235	-2.05052	0.470453	-4.50465	0.000258035	0.0106849	0.55924	1.18965	2.72716	2.13825	0.14259	0.0965451	-0.276319	2.01835	-0.0123947
ENSMUSG00000038600	Atp6v0a4	6	-1	38025418	38101521	-2.05768	0.71994	-3.54928	0.00221582	0.0319518	-1.32928	1.72731	3.39813	2.38232	1.07288	-0.192961	0.329402	2.50259	0.403107
ENSMUSG00000000753	Serpinf1	11	-1	75300595	75313527	-2.07678	5.16668	-4.41549	0.000315057	0.0118566	0.205549	6.28576	7.31847	6.99439	5.78045	4.15281	4.30078	6.86621	4.74468
ENSMUSG00000115067	Dpep2	8	-1	106711577	106723055	-1.60036	1.10547	-3.09755	0.00606884	0.0540359	-2.30751	3.15432	1.77433	3.3338	0.953828	0.934794	1.60951	2.75415	1.16604
ENSMUSG00000079355	Ackr4	9	-1	103961356	104004132	-2.08148	2.93835	-5.73906	1.74277e-05	0.00246235	3.11202	4.3733	4.02713	3.10121	1.88228	1.31894	1.9683	3.83388	1.72317
ENSMUSG00000027490	E2f1	2	-1	154401327	154411812	-2.08295	0.515789	-3.47686	0.00260709	0.0341402	-1.45252	1.09344	1.3899	2.73864	-0.456047	0.261604	-0.712418	1.74066	-0.302287
ENSMUSG00000109455	Gm44710	7	1	28078405	28091939	-0.854844	0.711274	-3.03874	0.00690866	0.0582606	-2.30937	1.61628	1.20197	0.97661	0.391949	0.00634734	0.814829	1.26495	0.404375
ENSMUSG00000036545	Adamts2	11	1	50492911	50698400	-2.10581	5.10599	-5.77037	1.63108e-05	0.00242308	3.12021	6.81446	7.15109	7.63629	5.75173	4.71571	4.77943	7.20061	5.08229
ENSMUSG00000047497	Adamts12	15	1	11064876	11349317	-2.10618	1.69312	-3.48162	0.0025794	0.0339113	-1.62017	3.49912	3.56349	4.6975	2.08001	1.79362	1.46691	3.92003	1.78018
ENSMUSG00000051212	Gpr183	14	-1	122189963	122202607	-2.10922	0.821512	-4.51054	0.000254657	0.0106849	0.530014	1.66172	1.55615	2.1646	-0.159066	-0.860386	0.0580997	1.79416	-0.320451
ENSMUSG00000073888	Ccl27a	4	-1	41769467	41774247	0.672978	1.6704	3.08891	0.0061858	0.0545943	-2.3127	1.09344	1.29899	1.55661	2.13577	2.01794	1.76997	1.31634	1.97456
ENSMUSG00000097993	Ptprv	1	-1	135036235	135060332	-1.86958	-0.478956	-3.01713	0.00724485	0.059786	-2.31283	1.39196	2.17026	0.0491225	-1.06177	-0.089868	-0.712418	1.20378	-0.621352
ENSMUSG00000056494	Cngb3	4	1	19280850	19510623	3.19717	1.28172	3.02337	0.00714616	0.0592104	-2.31344	-0.95719	0.5463	-1.92286	2.5896	2.15018	2.49474	-0.777918	2.41151
ENSMUSG00000040364	Sec1	7	-1	45327110	45343826	-2.11906	-1.37936	-3.26504	0.00418609	0.0446526	-1.98286	0.533136	-0.21726	0.104618	-1.19301	-2.62592	-2.47795	0.140165	-2.09896
ENSMUSG00000000386	Mx1	16	-1	97248235	97264107	-2.13251	0.266203	-3.25848	0.00424767	0.0450706	-1.86777	1.15829	1.17665	2.2159	-1.19301	0.181434	-0.551954	1.51695	-0.521178
ENSMUSG00000000567	Sox9	11	1	112673050	112678586	-2.13746	0.931335	-4.49644	0.000262818	0.010799	0.587819	2.82542	2.8118	3.43469	1.72755	0.934794	-0.407564	3.02397	0.751594
ENSMUSG00000032243	Itga11	9	1	62585108	62691264	-2.14888	2.02592	-5.76212	1.65976e-05	0.00243035	3.1584	3.41536	4.44791	4.01513	1.83252	1.92252	1.70791	3.95947	1.82098
ENSMUSG00000040690	Col16a1	4	1	129941633	129993076	-2.15165	4.38453	-6.03975	9.27206e-06	0.00199793	3.65121	5.8397	6.56684	6.70901	4.83568	3.91943	3.69597	6.37185	4.15036
ENSMUSG00000034739	Mfrp	9	1	44013026	44020484	-2.15511	2.23328	-5.84985	1.37938e-05	0.00231434	3.33314	3.54228	4.11303	4.40322	2.43148	1.65206	1.26621	4.01951	1.78325
ENSMUSG00000039542	Ncam1	9	-1	49413436	49710225	-2.15536	2.58512	-3.58137	0.00206162	0.0312178	-1.52116	5.40955	4.60796	4.80819	4.15107	1.89764	1.64306	4.9419	2.56392
ENSMUSG00000027254	Map1a	2	1	121120081	121141313	-2.15613	3.37249	-5.37005	3.83753e-05	0.00398782	2.29982	5.47784	4.88297	5.15395	3.71617	2.71749	2.27693	5.17159	2.90353
ENSMUSG00000018593	Sparc	11	-1	55285326	55314009	-2.15666	8.8714	-4.78682	0.000137641	0.00783313	1.17255	10.167	10.6762	11.4704	9.25225	8.4513	8.24298	10.7712	8.64884
ENSMUSG00000037572	Wdhd1	14	-1	47478401	47514314	-1.51304	1.08115	-3.03652	0.00694256	0.0583936	-2.32	1.25041	1.47542	2.57145	0.297313	-0.192961	0.754708	1.76576	0.286353
ENSMUSG00000079592	C1qtnf5	9	1	44018542	44020484	-2.15689	2.22146	-5.84254	1.40077e-05	0.002326	3.31859	3.54228	4.10969	4.39768	2.42029	1.65206	1.26621	4.01655	1.77952
ENSMUSG00000021260	Hhipl1	12	1	108272529	108297128	-2.16605	3.03167	-7.53103	4.83552e-07	0.000324524	6.48715	4.41038	4.17506	3.75391	1.78099	1.59131	2.56644	4.11312	1.97958
ENSMUSG00000035279	Ssc5d	7	1	4928784	4947825	-2.16964	3.62873	-8.90876	4.10791e-08	6.61661e-05	8.9076	5.1848	5.79683	4.9071	3.24439	2.77325	3.32424	5.29624	3.11396
ENSMUSG00000085069	Prdm16os	4	1	154722033	154729181	0.99044	2.32142	3.10423	0.00598007	0.0534522	-2.33179	1.96338	1.49603	1.00605	2.25387	2.53597	2.68393	1.48849	2.49126
ENSMUSG00000040675	Mthfd1l	10	1	3923118	4117081	-2.17356	1.5675	-4.7227	0.000158687	0.00843556	1.01215	2.15034	2.13126	2.75608	-0.0307417	0.00634734	0.691972	2.34589	0.222526
ENSMUSG00000009731	Kcnd1	X	1	7688528	7704519	-0.979603	0.446992	-3.02656	0.00709617	0.0590382	-2.33632	0.840318	1.47542	1.82791	0.564417	0.181434	0.485521	1.38121	0.410457
ENSMUSG00000090919	Pabpc4l	3	-1	46396632	46402654	-2.17939	-1.41095	-4.09135	0.000653047	0.0171313	-0.661577	-0.140054	0.189366	0.353977	-1.06177	-3.36289	-1.99253	0.13443	-2.13906
ENSMUSG00000042010	Acacb	5	1	114284596	114388822	1.0351	8.47123	3.15214	0.00537889	0.0509035	-2.33652	8.03217	7.91478	6.37916	8.10565	8.52877	8.76105	7.44204	8.46516
ENSMUSG00000026837	Col5a1	2	1	27776437	27929526	-2.20135	6.07238	-6.79775	1.9904e-06	0.000822035	5.17784	7.92123	8.21688	8.66592	6.38298	5.91556	5.92378	8.26801	6.07411
ENSMUSG00000046186	Cd109	9	1	78522828	78623535	-2.20854	2.04609	-4.24678	0.00046019	0.0146488	0.0288771	3.08928	3.49858	4.92456	2.32756	1.31894	0.981478	3.83747	1.54266
ENSMUSG00002074901	Gm54819	1	1	45350833	45350973	-2.21606	3.80999	-3.8594	0.0011019	0.0221855	-1.01874	6.02933	6.49251	7.43181	5.30265	4.33524	3.42412	6.65122	4.354
ENSMUSG00000004939	Nmrk2	10	-1	81034004	81037885	-2.22032	2.72761	-3.99328	0.000814675	0.0192056	-0.727275	6.81634	5.42727	5.25091	3.92444	3.68515	3.17166	5.83151	3.59375
ENSMUSG00000044734	Serpinb1a	13	-1	33026075	33035168	-2.26311	2.30214	-3.15698	0.00532153	0.0505687	-2.3413	5.24761	3.99491	3.89042	2.51796	1.7664	1.82948	4.37765	2.03794
ENSMUSG00000093157	Mir3098	6	1	125172755	125172841	1.26603	0.479318	3.00028	0.00751785	0.0609104	-2.34183	-0.305113	-0.21726	-1.71641	0.480759	0.478416	0.557671	-0.746262	0.505615
ENSMUSG00000030208	Emp1	6	1	135339543	135360171	-2.22238	6.41208	-9.00234	3.50498e-08	6.27275e-05	8.96437	8.15816	8.26759	8.51393	6.44844	5.85062	6.0195	8.31323	6.10619
ENSMUSG00000055866	Per2	1	-1	91343704	91387046	-2.2238	5.05553	-5.67002	2.01765e-05	0.00277763	2.93594	5.14134	4.86129	4.88548	2.81981	2.27132	3.12493	4.96271	2.73869
ENSMUSG00000043857	Mgat5b	11	1	116809689	116877774	-2.14768	-0.527979	-2.99938	0.0075328	0.0609246	-2.34818	1.68392	1.04298	1.7604	-1.49787	0.261604	-0.407564	1.49576	-0.547942
ENSMUSG00000031375	Bgn	X	1	72527208	72539539	-2.24854	8.57311	-4.88216	0.000111462	0.00690601	1.37305	9.84636	10.3161	11.0311	9.27348	7.74803	7.64021	10.3979	8.22057
ENSMUSG00000056055	Sag	1	1	87731402	87772880	1.59717	-1.33619	3.06282	0.00655195	0.0564042	-2.34939	-3.02758	-1.94308	-2.16387	-1.19301	-0.699921	-0.156025	-2.37818	-0.682987
ENSMUSG00000020627	Klhl29	12	-1	5127472	5425682	-2.26632	0.587309	-3.88764	0.00103389	0.0215548	-0.649117	1.61628	2.71842	2.31334	0.564417	-0.192961	-0.712418	2.21601	-0.113654
ENSMUSG00000038543	BC028528	3	-1	95791266	95799317	-0.676989	2.56292	-3.13287	0.00561325	0.0520378	-2.35223	2.46427	3.07415	2.88052	2.00713	2.32828	2.1659	2.80632	2.1671
ENSMUSG00000074677	Sirpb1c	3	-1	15849309	15902692	-2.27458	-1.62677	-3.22149	0.00461181	0.0471816	-1.95697	0.954274	0.028901	2.19048	-1.19301	-0.860386	-1.62996	1.05788	-1.22779
ENSMUSG00000030218	Mgp	6	-1	136849433	136852821	-2.29022	7.70805	-3.90047	0.00100439	0.0212806	-0.686158	9.22124	9.42882	10.1825	8.82505	6.83146	6.62796	9.61086	7.42816
ENSMUSG00000111765	Gm10635	9	-1	79351319	79426584	3.57366	-0.0605105	3.02402	0.00713594	0.0592104	-2.35485	-1.89008	-2.18409	-3.30137	1.28503	0.666861	1.26621	-2.45851	1.0727
ENSMUSG00000017724	Etv4	11	-1	101660568	101676197	-2.29401	-0.336612	-4.53041	0.000243591	0.0105471	0.414158	1.36474	0.731515	1.8443	-0.375877	-1.48842	-1.34045	1.31352	-1.06825
ENSMUSG00000038147	Cd84	1	1	171667265	171718285	-1.82273	2.1145	-3.11268	0.00586945	0.0527896	-2.35587	3.07256	3.08779	4.29407	1.9921	1.73865	1.13086	3.48481	1.62054
ENSMUSG00000029121	Crmp1	5	1	37399284	37449477	-2.30026	-1.02336	-3.37965	0.00324132	0.0390779	-1.76812	0.00804498	0.660256	-0.197038	-4.00037	-1.24741	-0.407564	0.157088	-1.88511
ENSMUSG00000026200	Glb1l	1	-1	75174880	75187457	-1.18269	2.05918	-3.11092	0.00589235	0.0529326	-2.35797	2.56338	2.94519	3.41836	2.12203	1.55995	1.60951	2.97564	1.76383
ENSMUSG00000079049	Serpinb1c	13	-1	33065417	33082194	-3.10499	-0.373904	-2.99117	0.0076696	0.0616438	-2.35846	2.59886	2.89175	0.566522	-2.1259	-0.089868	-0.712418	2.01904	-0.976062
ENSMUSG00000061518	Cox5b	1	1	36730530	36732762	1.11942	8.8037	3.11265	0.00586988	0.0527896	-2.3604	8.69838	7.93142	6.99577	8.59931	9.19896	9.1757	7.87519	8.99132
ENSMUSG00000074766	Ism1	2	1	139520098	139600501	-2.31658	0.543198	-3.42279	0.00294297	0.0367461	-1.59014	1.96338	2.86823	3.80086	1.7634	-0.424287	-0.0449938	2.87749	0.431372
ENSMUSG00000042216	Sgsm1	5	-1	113391086	113458652	-2.33469	-0.310667	-3.72314	0.00149823	0.0264315	-1.12351	0.627773	1.34516	0.158057	-1.88489	-1.24741	-1.62996	0.71033	-1.58742
ENSMUSG00000121257	Gm57474	2	-1	68208172	68208645	2.29821	0.162092	2.9878	0.00772656	0.0619471	-2.36539	-1.10158	-0.0889355	-2.81595	0.14259	1.28097	1.82948	-1.33549	1.08434
ENSMUSG00000022816	Fstl1	16	1	37597235	37656876	-2.33597	7.37568	-5.52075	2.77475e-05	0.00343791	2.67055	9.23093	9.54224	10.164	8.00467	6.65346	7.37909	9.64571	7.34574
ENSMUSG00000110618	Gm39822	11	1	51789793	51800451	-2.33861	-0.830226	-4.35762	0.000358731	0.0129402	-0.0719164	1.09344	0.799419	-0.197038	-2.77798	-1.48842	-0.712418	0.565272	-1.6596
ENSMUSG00000049103	Ccr2	9	1	123901987	123913594	-2.34725	2.91612	-3.2789	0.00405886	0.0437734	-2.11541	3.68116	4.52765	5.72266	2.66733	2.68878	1.30864	4.64382	2.22158
ENSMUSG00000062184	Hs6st2	X	-1	50476089	50770733	-2.35068	-0.563733	-4.02923	0.000751225	0.0184216	-0.468164	0.483383	1.09794	2.61032	-0.375877	-1.24741	-1.34045	1.39721	-0.987912
ENSMUSG00000079478	Znrd2	19	-1	5780331	5781760	0.63549	3.04233	3.16264	0.00525519	0.0502347	-2.37368	2.73264	2.78693	2.05618	3.02569	3.35136	3.12493	2.52525	3.16733
ENSMUSG00000031548	Sfrp1	8	1	23901518	23939648	-2.3674	4.72619	-6.55094	3.25742e-06	0.00114192	4.69192	6.50809	6.83347	8.04458	5.3178	4.28337	4.58166	7.12871	4.72761
ENSMUSG00000026068	Il18rap	1	1	40554522	40590865	-2.37008	-0.590983	-3.34672	0.00348894	0.0406951	-1.7717	-0.305113	0.731515	1.68958	-1.88489	-1.24741	-1.62996	0.705327	-1.58742
ENSMUSG00000020664	Dld	12	-1	31381276	31401452	0.788342	8.61799	3.11313	0.00586357	0.0527896	-2.37666	8.27243	8.10812	7.35523	8.31015	8.79119	8.94148	7.91193	8.68094
ENSMUSG00000021720	Rnf180	13	-1	105266509	105431323	-0.820108	-0.365468	-2.9821	0.00782355	0.0623254	-2.37816	0.483383	0.333756	0.884492	-0.0934774	-0.555532	-0.156025	0.56721	-0.268345
ENSMUSG00000105960	6330410L21Rik	3	1	129547407	129557533	2.26231	-0.440526	3.01365	0.00730041	0.0599805	-2.37931	-3.76454	-1.25121	-1.53584	1.04403	0.261604	-1.34045	-2.18386	-0.0116064
ENSMUSG00000021070	Bdkrb2	12	1	105529485	105561496	-2.38497	-0.638908	-3.99581	0.000810037	0.0192056	-0.642723	1.25041	0.465	1.00605	-0.941474	-1.77792	-1.99253	0.907153	-1.57064
ENSMUSG00000031934	Panx1	9	-1	14913424	14956774	-2.38749	1.58791	-6.41908	4.25227e-06	0.00129229	4.3868	3.85751	3.13455	3.87455	1.53361	0.885041	1.13086	3.6222	1.18317
ENSMUSG00000035274	Tpbg	9	1	85724433	85729093	-2.40672	-1.08851	-3.98641	0.000827388	0.0193703	-0.602642	1.18965	1.07072	1.45351	-0.0307417	-1.48842	-2.47795	1.23796	-1.33237
ENSMUSG00000099398	Ms4a14	19	-1	11278613	11291818	-2.432	0.665417	-5.94452	1.13093e-05	0.00209378	3.28933	1.72731	2.61857	3.03848	-0.299928	0.261604	0.409572	2.46145	0.123749
ENSMUSG00000025192	Entpd7	19	1	43678111	43722136	-1.08833	0.708944	-3.01721	0.00724349	0.059786	-2.38242	1.47067	1.51635	2.31334	0.984525	0.544004	0.409572	1.76678	0.646034
ENSMUSG00000031253	Srpx2	X	1	132809175	132833195	-2.44571	3.26424	-10.7806	2.08216e-09	1.11791e-05	11.6339	4.80405	5.44725	5.28584	2.69544	2.552	2.97491	5.17904	2.74078
ENSMUSG00000036040	Adamtsl2	2	1	26969391	26998993	-2.4562	4.24298	-4.49354	0.000264528	0.0108416	0.37988	5.72931	6.57534	7.04802	4.66378	3.79698	3.21693	6.45089	3.89256
ENSMUSG00000069713	4933406P04Rik	10	-1	20186247	20188073	1.19117	-0.90513	3.0162	0.0072597	0.0598385	-2.38964	-1.89008	-1.73663	-2.16387	-0.540936	-1.04096	-0.712418	-1.93019	-0.764771
ENSMUSG00000068335	Dok1	6	-1	83007915	83010452	-2.45851	1.81092	-5.34555	4.04629e-05	0.00415119	2.31147	3.19352	3.74234	3.8983	1.97691	0.60674	0.557671	3.61139	1.04711
ENSMUSG00000021567	Nkd2	13	-1	73966653	73995750	-2.47046	2.00081	-8.43055	9.40299e-08	0.000108181	7.90997	4.30334	3.82612	4.16949	2.03672	1.02943	1.64306	4.09965	1.56974
ENSMUSG00000039153	Runx2	17	-1	44806874	45125684	-2.47086	0.527482	-6.03793	9.30724e-06	0.00199793	3.26498	1.63918	2.19568	2.24088	-0.72735	0.261604	-0.712418	2.02525	-0.392721
ENSMUSG00000065686	Snora5c	11	-1	6570319	6570454	0.976558	-0.842464	2.98394	0.00779219	0.0621946	-2.39481	-1.26204	-1.25121	-1.53584	-0.227778	-0.555532	-0.407564	-1.3497	-0.396958
ENSMUSG00000024672	Ms4a7	19	-1	11298403	11313510	-2.4764	1.88164	-5.75675	1.67872e-05	0.00243596	3.14767	3.51158	4.46631	4.64933	1.53361	2.23206	1.53997	4.20907	1.76855
ENSMUSG00000006699	Cdc42	4	-1	137047007	137085031	-0.436574	7.25239	-3.15528	0.00534153	0.0506989	-2.39741	7.46447	7.49427	7.93763	7.30208	7.15642	7.1386	7.63212	7.19903
ENSMUSG00000031849	Comp	8	1	70826208	70834716	-3.46845	2.57265	-3.12923	0.0056586	0.0521361	-2.39828	4.86116	6.93225	6.49466	5.09854	0.934794	0.485521	6.09603	2.17295
ENSMUSG00000033126	Ybey	10	-1	76295401	76304948	0.610243	2.02276	3.0634	0.00654363	0.0563929	-2.40107	1.54531	1.80769	1.36538	2.08001	2.23206	2.29815	1.57279	2.20341
ENSMUSG00000110626	Gm45805	8	-1	127482321	127485084	3.56518	-0.649328	3.00131	0.00750091	0.0608539	-2.4011	-2.54215	-3.3216	-1.71641	2.09415	0.00634734	0.557671	-2.52672	0.886056
ENSMUSG00000089929	Bcl2a1b	9	1	89081262	89089880	-2.49387	-0.140187	-4.03847	0.000735734	0.0182605	-0.363234	1.81036	1.80769	2.91973	-0.456047	0.666861	-1.09944	2.17926	-0.296209
ENSMUSG00000038550	Ciart	3	-1	95785815	95789563	-2.50229	3.21565	-3.46736	0.0026632	0.0345292	-1.50976	2.39869	4.18143	2.19048	-0.227778	0.60674	1.30864	2.92353	0.562535
ENSMUSG00000116851	Gm35576	17	-1	15482976	15505620	2.14674	0.14199	2.96878	0.00805527	0.0631368	-2.40346	-1.64907	-0.888637	-1.92286	0.0870948	1.24198	0.928039	-1.48686	0.75237
ENSMUSG00000023828	Slc22a3	17	-1	12637847	12726591	1.8627	2.79169	3.08418	0.0062507	0.0549087	-2.40352	0.716582	1.47542	1.86051	3.17954	3.16589	3.42412	1.35084	3.25652
ENSMUSG00000049871	Nlrc3	16	-1	3762871	3794496	-2.55907	2.48764	-4.02844	0.000752555	0.0184216	-0.432317	4.74457	4.32658	2.85648	0.71845	1.84657	1.94159	3.97588	1.5022
ENSMUSG00000030074	Gxylt2	6	1	100681695	100787874	-2.58087	3.15694	-5.436	3.32881e-05	0.00374945	2.44337	4.80405	5.64361	6.63967	4.09239	2.7032	1.99453	5.69578	2.93004
ENSMUSG00000042821	Snai1	2	1	167380115	167384734	-1.1811	0.782053	-3.02693	0.00709051	0.0590382	-2.41149	1.90788	1.91872	2.86454	1.44809	0.934794	0.626383	2.23038	1.00309
ENSMUSG00000027239	Mdk	2	-1	91760150	91762642	-2.58705	1.06433	-3.75197	0.00140399	0.0253773	-0.93984	2.22792	4.19725	3.76687	2.21557	0.261604	-0.551954	3.39735	0.64174
ENSMUSG00000078995	Zfp456	13	-1	67510232	67523929	-1.00062	0.264548	-2.9617	0.00818115	0.0635974	-2.41508	0.483383	0.765867	0.852431	0.0870948	-0.424287	-0.712418	0.70056	-0.34987
ENSMUSG00000060572	Mfap2	4	1	140737729	140743295	-2.59088	1.34643	-5.78409	1.58446e-05	0.00242308	3.19324	3.63063	3.94706	4.59708	2.36304	0.60674	1.08276	4.05826	1.35085
ENSMUSG00000037725	Ckap2	8	-1	22658176	22675835	-2.70486	-0.282845	-2.96447	0.00813166	0.0634696	-2.4154	0.0767577	0.696326	2.79033	-1.3374	-0.699921	-2.47795	1.1878	-1.50509
ENSMUSG00000019577	Pdk4	6	-1	5483351	5496309	1.68104	8.16813	3.12366	0.00572872	0.0523978	-2.41611	7.201	7.19193	6.39594	8.09272	7.89076	9.71045	6.92962	8.56464
ENSMUSG00000045362	Tnfrsf26	7	-1	143161396	143182459	-2.59871	-0.915099	-3.72384	0.00149589	0.0264315	-1.22292	0.0767577	-0.21726	1.67132	-1.88489	-1.24741	-3.21492	0.510272	-2.11574
ENSMUSG00000064337	mt-Rnr1	MT	1	70	1024	1.52349	10.4571	3.0037	0.00746163	0.060728	-2.4175	10.0161	9.30699	9.03519	10.4316	10.9863	11.4497	9.45276	10.9559
ENSMUSG00000021569	Trip13	13	-1	74059466	74085903	-2.62171	-1.03503	-3.8275	0.0011841	0.0231742	-1.15808	-0.220224	-0.689328	1.24706	-2.77798	-2.14049	-2.47795	0.112503	-2.46547
ENSMUSG00000031740	Mmp2	8	1	93553919	93580048	-2.62602	6.24255	-8.50125	8.30447e-08	0.000108181	8.14526	8.48249	8.87691	8.3988	6.49848	5.70231	5.75375	8.58607	5.98484
ENSMUSG00000029557	Mrm2	5	-1	140313429	140317653	0.695151	3.00348	3.12307	0.00573625	0.0524369	-2.41893	2.25782	2.83626	1.79455	2.81127	3.09107	3.17166	2.29621	3.02467
ENSMUSG00000064365	mt-Ts2	MT	1	11613	11671	2.87671	-1.63477	3.13933	0.0055335	0.0517311	-2.42401	-3.76454	-1.73663	-5.6233	-1.19301	-0.699921	-0.407564	-3.70816	-0.766833
ENSMUSG00000041219	Arhgap11a	2	-1	113661837	113679006	-1.51561	1.67923	-3.02366	0.00714162	0.0592104	-2.42506	1.79004	2.31648	3.31039	1.04403	1.07452	0.814829	2.4723	0.977791
ENSMUSG00000000693	Loxl3	6	1	83011154	83029543	-2.64444	3.47661	-9.49306	1.55137e-08	3.12349e-05	9.80805	5.43758	5.79579	5.98449	3.66022	2.40088	2.96167	5.73929	3.00759
ENSMUSG00000074971	Fibin	2	-1	110191262	110193528	-2.65975	4.33167	-7.08545	1.13258e-06	0.000608084	5.72179	5.68185	6.60648	5.31113	3.80053	2.84005	2.68393	5.86648	3.10817
ENSMUSG00000025050	Pcgf6	19	-1	47022056	47039345	-0.582595	1.88021	-3.05164	0.00671534	0.0570485	-2.42763	2.34398	2.24522	2.12489	1.49149	1.82034	1.70791	2.23803	1.67324
ENSMUSG00000028111	Ctsk	3	1	95406567	95416673	-2.66286	2.87257	-7.02099	1.28385e-06	0.000626636	5.59937	4.95541	5.22915	5.74793	3.41185	2.1917	1.94159	5.31083	2.51505
ENSMUSG00000029377	Ereg	5	1	91222481	91241505	-2.62211	-2.03361	-2.95439	0.00831296	0.0642435	-2.42868	1.3087	0.465	2.34824	0.0293793	-2.62592	-1.62996	1.37398	-1.40883
ENSMUSG00000072852	2310040G07Rik	5	1	77076219	77095456	1.28359	0.699727	2.96979	0.00803749	0.0631368	-2.42916	0.378413	0.422565	-0.765322	1.55422	0.724576	1.46691	0.0118855	1.24857
ENSMUSG00000035372	1810055G02Rik	19	1	3758293	3767881	-0.710939	2.66946	-3.14377	0.00547948	0.0514624	-2.42927	3.28349	3.19883	3.73645	2.9577	2.34677	2.68393	3.40625	2.6628
ENSMUSG00000031595	Pdgfrl	8	1	41379249	41443822	-2.67266	1.99466	-4.87138	0.000114149	0.00691201	1.3267	4.10376	4.95546	5.03758	3.36011	1.31894	0.754708	4.69894	1.81125
ENSMUSG00000106164	9430085M18Rik	5	1	101851436	101854332	1.18075	0.243961	2.95079	0.00837865	0.0644963	-2.43012	-1.10158	-0.0889355	-1.23099	0.564417	-0.192961	0.754708	-0.807167	0.375388
ENSMUSG00000028194	Ddah1	3	1	145464430	145600032	-2.6896	3.0192	-8.28315	1.22084e-07	0.000122412	7.83584	4.68254	5.53825	5.35612	2.09415	2.64461	2.96167	5.1923	2.56681
ENSMUSG00000091462	Gm17084	13	1	34218509	34219019	-1.02362	0.253355	-2.9632	0.00815429	0.0635727	-2.43198	0.716582	1.07072	1.55661	0.437037	-0.303993	0.0580997	1.11464	0.0637147
ENSMUSG00000027447	Cst3	2	-1	148713642	148717612	-0.462426	8.90967	-3.04066	0.00687961	0.0580765	-2.43319	9.4576	9.50618	9.05238	9.05294	8.77378	8.84791	9.33872	8.89154
ENSMUSG00000027004	Frzb	2	-1	80242314	80277969	-2.6937	2.58185	-6.85119	1.79097e-06	0.000759136	5.2806	4.52854	5.50559	5.82945	3.21233	2.32828	1.88662	5.28786	2.47574
ENSMUSG00000039633	Lonrf1	8	-1	36683218	36716670	-0.727029	3.61715	-3.13188	0.00562552	0.0520663	-2.43513	3.45462	3.45187	2.93512	2.42029	2.38307	2.92122	3.28054	2.57486
ENSMUSG00000025651	Uqcrc1	9	1	108765701	108778691	1.19809	9.66643	3.03089	0.00702901	0.0588136	-2.43767	9.31222	9.01764	7.74452	9.41154	10.0945	10.1195	8.69146	9.87519
ENSMUSG00000120415	Gm56726	15	1	83407605	83409273	2.40313	0.182607	2.94654	0.0084569	0.0646489	-2.43872	-1.89008	-0.358122	-1.92286	1.01458	1.02943	1.08276	-1.39035	1.04226
ENSMUSG00000085207	Gm11767	11	-1	119822920	119833544	-1.17131	-0.341968	-2.9489	0.00841335	0.0645724	-2.43958	0.0767577	-0.285972	0.605516	-0.830443	-1.04096	-1.34045	0.1321	-1.07062
ENSMUSG00000027188	Pamr1	2	1	102380357	102473386	-2.706	2.94796	-4.32876	0.000382746	0.0134171	0.157257	4.39364	5.47087	4.89141	3.50478	1.16068	1.34987	4.91864	2.00511
ENSMUSG00000055809	Dnaaf3	7	-1	4525932	4535452	1.66462	3.26615	3.11606	0.00582577	0.0527167	-2.44191	1.63918	2.60914	1.70761	3.42869	3.96803	3.68796	1.98531	3.69489
ENSMUSG00000026259	Ngef	1	-1	87404556	87501592	-2.70828	-0.0678948	-3.2078	0.00475431	0.0478758	-1.97398	1.22035	1.75736	1.98403	0.345407	-2.62592	-1.34045	1.65391	-1.20699
ENSMUSG00000001986	Gria3	X	1	40489731	40767478	-1.73681	1.11985	-2.99386	0.00762452	0.0613852	-2.44323	2.16619	2.13126	3.10802	1.8493	0.544004	-0.712418	2.46849	0.560294
ENSMUSG00000022440	C1qtnf6	15	-1	78407546	78415616	-2.72002	3.34842	-12.7126	1.39683e-10	2.07223e-06	14.0986	5.56413	5.82357	5.86805	2.98072	3.35136	2.74701	5.75192	3.02637
ENSMUSG00000005124	Ccn4	15	1	66763169	66795050	-2.7206	1.97185	-3.51022	0.00241902	0.0331791	-1.55742	3.80278	4.58168	5.63232	3.51533	0.982888	0.626383	4.67226	1.7082
ENSMUSG00000032783	Troap	15	1	98972456	98981290	-3.58726	-1.86461	-3.15736	0.00531705	0.0505559	-2.44666	-1.44262	-0.785543	0.852431	-2.41541	-4.94785	-4.79988	-0.458576	-4.05438
ENSMUSG00000038155	Gstp2	19	-1	4090285	4096023	1.17551	0.981649	2.95115	0.00837203	0.0644963	-2.44686	-0.59462	0.660256	-0.765322	0.953828	0.544004	1.42894	-0.233228	0.97559
ENSMUSG00000001506	Col1a1	11	1	94827050	94843868	-2.73823	6.72908	-4.15105	0.000570855	0.0159167	-0.162626	8.73671	9.63264	10.6584	7.78849	6.7117	6.44031	9.6759	6.98017
ENSMUSG00000103009	Gm56350	2	-1	129039169	129041114	-0.88495	0.39623	-2.954	0.0083201	0.0642435	-2.44912	0.716582	1.12466	1.27151	0.643488	-0.303993	-0.0449938	1.03759	0.0981672
ENSMUSG00000062380	Tubb3	8	1	124138163	124148754	-2.77812	0.97204	-3.92399	0.000952487	0.020732	-0.57374	3.12217	2.37328	3.65049	0.0870948	0.00634734	0.814829	3.04865	0.302757
ENSMUSG00000052906	Ubxn8	8	-1	34109614	34131995	-0.54935	3.29255	-3.15783	0.00531148	0.0505327	-2.44948	3.61339	3.73802	3.29258	3.13918	2.74564	3.05187	3.54799	2.9789
ENSMUSG00000002897	Il17ra	6	1	120440208	120464520	-1.29608	2.81952	-3.13902	0.00553741	0.0517311	-2.4497	3.83289	3.31937	4.59223	2.84512	2.6742	2.21135	3.91483	2.57689
ENSMUSG00000028603	Scp2	4	-1	107901036	108002195	0.423691	8.06512	3.10682	0.00594592	0.0532949	-2.45053	7.70221	7.71965	7.37898	7.84656	8.02639	8.16392	7.60028	8.01229
ENSMUSG00000041482	Piezo2	18	-1	63143284	63520254	-2.7795	1.04611	-3.59795	0.00198614	0.0305839	-1.27849	3.19352	3.60677	4.66787	2.37467	-0.303993	0.557671	3.82272	0.876116
ENSMUSG00000029223	Uchl1	5	1	66833434	66844577	-2.78599	3.36154	-5.87316	1.31342e-05	0.00224151	3.35585	6.44775	5.26862	4.84532	2.78536	2.8137	2.63475	5.52056	2.7446
ENSMUSG00000029661	Col1a2	6	1	4504814	4541544	-2.80067	7.63618	-4.96244	9.33771e-05	0.00648287	1.5396	9.3525	10.2385	11.1458	8.3949	7.2613	6.84172	10.2456	7.49931
ENSMUSG00000021091	Serpina3n	12	1	104372988	104380588	-2.80142	4.90672	-3.48541	0.00255755	0.0338525	-1.75801	8.01559	6.60054	8.28931	5.03764	4.47632	5.03143	7.63514	4.84846
ENSMUSG00000070526	Peg12	7	-1	62111619	62114258	-1.33212	-0.918323	-2.94358	0.00851189	0.0648231	-2.45473	-0.491526	0.028901	0.643484	-1.3374	-0.424287	-1.99253	0.0602862	-1.25141
ENSMUSG00000002308	Cd320	17	1	34062065	34068748	0.411261	3.49617	3.16406	0.00523869	0.0502012	-2.45703	3.02118	2.98947	3.23157	3.51533	3.53999	3.41444	3.08074	3.48992
ENSMUSG00000022952	Runx1	16	-1	92398354	92623037	-1.6813	1.78486	-3.09094	0.00615813	0.0545187	-2.45864	3.38181	3.1862	4.37529	1.74559	2.21202	2.07048	3.64777	2.00936
ENSMUSG00000001131	Timp1	X	1	20736405	20740974	-2.84057	2.32345	-6.20627	6.56981e-06	0.00185649	4.02534	5.2213	5.59548	6.73397	3.80913	2.50336	2.27693	5.85025	2.86314
ENSMUSG00000040220	Gas8	8	1	124245573	124263389	-0.67261	2.74194	-3.11454	0.00584533	0.0527641	-2.4626	3.25412	3.08099	3.33959	2.65784	2.38307	2.56644	3.2249	2.53578
ENSMUSG00000030116	Mfap5	6	1	122482804	122506249	-2.86612	5.38159	-6.02938	9.47417e-06	0.00199793	3.67583	8.10106	7.95975	7.76404	5.67265	4.27374	5.30472	7.94162	5.0837
ENSMUSG00000079022	Col22a1	15	-1	71667644	71906076	-2.87144	0.036398	-3.65589	0.00174333	0.0281992	-1.16208	1.09344	3.27832	0.680478	-0.941474	-1.48842	-1.09944	1.68408	-1.17644
ENSMUSG00000026494	Kif26b	1	1	178356690	178766765	-1.61497	2.75712	-3.13711	0.00556087	0.0517739	-2.4634	3.31938	4.123	4.99049	2.18946	2.85305	2.76236	4.14429	2.60162
ENSMUSG00000037411	Serpine1	5	-1	137090358	137101122	-2.87546	5.7491	-5.3794	3.76081e-05	0.0039722	2.33423	7.452	7.62018	8.2865	4.60573	4.2689	5.85386	7.78623	4.9095
ENSMUSG00000117110	Gm49808	17	1	10083348	10101078	-2.89438	-1.87861	-3.8231	0.00119593	0.0232418	-0.965392	1.70578	1.6511	-0.13145	-2.41541	-2.14049	-0.712418	1.07514	-1.75611
ENSMUSG00000121484	Serpina3h	12	1	104214121	104220671	-2.91636	-1.48253	-4.56953	0.000223208	0.00990418	0.355187	1.18965	0.623262	2.11141	-1.67844	-2.62592	-0.407564	1.30811	-1.57064
ENSMUSG00000041707	Tmem273	14	1	32507920	32539941	-0.981508	0.193204	-2.94578	0.00847097	0.0646644	-2.46531	0.716582	0.832209	1.59587	-0.0934774	0.0965451	0.329402	1.04822	0.110823
ENSMUSG00000027656	Ccn5	2	1	163662781	163675066	-2.92546	4.09717	-4.56306	0.000226459	0.0100208	0.575318	5.45382	6.06081	7.45468	4.55038	2.62958	2.39979	6.3231	3.19325
ENSMUSG00000000184	Ccnd2	6	-1	127102125	127129156	-0.561787	7.0168	-3.15531	0.00534124	0.0506989	-2.46668	6.88381	7.61313	7.02887	6.77744	6.5425	6.52599	7.17527	6.61531
ENSMUSG00000026664	Phyh	2	1	4923830	4943541	1.10478	8.92038	3.05215	0.00670787	0.0570152	-2.46709	8.32524	8.58837	7.20701	8.7979	9.14268	9.43441	8.04021	9.125
ENSMUSG00000023882	Zfp54	17	1	21643489	21655902	-1.03854	0.618398	-2.94693	0.00844962	0.0646489	-2.46742	0.716582	1.04298	1.6151	-0.299928	0.544004	0.244513	1.12489	0.162863
ENSMUSG00000113581	Dio3os	12	-1	110241818	110244609	-2.9654	-1.14148	-4.75084	0.000149075	0.00811198	0.586919	0.716582	1.49603	1.14488	-2.41541	-1.48842	-1.34045	1.11916	-1.74809
ENSMUSG00000040084	Bub1b	2	1	118428692	118472072	-1.70505	0.994096	-2.96804	0.00806825	0.0632078	-2.47011	1.52086	1.94893	2.92744	0.754519	0.60674	-0.156025	2.13241	0.401745
ENSMUSG00000026042	Col5a2	1	-1	45413481	45542442	-3.02417	6.06818	-5.77868	1.60268e-05	0.00242308	3.19081	8.55691	8.73145	9.66711	6.76312	5.64367	5.56972	8.98516	5.99217
ENSMUSG00000104784	Gm42984	5	1	44383929	44400890	1.14758	-0.482676	2.93318	0.00870749	0.065647	-2.4726	-1.64907	-1.3956	-0.868415	-0.159066	0.261604	-0.551954	-1.30436	-0.149805
ENSMUSG00000110605	Gm32856	8	1	129990061	130009325	-1.1216	-1.3921	-2.94166	0.00854762	0.0649417	-2.47323	0.142346	-0.59913	-0.413849	-1.3374	-1.04096	-1.99253	-0.290211	-1.45696
ENSMUSG00000052026	Slc6a7	18	-1	61128452	61147294	-3.55914	-1.71391	-2.95677	0.00826984	0.0640353	-2.47386	0.672861	1.74018	2.28959	1.12892	-3.36289	-4.79988	1.56754	-2.34462
ENSMUSG00000059323	Tonsl	15	-1	76510202	76524158	-1.42154	0.124372	-2.9261	0.00884303	0.0662018	-2.47433	0.431853	0.333756	1.43198	-0.375877	-0.699921	-1.09944	0.732529	-0.72508
ENSMUSG00000083563	Gm13340	2	-1	22478115	22479659	0.99719	3.04054	3.09092	0.00615831	0.0545187	-2.47517	2.27254	2.30484	1.79455	2.96542	3.20697	3.23904	2.12398	3.13714
ENSMUSG00000108801	Gm39090	7	1	127291102	127300814	-1.06819	0.312873	-2.93351	0.00870114	0.0656437	-2.47761	1.12623	1.07072	0.751737	0.0293793	-0.303993	-0.0449938	0.982895	-0.106536
ENSMUSG00000031284	Pak3	X	1	142301587	142580792	-3.04695	-0.776919	-4.68309	0.000173299	0.00877776	0.820774	2.45139	1.7228	3.20006	0.0293793	-1.48842	-0.551954	2.45809	-0.670331
ENSMUSG00000062609	Kcnj15	16	1	95058417	95101119	-3.06982	1.0453	-3.47477	0.00261933	0.0341663	-1.52828	3.48022	3.16061	5.66959	2.56949	0.261604	-0.407564	4.10347	0.807843
ENSMUSG00000033938	Ndufb7	8	1	84293300	84298255	1.10926	7.49477	3.12974	0.00565223	0.0521124	-2.47946	7.29908	6.79241	5.926	7.37991	8.01631	7.91887	6.67249	7.7717
ENSMUSG00000059049	Frem1	4	-1	82816164	82970576	-3.08229	-0.595386	-4.18789	0.000525399	0.0153223	-0.174778	1.70578	3.19253	1.38792	0.0870948	-1.77792	-1.62996	2.09541	-1.10693
ENSMUSG00000025887	Casp12	9	1	5345430	5373032	-1.13817	3.54589	-3.16277	0.00525363	0.0502347	-2.48496	3.83785	4.32658	4.81237	3.77002	2.89135	2.65133	4.3256	3.10424
ENSMUSG00000031574	Star	8	1	26296583	26306010	-3.13601	2.26869	-3.49061	0.0025279	0.0337072	-1.60478	6.2265	4.79423	3.86253	2.30341	1.42719	1.53997	4.96109	1.75686
ENSMUSG00000063320	Uqcc6	10	-1	82455685	82459062	0.717214	3.11218	3.10187	0.00601133	0.0537018	-2.4861	2.3852	2.94519	1.87654	2.8283	3.50748	3.14849	2.40231	3.16142
ENSMUSG00000120926	Gm57038	9	1	37457286	37458211	0.866517	1.25102	2.98655	0.00774766	0.0620298	-2.48881	1.54531	0.832209	0.643484	1.4259	2.29056	2.0203	1.007	1.91225
ENSMUSG00000118221	Gm50194	19	1	43516751	43554468	2.33097	0.299616	2.93222	0.00872571	0.065706	-2.49023	-1.26204	-0.689328	-4.03834	0.0293793	0.60674	0.409572	-1.99657	0.348564
ENSMUSG00000036356	Csgalnact1	8	-1	68809433	69187798	-0.961066	2.28686	-3.07508	0.00637728	0.0554937	-2.49229	2.93126	2.98218	3.78396	3.13918	1.71036	1.57516	3.23247	2.14157
ENSMUSG00000105970	Gm43360	5	-1	122630085	122632971	2.93048	-1.10897	3.00967	0.00736443	0.0602878	-2.49418	-3.76454	-1.73663	-4.03834	-0.299928	-0.699921	0.409572	-3.17984	-0.196759
ENSMUSG00000029675	Eln	5	-1	134731447	134776177	-3.16471	5.92957	-3.30897	0.00379568	0.042368	-1.95801	8.17393	8.88279	11.3978	8.51984	5.6077	5.19022	9.48485	6.43925
ENSMUSG00000117713	Gm46637	18	1	61617837	61622291	2.093	0.483098	2.92467	0.00887066	0.0662707	-2.49644	0.265203	-0.21726	-1.71641	0.604494	1.87233	2.45751	-0.556156	1.64478
ENSMUSG00000025968	Ndufs1	1	-1	63182755	63215992	1.01701	9.2636	3.01711	0.00724521	0.059786	-2.49658	8.76383	8.82644	7.81562	9.21511	9.50085	9.70351	8.46863	9.47316
ENSMUSG00000048521	Cxcr6	9	1	123635540	123640825	-3.34806	-1.26316	-2.94771	0.00843533	0.0646489	-2.4977	1.79004	0.378843	1.22219	-1.49787	-0.860386	-4.79988	1.13036	-2.38605
ENSMUSG00000038462	Uqcrfs1	13	-1	30724291	30729345	1.04503	9.10514	3.02878	0.00706174	0.0588945	-2.49792	8.77437	8.42752	7.45535	8.84493	9.45922	9.44782	8.21908	9.25066
ENSMUSG00000030562	Nox4	7	1	86895304	87047918	-3.17597	1.63281	-4.05276	0.000712408	0.0179293	-0.346193	3.67008	4.35224	5.33452	2.94994	0.409703	-0.276319	4.45228	1.02778
ENSMUSG00000028322	Exosc3	4	-1	45316613	45342732	0.434856	3.07609	3.12019	0.00577281	0.0524591	-2.49812	2.9497	2.76162	2.70313	3.13235	3.44876	3.14849	2.80481	3.2432
ENSMUSG00000051242	Pcdhb9	18	1	37533908	37536962	-3.19942	-1.11163	-3.94466	0.000909093	0.0205657	-0.972174	0.378413	0.585294	1.43198	-0.375877	-4.94785	-2.47795	0.798562	-2.60056
ENSMUSG00000032661	Oas3	5	-1	120891163	120915726	-2.37304	-0.704121	-2.92316	0.0088999	0.0664275	-2.49989	0.378413	0.0843961	1.47473	-1.88489	-0.089868	-3.21492	0.645846	-1.72989
ENSMUSG00000032925	Itgbl1	14	1	123897383	124213030	-3.21596	4.21642	-6.68901	2.4703e-06	0.000970467	4.9696	6.40997	7.19942	7.35702	4.87308	3.14491	2.80745	6.9888	3.60848
ENSMUSG00000028789	Azin2	4	-1	128824026	128856235	-1.49955	0.886736	-2.9486	0.00841883	0.0645724	-2.50144	1.92662	1.6326	2.35969	1.01458	0.409703	-0.276319	1.97297	0.382655
ENSMUSG00000065548	Mir29c	1	1	194719855	194719942	1.11116	0.648836	2.92046	0.0089526	0.0666049	-2.50245	-0.395311	0.378843	-0.578909	1.30949	0.544004	0.754708	-0.198459	0.8694
ENSMUSG00000027996	Sfrp2	3	1	83673628	83681623	-3.21624	2.28316	-4.01507	0.000775592	0.0187013	-0.530773	4.37671	6.19055	6.67848	4.19767	1.62201	0.814829	5.74858	2.2115
ENSMUSG00000028989	Angptl7	4	-1	148579640	148584917	-3.22313	3.04852	-4.70648	0.000164513	0.00856698	1.00847	3.94741	5.01914	5.18325	3.10467	0.337553	0.329402	4.7166	1.25721
ENSMUSG00000042436	Mfap4	11	1	61376257	61379726	-3.24175	4.94772	-3.67184	0.0016818	0.0278118	-1.32389	7.04683	8.44518	8.43866	6.79432	3.97399	3.11301	7.97689	4.62711
ENSMUSG00000090799	Klhl33	14	-1	51126039	51134964	1.52176	4.33105	3.14585	0.00545428	0.0513155	-2.50543	2.63349	3.26036	2.26544	4.36158	4.30718	4.04247	2.71976	4.23707
ENSMUSG00000021423	Ly86	13	1	37529184	37603012	-1.53587	2.50305	-3.08407	0.00625209	0.0549087	-2.50851	3.08095	3.69855	4.46018	2.10816	2.89135	1.70791	3.74656	2.23581
ENSMUSG00000000916	Nsun5	5	1	135398807	135405659	0.541602	3.22458	3.13169	0.00562782	0.0520663	-2.50931	3.13833	2.9675	2.67591	3.26329	3.57179	3.62218	2.92725	3.48575
ENSMUSG00000023232	Serinc2	4	-1	130147288	130172998	-3.25472	-0.059087	-3.53458	0.00229024	0.0323587	-1.36024	2.46427	1.9339	2.53152	-0.631134	-2.14049	-0.156025	2.3099	-0.975884
ENSMUSG00000044576	Garem2	5	1	30310159	30323376	-3.25544	-1.59024	-4.84174	0.000121879	0.00727075	0.414723	0.142346	1.6511	0.852431	-0.941474	-3.36289	-3.21492	0.881958	-2.50643
ENSMUSG00000044244	Il20rb	9	-1	100339772	100368841	-0.899398	0.950449	-2.94981	0.00839658	0.0645555	-2.51198	1.72731	1.22684	1.79455	0.391949	0.60674	1.1774	1.5829	0.725363
ENSMUSG00000029816	Gpnmb	6	1	49013480	49047863	-2.86966	1.56491	-2.98212	0.00782335	0.0623254	-2.5127	3.00364	2.73585	5.69015	2.40902	0.337553	-0.551954	3.80988	0.731541
ENSMUSG00000031629	Cenpu	8	1	47005063	47033042	-1.63807	-0.935739	-2.91786	0.00900346	0.0667849	-2.51336	-0.305113	-0.59913	0.716547	-2.41541	-1.77792	-0.551954	-0.0625653	-1.58176
ENSMUSG00000022033	Pbk	14	1	66043286	66055271	-3.3723	-1.18107	-2.96495	0.00812307	0.0634696	-2.51655	-0.59462	0.189366	2.43739	-1.67844	-3.36289	-3.21492	0.67738	-2.75208
ENSMUSG00000061838	Suclg2	6	-1	95449990	95695781	0.986832	7.2792	3.13216	0.00562209	0.0520663	-2.51747	6.68975	6.97784	5.66844	7.04971	7.49587	7.67661	6.44535	7.4074
ENSMUSG00000047193	Dync2h1	9	-1	6928503	7184446	-1.04511	2.49529	-3.0383	0.00691534	0.0582864	-2.51855	3.03851	2.64649	3.24398	2.32756	1.59131	1.67585	2.97633	1.86491
ENSMUSG00000064339	mt-Rnr2	MT	1	1094	2675	1.47203	11.6894	2.91952	0.00897094	0.0667105	-2.51888	10.9732	10.5477	10.3367	11.747	12.0055	12.4801	10.6192	12.0775
ENSMUSG00000021388	Aspn	13	1	49697919	49721041	-3.27503	5.36834	-10.1624	5.33901e-09	2.14988e-05	10.7603	7.62759	8.28064	7.35737	4.79296	4.11014	4.48321	7.7552	4.4621
ENSMUSG00000052485	Tmem171	13	-1	98822743	98831342	1.47614	0.512622	2.95552	0.00829246	0.0641222	-2.52231	1.12623	0.465	0.0491225	1.55422	2.30954	2.33967	0.546783	2.06781
ENSMUSG00000026489	Coq8a	1	-1	179992803	180027167	1.2413	8.88407	3.02875	0.00706211	0.0588945	-2.52244	8.46076	8.60803	6.59617	8.80087	9.19402	9.36667	7.88832	9.12052
ENSMUSG00000027335	Adra1d	2	-1	131387770	131404203	0.823336	1.27473	2.94861	0.00841878	0.0645724	-2.52462	0.58123	0.985832	0.605516	1.30949	1.94697	1.5039	0.724193	1.58679
ENSMUSG00000029843	Slc13a4	6	-1	35244892	35285066	-3.33755	-0.308409	-4.17144	0.000545236	0.0155988	-0.47536	0.990343	1.9931	0.566522	-1.88489	-2.62592	-1.99253	1.18332	-2.16778
ENSMUSG00000051223	Bzw1	1	1	58432057	58446512	-0.356305	6.50787	-3.14816	0.0054265	0.0511138	-2.52807	6.64308	6.57836	7.05464	6.39374	6.43747	6.36565	6.75869	6.39896
ENSMUSG00000035352	Ccl12	11	1	81992671	81994226	-3.37502	0.446943	-5.31413	4.33107e-05	0.00427979	2.04367	2.96791	2.28129	3.49823	-0.631134	-1.04096	0.409572	2.91581	-0.42084
ENSMUSG00000029838	Ptn	6	-1	36691864	36787155	-3.39197	2.45848	-6.50394	3.58105e-06	0.0011536	4.61252	5.33612	6.39848	4.8835	2.71388	1.46154	1.99453	5.53937	2.05665
ENSMUSG00000050211	Pla2g4e	2	-1	119996893	120075816	1.24598	3.31916	3.11172	0.00588187	0.0528679	-2.53068	2.52701	3.21756	1.90808	3.92048	3.68515	3.75854	2.55088	3.78806
ENSMUSG00000101445	Gm28932	14	1	124216622	124218031	-3.41948	-1.46421	-4.05288	0.000712213	0.0179293	-0.865616	-0.305113	1.27534	1.29556	-0.941474	-4.94785	-2.47795	0.755262	-2.78909
ENSMUSG00000049420	Tmem200a	10	-1	25788229	25954950	-3.54726	-2.11996	-5.12754	6.50048e-05	0.00519423	0.385733	0.265203	0.333756	0.526444	-2.77798	-2.14049	-4.79988	0.375134	-3.23945
ENSMUSG00000013593	Ndufs2	1	-1	171062422	171078957	0.95508	9.53803	2.9856	0.00776383	0.0620605	-2.53357	9.18401	9.04303	8.06287	9.32508	9.87108	9.91324	8.7633	9.70313
ENSMUSG00000077611	Gm23946	14	-1	31913811	31914007	1.75646	-0.858901	2.93393	0.00869315	0.0656437	-2.53454	-2.54215	-1.55606	-2.81595	-0.631134	-0.860386	-0.0449938	-2.30472	-0.512171
ENSMUSG00000089736	Tgfbr3l	8	1	4298214	4301423	0.859754	1.45642	2.95067	0.00838087	0.0644963	-2.53454	0.00804498	1.34516	1.11816	1.72755	1.82034	1.60951	0.82379	1.71913
ENSMUSG00000099931	Gm29358	1	1	74334762	74338026	-1.15063	-1.26182	-2.91912	0.00897884	0.0667384	-2.53502	-0.220224	-0.434071	-0.979447	-1.19301	-2.14049	-1.99253	-0.544581	-1.77534
ENSMUSG00000042854	Trp53rkb	2	1	166634451	166641425	0.874452	0.432838	2.90566	0.00924618	0.0679107	-2.53687	0.533136	-0.434071	-0.068714	1.01458	0.478416	1.03301	0.010117	0.842002
ENSMUSG00000026895	Ndufa8	2	-1	35926338	35939418	1.02398	7.61085	3.09613	0.00608792	0.0541244	-2.5376	7.36323	7.05018	5.99554	7.48931	8.0098	7.95813	6.80299	7.81908
ENSMUSG00000068196	Col8a1	16	-1	57444621	57575100	-3.665	5.6194	-6.42659	4.18797e-06	0.00129229	4.46755	8.03891	8.72873	8.42186	4.84617	4.58937	4.71385	8.3965	4.71646
ENSMUSG00000084384	Gm12251	11	-1	58283595	58284386	1.62695	-0.19965	2.88945	0.00957844	0.0689365	-2.53998	-2.17958	-0.59913	-1.09974	0.14259	0.409703	0.691972	-1.29282	0.414755
ENSMUSG00000079014	Serpina3i	12	1	104229381	104235631	-3.6726	-1.3829	-4.35715	0.000359105	0.0129402	0.052145	2.83537	1.01469	2.65747	-1.88489	-1.48842	-1.09944	2.16917	-1.49092
ENSMUSG00000026193	Fn1	1	-1	71624679	71692359	-2.51625	7.01917	-3.02414	0.00713413	0.0592104	-2.5429	8.44216	8.92876	10.6831	7.60742	6.37013	6.62376	9.35134	6.8671
ENSMUSG00000032500	Dclk3	9	1	111268149	111318186	-3.68098	-0.536002	-5.12157	6.58578e-05	0.00519423	1.17836	0.954274	2.04996	2.70313	-0.540936	-2.62592	-2.47795	1.90245	-1.8816
ENSMUSG00000104344	Gm38077	9	1	104941976	104945220	1.45133	3.08555	3.06696	0.00649245	0.056132	-2.54437	2.74325	2.51129	0.915856	2.97309	3.69961	3.95834	2.0568	3.54368
ENSMUSG00000030653	Gm45837	7	1	101060093	101162026	0.512163	6.20648	3.16688	0.00520601	0.0501515	-2.54457	5.73064	6.31394	5.8499	6.40655	6.61009	6.38437	5.96483	6.467
ENSMUSG00000007888	Crlf1	8	1	70945808	70956731	-3.91411	0.0796799	-5.05524	7.6153e-05	0.0057051	1.60476	3.63633	3.65797	4.1131	1.40335	-1.48842	-0.892991	3.80247	-0.326018
ENSMUSG00000024529	Lox	18	-1	52649139	52662939	-3.92974	3.44446	-5.83378	1.42683e-05	0.00234509	3.28821	7.17185	7.11157	8.51697	4.94508	2.91634	2.58382	7.60013	3.48175
ENSMUSG00000030000	Add2	6	1	86005663	86101391	-3.95828	-1.87372	-3.417	0.00298143	0.0371112	-1.99261	1.27985	0.799419	0.104618	-0.830443	-4.94785	-4.79988	0.727962	-3.52606
ENSMUSG00000025722	Wdr73	7	-1	80540471	80551017	-0.444965	2.92296	-3.0721	0.00641941	0.0557399	-2.54815	2.94051	3.10131	3.12824	2.68613	2.61439	2.513	3.05669	2.60451
ENSMUSG00000091387	Gcnt4	13	1	97061197	97087414	-4.0332	-1.9165	-8.44647	9.14315e-08	0.000108181	5.17205	1.8889	1.88786	2.1646	-1.67844	-2.14049	-2.47795	1.98045	-2.09896
ENSMUSG00000087368	BC065397	X	1	135642573	135704113	0.866464	1.1035	2.92504	0.00886352	0.0662707	-2.54911	0.378413	0.137835	1.0632	1.26016	1.52788	1.46691	0.526482	1.41832
ENSMUSG00000050359	Sprr1a	3	-1	92391259	92393202	-5.42483	-1.69732	-2.90014	0.00935803	0.0683155	-2.55012	3.80278	1.6326	4.40322	-1.06177	-3.36289	-2.47795	3.27953	-2.30087
ENSMUSG00000038872	Zfhx3	8	1	108669276	109688262	-0.69869	2.92902	-3.07788	0.0063381	0.0552722	-2.55329	3.02118	3.46761	3.5034	2.92642	2.47	2.39979	3.33073	2.59874
ENSMUSG00000032333	Stoml1	9	1	58160447	58169803	-0.375103	3.59358	-3.14255	0.00549431	0.0515415	-2.55561	3.68116	3.96934	3.89042	3.60202	3.44876	3.32424	3.84698	3.45834
ENSMUSG00000008855	Hdac5	11	-1	102085258	102120992	0.458557	6.3041	3.16354	0.00524468	0.0502012	-2.55681	6.09809	6.18897	5.54725	6.34356	6.4525	6.41262	5.94477	6.40289
ENSMUSG00000022571	Pycr3	15	-1	75788326	75793409	0.440373	3.05415	3.07977	0.00631172	0.0551898	-2.55824	2.53924	2.83626	2.64816	3.04038	3.26647	3.08886	2.67455	3.1319
ENSMUSG00000074171	Gm6658	8	-1	91633160	91635044	1.13166	-0.294788	2.87894	0.00979996	0.0699308	-2.56003	-1.10158	-1.11996	-1.23099	0.196029	-0.303993	-0.0449938	-1.15084	-0.0509858
ENSMUSG00000031520	Vegfc	8	1	54530641	54640131	-0.733648	2.35171	-3.03677	0.00693865	0.0583912	-2.56093	2.50224	3.03243	3.25014	2.24122	2.64461	1.70791	2.92827	2.19791
ENSMUSG00000042254	Cilp	9	1	65172462	65187887	-4.13525	5.31642	-6.03046	9.45295e-06	0.00199793	3.69022	9.12604	9.46251	6.93727	4.6302	4.19426	4.31125	8.5086	4.37857
ENSMUSG00000024592	C330018D20Rik	18	-1	57088905	57108440	0.671366	4.12613	3.15096	0.00539297	0.0509633	-2.56516	3.06412	3.92823	3.22532	3.81341	4.28817	4.24178	3.40589	4.11445
ENSMUSG00000021702	Thbs4	13	-1	92888098	92931326	-4.14562	3.44919	-5.5437	2.64162e-05	0.00329833	2.71129	7.41225	7.55936	4.54286	2.83673	1.94697	2.1659	6.50483	2.31654
ENSMUSG00000028364	Tnc	4	-1	63878022	63965252	-4.21848	1.42265	-6.51491	3.50264e-06	0.00115137	4.57879	5.18674	4.99219	6.57974	1.9921	0.934794	0.872544	5.58622	1.26648
ENSMUSG00000040428	Plekha4	7	1	45175754	45203653	-1.0968	2.41181	-3.05488	0.00666764	0.0568833	-2.56766	2.82542	3.882	3.65515	2.86175	1.79362	2.27693	3.45419	2.31077
ENSMUSG00000019945	Cabcoco1	10	-1	68266783	68377726	1.66805	3.22029	3.066	0.00650626	0.056161	-2.56827	2.08512	2.19568	2.07018	3.85968	3.49094	4.00425	2.11699	3.78496
ENSMUSG00000070709	Zfp974	7	-1	27606817	27628885	0.503094	1.84763	2.98651	0.00774843	0.0620298	-2.56856	1.61628	1.94893	1.55661	2.18946	2.36503	2.09494	1.70727	2.21648
ENSMUSG00000029438	Bcl7a	5	1	123481897	123513055	0.452274	4.19982	3.16092	0.00527523	0.0503366	-2.56897	3.72998	3.86229	3.47209	4.17788	4.04933	4.18596	3.68812	4.13772
ENSMUSG00000040133	Gpr176	2	-1	118107591	118203900	-4.27711	-0.843293	-4.89	0.000109549	0.00690601	0.985883	2.13431	2.25734	3.60311	-2.41541	-0.699921	-1.34045	2.66492	-1.48526
ENSMUSG00000032332	Col12a1	9	-1	79506273	79626113	-4.28829	2.25916	-5.78947	1.56656e-05	0.00242308	3.19427	4.88531	5.50939	6.48424	2.39766	0.0965451	1.03301	5.62632	1.17574
ENSMUSG00000105954	Gm42793	5	1	104582987	104584238	-4.58097	-1.51122	-3.37119	0.00330322	0.0394402	-1.70816	2.45139	1.9339	4.63762	-0.227778	-1.77792	-3.21492	3.00764	-1.74021
ENSMUSG00000053119	Chmp3	6	1	71520781	71559593	-0.33346	6.17785	-3.14097	0.00551356	0.051662	-2.57351	6.71759	6.55523	6.2787	6.21274	6.17563	6.18667	6.51717	6.19168
ENSMUSG00000023829	Slc22a1	17	-1	12867756	12894716	2.53867	0.0997344	2.86969	0.00999903	0.0708242	-2.57379	-1.64907	-0.999668	-0.979447	2.36304	0.885041	0.329402	-1.20939	1.19249
ENSMUSG00000079462	Gm15737	6	1	92846338	92861392	2.00173	-0.775719	2.88614	0.00964769	0.0692801	-2.57383	-3.02758	-2.4736	-0.49402	0.345407	-0.192961	-0.156025	-1.9984	-0.00119325
ENSMUSG00000053565	Eif3k	7	-1	28670797	28681289	0.246876	6.10323	3.162	0.0052627	0.0502766	-2.57425	5.97186	5.98447	5.81809	6.12763	6.16263	6.21901	5.9248	6.16976
ENSMUSG00000112397	Gm10824	10	1	22690837	22724571	-2.04389	-0.975102	-2.87285	0.00993064	0.070517	-2.57638	0.205082	0.465	1.00605	-1.06177	-2.14049	-1.34045	0.558712	-1.51424
ENSMUSG00000051048	P4ha3	7	1	99934727	99968906	-4.58262	-1.82712	-3.64559	0.00178422	0.0285512	-1.36355	1.39196	1.88786	3.68731	0.0293793	-4.94785	-2.47795	2.32238	-2.46547
ENSMUSG00000027750	Postn	3	1	54268530	54298458	-4.6141	6.82204	-5.19594	5.59911e-05	0.00501027	2.01527	10.4544	10.45	10.088	7.07444	5.12495	5.13823	10.3308	5.77921
ENSMUSG00000074973	Gm11382	13	-1	33122496	33122674	-2.8382	-1.88502	-2.89565	0.00945003	0.0685947	-2.57799	1.02553	1.32226	-0.669107	-2.77798	-1.48842	-2.47795	0.559562	-2.24812
ENSMUSG00000056174	Col8a2	4	1	126180586	126208123	-4.82745	0.737483	-5.39901	3.60504e-05	0.00391841	2.18275	3.60178	5.25205	4.46283	0.82406	-0.555532	-1.99253	4.43889	-0.574666
ENSMUSG00000022551	Cyc1	15	1	76227723	76230460	1.1054	9.18497	2.98348	0.0078	0.0622261	-2.57817	8.95092	8.53553	7.37934	8.87775	9.66069	9.59451	8.28859	9.37765
ENSMUSG00000027832	Ptx3	3	1	66127331	66133226	-1.68852	-0.595577	-2.89593	0.00944436	0.0685947	-2.57827	1.3087	1.22684	3.12153	1.01458	-0.303993	-0.407564	1.88569	0.101009
ENSMUSG00000021501	Caml	13	1	55770818	55780224	-0.41175	3.29617	-3.11394	0.00585318	0.0527641	-2.57941	3.56637	3.56836	3.81757	3.22524	3.4053	3.08886	3.65077	3.2398
ENSMUSG00000097697	4833412C05Rik	7	-1	67434151	67453887	-4.85229	-1.68598	-4.29615	0.000411845	0.0138904	-0.42891	2.28712	1.6326	3.19368	-0.159066	-3.36289	-4.79988	2.37113	-2.77394
ENSMUSG00000037710	Cisd1	10	-1	71166310	71180784	0.994483	6.9154	3.12051	0.0057687	0.0524591	-2.5799	6.69249	6.51224	5.29481	6.82697	7.35793	7.2652	6.16652	7.15003
ENSMUSG00000107019	Gm43682	5	1	93324829	93326918	-0.987017	0.191934	-2.89048	0.00955705	0.0689278	-2.58241	0.58123	1.96381	1.17111	0.345407	0.409703	0.0580997	1.23872	0.27107
ENSMUSG00000032290	Ptpn9	9	1	56902207	56970091	-0.594052	4.04383	-3.16648	0.00521067	0.0501664	-2.58266	4.47545	4.40496	4.9794	4.18781	3.96803	3.87608	4.61994	4.01064
ENSMUSG00000006301	Tmbim1	1	-1	74327406	74344781	-0.765325	6.24595	-3.12701	0.00568638	0.0522195	-2.584	7.44998	6.61651	6.3298	6.13106	5.85224	6.19376	6.79876	6.05902
ENSMUSG00000024677	Ms4a6b	19	1	11493876	11508620	-1.42166	3.04037	-3.08506	0.00623845	0.0548486	-2.58696	4.12013	3.32514	4.79771	2.31554	2.82694	3.00102	4.081	2.7145
ENSMUSG00000052681	Rap1b	10	-1	117649776	117681940	-0.535307	6.02036	-3.13524	0.00558388	0.0518485	-2.587	6.51352	6.32046	6.88919	6.17747	5.91556	6.04168	6.57439	6.0449
ENSMUSG00000002020	Ltbp2	12	-1	84829986	84923306	-4.98776	4.01198	-5.60849	2.30011e-05	0.00306181	2.84867	7.53371	8.1597	7.88238	4.07467	1.59131	2.35999	7.8586	2.67532
ENSMUSG00000048440	Cyp4f16	17	1	32755532	32770772	-0.577348	2.67561	-3.06033	0.00658799	0.0565633	-2.58797	3.23921	3.09457	3.40736	2.92642	2.552	2.39979	3.24705	2.62607
ENSMUSG00000028626	Col9a2	4	1	120896582	120912519	-5.02477	-1.2811	-7.8416	2.71434e-07	0.000198727	4.52773	2.18187	3.38714	2.9579	-1.67844	-1.77792	-3.21492	2.8423	-2.22376
ENSMUSG00000107605	Gm44117	6	-1	90436693	90438450	1.66317	-0.579059	2.87379	0.00991038	0.0704442	-2.59158	-1.89008	-0.888637	-2.81595	-0.540936	0.478416	-0.407564	-1.86489	-0.156695
ENSMUSG00000119994	A430046D13Rik	10	1	128334642	128340114	0.635253	3.98696	3.13515	0.00558498	0.0518485	-2.59177	3.56637	3.49347	3.12824	4.01644	3.95	4.116	3.39603	4.02748
ENSMUSG00000027706	Sec62	3	1	30847024	30875412	-0.375781	6.21238	-3.13986	0.00552707	0.0517311	-2.59193	6.26013	6.29495	6.66354	6.16997	5.93556	5.99535	6.40621	6.03363
ENSMUSG00000034825	Nrip3	7	-1	109357262	109381232	-5.08635	-1.68737	-3.85998	0.00110047	0.0221842	-1.40721	2.27254	0.422565	1.38792	-3.2634	-3.36289	-4.79988	1.36101	-3.80872
ENSMUSG00000029304	Spp1	5	1	104582984	104588916	-5.65457	0.722451	-4.02727	0.000754544	0.0184423	-0.378333	4.88051	4.65911	7.21255	2.022	-1.24741	-1.99253	5.58406	-0.405979
ENSMUSG00000054196	Cthrc1	15	1	38940327	38950516	-5.7871	-0.651647	-5.97058	1.07097e-05	0.00203471	3.08488	4.43349	5.20275	6.27643	1.81555	-2.62592	-1.62996	5.30422	-0.813443
ENSMUSG00000024663	Rab3il1	19	1	9979033	10015744	-0.80287	3.74123	-3.14595	0.00545307	0.0513155	-2.59415	4.00584	4.47152	5.12573	4.1911	3.33292	3.52655	4.53436	3.68352
ENSMUSG00000020099	Unc5b	10	-1	60598372	60667360	-1.05787	4.83072	-3.16381	0.00524162	0.0502012	-2.59592	5.17699	5.76109	6.56188	5.09327	4.75778	4.39734	5.83332	4.74946
ENSMUSG00000028648	Ndufs5	4	-1	123606503	123611995	0.962605	6.51558	3.14341	0.00548382	0.0514731	-2.59637	6.27575	5.98173	4.85344	6.23604	6.86393	6.83901	5.70364	6.64633
ENSMUSG00000022883	Robo1	16	1	72105194	72842983	-1.20132	1.39166	-2.95807	0.0082464	0.0639624	-2.59874	2.08512	2.64649	3.00241	1.89849	0.337553	1.80003	2.57801	1.34536
ENSMUSG00000079654	Prrt4	6	-1	29169231	29179583	-1.05353	1.40841	-2.94436	0.00849734	0.0647805	-2.59902	3.09758	1.75736	2.02775	1.07288	1.16068	1.42894	2.29423	1.22083
ENSMUSG00000006390	Elovl1	4	1	118285290	118290150	-0.628156	4.21656	-3.16558	0.0052211	0.0502012	-2.6013	4.79643	4.69298	5.14074	4.4821	4.12093	4.0919	4.87672	4.23165
ENSMUSG00000034993	Vat1	11	-1	101349571	101357056	-0.946861	4.98526	-3.15959	0.00529085	0.0504259	-2.6014	5.86299	5.93438	6.08707	5.30113	4.69059	5.04404	5.96148	5.01192
ENSMUSG00000040640	Erc2	14	1	27344385	28200494	-1.48945	-0.218458	-2.85848	0.0102456	0.0718005	-2.60181	1.68392	0.189366	1.45351	0.24756	-0.192961	-1.62996	1.10893	-0.525119
ENSMUSG00000058914	C1qtnf3	15	1	10952418	10980236	-7.12486	-1.62322	-4.77458	0.000141426	0.00789837	0.217539	4.0872	3.5289	5.22923	-1.49787	-4.94785	-2.47795	4.28178	-2.97456
ENSMUSG00000030727	Rabep2	7	1	126027931	126048417	-0.726057	3.40358	-3.09546	0.00609702	0.054167	-2.60324	3.97017	3.65339	3.82997	3.31855	2.8787	2.96167	3.81784	3.05297
ENSMUSG00000033618	Map3k13	16	1	21613096	21752189	0.517483	1.92799	2.96241	0.00816831	0.0635974	-2.60345	1.66172	1.75736	1.45351	2.13577	2.04084	2.2554	1.6242	2.144
ENSMUSG00000027006	Dnajc10	2	1	80145810	80184387	-0.54216	5.65923	-3.15277	0.00537135	0.050862	-2.60506	5.80468	5.96796	6.45451	5.82565	5.30126	5.47741	6.07572	5.53477
ENSMUSG00000035184	Fam124a	14	1	62793186	62845935	-0.87632	3.03771	-3.08596	0.00622612	0.0548466	-2.60625	4.4818	3.37607	3.67361	3.14599	2.77325	2.83674	3.84383	2.91866
ENSMUSG00000085457	1110046J04Rik	13	1	34119550	34144174	-0.976684	0.164964	-2.86515	0.0100981	0.0711581	-2.60657	1.12623	0.956388	0.716547	-0.227778	-0.303993	0.485521	0.933054	-0.0154168
ENSMUSG00000067369	Trmt2b	X	-1	133123088	133177733	0.684736	5.83447	3.16496	0.0052283	0.0502012	-2.60659	5.29885	5.60973	5.02865	5.94946	5.97919	6.05265	5.31241	5.99377
ENSMUSG00000027935	Rab13	3	1	90121002	90133692	-1.08478	2.16268	-2.99932	0.00753364	0.0609246	-2.61211	2.68941	2.83626	3.68276	2.36304	1.84657	1.60951	3.06948	1.9397
ENSMUSG00000032322	Pstpip1	9	1	55997246	56036172	-1.33377	1.42312	-2.9462	0.00846326	0.064654	-2.61352	2.35785	2.14438	3.28659	1.35718	1.24198	1.1774	2.59627	1.25885
ENSMUSG00000028639	Ybx1	4	-1	119135178	119151801	0.578286	8.76095	2.9757	0.00793407	0.0629217	-2.61363	8.71515	8.36061	8.06287	8.80181	8.98464	9.08095	8.37954	8.9558
ENSMUSG00000098066	Gm26944	7	1	92288947	92296650	0.966388	0.206274	2.84766	0.0104891	0.0726968	-2.61369	0.265203	-1.55606	-0.669107	0.0293793	0.544004	0.329402	-0.653322	0.300928
ENSMUSG00000055421	Pcdh9	14	-1	93250846	94128115	-1.29858	0.42544	-2.8901	0.00956488	0.0689314	-2.61425	1.44491	1.6326	2.43739	1.28503	0.0965451	-0.0449938	1.8383	0.445529
ENSMUSG00000024045	Akap8	17	-1	32522646	32540212	0.288582	6.09978	3.14499	0.00546468	0.0513533	-2.61437	5.75575	5.90578	5.94323	6.18492	6.11487	6.16662	5.86825	6.15547
ENSMUSG00000121301	Nlrp5-ps	7	-1	14264577	14356404	-1.22656	-1.05801	-2.85251	0.0103791	0.0721834	-2.61553	-0.0641048	-0.514241	0.209587	-1.06177	-0.699921	-2.47795	-0.12292	-1.41321
ENSMUSG00000023089	Ndufa5	6	-1	24518665	24528012	1.2675	7.67365	3.05523	0.00666246	0.0568692	-2.61735	7.29322	7.02868	5.79191	7.57627	8.19378	8.11282	6.7046	7.96096
ENSMUSG00000028756	Pink1	4	-1	138040720	138053618	1.0161	8.69307	2.98468	0.00777949	0.0621549	-2.62146	8.5473	8.20969	7.00446	8.77133	8.8883	9.16274	7.92048	8.94079
ENSMUSG00000116024	Gm49527	15	1	76763520	76785483	-0.477637	3.09264	-3.04471	0.00681862	0.0577432	-2.62271	3.13027	3.31358	3.12153	2.93431	2.68878	2.39979	3.18846	2.67429
ENSMUSG00000021520	Uqcrb	13	-1	67048681	67053442	0.865796	8.16944	3.01708	0.00724558	0.059786	-2.6229	7.9421	7.52906	6.9272	7.96938	8.50272	8.48769	7.46612	8.31993
ENSMUSG00000109341	Gm30873	7	1	83987303	83997077	-1.13194	-0.804007	-2.86476	0.0101067	0.0711798	-2.62332	0.672861	1.7228	1.45351	0.523194	-0.089868	-0.0449938	1.28306	0.129444
ENSMUSG00000071528	Atp5mk	19	-1	47071903	47079086	0.985482	7.51621	3.0605	0.00658556	0.0565633	-2.62333	7.15655	6.93272	6.13117	7.4606	7.81474	7.87762	6.74015	7.71765
ENSMUSG00000071855	Ccdc112	18	-1	46415218	46444995	-1.00577	0.0782449	-2.85676	0.0102838	0.071893	-2.62709	0.840318	0.86427	1.45351	0.24756	-0.303993	0.154315	1.0527	0.0326272
ENSMUSG00000016763	Scube1	15	-1	83489200	83609222	-1.20557	0.655759	-2.86658	0.0100669	0.0711176	-2.6274	1.3087	1.7228	1.11816	0.0293793	0.261604	0.329402	1.38322	0.206795
ENSMUSG00000041353	Tmem29	X	-1	149180769	149242150	-0.944982	1.02917	-2.90061	0.00934851	0.0683155	-2.62751	1.54531	1.7911	2.15148	1.20909	0.780071	0.557671	1.8293	0.848943
ENSMUSG00000021193	Pitrm1	13	1	6598185	6630551	0.467208	5.81346	3.15484	0.00534681	0.0507191	-2.62989	5.49363	5.55431	5.16867	5.78263	5.80453	6.0195	5.40554	5.86889
ENSMUSG00000032673	Prorsd1	11	-1	29461757	29465033	0.361976	3.4128	3.08582	0.006228	0.0548466	-2.63062	3.18577	3.12135	3.17436	3.55678	3.61821	3.36503	3.16049	3.51334
ENSMUSG00000111497	Gm38431	9	-1	20978810	21003293	0.309467	5.30678	3.16387	0.00524085	0.0502012	-2.63175	5.22319	5.13373	4.95129	5.29502	5.40199	5.53439	5.10274	5.41047
ENSMUSG00000025486	Sirt3	7	-1	140443579	140462222	0.695273	5.03123	3.16348	0.00524546	0.0502012	-2.63308	4.57679	4.79838	3.79666	4.81234	5.22333	5.21553	4.39061	5.08374
ENSMUSG00000085995	Gm2788	7	1	48527656	48562788	1.62457	-1.32364	2.85899	0.0102342	0.0718001	-2.63451	-1.26204	-2.4736	-2.45338	-0.540936	-0.303993	-0.551954	-2.06301	-0.465628
ENSMUSG00000020721	Helz	11	1	107438756	107584652	0.317029	4.8642	3.16383	0.0052413	0.0502012	-2.63457	4.60905	4.59846	4.68617	4.95673	4.88346	5.00586	4.63123	4.94868
ENSMUSG00000020639	Pfn4	12	1	4819022	4828813	1.37929	1.00127	2.86044	0.010202	0.071663	-2.63464	-0.395311	0.506223	-0.265751	1.28503	1.31894	1.46691	-0.0516129	1.35696
ENSMUSG00000050947	Amigo1	3	1	108093651	108099602	0.668553	4.51813	3.15394	0.00535739	0.0507896	-2.63476	4.21083	4.22838	3.73645	4.79945	4.65392	4.71385	4.05855	4.72241
ENSMUSG00000038295	Atg9b	5	-1	24589179	24597141	0.895003	0.0110272	2.83428	0.0107978	0.0741345	-2.63547	-1.44262	-0.21726	-0.578909	0.0870948	0.181434	0.329402	-0.746262	0.19931
ENSMUSG00000005687	Bcas2	3	1	103078971	103086482	0.392855	4.88899	3.16392	0.00524029	0.0502012	-2.63547	4.71793	4.74126	4.44413	4.88533	5.05074	5.14702	4.63444	5.0277
ENSMUSG00000097565	Gm26965	13	-1	67639271	67674270	-0.511813	1.68627	-2.92879	0.00879133	0.0659534	-2.63593	2.05137	1.88786	1.99875	1.46995	1.55995	1.34987	1.97933	1.45992
ENSMUSG00000061039	Or8b53	9	1	38663595	38671413	-1.37447	-0.773918	-2.83131	0.0108675	0.0743915	-2.64023	0.322918	0.765867	0.643484	-0.375877	-1.24741	-0.892991	0.577423	-0.838759
ENSMUSG00000052563	D930048N14Rik	11	1	51541781	51548508	-0.943718	1.77089	-2.89573	0.00944845	0.0685947	-2.64243	1.85017	1.82408	1.92359	1.07288	1.11824	0.485521	1.86595	0.892214
ENSMUSG00000033454	Zbtb1	12	1	76417040	76443724	-0.479955	3.96698	-3.12994	0.00564976	0.0521124	-2.64245	4.20316	4.20666	4.65863	4.07823	3.70679	3.78883	4.35615	3.85795
ENSMUSG00000028684	Urod	4	-1	116847162	116851610	0.454028	5.41326	3.15803	0.0053091	0.0505327	-2.64362	5.40955	5.09034	4.63997	5.41819	5.49613	5.58706	5.04662	5.50046
ENSMUSG00000026575	Nme7	1	1	164131690	164265294	-1.04717	1.62007	-2.90065	0.00934775	0.0683155	-2.64475	1.99922	1.88786	2.30151	1.67206	0.409703	0.691972	2.06286	0.924577
ENSMUSG00000071180	Smim15	13	1	108180980	108185706	-0.518177	4.08258	-3.13716	0.00556016	0.0517739	-2.64552	4.33874	4.34941	4.98864	4.20094	3.93173	3.95166	4.55893	4.02811
ENSMUSG00000026556	Vangl2	1	-1	171828527	171856011	-0.916703	1.30236	-2.90233	0.00931345	0.0681872	-2.64631	1.56936	1.97853	2.52136	1.94605	0.982888	0.0580997	2.02308	0.99568
ENSMUSG00000024104	Washc2	6	1	116184999	116239647	-0.385738	5.31476	-3.14959	0.0054093	0.0510413	-2.64927	5.68047	5.28943	5.5659	5.09151	5.13563	5.16157	5.51193	5.12957
ENSMUSG00000015668	Pdzd11	X	-1	99666489	99670174	-0.38421	3.97144	-3.12113	0.00576088	0.0524591	-2.64982	4.14435	4.21911	4.208	3.98263	3.77666	3.59672	4.19049	3.78534
ENSMUSG00000089083	Rnu7	6	-1	124718188	124718249	1.38936	-0.0790253	2.82477	0.0110226	0.0748825	-2.65121	-2.54215	-0.151671	-0.49402	-0.227778	0.885041	0.814829	-1.06261	0.490697
ENSMUSG00000042962	Gm5436	12	-1	84305105	84305747	1.47261	-0.027733	2.82789	0.0109482	0.0747215	-2.65128	-0.59462	-0.888637	-2.81595	0.345407	-0.089868	-0.407564	-1.43307	-0.050675
ENSMUSG00000028028	Alpk1	3	-1	127463959	127574176	-0.750371	2.76252	-3.01305	0.00730997	0.0599805	-2.65244	2.86481	3.25432	3.44009	2.73208	2.12897	2.35999	3.18641	2.40701
ENSMUSG00000009907	Vps4b	1	-1	106691801	106724458	-0.369221	5.18488	-3.14892	0.00541733	0.0510573	-2.65262	5.34659	5.45911	5.59041	5.17871	4.97548	5.12938	5.46537	5.09452
ENSMUSG00000065399	Mir133a-1	18	-1	10782909	10782976	2.02362	-0.217943	2.82421	0.0110358	0.0749107	-2.65316	0.00804498	-1.3956	-1.92286	1.30949	0.544004	0.557671	-1.10347	0.803721
ENSMUSG00000054414	Slc30a7	3	-1	115732622	115801055	-0.45324	4.15476	-3.13879	0.00554021	0.0517311	-2.65465	4.39364	4.51761	5.03044	4.38478	4.08282	4.07356	4.64723	4.18039
ENSMUSG00000045658	Pid1	1	-1	84014017	84341901	-0.91411	3.5666	-3.09878	0.00605243	0.0539494	-2.65792	4.19159	3.97302	4.84328	3.61189	3.17627	3.41444	4.33597	3.40087
ENSMUSG00000050761	Gp1bb	16	-1	18439067	18441153	-0.998953	0.362651	-2.88046	0.00976778	0.0698002	-2.65798	1.54531	1.59488	2.22845	1.01458	0.60674	0.691972	1.78955	0.771098
ENSMUSG00000010554	Mettl16	11	1	74661656	74719351	0.50508	4.34614	3.13622	0.00557177	0.0518181	-2.65955	3.74589	4.17506	4.00787	4.32905	4.48469	4.67382	3.97627	4.49586
ENSMUSG00000078502	Zfp268	4	1	145311736	145351915	-0.697965	2.53539	-2.99926	0.00753473	0.0609246	-2.66111	3.56637	2.8118	2.79033	2.46452	2.01794	2.47624	3.05617	2.31957
ENSMUSG00000026274	Pask	1	-1	93236492	93271204	-1.36027	-0.265245	-2.81897	0.0111617	0.0753802	-2.66323	0.205082	0.287213	1.36538	-0.631134	-0.860386	-0.712418	0.619226	-0.734646
ENSMUSG00000093348	Mir3101	7	-1	26875431	26875518	-1.36223	-0.566139	-2.81906	0.0111596	0.0753802	-2.66332	0.322918	-0.285972	0.485222	-1.06177	-1.24741	-1.34045	0.174056	-1.21654
ENSMUSG00000018196	Glrx2	1	1	143592076	143625414	0.391077	4.41394	3.1362	0.00557205	0.0518181	-2.66364	4.09136	4.23146	3.92552	4.52971	4.42936	4.45515	4.08278	4.47141
ENSMUSG00000072066	Zfp1008	13	-1	62750827	62771996	-0.877304	0.549659	-2.84964	0.010444	0.072509	-2.66485	0.954274	1.29899	1.53657	0.71845	0.181434	0.154315	1.26328	0.3514
ENSMUSG00000023088	Abcc1	16	1	14179422	14293601	-0.554127	5.81764	-3.12644	0.00569362	0.052225	-2.66617	6.47903	6.05475	5.51305	5.22283	5.543	5.63787	6.01561	5.4679
ENSMUSG00000029767	Calu	6	1	29348068	29377109	-0.56271	8.40349	-2.94214	0.00853857	0.0649342	-2.66779	8.87698	8.81495	9.38184	8.65061	8.28502	8.47522	9.02459	8.47029
ENSMUSG00000018965	Ywhah	5	1	33176160	33185310	-0.353208	5.8266	-3.11607	0.00582568	0.0527167	-2.66796	6.21797	5.93532	6.37352	5.92197	5.83269	5.73247	6.17561	5.82904
ENSMUSG00000036199	Ndufa13	8	-1	70346830	70355208	0.99497	8.00367	3.0012	0.00750269	0.0608539	-2.66856	7.93546	7.43312	6.5005	8.03064	8.34347	8.47987	7.28969	8.28466
ENSMUSG00000063694	Cycs	6	-1	50539543	50543518	0.937661	8.669	2.96277	0.00816196	0.0635974	-2.66906	8.4517	7.97704	7.39577	8.52246	9.15404	8.93515	7.9415	8.87055
ENSMUSG00000037860	Aim2	1	1	173178445	173293606	-1.25196	1.38491	-2.87609	0.00986092	0.0702165	-2.67011	1.36474	2.14438	2.24088	0.297313	1.02943	0.928039	1.91667	0.751594
ENSMUSG00000055013	Agap1	1	1	89382528	89825339	0.370919	5.21488	3.14558	0.00545759	0.0513166	-2.67071	5.03959	5.18064	4.97568	5.74166	5.2555	5.33326	5.0653	5.44347
ENSMUSG00000026279	Thap4	1	-1	93629657	93682586	0.763209	4.62228	3.13888	0.00553906	0.0517311	-2.67304	4.45301	4.48189	3.40184	4.61066	5.03657	4.96996	4.11225	4.87239
ENSMUSG00000078954	Arhgap8	15	1	84604253	84656408	-1.1119	-0.610315	-2.81304	0.0113059	0.0758453	-2.67395	-0.140054	-0.151671	0.307434	-0.631134	-1.24741	-1.62996	0.00523651	-1.1695
ENSMUSG00000037847	Nmrk1	19	1	18609314	18629792	-0.548608	2.14697	-2.93008	0.0087665	0.0658284	-2.67588	2.0342	2.30484	2.39351	1.59458	2.08557	1.46691	2.24418	1.71569
ENSMUSG00000026843	Fubp3	2	1	31462663	31507538	-0.385543	3.99046	-3.12058	0.0057679	0.0524591	-2.67832	4.43349	4.34941	4.49434	4.23644	3.79024	4.04874	4.42575	4.02514
ENSMUSG00000038690	Atp5mf	5	-1	145120508	145128872	0.913664	8.41077	2.974	0.0079637	0.0629884	-2.68097	8.15419	7.86117	7.004	8.22051	8.76177	8.74134	7.67312	8.57454
ENSMUSG00000035620	Ric8b	10	1	84753480	84854201	0.770122	5.18059	3.14161	0.00550565	0.0516179	-2.68224	4.59154	4.94425	4.26696	5.17705	5.413	5.51187	4.60092	5.36731
ENSMUSG00000064345	mt-Nd2	MT	1	3914	4951	1.19666	14.1498	2.80678	0.01146	0.0764015	-2.6831	13.5541	13.6432	12.4287	14.0675	14.573	14.5458	13.2087	14.3954
ENSMUSG00000015869	Prpsap1	11	-1	116361671	116385461	-0.358044	4.31599	-3.12801	0.00567388	0.0521628	-2.68332	4.88531	4.57927	4.42791	4.26798	4.27374	4.27426	4.63083	4.27199
ENSMUSG00000024826	Dpf2	19	-1	5946544	5963038	0.451511	5.60476	3.13037	0.00564428	0.0521124	-2.68763	5.40955	5.43663	5.15724	5.63686	5.78262	5.92036	5.33447	5.77995
ENSMUSG00000000959	Oxa1l	14	1	54598291	54607130	0.72044	6.28007	3.10758	0.00593592	0.0532349	-2.68902	6.02716	5.92775	5.12237	6.1683	6.41025	6.62586	5.69243	6.40147
ENSMUSG00000030844	Rgs10	7	-1	127975345	128020482	-1.01894	2.43065	-2.99162	0.00766208	0.0616141	-2.69006	2.86481	3.27235	3.91392	2.67676	2.21202	1.99453	3.35036	2.29444
ENSMUSG00000116029	NA	NA	NA	NA	NA	3.53727	-1.66524	2.97222	0.00799474	0.0630697	-2.69103	-5.34951	-2.83617	-4.03834	-0.631134	-0.089868	-0.712418	-4.07467	-0.477807
ENSMUSG00000086350	B230369F24Rik	1	-1	178105162	178146114	1.13654	2.2	2.9173	0.00901442	0.0667849	-2.69385	1.09344	2.45976	0.526444	2.69544	2.47	2.27693	1.35988	2.48079
ENSMUSG00000010461	Eya4	10	-1	22978862	23226684	-2.23754	-0.536128	-2.80936	0.0113962	0.0761855	-2.69529	0.672861	1.68739	2.95034	0.890403	-1.77792	-0.892991	1.7702	-0.593504
ENSMUSG00000034855	Cxcl10	5	-1	92494497	92496748	-3.28153	-1.13844	-2.81742	0.0111993	0.0755706	-2.69649	0.759017	0.731515	1.6151	-2.41541	0.409703	-4.79988	1.03521	-2.26853
ENSMUSG00000121583	Zftraf1	15	-1	76527595	76544261	0.486306	6.06997	3.11054	0.00589721	0.0529467	-2.69969	5.81099	5.86675	5.29631	5.97548	6.24136	6.19518	5.65802	6.13734
ENSMUSG00000022385	Gtse1	15	1	85743946	85760774	-1.82577	-0.414095	-2.79532	0.0117473	0.0773249	-2.70151	-0.220224	0.239119	1.72543	-1.67844	-0.860386	-0.892991	0.58144	-1.14394
ENSMUSG00000032402	Smad3	9	-1	63554049	63665276	0.523584	4.36069	3.12868	0.00566546	0.0521361	-2.70152	3.91962	4.3691	4.66787	5.1637	4.68696	4.67788	4.31886	4.84285
ENSMUSG00000029513	Prkab1	5	-1	116151645	116162567	0.585229	4.85469	3.12896	0.00566196	0.0521361	-2.70372	4.41702	4.51761	4.12657	5.02662	5.02226	4.76045	4.35373	4.93644
ENSMUSG00000050989	Selenon	4	-1	134265203	134279477	-0.490734	4.58895	-3.1254	0.00570677	0.0522631	-2.70381	4.78106	5.07501	5.53088	4.85658	4.52991	4.49703	5.12898	4.62784
ENSMUSG00000024966	Stip1	19	-1	6998070	7017335	0.569127	6.29725	3.09016	0.0061687	0.0545318	-2.70423	6.03689	5.96612	5.83459	6.45393	6.65253	6.43673	5.94587	6.5144
ENSMUSG00000033721	Vav3	3	1	109247969	109593014	-0.49393	2.6076	-2.99794	0.00755654	0.0610703	-2.70523	2.98588	3.10131	3.21905	2.60943	2.59905	2.63475	3.10208	2.61441
ENSMUSG00000030587	2200002D01Rik	7	-1	28945986	28947891	-1.81858	0.374262	-2.84401	0.0105723	0.0730848	-2.70587	2.77461	1.6326	2.46945	1.26016	-0.424287	0.154315	2.29222	0.330063
ENSMUSG00000022407	Adsl	15	1	80832691	80855147	0.812833	5.81195	3.11904	0.00578753	0.0524591	-2.70736	5.617	5.3684	4.59465	5.69254	6.08901	6.19659	5.19335	5.99271
ENSMUSG00000031558	Slit2	5	1	48140480	48465075	-0.820807	2.57705	-3.01158	0.00733369	0.0601138	-2.7081	3.23921	3.29605	4.06844	3.1993	2.38307	2.35999	3.53457	2.64745
ENSMUSG00000025007	Aldh18a1	19	-1	40538701	40576907	-0.723699	3.48859	-3.08013	0.00630675	0.0551898	-2.70895	3.90552	4.2798	4.65398	3.96734	3.14491	3.42412	4.27977	3.51212
ENSMUSG00000050323	Ndufaf6	4	-1	11051045	11076205	1.01036	3.19757	3.00093	0.00750712	0.0608541	-2.7102	2.87449	2.66481	1.57637	3.02569	3.74215	3.43374	2.37189	3.40053
ENSMUSG00000024726	Carnmt1	19	1	18648128	18684564	0.832378	4.61064	3.11503	0.00583902	0.0527477	-2.71087	4.01463	4.26186	3.48261	4.4577	4.86433	4.94999	3.9197	4.75734
ENSMUSG00000119955	Gm9054	3	1	95892803	95896187	1.71112	0.0469687	2.79288	0.0118094	0.0775748	-2.71185	-1.89008	0.028901	-0.868415	0.82406	1.02943	0.691972	-0.909863	0.848488
ENSMUSG00000121491	2700099C18Rik	17	1	95057474	95082579	-2.53323	-1.51782	-2.85286	0.0103713	0.07216	-2.71416	-0.59462	-0.888637	0.526444	-3.2634	-2.62592	-2.47795	-0.318937	-2.78909
ENSMUSG00000101678	Gm29609	5	-1	31302083	31337255	0.263812	5.55063	3.1194	0.00578298	0.0524591	-2.71537	5.31494	5.42189	5.29332	5.65009	5.61153	5.56316	5.34339	5.60826
ENSMUSG00000026114	Cnga3	1	1	37253515	37302465	1.99546	1.29761	2.81851	0.0111727	0.0754231	-2.71614	0.00804498	1.41176	-2.16387	0.953828	2.25182	2.39979	-0.248023	1.86848
ENSMUSG00000093593	Gm20683	17	-1	26053439	26060737	0.895558	6.69662	3.07516	0.00637626	0.0554937	-2.7177	6.28757	6.23261	5.24166	6.36559	6.97213	7.03261	5.92061	6.79011
ENSMUSG00000005501	Usp40	1	-1	87872841	87936273	0.45603	5.10196	3.12534	0.00570751	0.0522631	-2.71842	4.78364	4.97027	4.57268	5.05582	5.33871	5.2942	4.77553	5.22957
ENSMUSG00000103469	Gm9910	11	1	105834530	105836079	-1.84552	-1.35732	-2.80485	0.0115078	0.0765257	-2.71854	0.142346	-0.285972	-0.068714	-1.06177	-3.36289	-1.62996	-0.0707801	-2.0182
ENSMUSG00000000399	Ndufa9	6	-1	126798684	126826099	1.05362	8.53903	2.94727	0.00844334	0.0646489	-2.72026	8.27882	7.9119	6.96283	8.34254	8.91759	9.00858	7.71785	8.75624
ENSMUSG00000029056	Pank4	4	1	155048580	155065395	0.704768	5.4611	3.1211	0.00576121	0.0524591	-2.72111	5.09032	5.10718	4.58493	5.26094	5.90935	5.68896	4.92748	5.61975
ENSMUSG00000033909	Usp36	11	-1	118150477	118181070	0.273386	4.75368	3.12085	0.00576444	0.0524591	-2.72174	4.45624	4.56958	4.57022	4.71044	4.87393	4.83855	4.53201	4.80764
ENSMUSG00000044629	Cnrip1	11	1	17001586	17029371	-0.662776	1.75668	-2.91011	0.00915696	0.0674091	-2.72197	1.99922	2.50113	2.62936	1.96156	1.62201	1.5039	2.37657	1.69582
ENSMUSG00000039087	Rreb1	13	1	37962376	38135981	0.663086	5.64968	3.11438	0.00584749	0.0527641	-2.72344	5.42939	5.46565	4.67705	5.66319	5.94318	5.93398	5.1907	5.84678
ENSMUSG00000071456	1110002L01Rik	12	-1	3453878	3477553	-0.423724	3.42661	-3.04541	0.00680802	0.0576838	-2.72351	3.92894	3.68066	3.38513	3.18616	3.15544	3.38499	3.66491	3.2422
ENSMUSG00000028443	Nudt2	4	1	41465151	41480926	0.617142	3.72846	3.05649	0.00664399	0.0567718	-2.7245	3.55437	3.43062	2.63879	3.56695	3.98584	3.95834	3.20793	3.83705
ENSMUSG00000117399	Gm19689	17	-1	83341023	83385855	1.94484	-1.34106	2.86007	0.0102103	0.0716901	-2.72544	-1.89008	-2.83617	-4.03834	-0.830443	-0.699921	-1.62996	-2.92153	-1.05344
ENSMUSG00000102577	Gm37969	6	-1	72612130	72615538	-1.54773	-1.04879	-2.78858	0.0119193	0.0779817	-2.72756	0.00804498	-0.358122	0.307434	-0.941474	-0.860386	-3.21492	-0.0142142	-1.67226
ENSMUSG00000071226	Cecr2	6	1	120643330	120748151	1.15558	3.66104	3.04233	0.00685432	0.0579845	-2.72786	3.49284	3.39813	1.67132	3.45084	4.32595	4.31125	2.8541	4.02935
ENSMUSG00000031079	Zfp300	X	-1	20945413	20955766	-2.04142	-1.43108	-2.82588	0.010996	0.0748825	-2.72806	-0.825945	-0.151671	-0.068714	-0.941474	-4.94785	-1.62996	-0.348777	-2.50643
ENSMUSG00000007097	Atp1a2	1	-1	172099276	172125631	1.05379	9.80377	2.88289	0.00971615	0.0695113	-2.72821	9.19359	9.47554	7.73713	9.34212	10.1258	10.0289	8.80209	9.83229
ENSMUSG00000024962	Vegfb	19	-1	6959841	6965019	1.09603	6.91762	3.05432	0.00667579	0.0568929	-2.72861	6.57642	6.51792	5.01785	6.74194	7.32157	7.28725	6.0374	7.11692
ENSMUSG00000073293	Nudt10	X	-1	6080750	6085069	-1.08086	-0.669304	-2.78035	0.0121329	0.0783538	-2.72887	-0.220224	-0.0889355	0.0491225	-1.3374	-1.48842	-0.551954	-0.086679	-1.12592
[truncated: 14,108 more rows]

## Sheet: enrich_up
#category	term ID	term description	observed gene count	background gene count	strength	signal	false discovery rate	matching proteins in your network (IDs)	matching proteins in your network (labels)
UniProt Keywords	KW-0496	Mitochondrion	106	1131	0.96	4.04	3.31e-69	10090.ENSMUSP00000000349,10090.ENSMUSP00000002737,10090.ENSMUSP00000003907,10090.ENSMUSP00000004729,10090.ENSMUSP00000004868,10090.ENSMUSP00000005647,10090.ENSMUSP00000005826,10090.ENSMUSP00000006544,10090.ENSMUSP00000007012,10090.ENSMUSP00000010007,10090.ENSMUSP00000015481,10090.ENSMUSP00000016396,10090.ENSMUSP00000018572,10090.ENSMUSP00000019026,10090.ENSMUSP00000019808,10090.ENSMUSP00000019833…	Dbt,Alkbh7,Gcdh,Etfb,Mtfp1,Ndufs3,Cs,Gcat,Sod2,Sdhb,Endog,Atp5e,Akap1,Mrpl45,Plin5,Fmc1,Qrsl1,L2hgdh,Acot2,Sdha,Mccc2,Ndufs4,Msrb2,Ndufb8,Cox8b,Hspd1,Fh1,Mpc2,Ivd,Idh3b,Mgme1,Etfdh,Hadh,Decr1,Cpt2,Fastk,Acads,Gstk1,Fkbp4,Ucp3,Ndufab1,Acsl1,Coq9,Acat1,Etfa,Slc25a20,Afg1l,Acaa2,Echdc3,Bri3bp,Aldh5a1,Ppm1k,Mrm3,Rmnd1,Acad11,Ndufb10,Aldh4a1,Fam210a,Mcee,Mrps35,Mmaa,Vwa8,Atp5k,Ggnbp1,Uqcrq,Pdss1,Slc25…
COMPARTMENTS	GOCC:0005739	Mitochondrion	106	1268	0.91	3.63	6.85e-64	10090.ENSMUSP00000000349,10090.ENSMUSP00000002737,10090.ENSMUSP00000003907,10090.ENSMUSP00000004729,10090.ENSMUSP00000004868,10090.ENSMUSP00000005647,10090.ENSMUSP00000005826,10090.ENSMUSP00000006544,10090.ENSMUSP00000007012,10090.ENSMUSP00000010007,10090.ENSMUSP00000015481,10090.ENSMUSP00000016396,10090.ENSMUSP00000018572,10090.ENSMUSP00000019026,10090.ENSMUSP00000019808,10090.ENSMUSP00000020012…	Dbt,Alkbh7,Gcdh,Etfb,Mtfp1,Ndufs3,Cs,Gcat,Sod2,Sdhb,Endog,Atp5e,Akap1,Mrpl45,Plin5,Qrsl1,L2hgdh,Sdha,Mccc2,Ndufs4,Msrb2,Ndufb8,Cox8b,Hspd1,Fh1,Mpc2,Ivd,Idh3b,Mgme1,Etfdh,Hadh,Decr1,Cpt2,Fastk,Pxmp2,Acads,Gstk1,Ucp3,Ndufab1,Acsl1,Coq9,Acat1,Etfa,Slc25a20,Afg1l,Acaa2,Echdc3,Aldh5a1,Ppm1k,Mrm3,Rmnd1,Ndufb10,Aldh4a1,Fam210a,Acad12,Mcee,Mrps35,Vwa8,Atp5k,Ggnbp1,Uqcrq,Pdss1,Slc25a26,Dlst,Rtn4ip1,Hpdl,S…
GO Component	GO:0005739	Mitochondrion	123	1956	0.79	2.87	2.01e-63	10090.ENSMUSP00000000349,10090.ENSMUSP00000002737,10090.ENSMUSP00000003655,10090.ENSMUSP00000003907,10090.ENSMUSP00000004729,10090.ENSMUSP00000004868,10090.ENSMUSP00000005647,10090.ENSMUSP00000005826,10090.ENSMUSP00000006544,10090.ENSMUSP00000007012,10090.ENSMUSP00000010007,10090.ENSMUSP00000015481,10090.ENSMUSP00000016396,10090.ENSMUSP00000018572,10090.ENSMUSP00000019026,10090.ENSMUSP00000019808…	Dbt,Alkbh7,As3mt,Gcdh,Etfb,Mtfp1,Ndufs3,Cs,Gcat,Sod2,Sdhb,Endog,Atp5e,Akap1,Mrpl45,Plin5,Fmc1,Qrsl1,L2hgdh,Acot2,Sdha,Mccc2,Ndufs4,Msrb2,Ndufb8,Cox8b,Hspd1,Fh1,Mpc2,Ivd,Idh3b,Mgme1,Etfdh,Hadh,Decr1,Hsdl2,Cpt2,Mmachc,Fastk,Pxmp2,Acads,Gstk1,Fkbp4,Ucp3,Ndufab1,Acsl1,Coq9,Acat1,Etfa,Slc25a20,Afg1l,Oxld1,Acaa2,Echdc3,Bri3bp,Aldh5a1,Ppm1k,Mrm3,Rmnd1,Acad11,Ndufb10,Aldh4a1,Fam210a,Acad12,Mcee,Mrps35,Mm…
UniProt Keywords	KW-0809	Transit peptide	72	531	1.12	4.97	1.77e-54	10090.ENSMUSP00000000349,10090.ENSMUSP00000002737,10090.ENSMUSP00000003907,10090.ENSMUSP00000005647,10090.ENSMUSP00000005826,10090.ENSMUSP00000006544,10090.ENSMUSP00000007012,10090.ENSMUSP00000010007,10090.ENSMUSP00000015481,10090.ENSMUSP00000018572,10090.ENSMUSP00000019026,10090.ENSMUSP00000021370,10090.ENSMUSP00000021649,10090.ENSMUSP00000022062,10090.ENSMUSP00000022148,10090.ENSMUSP00000022286…	Dbt,Alkbh7,Gcdh,Ndufs3,Cs,Gcat,Sod2,Sdhb,Endog,Akap1,Mrpl45,L2hgdh,Acot2,Sdha,Mccc2,Ndufs4,Msrb2,Ndufb8,Cox8b,Hspd1,Fh1,Ivd,Idh3b,Mgme1,Etfdh,Hadh,Decr1,Cpt2,Acads,Ndufab1,Coq9,Acat1,Etfa,Acaa2,Echdc3,Aldh5a1,Ppm1k,Mrm3,Rmnd1,Aldh4a1,Mcee,Mrps35,Mmaa,Vwa8,Dlst,Rtn4ip1,Suclg1,Ech1,Dglucy,Ldhd,Nadk2,Mipep,Bckdha,Acadm,Mrpl42,Fxn,Tufm,Coq7,Mlycd,Cox7a1,Acadvl,Ndufs7,Mrpl55,Hadhb,Abcb8,Cox7c,Adhfe1,H…
GO Process	GO:0044281	Small molecule metabolic process	90	1658	0.72	2.29	8.24e-37	10090.ENSMUSP00000000349,10090.ENSMUSP00000002737,10090.ENSMUSP00000003655,10090.ENSMUSP00000003907,10090.ENSMUSP00000004137,10090.ENSMUSP00000004729,10090.ENSMUSP00000005647,10090.ENSMUSP00000005826,10090.ENSMUSP00000006544,10090.ENSMUSP00000010007,10090.ENSMUSP00000011055,10090.ENSMUSP00000016396,10090.ENSMUSP00000019382,10090.ENSMUSP00000020012,10090.ENSMUSP00000021370,10090.ENSMUSP00000021649…	Dbt,Alkbh7,As3mt,Gcdh,Gstm7,Etfb,Ndufs3,Cs,Gcat,Sdhb,Apip,Atp5e,Tecr,Qrsl1,L2hgdh,Acot2,Acot3,Fbp2,Sdha,Mccc2,Ndufs4,Gpt,Impa2,Ndufb8,Fh1,Mpc2,Ivd,Idh3b,Etfdh,Hadh,Decr1,Aldob,Cpt2,Mmachc,Acads,Tuba8,Ucp3,Dgat2,Ndufab1,Acsl1,Ces1d,Coq9,Acat1,Etfa,Pde4a,Acaa2,Echdc3,Aldh5a1,Acad11,Ndufb10,Aldh4a1,Acad12,Mcee,Mmaa,Atp5k,Pdss1,Dlst,Hpdl,Suclg1,Ech1,Dglucy,Ldhd,Nadk2,Lpin1,Bckdha,Acadm,Ndufa3,mt-Nd3,…
GO Component	GO:0031966	Mitochondrial membrane	66	795	0.91	3.12	1.66e-36	10090.ENSMUSP00000003907,10090.ENSMUSP00000004868,10090.ENSMUSP00000005647,10090.ENSMUSP00000006544,10090.ENSMUSP00000007012,10090.ENSMUSP00000010007,10090.ENSMUSP00000015481,10090.ENSMUSP00000016396,10090.ENSMUSP00000018572,10090.ENSMUSP00000019026,10090.ENSMUSP00000022062,10090.ENSMUSP00000022286,10090.ENSMUSP00000026222,10090.ENSMUSP00000026561,10090.ENSMUSP00000027123,10090.ENSMUSP00000027853…	Gcdh,Mtfp1,Ndufs3,Gcat,Sod2,Sdhb,Endog,Atp5e,Akap1,Mrpl45,Sdha,Ndufs4,Ndufb8,Cox8b,Hspd1,Mpc2,Ivd,Etfdh,Hadh,Cpt2,Acads,Gstk1,Ucp3,Ndufab1,Acsl1,Coq9,Acat1,Slc25a20,Afg1l,Acaa2,Bri3bp,Acad11,Ndufb10,Mrps35,Atp5k,Uqcrq,Slc25a26,Rtn4ip1,Suclg1,Ldhd,Lpin1,Acadm,Mrpl42,Ndufa3,mt-Nd3,mt-Nd4l,Tufm,Coq7,Cox7a1,Miga2,Acadvl,Crat,Ndufs7,Mrpl55,Uqcc1,Slc25a42,Sord,Hadhb,Abcb8,Ubc,Cox7c,Hadha,Ndufa12,Ndufa4…
GO Component	GO:0005740	Mitochondrial envelope	67	854	0.88	2.99	6.88e-36	10090.ENSMUSP00000003907,10090.ENSMUSP00000004868,10090.ENSMUSP00000005647,10090.ENSMUSP00000006544,10090.ENSMUSP00000007012,10090.ENSMUSP00000010007,10090.ENSMUSP00000015481,10090.ENSMUSP00000016396,10090.ENSMUSP00000018572,10090.ENSMUSP00000019026,10090.ENSMUSP00000022062,10090.ENSMUSP00000022286,10090.ENSMUSP00000026222,10090.ENSMUSP00000026561,10090.ENSMUSP00000027123,10090.ENSMUSP00000027853…	Gcdh,Mtfp1,Ndufs3,Gcat,Sod2,Sdhb,Endog,Atp5e,Akap1,Mrpl45,Sdha,Ndufs4,Ndufb8,Cox8b,Hspd1,Mpc2,Ivd,Etfdh,Hadh,Cpt2,Acads,Gstk1,Ucp3,Ndufab1,Acsl1,Coq9,Acat1,Slc25a20,Afg1l,Acaa2,Bri3bp,Acad11,Ndufb10,Mrps35,Atp5k,Ggnbp1,Uqcrq,Slc25a26,Rtn4ip1,Suclg1,Ldhd,Lpin1,Acadm,Mrpl42,Ndufa3,mt-Nd3,mt-Nd4l,Tufm,Coq7,Cox7a1,Miga2,Acadvl,Crat,Ndufs7,Mrpl55,Uqcc1,Slc25a42,Sord,Hadhb,Abcb8,Ubc,Cox7c,Hadha,Ndufa12…
GO Component	GO:0005743	Mitochondrial inner membrane	54	556	0.98	3.33	1.59e-32	10090.ENSMUSP00000003907,10090.ENSMUSP00000004868,10090.ENSMUSP00000005647,10090.ENSMUSP00000006544,10090.ENSMUSP00000007012,10090.ENSMUSP00000010007,10090.ENSMUSP00000015481,10090.ENSMUSP00000016396,10090.ENSMUSP00000018572,10090.ENSMUSP00000019026,10090.ENSMUSP00000022062,10090.ENSMUSP00000022286,10090.ENSMUSP00000026222,10090.ENSMUSP00000026561,10090.ENSMUSP00000027123,10090.ENSMUSP00000027853…	Gcdh,Mtfp1,Ndufs3,Gcat,Sod2,Sdhb,Endog,Atp5e,Akap1,Mrpl45,Sdha,Ndufs4,Ndufb8,Cox8b,Hspd1,Mpc2,Etfdh,Hadh,Cpt2,Gstk1,Ucp3,Ndufab1,Coq9,Acat1,Slc25a20,Acaa2,Ndufb10,Mrps35,Atp5k,Uqcrq,Slc25a26,Suclg1,Ldhd,Mrpl42,Ndufa3,mt-Nd3,mt-Nd4l,Tufm,Coq7,Cox7a1,Acadvl,Crat,Ndufs7,Mrpl55,Uqcc1,Slc25a42,Hadhb,Abcb8,Cox7c,Hadha,Ndufa12,Ndufa4,Eci1,Ndufs8
Reactome	MMU-1430728	Metabolism	85	1754	0.67	2.03	1.15e-31	10090.ENSMUSP00000000349,10090.ENSMUSP00000001240,10090.ENSMUSP00000003655,10090.ENSMUSP00000003907,10090.ENSMUSP00000004137,10090.ENSMUSP00000004729,10090.ENSMUSP00000005647,10090.ENSMUSP00000005826,10090.ENSMUSP00000010007,10090.ENSMUSP00000016396,10090.ENSMUSP00000019382,10090.ENSMUSP00000021370,10090.ENSMUSP00000021649,10090.ENSMUSP00000021653,10090.ENSMUSP00000021907,10090.ENSMUSP00000022062…	Dbt,Agpat3,As3mt,Gcdh,Gstm7,Etfb,Ndufs3,Cs,Sdhb,Atp5e,Tecr,L2hgdh,Acot2,Acot3,Fbp2,Sdha,Mccc2,Ndufs4,Fitm1,Gpt,Impa2,Ndufb8,Phkg1,Fh1,Ivd,Idh3b,Etfdh,Hadh,Decr1,Aldob,Cpt2,Mmachc,Acads,Gstk1,Ucp3,Dgat2,Ndufab1,Acsl1,Ces1d,Acat1,Etfa,Slc25a20,Acaa2,Ppm1k,Acad11,Ndufb10,Aldh4a1,Mcee,Mmaa,Atp5k,Uqcrq,Pdss1,Dlst,Suclg1,Nadk2,Lpin1,Bckdha,Acadm,Akr7a5,Pitpnm3,Ndufa3,Fxn,mt-Nd3,Pdp2,Mlycd,Miga2,Acadvl,…
TISSUES	BTO:0000759	Liver	80	1525	0.71	2.15	1.45e-31	10090.ENSMUSP00000000349,10090.ENSMUSP00000003907,10090.ENSMUSP00000004137,10090.ENSMUSP00000004729,10090.ENSMUSP00000004774,10090.ENSMUSP00000005826,10090.ENSMUSP00000006544,10090.ENSMUSP00000007012,10090.ENSMUSP00000010007,10090.ENSMUSP00000015481,10090.ENSMUSP00000016396,10090.ENSMUSP00000018572,10090.ENSMUSP00000019382,10090.ENSMUSP00000019808,10090.ENSMUSP00000021649,10090.ENSMUSP00000022062…	Dbt,Gcdh,Gstm7,Etfb,Aqp1,Cs,Gcat,Sod2,Sdhb,Endog,Atp5e,Akap1,Tecr,Plin5,Acot2,Sdha,Mccc2,Gpt,Hspd1,Fh1,Mpc2,Ivd,Etfdh,Hadh,Decr1,Aldob,Hsdl2,Cpt2,Pxmp2,Acads,Gstk1,Dgat2,Ndufab1,Acsl1,Ces1d,Coq9,Acat1,Etfa,Slc25a20,Acaa2,Echdc3,Aldh5a1,Ppm1k,Acad11,Aldh4a1,Mcee,Atp5k,Uqcrq,Dlst,Suclg1,Nfil3,Ech1,Ldhd,Nadk2,Lpin1,Bckdha,Acadm,Akr7a5,Ndufa3,mt-Nd4l,Tufm,Mlycd,Acadvl,Crat,Kyat3,Alad,Fitm2,Ppara,Sord…
GO Component	GO:0031967	Organelle envelope	73	1324	0.73	2.21	2.51e-30	10090.ENSMUSP00000001240,10090.ENSMUSP00000003907,10090.ENSMUSP00000004774,10090.ENSMUSP00000004868,10090.ENSMUSP00000005647,10090.ENSMUSP00000006544,10090.ENSMUSP00000007012,10090.ENSMUSP00000010007,10090.ENSMUSP00000015481,10090.ENSMUSP00000016396,10090.ENSMUSP00000018572,10090.ENSMUSP00000018653,10090.ENSMUSP00000019026,10090.ENSMUSP00000019876,10090.ENSMUSP00000022062,10090.ENSMUSP00000022286…	Agpat3,Gcdh,Aqp1,Mtfp1,Ndufs3,Gcat,Sod2,Sdhb,Endog,Atp5e,Akap1,Cenpv,Mrpl45,Calr3,Sdha,Ndufs4,Ndufb8,Cox8b,Hspd1,Mpc2,Ivd,Etfdh,Hadh,Cpt2,Acads,Gstk1,Ucp3,Ndufab1,Acsl1,Coq9,Acat1,Slc25a20,Afg1l,Acaa2,Bri3bp,Acad11,Ndufb10,Mrps35,Atp5k,Ggnbp1,Uqcrq,Slc25a26,Rtn4ip1,Suclg1,Ldhd,Lpin1,Acadm,Akr7a5,Mrpl42,Ndufa3,mt-Nd3,mt-Nd4l,Tufm,Coq7,Cox7a1,Miga2,Acadvl,Crat,Ndufs7,Mrpl55,Uqcc1,Slc25a42,Sord,Hadh…
GO Process	GO:0019752	Carboxylic acid metabolic process	62	843	0.86	2.71	2.88e-30	10090.ENSMUSP00000000349,10090.ENSMUSP00000002737,10090.ENSMUSP00000003907,10090.ENSMUSP00000004137,10090.ENSMUSP00000004729,10090.ENSMUSP00000005826,10090.ENSMUSP00000006544,10090.ENSMUSP00000010007,10090.ENSMUSP00000011055,10090.ENSMUSP00000019382,10090.ENSMUSP00000020012,10090.ENSMUSP00000021649,10090.ENSMUSP00000021653,10090.ENSMUSP00000022062,10090.ENSMUSP00000022148,10090.ENSMUSP00000023203…	Dbt,Alkbh7,Gcdh,Gstm7,Etfb,Cs,Gcat,Sdhb,Apip,Tecr,Qrsl1,Acot2,Acot3,Sdha,Mccc2,Gpt,Fh1,Mpc2,Ivd,Idh3b,Etfdh,Hadh,Decr1,Aldob,Cpt2,Acads,Tuba8,Ucp3,Ndufab1,Acsl1,Ces1d,Acat1,Etfa,Acaa2,Echdc3,Aldh5a1,Acad11,Aldh4a1,Acad12,Dlst,Hpdl,Suclg1,Ech1,Dglucy,Ldhd,Lpin1,Bckdha,Acadm,Mlycd,Acadvl,Crat,Kyat3,Ppara,Sord,Hadhb,Adhfe1,Hadha,Sucla2,Acot1,Eci2,Gm49366,Eci1
GO Process	GO:0006082	Organic acid metabolic process	63	889	0.84	2.63	3.77e-30	10090.ENSMUSP00000000349,10090.ENSMUSP00000002737,10090.ENSMUSP00000003655,10090.ENSMUSP00000003907,10090.ENSMUSP00000004137,10090.ENSMUSP00000004729,10090.ENSMUSP00000005826,10090.ENSMUSP00000006544,10090.ENSMUSP00000010007,10090.ENSMUSP00000011055,10090.ENSMUSP00000019382,10090.ENSMUSP00000020012,10090.ENSMUSP00000021649,10090.ENSMUSP00000021653,10090.ENSMUSP00000022062,10090.ENSMUSP00000022148…	Dbt,Alkbh7,As3mt,Gcdh,Gstm7,Etfb,Cs,Gcat,Sdhb,Apip,Tecr,Qrsl1,Acot2,Acot3,Sdha,Mccc2,Gpt,Fh1,Mpc2,Ivd,Idh3b,Etfdh,Hadh,Decr1,Aldob,Cpt2,Acads,Tuba8,Ucp3,Ndufab1,Acsl1,Ces1d,Acat1,Etfa,Acaa2,Echdc3,Aldh5a1,Acad11,Aldh4a1,Acad12,Dlst,Hpdl,Suclg1,Ech1,Dglucy,Ldhd,Lpin1,Bckdha,Acadm,Mlycd,Acadvl,Crat,Kyat3,Ppara,Sord,Hadhb,Adhfe1,Hadha,Sucla2,Acot1,Eci2,Gm49366,Eci1
COMPARTMENTS	GOCC:0031966	Mitochondrial membrane	48	493	0.98	3.15	3.06e-28	10090.ENSMUSP00000003907,10090.ENSMUSP00000004868,10090.ENSMUSP00000005647,10090.ENSMUSP00000007012,10090.ENSMUSP00000010007,10090.ENSMUSP00000016396,10090.ENSMUSP00000018572,10090.ENSMUSP00000022062,10090.ENSMUSP00000022286,10090.ENSMUSP00000026222,10090.ENSMUSP00000027123,10090.ENSMUSP00000027853,10090.ENSMUSP00000029386,10090.ENSMUSP00000029610,10090.ENSMUSP00000031524,10090.ENSMUSP00000031897…	Gcdh,Mtfp1,Ndufs3,Sod2,Sdhb,Atp5e,Akap1,Sdha,Ndufs4,Ndufb8,Hspd1,Mpc2,Etfdh,Hadh,Acads,Gstk1,Ndufab1,Acsl1,Coq9,Acat1,Slc25a20,Acaa2,Ndufb10,Atp5k,Uqcrq,Slc25a26,Rtn4ip1,Suclg1,Lpin1,Acadm,Ndufa3,mt-Nd3,mt-Nd4l,Tufm,Coq7,Acadvl,Ndufs7,Uqcc1,Slc25a42,Hadhb,Abcb8,Ubc,Cox7c,Hadha,Ndufa12,Ndufa4,Eci1,Ndufs8
TISSUES	BTO:0000088	Cardiovascular system	65	1080	0.77	2.3	4.74e-28	10090.ENSMUSP00000002737,10090.ENSMUSP00000004137,10090.ENSMUSP00000004729,10090.ENSMUSP00000005826,10090.ENSMUSP00000007012,10090.ENSMUSP00000010007,10090.ENSMUSP00000015481,10090.ENSMUSP00000018698,10090.ENSMUSP00000019026,10090.ENSMUSP00000019808,10090.ENSMUSP00000019833,10090.ENSMUSP00000020012,10090.ENSMUSP00000021649,10090.ENSMUSP00000021907,10090.ENSMUSP00000022062,10090.ENSMUSP00000022826…	Alkbh7,Gstm7,Etfb,Cs,Sod2,Sdhb,Endog,Ybx2,Mrpl45,Plin5,Fmc1,Qrsl1,Acot2,Fbp2,Sdha,Fitm1,Cox8b,Hspd1,Fh1,Idh3b,Etfdh,Hadh,Aldob,Cpt2,Pxmp2,Tuba8,Rtn2,Ucp3,Ndufab1,Acsl1,Acat1,Etfa,Pde4a,Acaa2,Rmnd1,Acad11,Fam210a,Mylk4,Dlst,Sec31b,Suclg1,Ech1,Dglucy,Ldhd,Tmem143,Lpin1,Acadm,Mrpl42,Ndufa3,mt-Nd4l,Cox7a1,Kcnk3,Acadvl,Cyp4b1,Camk2a,Fitm2,Uqcc1,Kdr,Hadhb,Abcb8,Adhfe1,Hadha,Sucla2,Acot1,Crhr2
COMPARTMENTS	GOCC:0005743	Mitochondrial inner membrane	42	348	1.07	3.53	6.68e-28	10090.ENSMUSP00000003907,10090.ENSMUSP00000004868,10090.ENSMUSP00000005647,10090.ENSMUSP00000007012,10090.ENSMUSP00000010007,10090.ENSMUSP00000016396,10090.ENSMUSP00000018572,10090.ENSMUSP00000022062,10090.ENSMUSP00000022286,10090.ENSMUSP00000026222,10090.ENSMUSP00000027123,10090.ENSMUSP00000027853,10090.ENSMUSP00000029386,10090.ENSMUSP00000029610,10090.ENSMUSP00000031897,10090.ENSMUSP00000033157…	Gcdh,Mtfp1,Ndufs3,Sod2,Sdhb,Atp5e,Akap1,Sdha,Ndufs4,Ndufb8,Hspd1,Mpc2,Etfdh,Hadh,Gstk1,Ndufab1,Coq9,Acat1,Slc25a20,Acaa2,Ndufb10,Atp5k,Uqcrq,Slc25a26,Suclg1,Ndufa3,mt-Nd3,mt-Nd4l,Tufm,Coq7,Acadvl,Ndufs7,Uqcc1,Slc25a42,Hadhb,Abcb8,Cox7c,Hadha,Ndufa12,Ndufa4,Eci1,Ndufs8
COMPARTMENTS	GOCC:0005740	Mitochondrial envelope	49	546	0.94	2.97	1.07e-27	10090.ENSMUSP00000003907,10090.ENSMUSP00000004868,10090.ENSMUSP00000005647,10090.ENSMUSP00000007012,10090.ENSMUSP00000010007,10090.ENSMUSP00000016396,10090.ENSMUSP00000018572,10090.ENSMUSP00000022062,10090.ENSMUSP00000022286,10090.ENSMUSP00000026222,10090.ENSMUSP00000027123,10090.ENSMUSP00000027853,10090.ENSMUSP00000029386,10090.ENSMUSP00000029610,10090.ENSMUSP00000031524,10090.ENSMUSP00000031897…	Gcdh,Mtfp1,Ndufs3,Sod2,Sdhb,Atp5e,Akap1,Sdha,Ndufs4,Ndufb8,Hspd1,Mpc2,Etfdh,Hadh,Acads,Gstk1,Ndufab1,Acsl1,Coq9,Acat1,Slc25a20,Acaa2,Ndufb10,Atp5k,Ggnbp1,Uqcrq,Slc25a26,Rtn4ip1,Suclg1,Lpin1,Acadm,Ndufa3,mt-Nd3,mt-Nd4l,Tufm,Coq7,Acadvl,Ndufs7,Uqcc1,Slc25a42,Hadhb,Abcb8,Ubc,Cox7c,Hadha,Ndufa12,Ndufa4,Eci1,Ndufs8
GO Process	GO:0046395	Carboxylic acid catabolic process	37	231	1.19	4.05	1.33e-27	10090.ENSMUSP00000000349,10090.ENSMUSP00000003907,10090.ENSMUSP00000004729,10090.ENSMUSP00000006544,10090.ENSMUSP00000021649,10090.ENSMUSP00000022148,10090.ENSMUSP00000023203,10090.ENSMUSP00000028807,10090.ENSMUSP00000029386,10090.ENSMUSP00000029610,10090.ENSMUSP00000029877,10090.ENSMUSP00000030345,10090.ENSMUSP00000031524,10090.ENSMUSP00000032233,10090.ENSMUSP00000034172,10090.ENSMUSP00000034547…	Dbt,Gcdh,Etfb,Gcat,Acot2,Mccc2,Gpt,Ivd,Etfdh,Hadh,Decr1,Cpt2,Acads,Tuba8,Ces1d,Acat1,Etfa,Acaa2,Aldh5a1,Acad11,Aldh4a1,Acad12,Dlst,Ech1,Ldhd,Lpin1,Bckdha,Acadm,Acadvl,Crat,Kyat3,Sord,Hadhb,Adhfe1,Hadha,Eci2,Eci1
TISSUES	BTO:0000562	Heart	61	967	0.79	2.35	2.93e-27	10090.ENSMUSP00000004137,10090.ENSMUSP00000004729,10090.ENSMUSP00000005826,10090.ENSMUSP00000007012,10090.ENSMUSP00000010007,10090.ENSMUSP00000015481,10090.ENSMUSP00000018698,10090.ENSMUSP00000019808,10090.ENSMUSP00000019833,10090.ENSMUSP00000020012,10090.ENSMUSP00000021649,10090.ENSMUSP00000021907,10090.ENSMUSP00000022062,10090.ENSMUSP00000022826,10090.ENSMUSP00000026561,10090.ENSMUSP00000027123…	Gstm7,Etfb,Cs,Sod2,Sdhb,Endog,Ybx2,Plin5,Fmc1,Qrsl1,Acot2,Fbp2,Sdha,Fitm1,Cox8b,Hspd1,Fh1,Idh3b,Etfdh,Hadh,Cpt2,Pxmp2,Tuba8,Rtn2,Ucp3,Ndufab1,Acsl1,Acat1,Etfa,Pde4a,Acaa2,Rmnd1,Acad11,Fam210a,Mylk4,Dlst,Sec31b,Suclg1,Ech1,Dglucy,Tmem143,Lpin1,Acadm,Mrpl42,Ndufa3,mt-Nd4l,Cox7a1,Kcnk3,Acadvl,Cyp4b1,Camk2a,Fitm2,Uqcc1,Kdr,Hadhb,Abcb8,Adhfe1,Hadha,Sucla2,Acot1,Crhr2
STRING clusters	CL:22742	Fatty acid catabolic process, and Peroxisome	30	143	1.31	4.23	1.09e-24	10090.ENSMUSP00000004729,10090.ENSMUSP00000019808,10090.ENSMUSP00000021649,10090.ENSMUSP00000021653,10090.ENSMUSP00000022148,10090.ENSMUSP00000028807,10090.ENSMUSP00000029386,10090.ENSMUSP00000029610,10090.ENSMUSP00000029877,10090.ENSMUSP00000030078,10090.ENSMUSP00000030345,10090.ENSMUSP00000031472,10090.ENSMUSP00000031524,10090.ENSMUSP00000032958,10090.ENSMUSP00000034046,10090.ENSMUSP00000034547…	Etfb,Plin5,Acot2,Acot3,Mccc2,Ivd,Etfdh,Hadh,Decr1,Hsdl2,Cpt2,Pxmp2,Acads,Ucp3,Acsl1,Acat1,Etfa,Slc25a20,Acaa2,Acad11,Acad12,Ech1,Acadm,Acadvl,Crat,Hadhb,Hadha,Acot1,Eci2,Eci1
GO Process	GO:0045333	Cellular respiration	33	204	1.2	3.8	1.47e-24	10090.ENSMUSP00000004729,10090.ENSMUSP00000005647,10090.ENSMUSP00000005826,10090.ENSMUSP00000007012,10090.ENSMUSP00000010007,10090.ENSMUSP00000016396,10090.ENSMUSP00000022062,10090.ENSMUSP00000022286,10090.ENSMUSP00000026222,10090.ENSMUSP00000026561,10090.ENSMUSP00000027810,10090.ENSMUSP00000028892,10090.ENSMUSP00000029386,10090.ENSMUSP00000033157,10090.ENSMUSP00000034234,10090.ENSMUSP00000034866…	Etfb,Ndufs3,Cs,Sod2,Sdhb,Atp5e,Sdha,Ndufs4,Ndufb8,Cox8b,Fh1,Idh3b,Etfdh,Ndufab1,Coq9,Etfa,Afg1l,Ndufb10,Atp5k,Uqcrq,Dlst,Suclg1,Ndufa3,Fxn,mt-Nd3,mt-Nd4l,Coq7,Cox7a1,Ndufs7,Cox7c,Sucla2,Ndufa12,Ndufs8
STRING clusters	CL:22744	Mixed, incl. Fatty acid beta-oxidation, and Ketone body metabolism	26	89	1.45	4.7	1.65e-24	10090.ENSMUSP00000004729,10090.ENSMUSP00000019808,10090.ENSMUSP00000022148,10090.ENSMUSP00000028807,10090.ENSMUSP00000029386,10090.ENSMUSP00000029610,10090.ENSMUSP00000029877,10090.ENSMUSP00000030078,10090.ENSMUSP00000030345,10090.ENSMUSP00000031524,10090.ENSMUSP00000032958,10090.ENSMUSP00000034046,10090.ENSMUSP00000034547,10090.ENSMUSP00000034866,10090.ENSMUSP00000035222,10090.ENSMUSP00000037348…	Etfb,Plin5,Mccc2,Ivd,Etfdh,Hadh,Decr1,Hsdl2,Cpt2,Acads,Ucp3,Acsl1,Acat1,Etfa,Slc25a20,Acaa2,Acad11,Acad12,Ech1,Acadm,Acadvl,Crat,Hadhb,Hadha,Eci2,Eci1
KEGG	mmu01100	Metabolic pathways	70	1534	0.65	1.81	4.13e-24	10090.ENSMUSP00000000349,10090.ENSMUSP00000001240,10090.ENSMUSP00000003907,10090.ENSMUSP00000004137,10090.ENSMUSP00000005647,10090.ENSMUSP00000005826,10090.ENSMUSP00000006544,10090.ENSMUSP00000010007,10090.ENSMUSP00000011055,10090.ENSMUSP00000016396,10090.ENSMUSP00000019382,10090.ENSMUSP00000020012,10090.ENSMUSP00000021370,10090.ENSMUSP00000021649,10090.ENSMUSP00000021653,10090.ENSMUSP00000021907…	Dbt,Agpat3,Gcdh,Gstm7,Ndufs3,Cs,Gcat,Sdhb,Apip,Atp5e,Tecr,Qrsl1,L2hgdh,Acot2,Acot3,Fbp2,Sdha,Mccc2,Ndufs4,Gpt,Impa2,Ndufb8,Cox8b,Fh1,Ivd,Idh3b,Hadh,Aldob,Acads,Gstk1,Dgat2,Ndufab1,Acsl1,Acat1,Pde4a,Acaa2,Aldh5a1,Ndufb10,Aldh4a1,Mcee,Atp5k,Uqcrq,Dlst,Suclg1,Dglucy,Ldhd,Nadk2,Lpin1,Bckdha,Acadm,Ndufa3,mt-Nd3,mt-Nd4l,Coq7,Mlycd,Cox7a1,Acadvl,Ndufs7,Kyat3,Alad,Sord,Hadhb,Car15,Cox7c,Hadha,Sucla2,Acot…
Reactome	MMU-1428517	The citric acid (TCA) cycle and respiratory electron transport	30	167	1.24	3.89	1.06e-23	10090.ENSMUSP00000004729,10090.ENSMUSP00000005647,10090.ENSMUSP00000005826,10090.ENSMUSP00000010007,10090.ENSMUSP00000016396,10090.ENSMUSP00000021370,10090.ENSMUSP00000022062,10090.ENSMUSP00000022286,10090.ENSMUSP00000026222,10090.ENSMUSP00000027810,10090.ENSMUSP00000028892,10090.ENSMUSP00000029386,10090.ENSMUSP00000032958,10090.ENSMUSP00000033157,10090.ENSMUSP00000034866,10090.ENSMUSP00000043543…	Etfb,Ndufs3,Cs,Sdhb,Atp5e,L2hgdh,Sdha,Ndufs4,Ndufb8,Fh1,Idh3b,Etfdh,Ucp3,Ndufab1,Etfa,Ndufb10,Atp5k,Uqcrq,Dlst,Suclg1,Ndufa3,mt-Nd3,Pdp2,Ndufs7,Cox7c,Adhfe1,Sucla2,Ndufa12,Ndufa4,Ndufs8
GO Component	GO:0005759	Mitochondrial matrix	38	361	1.01	3.02	1.78e-23	10090.ENSMUSP00000000349,10090.ENSMUSP00000002737,10090.ENSMUSP00000003907,10090.ENSMUSP00000004729,10090.ENSMUSP00000005826,10090.ENSMUSP00000007012,10090.ENSMUSP00000019026,10090.ENSMUSP00000021649,10090.ENSMUSP00000022148,10090.ENSMUSP00000027123,10090.ENSMUSP00000028807,10090.ENSMUSP00000028892,10090.ENSMUSP00000029386,10090.ENSMUSP00000029610,10090.ENSMUSP00000030800,10090.ENSMUSP00000031524…	Dbt,Alkbh7,Gcdh,Etfb,Cs,Sod2,Mrpl45,Acot2,Mccc2,Hspd1,Ivd,Idh3b,Etfdh,Hadh,Fastk,Acads,Gstk1,Ndufab1,Acat1,Etfa,Acaa2,Ppm1k,Aldh4a1,Mrps35,Dlst,Suclg1,Dglucy,Mipep,Bckdha,Acadm,Mrpl42,Tufm,Mlycd,Acadvl,Mrpl55,Hadhb,Hadha,Eci1
GO Process	GO:0044282	Small molecule catabolic process	39	367	1.02	3.03	2.11e-23	10090.ENSMUSP00000000349,10090.ENSMUSP00000003907,10090.ENSMUSP00000004729,10090.ENSMUSP00000006544,10090.ENSMUSP00000021649,10090.ENSMUSP00000022148,10090.ENSMUSP00000023203,10090.ENSMUSP00000025403,10090.ENSMUSP00000028807,10090.ENSMUSP00000029386,10090.ENSMUSP00000029610,10090.ENSMUSP00000029877,10090.ENSMUSP00000029987,10090.ENSMUSP00000030345,10090.ENSMUSP00000031524,10090.ENSMUSP00000032233…	Dbt,Gcdh,Etfb,Gcat,Acot2,Mccc2,Gpt,Impa2,Ivd,Etfdh,Hadh,Decr1,Aldob,Cpt2,Acads,Tuba8,Ces1d,Acat1,Etfa,Acaa2,Aldh5a1,Acad11,Aldh4a1,Acad12,Dlst,Ech1,Ldhd,Lpin1,Bckdha,Acadm,Acadvl,Crat,Kyat3,Sord,Hadhb,Adhfe1,Hadha,Eci2,Eci1
GO Process	GO:0015980	Energy derivation by oxidation of organic compounds	35	275	1.09	3.3	3.81e-23	10090.ENSMUSP00000004729,10090.ENSMUSP00000005647,10090.ENSMUSP00000005826,10090.ENSMUSP00000007012,10090.ENSMUSP00000010007,10090.ENSMUSP00000016396,10090.ENSMUSP00000022062,10090.ENSMUSP00000022286,10090.ENSMUSP00000026222,10090.ENSMUSP00000026561,10090.ENSMUSP00000026617,10090.ENSMUSP00000027810,10090.ENSMUSP00000028892,10090.ENSMUSP00000029386,10090.ENSMUSP00000033157,10090.ENSMUSP00000034234…	Etfb,Ndufs3,Cs,Sod2,Sdhb,Atp5e,Sdha,Ndufs4,Ndufb8,Cox8b,Phkg1,Fh1,Idh3b,Etfdh,Ndufab1,Coq9,Etfa,Afg1l,Ndufb10,Atp5k,Uqcrq,Dlst,Suclg1,Acadm,Ndufa3,Fxn,mt-Nd3,mt-Nd4l,Coq7,Cox7a1,Ndufs7,Cox7c,Sucla2,Ndufa12,Ndufs8
GO Process	GO:0009062	Fatty acid catabolic process	25	91	1.43	4.42	4.26e-23	10090.ENSMUSP00000003907,10090.ENSMUSP00000004729,10090.ENSMUSP00000021649,10090.ENSMUSP00000028807,10090.ENSMUSP00000029386,10090.ENSMUSP00000029610,10090.ENSMUSP00000029877,10090.ENSMUSP00000030345,10090.ENSMUSP00000031524,10090.ENSMUSP00000032233,10090.ENSMUSP00000034172,10090.ENSMUSP00000034547,10090.ENSMUSP00000034866,10090.ENSMUSP00000037348,10090.ENSMUSP00000043424,10090.ENSMUSP00000046497…	Gcdh,Etfb,Acot2,Ivd,Etfdh,Hadh,Decr1,Cpt2,Acads,Tuba8,Ces1d,Acat1,Etfa,Acaa2,Acad11,Acad12,Ech1,Lpin1,Acadm,Acadvl,Crat,Hadhb,Hadha,Eci2,Eci1
GO Process	GO:0072329	Monocarboxylic acid catabolic process	27	124	1.33	4.07	7.72e-23	10090.ENSMUSP00000003907,10090.ENSMUSP00000004729,10090.ENSMUSP00000021649,10090.ENSMUSP00000028807,10090.ENSMUSP00000029386,10090.ENSMUSP00000029610,10090.ENSMUSP00000029877,10090.ENSMUSP00000030345,10090.ENSMUSP00000031524,10090.ENSMUSP00000032233,10090.ENSMUSP00000034172,10090.ENSMUSP00000034547,10090.ENSMUSP00000034866,10090.ENSMUSP00000037348,10090.ENSMUSP00000043424,10090.ENSMUSP00000046497…	Gcdh,Etfb,Acot2,Ivd,Etfdh,Hadh,Decr1,Cpt2,Acads,Tuba8,Ces1d,Acat1,Etfa,Acaa2,Acad11,Acad12,Ech1,Ldhd,Lpin1,Acadm,Acadvl,Crat,Sord,Hadhb,Hadha,Eci2,Eci1
COMPARTMENTS	GOCC:0005737	Cytoplasm	151	7282	0.31	0.96	1.66e-22	10090.ENSMUSP00000000349,10090.ENSMUSP00000001240,10090.ENSMUSP00000002737,10090.ENSMUSP00000003655,10090.ENSMUSP00000003907,10090.ENSMUSP00000004137,10090.ENSMUSP00000004729,10090.ENSMUSP00000004774,10090.ENSMUSP00000004868,10090.ENSMUSP00000005647,10090.ENSMUSP00000005826,10090.ENSMUSP00000006544,10090.ENSMUSP00000007012,10090.ENSMUSP00000010007,10090.ENSMUSP00000010506,10090.ENSMUSP00000015481…	Dbt,Agpat3,Alkbh7,As3mt,Gcdh,Gstm7,Etfb,Aqp1,Mtfp1,Ndufs3,Cs,Gcat,Sod2,Sdhb,Rdm1,Endog,Atp5e,Ttll1,Akap1,Ybx2,Mrpl45,Plin5,Calr3,Qrsl1,L2hgdh,Acot2,Acot3,Fbp2,Sdha,Mccc2,Ndufs4,Fitm1,Gpt,Msrb2,Sik1,Impa2,Slc1a1,Ndufb8,Cox8b,Phkg1,Hspd1,Rab17,Fh1,Mpc2,Ivd,Idh3b,Mgme1,Etfdh,Hadh,Decr1,Aldob,Hsdl2,Cpt2,Fastk,Pxmp2,Acads,Gstk1,Tuba8,Fkbp4,Rtn2,Ucp3,Dgat2,Ndufab1,Acsl1,Ces1d,Coq9,Acat1,Etfa,Slc25a20,A…
COMPARTMENTS	GOCC:0031967	Organelle envelope	52	851	0.78	2.15	2.06e-22	10090.ENSMUSP00000001240,10090.ENSMUSP00000003907,10090.ENSMUSP00000004774,10090.ENSMUSP00000004868,10090.ENSMUSP00000005647,10090.ENSMUSP00000007012,10090.ENSMUSP00000010007,10090.ENSMUSP00000016396,10090.ENSMUSP00000018572,10090.ENSMUSP00000022062,10090.ENSMUSP00000022286,10090.ENSMUSP00000026222,10090.ENSMUSP00000027123,10090.ENSMUSP00000027853,10090.ENSMUSP00000029386,10090.ENSMUSP00000029610…	Agpat3,Gcdh,Aqp1,Mtfp1,Ndufs3,Sod2,Sdhb,Atp5e,Akap1,Sdha,Ndufs4,Ndufb8,Hspd1,Mpc2,Etfdh,Hadh,Acads,Gstk1,Ndufab1,Acsl1,Coq9,Acat1,Slc25a20,Acaa2,Ndufb10,Atp5k,Ggnbp1,Uqcrq,Slc25a26,Rtn4ip1,Suclg1,Lpin1,Acadm,Ndufa3,mt-Nd3,mt-Nd4l,Tufm,Coq7,Acadvl,Ndufs7,Uqcc1,Slc25a42,Hadhb,Abcb8,Ubc,Cox7c,Hadha,Rasl2-9,Ndufa12,Ndufa4,Eci1,Ndufs8
STRING clusters	CL:22743	Fatty acid beta-oxidation, and Peroxisome	27	130	1.31	3.95	2.63e-22	10090.ENSMUSP00000004729,10090.ENSMUSP00000019808,10090.ENSMUSP00000022148,10090.ENSMUSP00000028807,10090.ENSMUSP00000029386,10090.ENSMUSP00000029610,10090.ENSMUSP00000029877,10090.ENSMUSP00000030078,10090.ENSMUSP00000030345,10090.ENSMUSP00000031472,10090.ENSMUSP00000031524,10090.ENSMUSP00000032958,10090.ENSMUSP00000034046,10090.ENSMUSP00000034547,10090.ENSMUSP00000034866,10090.ENSMUSP00000035222…	Etfb,Plin5,Mccc2,Ivd,Etfdh,Hadh,Decr1,Hsdl2,Cpt2,Pxmp2,Acads,Ucp3,Acsl1,Acat1,Etfa,Slc25a20,Acaa2,Acad11,Acad12,Ech1,Acadm,Acadvl,Crat,Hadhb,Hadha,Eci2,Eci1
GO Process	GO:0009060	Aerobic respiration	29	168	1.23	3.67	3.3e-22	10090.ENSMUSP00000005647,10090.ENSMUSP00000005826,10090.ENSMUSP00000010007,10090.ENSMUSP00000016396,10090.ENSMUSP00000022062,10090.ENSMUSP00000022286,10090.ENSMUSP00000026222,10090.ENSMUSP00000026561,10090.ENSMUSP00000027810,10090.ENSMUSP00000028892,10090.ENSMUSP00000033157,10090.ENSMUSP00000034234,10090.ENSMUSP00000036149,10090.ENSMUSP00000043543,10090.ENSMUSP00000051222,10090.ENSMUSP00000053145…	Ndufs3,Cs,Sdhb,Atp5e,Sdha,Ndufs4,Ndufb8,Cox8b,Fh1,Idh3b,Ndufab1,Coq9,Afg1l,Ndufb10,Atp5k,Uqcrq,Dlst,Suclg1,Ndufa3,Fxn,mt-Nd3,mt-Nd4l,Coq7,Cox7a1,Ndufs7,Cox7c,Sucla2,Ndufa12,Ndufs8
GO Component	GO:0098798	Mitochondrial protein-containing complex	34	297	1.05	3.05	6.25e-22	10090.ENSMUSP00000000349,10090.ENSMUSP00000004729,10090.ENSMUSP00000005647,10090.ENSMUSP00000010007,10090.ENSMUSP00000016396,10090.ENSMUSP00000019026,10090.ENSMUSP00000022062,10090.ENSMUSP00000022148,10090.ENSMUSP00000022286,10090.ENSMUSP00000026222,10090.ENSMUSP00000026561,10090.ENSMUSP00000028892,10090.ENSMUSP00000029386,10090.ENSMUSP00000033157,10090.ENSMUSP00000034866,10090.ENSMUSP00000043543…	Dbt,Etfb,Ndufs3,Sdhb,Atp5e,Mrpl45,Sdha,Mccc2,Ndufs4,Ndufb8,Cox8b,Idh3b,Etfdh,Ndufab1,Etfa,Ndufb10,Mrps35,Atp5k,Uqcrq,Suclg1,Bckdha,Mrpl42,Ndufa3,mt-Nd3,mt-Nd4l,Cox7a1,Ndufs7,Mrpl55,Hadhb,Cox7c,Hadha,Ndufa12,Ndufa4,Ndufs8
GO Process	GO:0006635	Fatty acid beta-oxidation	22	65	1.52	4.48	7.59e-22	10090.ENSMUSP00000003907,10090.ENSMUSP00000004729,10090.ENSMUSP00000028807,10090.ENSMUSP00000029386,10090.ENSMUSP00000029610,10090.ENSMUSP00000029877,10090.ENSMUSP00000030345,10090.ENSMUSP00000031524,10090.ENSMUSP00000032233,10090.ENSMUSP00000034547,10090.ENSMUSP00000034866,10090.ENSMUSP00000037348,10090.ENSMUSP00000043424,10090.ENSMUSP00000046497,10090.ENSMUSP00000066092,10090.ENSMUSP00000072483…	Gcdh,Etfb,Ivd,Etfdh,Hadh,Decr1,Cpt2,Acads,Tuba8,Acat1,Etfa,Acaa2,Acad11,Acad12,Ech1,Acadm,Acadvl,Crat,Hadhb,Hadha,Eci2,Eci1
GO Process	GO:0009150	Purine ribonucleotide metabolic process	38	390	0.98	2.79	1.01e-21	10090.ENSMUSP00000003907,10090.ENSMUSP00000005647,10090.ENSMUSP00000005826,10090.ENSMUSP00000010007,10090.ENSMUSP00000016396,10090.ENSMUSP00000021649,10090.ENSMUSP00000021653,10090.ENSMUSP00000022062,10090.ENSMUSP00000022148,10090.ENSMUSP00000022286,10090.ENSMUSP00000026222,10090.ENSMUSP00000027853,10090.ENSMUSP00000029987,10090.ENSMUSP00000033001,10090.ENSMUSP00000033157,10090.ENSMUSP00000034046…	Gcdh,Ndufs3,Cs,Sdhb,Atp5e,Acot2,Acot3,Sdha,Mccc2,Ndufs4,Ndufb8,Mpc2,Aldob,Dgat2,Ndufab1,Acsl1,Ces1d,Acat1,Pde4a,Acaa2,Ndufb10,Mcee,Atp5k,Dlst,Suclg1,Ldhd,Ndufa3,mt-Nd3,mt-Nd4l,Mlycd,Ndufs7,Fitm2,Sucla2,Acot1,Rasl2-9,Ndufa12,Gm49366,Ndufs8
GO Process	GO:0006091	Generation of precursor metabolites and energy	37	378	0.98	2.77	3.33e-21	10090.ENSMUSP00000004729,10090.ENSMUSP00000005647,10090.ENSMUSP00000005826,10090.ENSMUSP00000007012,10090.ENSMUSP00000010007,10090.ENSMUSP00000016396,10090.ENSMUSP00000022062,10090.ENSMUSP00000022286,10090.ENSMUSP00000026222,10090.ENSMUSP00000026561,10090.ENSMUSP00000026617,10090.ENSMUSP00000027810,10090.ENSMUSP00000028892,10090.ENSMUSP00000029386,10090.ENSMUSP00000029987,10090.ENSMUSP00000033157…	Etfb,Ndufs3,Cs,Sod2,Sdhb,Atp5e,Sdha,Ndufs4,Ndufb8,Cox8b,Phkg1,Fh1,Idh3b,Etfdh,Aldob,Ndufab1,Coq9,Acat1,Etfa,Afg1l,Ndufb10,Atp5k,Uqcrq,Dlst,Suclg1,Acadm,Ndufa3,Fxn,mt-Nd3,mt-Nd4l,Coq7,Cox7a1,Ndufs7,Cox7c,Sucla2,Ndufa12,Ndufs8
GO Process	GO:0006631	Fatty acid metabolic process	37	385	0.97	2.73	5.33e-21	10090.ENSMUSP00000002737,10090.ENSMUSP00000003907,10090.ENSMUSP00000004137,10090.ENSMUSP00000004729,10090.ENSMUSP00000019382,10090.ENSMUSP00000021649,10090.ENSMUSP00000021653,10090.ENSMUSP00000028807,10090.ENSMUSP00000029386,10090.ENSMUSP00000029610,10090.ENSMUSP00000029877,10090.ENSMUSP00000030345,10090.ENSMUSP00000031524,10090.ENSMUSP00000032233,10090.ENSMUSP00000032958,10090.ENSMUSP00000033157…	Alkbh7,Gcdh,Gstm7,Etfb,Tecr,Acot2,Acot3,Ivd,Etfdh,Hadh,Decr1,Cpt2,Acads,Tuba8,Ucp3,Ndufab1,Acsl1,Ces1d,Acat1,Etfa,Acaa2,Echdc3,Acad11,Acad12,Ech1,Lpin1,Acadm,Mlycd,Acadvl,Crat,Ppara,Hadhb,Hadha,Acot1,Eci2,Gm49366,Eci1
GO Process	GO:0019395	Fatty acid oxidation	23	89	1.4	4.03	7.85e-21	10090.ENSMUSP00000003907,10090.ENSMUSP00000004729,10090.ENSMUSP00000028807,10090.ENSMUSP00000029386,10090.ENSMUSP00000029610,10090.ENSMUSP00000029877,10090.ENSMUSP00000030345,10090.ENSMUSP00000031524,10090.ENSMUSP00000032233,10090.ENSMUSP00000034547,10090.ENSMUSP00000034866,10090.ENSMUSP00000037348,10090.ENSMUSP00000043424,10090.ENSMUSP00000046497,10090.ENSMUSP00000066092,10090.ENSMUSP00000072483…	Gcdh,Etfb,Ivd,Etfdh,Hadh,Decr1,Cpt2,Acads,Tuba8,Acat1,Etfa,Acaa2,Acad11,Acad12,Ech1,Acadm,Mlycd,Acadvl,Crat,Hadhb,Hadha,Eci2,Eci1
COMPARTMENTS	GOCC:0043231	Intracellular membrane-bounded organelle	149	7393	0.29	0.92	9.39e-21	10090.ENSMUSP00000000349,10090.ENSMUSP00000001240,10090.ENSMUSP00000002737,10090.ENSMUSP00000003907,10090.ENSMUSP00000004137,10090.ENSMUSP00000004729,10090.ENSMUSP00000004774,10090.ENSMUSP00000004868,10090.ENSMUSP00000005647,10090.ENSMUSP00000005826,10090.ENSMUSP00000006544,10090.ENSMUSP00000007012,10090.ENSMUSP00000010007,10090.ENSMUSP00000010506,10090.ENSMUSP00000015481,10090.ENSMUSP00000015987…	Dbt,Agpat3,Alkbh7,Gcdh,Gstm7,Etfb,Aqp1,Mtfp1,Ndufs3,Cs,Gcat,Sod2,Sdhb,Rdm1,Endog,Rxrg,Atp5e,Akap1,Mrpl45,Plin5,Calr3,Qrsl1,L2hgdh,Acot2,Acot3,Sdha,Mccc2,Ndufs4,Fitm1,Khdrbs3,Msrb2,Sik1,Slc1a1,Ndufb8,Cox8b,Hspd1,Rab17,Fh1,Mpc2,Ivd,Idh3b,Mgme1,Etfdh,Hadh,Decr1,Aldob,Hsdl2,Cpt2,Fastk,Pxmp2,Acads,Gstk1,Tuba8,Fkbp4,Rtn2,Ucp3,Dgat2,Ndufab1,Acsl1,Ces1d,Coq9,Acat1,Etfa,Slc25a20,Afg1l,Acaa2,Echdc3,Rangrf,…
COMPARTMENTS	GOCC:0098798	Mitochondrial protein complex	33	304	1.02	2.87	1.39e-20	10090.ENSMUSP00000000349,10090.ENSMUSP00000004729,10090.ENSMUSP00000005647,10090.ENSMUSP00000010007,10090.ENSMUSP00000016396,10090.ENSMUSP00000019026,10090.ENSMUSP00000022062,10090.ENSMUSP00000022148,10090.ENSMUSP00000022286,10090.ENSMUSP00000026222,10090.ENSMUSP00000028892,10090.ENSMUSP00000029386,10090.ENSMUSP00000033157,10090.ENSMUSP00000034866,10090.ENSMUSP00000043543,10090.ENSMUSP00000048348…	Dbt,Etfb,Ndufs3,Sdhb,Atp5e,Mrpl45,Sdha,Mccc2,Ndufs4,Ndufb8,Idh3b,Etfdh,Ndufab1,Etfa,Ndufb10,Mrps35,Atp5k,Uqcrq,Suclg1,Mipep,Bckdha,Mrpl42,Ndufa3,mt-Nd3,mt-Nd4l,Ndufs7,Mrpl55,Hadhb,Cox7c,Hadha,Ndufa12,Ndufa4,Ndufs8
GO Process	GO:0032787	Monocarboxylic acid metabolic process	42	559	0.86	2.35	2.02e-20	10090.ENSMUSP00000002737,10090.ENSMUSP00000003907,10090.ENSMUSP00000004137,10090.ENSMUSP00000004729,10090.ENSMUSP00000019382,10090.ENSMUSP00000021649,10090.ENSMUSP00000021653,10090.ENSMUSP00000027853,10090.ENSMUSP00000028807,10090.ENSMUSP00000029386,10090.ENSMUSP00000029610,10090.ENSMUSP00000029877,10090.ENSMUSP00000029987,10090.ENSMUSP00000030345,10090.ENSMUSP00000031524,10090.ENSMUSP00000032233…	Alkbh7,Gcdh,Gstm7,Etfb,Tecr,Acot2,Acot3,Mpc2,Ivd,Etfdh,Hadh,Decr1,Aldob,Cpt2,Acads,Tuba8,Ucp3,Ndufab1,Acsl1,Ces1d,Acat1,Etfa,Acaa2,Echdc3,Aldh5a1,Acad11,Acad12,Ech1,Ldhd,Lpin1,Acadm,Mlycd,Acadvl,Crat,Ppara,Sord,Hadhb,Hadha,Acot1,Eci2,Gm49366,Eci1
STRING clusters	CL:22746	Fatty acid beta-oxidation, and Ketone body metabolism	20	56	1.54	4.24	4.64e-20	10090.ENSMUSP00000004729,10090.ENSMUSP00000022148,10090.ENSMUSP00000028807,10090.ENSMUSP00000029386,10090.ENSMUSP00000029610,10090.ENSMUSP00000029877,10090.ENSMUSP00000030078,10090.ENSMUSP00000030345,10090.ENSMUSP00000031524,10090.ENSMUSP00000034547,10090.ENSMUSP00000034866,10090.ENSMUSP00000037348,10090.ENSMUSP00000046497,10090.ENSMUSP00000066092,10090.ENSMUSP00000072483,10090.ENSMUSP00000099634…	Etfb,Mccc2,Ivd,Etfdh,Hadh,Decr1,Hsdl2,Cpt2,Acads,Acat1,Etfa,Acaa2,Acad12,Ech1,Acadm,Acadvl,Hadhb,Hadha,Eci2,Eci1
GO Process	GO:0009117	Nucleotide metabolic process	39	484	0.9	2.42	7.94e-20	10090.ENSMUSP00000003907,10090.ENSMUSP00000005647,10090.ENSMUSP00000005826,10090.ENSMUSP00000010007,10090.ENSMUSP00000016396,10090.ENSMUSP00000021649,10090.ENSMUSP00000021653,10090.ENSMUSP00000022062,10090.ENSMUSP00000022148,10090.ENSMUSP00000022286,10090.ENSMUSP00000026222,10090.ENSMUSP00000027853,10090.ENSMUSP00000029987,10090.ENSMUSP00000033001,10090.ENSMUSP00000033157,10090.ENSMUSP00000034046…	Gcdh,Ndufs3,Cs,Sdhb,Atp5e,Acot2,Acot3,Sdha,Mccc2,Ndufs4,Ndufb8,Mpc2,Aldob,Dgat2,Ndufab1,Acsl1,Ces1d,Acat1,Pde4a,Acaa2,Ndufb10,Mcee,Atp5k,Dlst,Suclg1,Ldhd,Nadk2,Ndufa3,mt-Nd3,mt-Nd4l,Mlycd,Ndufs7,Fitm2,Sucla2,Acot1,Rasl2-9,Ndufa12,Gm49366,Ndufs8
COMPARTMENTS	GOCC:0043227	Membrane-bounded organelle	154	8117	0.27	0.86	3.2e-19	10090.ENSMUSP00000000349,10090.ENSMUSP00000001240,10090.ENSMUSP00000002737,10090.ENSMUSP00000003907,10090.ENSMUSP00000004137,10090.ENSMUSP00000004729,10090.ENSMUSP00000004774,10090.ENSMUSP00000004868,10090.ENSMUSP00000005647,10090.ENSMUSP00000005826,10090.ENSMUSP00000006544,10090.ENSMUSP00000007012,10090.ENSMUSP00000010007,10090.ENSMUSP00000010506,10090.ENSMUSP00000015481,10090.ENSMUSP00000015987…	Dbt,Agpat3,Alkbh7,Gcdh,Gstm7,Etfb,Aqp1,Mtfp1,Ndufs3,Cs,Gcat,Sod2,Sdhb,Rdm1,Endog,Rxrg,Atp5e,Ttll1,Akap1,Mrpl45,Tecr,Plin5,Calr3,Qrsl1,L2hgdh,Acot2,Acot3,Sdha,Mccc2,Ndufs4,Fitm1,Khdrbs3,Msrb2,Sik1,Slc1a1,Ndufb8,Cox8b,Hspd1,Rab17,Fh1,Mpc2,Ivd,Idh3b,Mgme1,Etfdh,Hadh,Decr1,Aldob,Hsdl2,Cpt2,Fastk,Pxmp2,Acads,Gstk1,Tuba8,Fkbp4,Rtn2,Ucp3,Dgat2,Ndufab1,Acsl1,Ces1d,Coq9,Acat1,Etfa,Slc25a20,Afg1l,Acaa2,Ech…
COMPARTMENTS	GOCC:0005759	Mitochondrial matrix	30	270	1.03	2.77	6.57e-19	10090.ENSMUSP00000000349,10090.ENSMUSP00000002737,10090.ENSMUSP00000003907,10090.ENSMUSP00000004729,10090.ENSMUSP00000005826,10090.ENSMUSP00000007012,10090.ENSMUSP00000019026,10090.ENSMUSP00000027123,10090.ENSMUSP00000028807,10090.ENSMUSP00000028892,10090.ENSMUSP00000029386,10090.ENSMUSP00000031524,10090.ENSMUSP00000031897,10090.ENSMUSP00000033157,10090.ENSMUSP00000034547,10090.ENSMUSP00000034866…	Dbt,Alkbh7,Gcdh,Etfb,Cs,Sod2,Mrpl45,Hspd1,Ivd,Idh3b,Etfdh,Acads,Gstk1,Ndufab1,Acat1,Etfa,Acaa2,Mrps35,Suclg1,Dglucy,Mipep,Bckdha,Acadm,Mrpl42,Tufm,Mlycd,Acadvl,Mrpl55,Hadhb,Hadha
GO Process	GO:0006119	Oxidative phosphorylation	23	120	1.27	3.36	2.1e-18	10090.ENSMUSP00000005647,10090.ENSMUSP00000010007,10090.ENSMUSP00000016396,10090.ENSMUSP00000022062,10090.ENSMUSP00000022286,10090.ENSMUSP00000026222,10090.ENSMUSP00000026561,10090.ENSMUSP00000033157,10090.ENSMUSP00000034234,10090.ENSMUSP00000036149,10090.ENSMUSP00000043543,10090.ENSMUSP00000051222,10090.ENSMUSP00000053145,10090.ENSMUSP00000075953,10090.ENSMUSP00000080081,10090.ENSMUSP00000080998…	Ndufs3,Sdhb,Atp5e,Sdha,Ndufs4,Ndufb8,Cox8b,Ndufab1,Coq9,Afg1l,Ndufb10,Atp5k,Uqcrq,Ndufa3,Fxn,mt-Nd3,mt-Nd4l,Coq7,Cox7a1,Ndufs7,Cox7c,Ndufa12,Ndufs8
GO Function	GO:0016491	Oxidoreductase activity	47	787	0.77	1.97	2.11e-18	10090.ENSMUSP00000002737,10090.ENSMUSP00000003907,10090.ENSMUSP00000004137,10090.ENSMUSP00000004729,10090.ENSMUSP00000005647,10090.ENSMUSP00000007012,10090.ENSMUSP00000010007,10090.ENSMUSP00000019382,10090.ENSMUSP00000021370,10090.ENSMUSP00000022062,10090.ENSMUSP00000022286,10090.ENSMUSP00000023856,10090.ENSMUSP00000028807,10090.ENSMUSP00000028892,10090.ENSMUSP00000029386,10090.ENSMUSP00000029610…	Alkbh7,Gcdh,Gstm7,Etfb,Ndufs3,Sod2,Sdhb,Tecr,L2hgdh,Sdha,Ndufs4,Msrb2,Ivd,Idh3b,Etfdh,Hadh,Decr1,Hsdl2,Mmachc,Acads,Gstk1,Tuba8,Etfa,Aldh5a1,Acad11,Aldh4a1,Acad12,Rtn4ip1,Hpdl,Ldhd,Bckdha,Acadm,Akr7a5,Fxn,mt-Nd3,mt-Nd4l,Coq7,Cox7a1,Acadvl,Cyp4b1,Crat,Ndufs7,Sord,Sdr39u1,Adhfe1,Hadha,Ndufs8
UniProt Keywords	KW-0999	Mitochondrion inner membrane	30	287	1.01	2.64	3.16e-18	10090.ENSMUSP00000004868,10090.ENSMUSP00000005647,10090.ENSMUSP00000010007,10090.ENSMUSP00000016396,10090.ENSMUSP00000022062,10090.ENSMUSP00000022286,10090.ENSMUSP00000026222,10090.ENSMUSP00000026561,10090.ENSMUSP00000027853,10090.ENSMUSP00000029386,10090.ENSMUSP00000030345,10090.ENSMUSP00000032958,10090.ENSMUSP00000035222,10090.ENSMUSP00000043543,10090.ENSMUSP00000051222,10090.ENSMUSP00000053145…	Mtfp1,Ndufs3,Sdhb,Atp5e,Sdha,Ndufs4,Ndufb8,Cox8b,Mpc2,Etfdh,Cpt2,Ucp3,Slc25a20,Ndufb10,Atp5k,Uqcrq,Slc25a26,Ndufa3,Coq7,Cox7a1,Acadvl,Crat,Uqcc1,Slc25a42,Hadhb,Abcb8,Cox7c,Hadha,Ndufa12,Ndufa4
TISSUES	BTO:0000862	Heart ventricle	21	93	1.34	3.49	4.22e-18	10090.ENSMUSP00000004729,10090.ENSMUSP00000005826,10090.ENSMUSP00000007012,10090.ENSMUSP00000010007,10090.ENSMUSP00000022062,10090.ENSMUSP00000027123,10090.ENSMUSP00000027810,10090.ENSMUSP00000028892,10090.ENSMUSP00000029386,10090.ENSMUSP00000029610,10090.ENSMUSP00000030345,10090.ENSMUSP00000034046,10090.ENSMUSP00000034547,10090.ENSMUSP00000034866,10090.ENSMUSP00000037348,10090.ENSMUSP00000066092…	Etfb,Cs,Sod2,Sdhb,Sdha,Hspd1,Fh1,Idh3b,Etfdh,Hadh,Cpt2,Acsl1,Acat1,Etfa,Acaa2,Ech1,Acadm,Acadvl,Hadhb,Hadha,Sucla2
GO Process	GO:0044237	Cellular metabolic process	135	6530	0.3	0.92	4.99e-18	10090.ENSMUSP00000000349,10090.ENSMUSP00000001240,10090.ENSMUSP00000002737,10090.ENSMUSP00000003655,10090.ENSMUSP00000003907,10090.ENSMUSP00000004137,10090.ENSMUSP00000004729,10090.ENSMUSP00000005647,10090.ENSMUSP00000005826,10090.ENSMUSP00000006544,10090.ENSMUSP00000007012,10090.ENSMUSP00000010007,10090.ENSMUSP00000010506,10090.ENSMUSP00000011055,10090.ENSMUSP00000015481,10090.ENSMUSP00000016396…	Dbt,Agpat3,Alkbh7,As3mt,Gcdh,Gstm7,Etfb,Ndufs3,Cs,Gcat,Sod2,Sdhb,Rdm1,Apip,Endog,Atp5e,Mrpl45,Tecr,Calr3,Qrsl1,Acot2,Acot3,Fbp2,Sdha,Mccc2,Ndufs4,Fitm1,Khdrbs3,Gpt,Sik1,Impa2,Slc1a1,Ndufb8,Cox8b,Phkg1,Hspd1,Fh1,Mpc2,Ivd,Idh3b,Mgme1,Ppm1l,Etfdh,Hadh,Decr1,Aldob,Cpt2,Mmachc,Fastk,Acads,Gstk1,Tuba8,Ucp3,Dgat2,Ndufab1,Acsl1,Ces1d,Coq9,Acat1,Etfa,Afg1l,Pde4a,Acaa2,Echdc3,Aldh5a1,Ppm1k,Mrm3,Rmnd1,Acad1…
STRING clusters	CL:22748	Valine, leucine and isoleucine degradation, and Fatty acid beta-oxidation	18	50	1.55	3.89	5.25e-18	10090.ENSMUSP00000004729,10090.ENSMUSP00000022148,10090.ENSMUSP00000028807,10090.ENSMUSP00000029386,10090.ENSMUSP00000029610,10090.ENSMUSP00000029877,10090.ENSMUSP00000030345,10090.ENSMUSP00000031524,10090.ENSMUSP00000034547,10090.ENSMUSP00000034866,10090.ENSMUSP00000037348,10090.ENSMUSP00000066092,10090.ENSMUSP00000072483,10090.ENSMUSP00000099634,10090.ENSMUSP00000110434,10090.ENSMUSP00000120976…	Etfb,Mccc2,Ivd,Etfdh,Hadh,Decr1,Cpt2,Acads,Acat1,Etfa,Acaa2,Ech1,Acadm,Acadvl,Hadhb,Hadha,Eci2,Eci1
TISSUES	BTO:0001629	Left ventricle	20	84	1.37	3.47	1.22e-17	10090.ENSMUSP00000004729,10090.ENSMUSP00000005826,10090.ENSMUSP00000007012,10090.ENSMUSP00000010007,10090.ENSMUSP00000022062,10090.ENSMUSP00000027123,10090.ENSMUSP00000027810,10090.ENSMUSP00000028892,10090.ENSMUSP00000029386,10090.ENSMUSP00000029610,10090.ENSMUSP00000030345,10090.ENSMUSP00000034547,10090.ENSMUSP00000034866,10090.ENSMUSP00000037348,10090.ENSMUSP00000066092,10090.ENSMUSP00000072483…	Etfb,Cs,Sod2,Sdhb,Sdha,Hspd1,Fh1,Idh3b,Etfdh,Hadh,Cpt2,Acat1,Etfa,Acaa2,Ech1,Acadm,Acadvl,Hadhb,Hadha,Sucla2
GO Component	GO:1990204	Oxidoreductase complex	22	122	1.25	3.18	1.7e-17	10090.ENSMUSP00000000349,10090.ENSMUSP00000004729,10090.ENSMUSP00000005647,10090.ENSMUSP00000010007,10090.ENSMUSP00000022062,10090.ENSMUSP00000022286,10090.ENSMUSP00000026222,10090.ENSMUSP00000028892,10090.ENSMUSP00000029386,10090.ENSMUSP00000033157,10090.ENSMUSP00000034866,10090.ENSMUSP00000043543,10090.ENSMUSP00000053145,10090.ENSMUSP00000060346,10090.ENSMUSP00000071292,10090.ENSMUSP00000075953…	Dbt,Etfb,Ndufs3,Sdhb,Sdha,Ndufs4,Ndufb8,Idh3b,Etfdh,Ndufab1,Etfa,Ndufb10,Uqcrq,Dlst,Bckdha,Ndufa3,mt-Nd3,mt-Nd4l,Ndufs7,Ndufa12,Ndufa4,Ndufs8
STRING clusters	CL:22749	Valine, leucine and isoleucine degradation, and Fatty acid beta-oxidation using acyl-CoA dehydrogenase	17	45	1.57	3.79	2.83e-17	10090.ENSMUSP00000004729,10090.ENSMUSP00000022148,10090.ENSMUSP00000028807,10090.ENSMUSP00000029386,10090.ENSMUSP00000029610,10090.ENSMUSP00000029877,10090.ENSMUSP00000030345,10090.ENSMUSP00000031524,10090.ENSMUSP00000034547,10090.ENSMUSP00000034866,10090.ENSMUSP00000037348,10090.ENSMUSP00000066092,10090.ENSMUSP00000072483,10090.ENSMUSP00000099634,10090.ENSMUSP00000110434,10090.ENSMUSP00000120976…	Etfb,Mccc2,Ivd,Etfdh,Hadh,Decr1,Cpt2,Acads,Acat1,Etfa,Acaa2,Ech1,Acadm,Acadvl,Hadhb,Hadha,Eci1
STRING clusters	CL:22750	Fatty acid beta-oxidation, and CoA carboxylase activity	16	35	1.65	3.91	2.83e-17	10090.ENSMUSP00000004729,10090.ENSMUSP00000022148,10090.ENSMUSP00000028807,10090.ENSMUSP00000029386,10090.ENSMUSP00000029610,10090.ENSMUSP00000029877,10090.ENSMUSP00000030345,10090.ENSMUSP00000031524,10090.ENSMUSP00000034866,10090.ENSMUSP00000037348,10090.ENSMUSP00000066092,10090.ENSMUSP00000072483,10090.ENSMUSP00000099634,10090.ENSMUSP00000110434,10090.ENSMUSP00000120976,10090.ENSMUSP00000157291	Etfb,Mccc2,Ivd,Etfdh,Hadh,Decr1,Cpt2,Acads,Etfa,Acaa2,Ech1,Acadm,Acadvl,Hadhb,Hadha,Eci1
GO Process	GO:0022904	Respiratory electron transport chain	21	102	1.3	3.28	2.89e-17	10090.ENSMUSP00000004729,10090.ENSMUSP00000005647,10090.ENSMUSP00000007012,10090.ENSMUSP00000010007,10090.ENSMUSP00000022062,10090.ENSMUSP00000022286,10090.ENSMUSP00000026222,10090.ENSMUSP00000026561,10090.ENSMUSP00000029386,10090.ENSMUSP00000034234,10090.ENSMUSP00000034866,10090.ENSMUSP00000036149,10090.ENSMUSP00000053145,10090.ENSMUSP00000080998,10090.ENSMUSP00000081021,10090.ENSMUSP00000095695…	Etfb,Ndufs3,Sod2,Sdhb,Sdha,Ndufs4,Ndufb8,Cox8b,Etfdh,Coq9,Etfa,Afg1l,Uqcrq,mt-Nd3,mt-Nd4l,Coq7,Cox7a1,Ndufs7,Cox7c,Ndufa12,Ndufs8
Reactome	MMU-77289	Mitochondrial Fatty Acid Beta-Oxidation	16	37	1.62	3.84	4.42e-17	10090.ENSMUSP00000021649,10090.ENSMUSP00000021653,10090.ENSMUSP00000029610,10090.ENSMUSP00000029877,10090.ENSMUSP00000031524,10090.ENSMUSP00000033157,10090.ENSMUSP00000037348,10090.ENSMUSP00000043424,10090.ENSMUSP00000047855,10090.ENSMUSP00000048826,10090.ENSMUSP00000072483,10090.ENSMUSP00000099634,10090.ENSMUSP00000110434,10090.ENSMUSP00000120976,10090.ENSMUSP00000126448,10090.ENSMUSP00000157291	Acot2,Acot3,Hadh,Decr1,Acads,Ndufab1,Acaa2,Acad11,Mcee,Mmaa,Acadm,Acadvl,Hadhb,Hadha,Acot1,Eci1
Reactome	MMU-8978868	Fatty acid metabolism	24	165	1.15	2.89	6.06e-17	10090.ENSMUSP00000019382,10090.ENSMUSP00000021649,10090.ENSMUSP00000021653,10090.ENSMUSP00000029610,10090.ENSMUSP00000029877,10090.ENSMUSP00000030345,10090.ENSMUSP00000031524,10090.ENSMUSP00000033157,10090.ENSMUSP00000034046,10090.ENSMUSP00000035222,10090.ENSMUSP00000037348,10090.ENSMUSP00000043424,10090.ENSMUSP00000047855,10090.ENSMUSP00000048826,10090.ENSMUSP00000072483,10090.ENSMUSP00000095970…	Tecr,Acot2,Acot3,Hadh,Decr1,Cpt2,Acads,Ndufab1,Acsl1,Slc25a20,Acaa2,Acad11,Mcee,Mmaa,Acadm,Mlycd,Acadvl,Cyp4b1,Crat,Hadhb,Hadha,Acot1,Eci2,Eci1
TISSUES	BTO:0000522	Gland	114	5041	0.34	0.97	7.28e-17	10090.ENSMUSP00000000349,10090.ENSMUSP00000002737,10090.ENSMUSP00000003907,10090.ENSMUSP00000004137,10090.ENSMUSP00000004729,10090.ENSMUSP00000004774,10090.ENSMUSP00000005826,10090.ENSMUSP00000006544,10090.ENSMUSP00000007012,10090.ENSMUSP00000010007,10090.ENSMUSP00000015481,10090.ENSMUSP00000016396,10090.ENSMUSP00000018572,10090.ENSMUSP00000018653,10090.ENSMUSP00000018698,10090.ENSMUSP00000019382…	Dbt,Alkbh7,Gcdh,Gstm7,Etfb,Aqp1,Cs,Gcat,Sod2,Sdhb,Endog,Atp5e,Akap1,Cenpv,Ybx2,Tecr,Plin5,Calr3,Acot2,Fbp2,Sdha,Mccc2,Gpt,Slc1a1,Cox8b,Hspd1,Rab17,Fh1,Mpc2,Gfra4,Ivd,Etfdh,Hadh,Decr1,Aldob,Hsdl2,Cpt2,Pxmp2,Acads,Gstk1,Tuba8,Rtn2,Dgat2,Ndufab1,Acsl1,Ces1d,Coq9,Acat1,Etfa,Slc25a20,Pde4a,Acaa2,Echdc3,Rangrf,Aldh5a1,Ppm1k,Spon2,Rmnd1,Acad11,Aldh4a1,Mcee,Atp5k,Ggnbp1,Uqcrq,Npas2,Itgb6,Dlst,Dcaf12l1,Su…
GO Process	GO:0019637	Organophosphate metabolic process	46	888	0.7	1.73	1.49e-16	10090.ENSMUSP00000001240,10090.ENSMUSP00000003907,10090.ENSMUSP00000005647,10090.ENSMUSP00000005826,10090.ENSMUSP00000010007,10090.ENSMUSP00000016396,10090.ENSMUSP00000021649,10090.ENSMUSP00000021653,10090.ENSMUSP00000021907,10090.ENSMUSP00000022062,10090.ENSMUSP00000022148,10090.ENSMUSP00000022286,10090.ENSMUSP00000022826,10090.ENSMUSP00000025403,10090.ENSMUSP00000026222,10090.ENSMUSP00000027853…	Agpat3,Gcdh,Ndufs3,Cs,Sdhb,Atp5e,Acot2,Acot3,Fbp2,Sdha,Mccc2,Ndufs4,Fitm1,Impa2,Ndufb8,Mpc2,Aldob,Dgat2,Ndufab1,Acsl1,Ces1d,Acat1,Pde4a,Acaa2,Ndufb10,Mcee,Atp5k,Dlst,Suclg1,Ldhd,Nadk2,Lpin1,Ndufa3,mt-Nd3,mt-Nd4l,Mlycd,Ndufs7,Fitm2,Sord,Hadha,Sucla2,Acot1,Rasl2-9,Ndufa12,Gm49366,Ndufs8
COMPARTMENTS	GOCC:0043229	Intracellular organelle	157	8917	0.23	0.79	2.12e-16	10090.ENSMUSP00000000349,10090.ENSMUSP00000001240,10090.ENSMUSP00000002737,10090.ENSMUSP00000003907,10090.ENSMUSP00000004137,10090.ENSMUSP00000004729,10090.ENSMUSP00000004774,10090.ENSMUSP00000004868,10090.ENSMUSP00000005647,10090.ENSMUSP00000005826,10090.ENSMUSP00000006544,10090.ENSMUSP00000007012,10090.ENSMUSP00000010007,10090.ENSMUSP00000010506,10090.ENSMUSP00000015481,10090.ENSMUSP00000015987…	Dbt,Agpat3,Alkbh7,Gcdh,Gstm7,Etfb,Aqp1,Mtfp1,Ndufs3,Cs,Gcat,Sod2,Sdhb,Rdm1,Endog,Rxrg,Atp5e,Ttll1,Akap1,Cenpv,Mrpl45,Plin5,Calr3,Qrsl1,L2hgdh,Acot2,Acot3,Sdha,Mccc2,Ndufs4,Fitm1,Khdrbs3,Msrb2,Sik1,Slc1a1,Ndufb8,Cox8b,Hspd1,Rab17,Fh1,Mpc2,Ivd,Idh3b,Mgme1,Etfdh,Hadh,Decr1,Aldob,Hsdl2,Cpt2,Fastk,Pxmp2,Acads,Gstk1,Tuba8,Fkbp4,Rtn2,Ucp3,Dgat2,Ndufab1,Acsl1,Ces1d,Coq9,Acat1,Etfa,Slc25a20,Afg1l,Acaa2,Ec…
UniProt Keywords	KW-0276	Fatty acid metabolism	22	143	1.18	2.88	2.33e-16	10090.ENSMUSP00000019382,10090.ENSMUSP00000021649,10090.ENSMUSP00000021653,10090.ENSMUSP00000029610,10090.ENSMUSP00000029877,10090.ENSMUSP00000030345,10090.ENSMUSP00000031524,10090.ENSMUSP00000033157,10090.ENSMUSP00000034046,10090.ENSMUSP00000034547,10090.ENSMUSP00000037348,10090.ENSMUSP00000037371,10090.ENSMUSP00000043424,10090.ENSMUSP00000066092,10090.ENSMUSP00000072483,10090.ENSMUSP00000095970…	Tecr,Acot2,Acot3,Hadh,Decr1,Cpt2,Acads,Ndufab1,Acsl1,Acat1,Acaa2,Echdc3,Acad11,Ech1,Acadm,Mlycd,Acadvl,Crat,Hadhb,Hadha,Acot1,Eci1
TISSUES	BTO:0001491	Viscus	96	3850	0.39	1.03	6.42e-16	10090.ENSMUSP00000000349,10090.ENSMUSP00000002737,10090.ENSMUSP00000003907,10090.ENSMUSP00000004137,10090.ENSMUSP00000004729,10090.ENSMUSP00000004774,10090.ENSMUSP00000005826,10090.ENSMUSP00000006544,10090.ENSMUSP00000007012,10090.ENSMUSP00000010007,10090.ENSMUSP00000015481,10090.ENSMUSP00000016396,10090.ENSMUSP00000018572,10090.ENSMUSP00000019382,10090.ENSMUSP00000019808,10090.ENSMUSP00000021649…	Dbt,Alkbh7,Gcdh,Gstm7,Etfb,Aqp1,Cs,Gcat,Sod2,Sdhb,Endog,Atp5e,Akap1,Tecr,Plin5,Acot2,Fbp2,Sdha,Mccc2,Gpt,Slc1a1,Hspd1,Rab17,Fh1,Mpc2,Ivd,Etfdh,Hadh,Decr1,Aldob,Hsdl2,Cpt2,Pxmp2,Acads,Gstk1,Dgat2,Ndufab1,Acsl1,Ces1d,Coq9,Acat1,Etfa,Slc25a20,Acaa2,Echdc3,Aldh5a1,Ppm1k,Rmnd1,Acad11,Aldh4a1,Mcee,Atp5k,Uqcrq,Itgb6,Dlst,Suclg1,Nfil3,Ech1,Lgals4,Ldhd,Nadk2,Lpin1,Bckdha,Plxnb1,Acadm,Akr7a5,Mrpl42,Ndufa3,…
TISSUES	BTO:0001488	Endocrine gland	102	4315	0.36	0.99	1.01e-15	10090.ENSMUSP00000000349,10090.ENSMUSP00000003907,10090.ENSMUSP00000004137,10090.ENSMUSP00000004729,10090.ENSMUSP00000004774,10090.ENSMUSP00000005826,10090.ENSMUSP00000006544,10090.ENSMUSP00000007012,10090.ENSMUSP00000010007,10090.ENSMUSP00000015481,10090.ENSMUSP00000016396,10090.ENSMUSP00000018572,10090.ENSMUSP00000018653,10090.ENSMUSP00000018698,10090.ENSMUSP00000019382,10090.ENSMUSP00000019808…	Dbt,Gcdh,Gstm7,Etfb,Aqp1,Cs,Gcat,Sod2,Sdhb,Endog,Atp5e,Akap1,Cenpv,Ybx2,Tecr,Plin5,Calr3,Acot2,Sdha,Mccc2,Gpt,Cox8b,Hspd1,Fh1,Mpc2,Gfra4,Ivd,Etfdh,Hadh,Decr1,Aldob,Hsdl2,Cpt2,Pxmp2,Acads,Gstk1,Tuba8,Dgat2,Ndufab1,Acsl1,Ces1d,Coq9,Acat1,Etfa,Slc25a20,Pde4a,Acaa2,Echdc3,Rangrf,Aldh5a1,Ppm1k,Spon2,Acad11,Aldh4a1,Mcee,Atp5k,Ggnbp1,Uqcrq,Npas2,Dlst,Dcaf12l1,Suclg1,Nfil3,Ech1,Lgals4,Ldhd,Nadk2,Lpin1,Bc…
GO Function	GO:0003824	Catalytic activity	120	5633	0.32	0.9	3.63e-15	10090.ENSMUSP00000000349,10090.ENSMUSP00000001240,10090.ENSMUSP00000002737,10090.ENSMUSP00000003655,10090.ENSMUSP00000003907,10090.ENSMUSP00000004137,10090.ENSMUSP00000004729,10090.ENSMUSP00000005647,10090.ENSMUSP00000005826,10090.ENSMUSP00000006544,10090.ENSMUSP00000007012,10090.ENSMUSP00000010007,10090.ENSMUSP00000011055,10090.ENSMUSP00000015481,10090.ENSMUSP00000016396,10090.ENSMUSP00000016897…	Dbt,Agpat3,Alkbh7,As3mt,Gcdh,Gstm7,Etfb,Ndufs3,Cs,Gcat,Sod2,Sdhb,Apip,Endog,Atp5e,Ttll1,Cenpv,Tecr,Qrsl1,L2hgdh,Acot2,Acot3,Fbp2,Sdha,Mccc2,Ndufs4,Gpt,Msrb2,Sik1,Impa2,Phkg1,Hspd1,Rab17,Fh1,Ivd,Idh3b,Mgme1,Ppm1l,Etfdh,Hadh,Decr1,Aldob,Hsdl2,Cpt2,Mmachc,Fastk,Acads,Gstk1,Tuba8,Fkbp4,Dgat2,Acsl1,Ces1d,Acat1,Tmprss13,Etfa,Afg1l,Pde4a,Acaa2,Echdc3,Asb4,Aldh5a1,Ppm1k,Mrm3,Acad11,Aldh4a1,Acad12,Mcee,Mm…
STRING clusters	CL:22751	Fatty acid beta-oxidation	14	30	1.66	3.47	4.42e-15	10090.ENSMUSP00000004729,10090.ENSMUSP00000029386,10090.ENSMUSP00000029610,10090.ENSMUSP00000029877,10090.ENSMUSP00000030345,10090.ENSMUSP00000031524,10090.ENSMUSP00000034866,10090.ENSMUSP00000037348,10090.ENSMUSP00000066092,10090.ENSMUSP00000072483,10090.ENSMUSP00000099634,10090.ENSMUSP00000110434,10090.ENSMUSP00000120976,10090.ENSMUSP00000157291	Etfb,Etfdh,Hadh,Decr1,Cpt2,Acads,Etfa,Acaa2,Ech1,Acadm,Acadvl,Hadhb,Hadha,Eci1
STRING clusters	CL:24528	Respiratory chain complex, and Proton-transporting ATP synthase complex	20	116	1.23	2.81	4.92e-15	10090.ENSMUSP00000005647,10090.ENSMUSP00000016396,10090.ENSMUSP00000022286,10090.ENSMUSP00000026222,10090.ENSMUSP00000026561,10090.ENSMUSP00000033157,10090.ENSMUSP00000043543,10090.ENSMUSP00000051222,10090.ENSMUSP00000053145,10090.ENSMUSP00000075953,10090.ENSMUSP00000080998,10090.ENSMUSP00000081021,10090.ENSMUSP00000096193,10090.ENSMUSP00000101003,10090.ENSMUSP00000115419,10090.ENSMUSP00000118931…	Ndufs3,Atp5e,Ndufs4,Ndufb8,Cox8b,Ndufab1,Ndufb10,Atp5k,Uqcrq,Ndufa3,mt-Nd3,mt-Nd4l,Cox7a1,Ndufs7,Cox7c,Yjefn3,Gm20538,Ndufa12,Ndufa4,Ndufs8
WikiPathways	WP1269	Fatty acid beta-oxidation	14	34	1.6	3.39	5.81e-15	10090.ENSMUSP00000003907,10090.ENSMUSP00000029610,10090.ENSMUSP00000029877,10090.ENSMUSP00000030345,10090.ENSMUSP00000031524,10090.ENSMUSP00000034046,10090.ENSMUSP00000034547,10090.ENSMUSP00000035222,10090.ENSMUSP00000072483,10090.ENSMUSP00000099634,10090.ENSMUSP00000099919,10090.ENSMUSP00000110434,10090.ENSMUSP00000120976,10090.ENSMUSP00000157291	Gcdh,Hadh,Decr1,Cpt2,Acads,Acsl1,Acat1,Slc25a20,Acadm,Acadvl,Crat,Hadhb,Hadha,Eci1
COMPARTMENTS	GOCC:0070469	Respirasome	18	90	1.29	2.92	6.46e-15	10090.ENSMUSP00000005647,10090.ENSMUSP00000010007,10090.ENSMUSP00000022062,10090.ENSMUSP00000022286,10090.ENSMUSP00000026222,10090.ENSMUSP00000026561,10090.ENSMUSP00000033157,10090.ENSMUSP00000043543,10090.ENSMUSP00000053145,10090.ENSMUSP00000075953,10090.ENSMUSP00000080998,10090.ENSMUSP00000081021,10090.ENSMUSP00000096193,10090.ENSMUSP00000101003,10090.ENSMUSP00000115419,10090.ENSMUSP00000136313…	Ndufs3,Sdhb,Sdha,Ndufs4,Ndufb8,Cox8b,Ndufab1,Ndufb10,Uqcrq,Ndufa3,mt-Nd3,mt-Nd4l,Cox7a1,Ndufs7,Cox7c,Ndufa12,Ndufa4,Ndufs8
GO Component	GO:0005746	Mitochondrial respirasome	18	90	1.29	2.9	7.63e-15	10090.ENSMUSP00000005647,10090.ENSMUSP00000010007,10090.ENSMUSP00000022062,10090.ENSMUSP00000022286,10090.ENSMUSP00000026222,10090.ENSMUSP00000026561,10090.ENSMUSP00000033157,10090.ENSMUSP00000043543,10090.ENSMUSP00000053145,10090.ENSMUSP00000075953,10090.ENSMUSP00000080998,10090.ENSMUSP00000081021,10090.ENSMUSP00000096193,10090.ENSMUSP00000101003,10090.ENSMUSP00000115419,10090.ENSMUSP00000136313…	Ndufs3,Sdhb,Sdha,Ndufs4,Ndufb8,Cox8b,Ndufab1,Ndufb10,Uqcrq,Ndufa3,mt-Nd3,mt-Nd4l,Cox7a1,Ndufs7,Cox7c,Ndufa12,Ndufa4,Ndufs8
GO Component	GO:0098803	Respiratory chain complex	18	90	1.29	2.9	7.63e-15	10090.ENSMUSP00000005647,10090.ENSMUSP00000010007,10090.ENSMUSP00000022062,10090.ENSMUSP00000022286,10090.ENSMUSP00000026222,10090.ENSMUSP00000026561,10090.ENSMUSP00000033157,10090.ENSMUSP00000043543,10090.ENSMUSP00000053145,10090.ENSMUSP00000075953,10090.ENSMUSP00000080998,10090.ENSMUSP00000081021,10090.ENSMUSP00000096193,10090.ENSMUSP00000101003,10090.ENSMUSP00000115419,10090.ENSMUSP00000136313…	Ndufs3,Sdhb,Sdha,Ndufs4,Ndufb8,Cox8b,Ndufab1,Ndufb10,Uqcrq,Ndufa3,mt-Nd3,mt-Nd4l,Cox7a1,Ndufs7,Cox7c,Ndufa12,Ndufa4,Ndufs8
COMPARTMENTS	GOCC:0043226	Organelle	158	9352	0.22	0.75	1.02e-14	10090.ENSMUSP00000000349,10090.ENSMUSP00000001240,10090.ENSMUSP00000002737,10090.ENSMUSP00000003907,10090.ENSMUSP00000004137,10090.ENSMUSP00000004729,10090.ENSMUSP00000004774,10090.ENSMUSP00000004868,10090.ENSMUSP00000005647,10090.ENSMUSP00000005826,10090.ENSMUSP00000006544,10090.ENSMUSP00000007012,10090.ENSMUSP00000010007,10090.ENSMUSP00000010506,10090.ENSMUSP00000015481,10090.ENSMUSP00000015987…	Dbt,Agpat3,Alkbh7,Gcdh,Gstm7,Etfb,Aqp1,Mtfp1,Ndufs3,Cs,Gcat,Sod2,Sdhb,Rdm1,Endog,Rxrg,Atp5e,Ttll1,Akap1,Cenpv,Mrpl45,Tecr,Plin5,Calr3,Qrsl1,L2hgdh,Acot2,Acot3,Sdha,Mccc2,Ndufs4,Fitm1,Khdrbs3,Msrb2,Sik1,Slc1a1,Ndufb8,Cox8b,Hspd1,Rab17,Fh1,Mpc2,Ivd,Idh3b,Mgme1,Etfdh,Hadh,Decr1,Aldob,Hsdl2,Cpt2,Fastk,Pxmp2,Acads,Gstk1,Tuba8,Fkbp4,Rtn2,Ucp3,Dgat2,Ndufab1,Acsl1,Ces1d,Coq9,Acat1,Etfa,Slc25a20,Afg1l,Aca…
GO Process	GO:0008152	Metabolic process	146	8096	0.25	0.79	1.03e-14	10090.ENSMUSP00000000349,10090.ENSMUSP00000001240,10090.ENSMUSP00000002737,10090.ENSMUSP00000003655,10090.ENSMUSP00000003907,10090.ENSMUSP00000004137,10090.ENSMUSP00000004729,10090.ENSMUSP00000005647,10090.ENSMUSP00000005826,10090.ENSMUSP00000006544,10090.ENSMUSP00000007012,10090.ENSMUSP00000010007,10090.ENSMUSP00000010506,10090.ENSMUSP00000011055,10090.ENSMUSP00000015481,10090.ENSMUSP00000016396…	Dbt,Agpat3,Alkbh7,As3mt,Gcdh,Gstm7,Etfb,Ndufs3,Cs,Gcat,Sod2,Sdhb,Rdm1,Apip,Endog,Atp5e,Ttll1,Mrpl45,Tecr,Plin5,Calr3,Qrsl1,L2hgdh,Acot2,Acot3,Fbp2,Sdha,Mccc2,Ndufs4,Fitm1,Khdrbs3,Gpt,Msrb2,Sik1,Impa2,Slc1a1,Ndufb8,Cox8b,Phkg1,Hspd1,Fh1,Mpc2,Ivd,Idh3b,Mgme1,Ppm1l,Etfdh,Hadh,Decr1,Aldob,Cpt2,Mmachc,Fastk,Acads,Gstk1,Tuba8,Fkbp4,Rtn2,Ucp3,Dgat2,Ndufab1,Acsl1,Ces1d,Coq9,Acat1,Tmprss13,Etfa,Afg1l,Pde4…
KEGG	mmu00190	Oxidative phosphorylation	20	130	1.18	2.67	1.08e-14	10090.ENSMUSP00000005647,10090.ENSMUSP00000010007,10090.ENSMUSP00000016396,10090.ENSMUSP00000022062,10090.ENSMUSP00000022286,10090.ENSMUSP00000026222,10090.ENSMUSP00000026561,10090.ENSMUSP00000033157,10090.ENSMUSP00000043543,10090.ENSMUSP00000051222,10090.ENSMUSP00000053145,10090.ENSMUSP00000075953,10090.ENSMUSP00000080998,10090.ENSMUSP00000081021,10090.ENSMUSP00000096193,10090.ENSMUSP00000101003…	Ndufs3,Sdhb,Atp5e,Sdha,Ndufs4,Ndufb8,Cox8b,Ndufab1,Ndufb10,Atp5k,Uqcrq,Ndufa3,mt-Nd3,mt-Nd4l,Cox7a1,Ndufs7,Cox7c,Ndufa12,Ndufa4,Ndufs8
COMPARTMENTS	GOCC:1990204	Oxidoreductase complex	22	175	1.09	2.49	1.13e-14	10090.ENSMUSP00000000349,10090.ENSMUSP00000004729,10090.ENSMUSP00000005647,10090.ENSMUSP00000010007,10090.ENSMUSP00000022062,10090.ENSMUSP00000022286,10090.ENSMUSP00000026222,10090.ENSMUSP00000028892,10090.ENSMUSP00000029386,10090.ENSMUSP00000033157,10090.ENSMUSP00000034866,10090.ENSMUSP00000043543,10090.ENSMUSP00000053145,10090.ENSMUSP00000060346,10090.ENSMUSP00000071292,10090.ENSMUSP00000075953…	Dbt,Etfb,Ndufs3,Sdhb,Sdha,Ndufs4,Ndufb8,Idh3b,Etfdh,Ndufab1,Etfa,Ndufb10,Uqcrq,Dlst,Bckdha,Ndufa3,mt-Nd3,mt-Nd4l,Ndufs7,Ndufa12,Ndufa4,Ndufs8
STRING clusters	CL:24535	Respiratory chain complex	18	87	1.3	2.9	1.19e-14	10090.ENSMUSP00000005647,10090.ENSMUSP00000022286,10090.ENSMUSP00000026222,10090.ENSMUSP00000026561,10090.ENSMUSP00000033157,10090.ENSMUSP00000043543,10090.ENSMUSP00000053145,10090.ENSMUSP00000075953,10090.ENSMUSP00000080998,10090.ENSMUSP00000081021,10090.ENSMUSP00000096193,10090.ENSMUSP00000101003,10090.ENSMUSP00000115419,10090.ENSMUSP00000118931,10090.ENSMUSP00000126763,10090.ENSMUSP00000136313…	Ndufs3,Ndufs4,Ndufb8,Cox8b,Ndufab1,Ndufb10,Uqcrq,Ndufa3,mt-Nd3,mt-Nd4l,Cox7a1,Ndufs7,Cox7c,Yjefn3,Gm20538,Ndufa12,Ndufa4,Ndufs8
[truncated: 331 more rows]

## Sheet: enrich_down
#category	term ID	term description	observed gene count	background gene count	strength	signal	false discovery rate	matching proteins in your network (IDs)	matching proteins in your network (labels)
[truncated: 1,177 more rows]
