# Supplementary material for: Targeting the undruggable transcription factor, KLF5, with a peptidomimetic small molecule, NC114, attenuates pressure overload-induced cardiac remodeling and fibrosis
Source: Sci Rep. 2026 Jan 12;16:2367. doi: 10.1038/s41598-025-32155-y (PMC12816732; doi:10.1038/s41598-025-32155-y)
Supplement: Supplementary file 6 — Supplementary Information 6. [file 41598_2025_32155_MOESM6_ESM.xlsx]

## Sheet: description
Tab 1: VHWT_4wk
Differential gene expression results comparing VH (TAC+Vehicle) versus WT (Wild-type) at 4 week. Includes gene annotation, log2 fold change, P-values, and normalized expression values for each sample.
Tab 2: enrich_up
STRING functional enrichment analysis of upregulated DEGs (VH vs WT, 4 week).
Tab 3: enrich_down
STRING functional enrichment analysis of downregulated DEGs (VH vs WT, 4 week).

## Sheet: VHWT_4wk
ensembl_gene_id	external_gene_name	chromosome_name	strand	start_position	end_position	logFC	AveExpr	t	P.Value	adj.P.Val	B	4wkWT1	4wkWT2	4wkWT3	4wkVH1	4wkVH2	4wkVH3	VH_avg	WT_avg
ENSMUSG00000004939	Nmrk2	10	-1	81034004	81037885	6.90667	2.72761	6.16189	7.19905e-06	0.00131002	3.80211	-0.494276	1.12623	-0.110801	5.26454	7.30288	8.60828	7.05857	0.173717
ENSMUSG00000031849	Comp	8	1	70826208	70834716	6.51357	2.57265	3.90752	0.000988544	0.0242351	-0.621362	0.841327	-1.00088	1.09977	6.49104	7.23692	6.67758	6.80185	0.313403
ENSMUSG00000117110	Gm49808	17	1	10083348	10101078	6.33893	-1.87861	6.23024	6.2537e-06	0.00129627	2.05899	-2.56466	-5.24881	-2.43273	2.60098	2.72765	3.40797	2.9122	-3.4154
ENSMUSG00000029377	Ereg	5	1	91222481	91241505	6.06561	-2.03361	4.19594	0.000515974	0.0161689	-0.861998	-4.88659	-5.24881	-5.24008	-0.172564	1.11264	2.05067	0.996915	-5.12516
ENSMUSG00000038508	Gdf15	8	-1	71082043	71085106	5.81003	-0.355337	8.03892	1.89333e-07	0.000194487	6.20175	-1.42716	-0.72525	-1.15262	4.34079	4.59127	5.26666	4.7329	-1.10168
ENSMUSG00000079049	Serpinb1c	13	-1	33065417	33082194	5.71305	-0.373904	4.42602	0.000307709	0.0112242	0.142283	-3.30163	-2.07889	-0.992156	3.42211	3.47056	4.12507	3.67258	-2.12422
ENSMUSG00000074973	Gm11382	13	-1	33122496	33122674	5.42306	-1.88502	4.85166	0.000119234	0.00640165	0.416833	-3.30163	-3.66385	-2.43273	2.06919	2.13524	2.77919	2.32787	-3.13274
ENSMUSG00000007888	Crlf1	8	1	70945808	70956731	5.32252	0.0796799	5.46136	3.15206e-05	0.00295538	2.17835	-0.494276	-2.92688	-0.485196	3.36953	4.19204	4.40591	3.98916	-1.30212
ENSMUSG00000028626	Col9a2	4	1	120896582	120912519	5.12912	-1.2811	6.14554	7.44616e-06	0.00131797	1.89976	-4.88659	-2.92688	-2.43273	1.83715	1.55401	2.00792	1.79969	-3.4154
ENSMUSG00000002020	Ltbp2	12	-1	84829986	84923306	5.03722	4.01198	5.61184	2.28371e-05	0.00243601	2.84414	1.71332	1.67005	3.28739	6.93511	7.62842	7.31924	7.29426	2.22359
ENSMUSG00000113909	Gm36377	13	-1	70799124	70803906	4.98361	-2.47066	5.36018	3.92033e-05	0.00350018	0.579485	-3.30163	-5.24881	-5.24008	-0.172564	0.732604	0.625066	0.395035	-4.59684
ENSMUSG00000097697	4833412C05Rik	7	-1	67434151	67453887	4.92566	-1.68598	3.85701	0.00110786	0.0260501	-1.14842	-2.56466	-3.66385	-3.65512	1.30448	1.3372	2.26552	1.63573	-3.29455
ENSMUSG00000028613	Lrp8	4	1	107659066	107734037	4.91015	1.30361	3.68892	0.00161835	0.0324813	-1.03888	-0.494276	-1.00088	-0.382103	4.13171	4.06045	4.67203	4.28806	-0.625754
ENSMUSG00000032332	Col12a1	9	-1	79506273	79626113	4.88205	2.25916	5.64037	2.14903e-05	0.00239382	2.88327	0.0676033	0.423614	0.909664	5.06403	5.61089	5.4455	5.37347	0.46696
ENSMUSG00000021702	Thbs4	13	-1	92888098	92931326	4.84931	3.44919	6.36948	4.70355e-06	0.00110372	4.35579	2.54804	1.5456	3.19037	7.35417	7.60533	6.9021	7.2872	2.428
ENSMUSG00000043857	Mgat5b	11	1	116809689	116877774	4.65476	-0.527979	4.98498	8.88583e-05	0.00540091	1.10682	-2.56466	-1.34192	-2.07016	2.37953	2.30433	3.55627	2.74671	-1.99225
ENSMUSG00000091387	Gcnt4	13	1	97061197	97087414	4.61018	-1.9165	6.60259	2.93634e-06	0.000892372	1.92089	-4.88659	-3.66385	-3.65512	0.232692	0.771598	0.625066	0.543119	-4.06852
ENSMUSG00000031284	Pak3	X	1	142301587	142580792	4.41344	-0.776919	3.67257	0.00167905	0.0331834	-1.48561	-3.30163	-1.78938	-5.24008	-0.0244655	1.28425	1.74706	1.00228	-3.4437
ENSMUSG00000109341	Gm30873	7	1	83987303	83997077	4.35408	-0.804007	6.62513	2.80663e-06	0.000881033	3.15762	-3.30163	-2.92688	-1.33319	1.48835	1.85566	2.35352	1.89918	-2.52057
ENSMUSG00000056271	Lman1l	9	-1	57514368	57528057	4.32043	-0.543997	6.16866	7.09915e-06	0.00131002	3.11931	-1.42716	-2.44146	-1.15262	2.55462	2.50278	2.88928	2.64889	-1.67375
ENSMUSG00000034825	Nrip3	7	-1	109357262	109381232	4.24152	-1.68737	3.53134	0.00230698	0.040175	-1.62295	-3.30163	-2.44146	-3.65512	0.0442472	0.84656	2.72743	1.20608	-3.13274
ENSMUSG00000094910	D430019H16Rik	12	1	105420115	105459354	4.23285	0.315597	3.4803	0.00258706	0.043226	-1.45167	-1.42716	-2.07889	-0.110801	3.88711	3.03062	2.02946	2.98239	-1.20562
ENSMUSG00000059049	Frem1	4	-1	82816164	82970576	4.21153	-0.595386	4.74879	0.000149754	0.00713637	0.69983	-2.07924	-1.78938	-2.07016	2.76264	1.38827	2.67374	2.27488	-1.97959
ENSMUSG00000107352	Gm43660	5	-1	31718156	31726416	4.14222	-1.16703	3.99821	0.000805657	0.0211806	-0.909257	-1.18615	-2.92688	-5.24008	1.30448	0.732604	0.734	0.923696	-3.11771
ENSMUSG00000034813	Grip1	10	1	119289735	119923166	4.12043	-0.30628	4.55269	0.000231764	0.00964604	0.495505	-1.18615	-1.54837	-1.78065	2.33908	1.94366	3.73072	2.67115	-1.50506
ENSMUSG00000079022	Col22a1	15	-1	71667644	71906076	4.0902	0.036398	6.03006	9.46074e-06	0.00152574	3.34026	0.0676033	-1.34192	-0.847766	3.22901	3.1538	3.69073	3.35785	-0.707361
ENSMUSG00000027750	Postn	3	1	54268530	54298458	4.04105	6.82204	5.0906	7.04757e-05	0.00479904	1.77094	5.0218	5.19517	6.73684	9.5137	10.1603	9.41751	9.69718	5.65127
ENSMUSG00000087141	Plcxd2	16	-1	45779626	45830581	4.03677	-0.574054	4.5092	0.000255424	0.00998571	0.310598	-2.56466	-2.44146	-0.716522	1.2179	2.12021	3.35778	2.23196	-1.90755
ENSMUSG00000031574	Star	8	1	26296583	26306010	4.00421	2.26869	3.45806	0.00271933	0.0446941	-1.58434	0.841327	0.243041	0.782284	3.74984	4.55819	5.57378	4.62727	0.622218
ENSMUSG00000001131	Timp1	X	1	20736405	20740974	3.88535	2.32345	4.42783	0.000306463	0.0112186	0.440908	-0.363031	-0.604956	0.487837	3.3493	4.47499	3.30579	3.71003	-0.16005
ENSMUSG00000037868	Egr2	10	1	67371305	67378018	3.85228	0.524006	3.68101	0.00164743	0.0327999	-1.10843	-2.56466	-1.34192	-0.847766	1.87537	2.8328	2.21003	2.30607	-1.58478
ENSMUSG00000049871	Nlrc3	16	-1	3762871	3794496	3.81769	2.48764	6.05794	8.92793e-06	0.00152574	3.74586	0.99605	1.67005	1.89947	5.42131	4.76557	5.90465	5.36384	1.52186
ENSMUSG00000037411	Serpine1	5	-1	137090358	137101122	3.72962	5.7491	6.8258	1.88298e-06	0.000705328	5.22684	4.61126	4.02498	4.64409	7.48545	8.35064	8.56793	8.13467	4.42678
ENSMUSG00000022449	Adamts20	15	-1	94168044	94363299	3.72265	-0.486463	8.42528	9.49077e-08	0.000148573	6.57525	-0.638665	-1.34192	-1.33319	2.6569	2.13524	3.08707	2.6264	-1.10459
ENSMUSG00000038600	Atp6v0a4	6	-1	38025418	38101521	3.71752	0.71994	4.83872	0.000122695	0.00655195	1.14567	-0.363031	-1.78938	-0.485196	2.62361	3.18302	2.55997	2.78887	-0.879202
ENSMUSG00000113581	Dio3os	12	-1	110241818	110244609	3.69558	-1.14148	5.04333	7.81686e-05	0.00510854	0.904532	-0.979702	-1.34192	-5.24008	0.957832	1.3372	0.975008	1.09001	-2.52057
ENSMUSG00000056174	Col8a2	4	1	126180586	126208123	3.62739	0.737483	4.57812	0.00021897	0.00928144	0.747915	-0.131706	-0.0393583	0.186181	2.99736	4.4116	3.46439	3.62445	0.00503912
ENSMUSG00000042254	Cilp	9	1	65172462	65187887	3.56559	5.31642	5.6755	1.99427e-05	0.00229441	2.92337	3.87163	3.76521	5.84937	8.21149	8.57181	7.53219	8.10516	4.4954
ENSMUSG00000065228	Gm25789	1	1	160865878	160865953	3.54655	-1.58103	4.7692	0.000143124	0.00700696	-0.276516	-4.88659	-5.24881	-2.91816	-0.62713	-0.702333	-1.14047	-0.823311	-4.35119
ENSMUSG00000000183	Fgf6	6	1	126992549	127005150	3.44421	-0.205367	4.72444	0.000158078	0.00744493	0.994939	-0.79913	-0.119529	-0.485196	3.15326	2.51432	3.40797	3.02518	-0.467952
ENSMUSG00000040152	Thbs1	2	1	117942357	117957614	3.43845	4.2722	4.54076	0.000238023	0.00978019	0.506015	2.49711	2.98481	2.69655	5.62009	6.98909	5.97015	6.19311	2.72616
ENSMUSG00000116641	Gm41505	16	1	94522701	94554305	3.40761	0.149793	4.5289	0.000244416	0.00984368	0.582767	-1.71667	-0.204418	-0.285887	2.66783	2.68744	2.85351	2.73626	-0.735658
ENSMUSG00000027022	Xirp2	2	1	67004178	67356959	3.37948	9.18149	5.33	4.18472e-05	0.00362384	2.23778	8.43773	8.88618	8.82087	11.926	11.5223	12.7294	12.0592	8.71492
ENSMUSG00000027524	Edn3	2	1	174602412	174625835	3.28245	1.07776	5.4309	3.36555e-05	0.00311545	2.4869	1.04414	-0.204418	1.47416	4.05052	3.68998	4.41412	4.05154	0.771296
ENSMUSG00000021478	Drd1	13	-1	54205202	54209724	3.24206	-2.35515	3.779	0.00132096	0.0288375	-1.28722	-3.30163	-2.44146	-3.65512	0.345903	-0.412826	0.50723	0.146769	-3.13274
ENSMUSG00000039239	Tgfb2	1	-1	186354989	186438186	3.13346	3.94464	9.28989	2.16648e-08	7.26177e-05	9.53849	3.10776	2.94595	3.21524	5.55683	5.89978	7.1122	6.1896	3.08965
ENSMUSG00000027188	Pamr1	2	1	102380357	102473386	3.10831	2.94796	5.02335	8.16736e-05	0.00519967	1.59872	1.55635	1.6937	2.96449	5.10079	5.30184	5.23225	5.21163	2.07151
ENSMUSG00000033730	Egr3	14	1	70314652	70320063	3.04907	1.20973	3.62312	0.00187679	0.0358511	-1.16873	-0.638665	-0.604956	-0.0306302	2.46973	3.24668	2.07158	2.596	-0.42475
ENSMUSG00000058743	Kcnj14	7	-1	45465884	45474206	3.02634	-0.133071	5.53774	2.67557e-05	0.00264638	2.48067	-1.42716	-0.604956	0.314505	2.45719	2.15011	3.00249	2.5366	-0.572537
ENSMUSG00000033676	Gabrb3	7	1	57069440	57478550	3.02374	-2.09529	4.76058	0.000145887	0.00702957	0.166278	-3.30163	-2.92688	-2.91816	-0.62713	0.37567	0.238043	-0.00447254	-3.04889
ENSMUSG00000030562	Nox4	7	1	86895304	87047918	3.02244	1.63281	3.4938	0.00250982	0.042464	-1.50831	0.0676033	0.817277	1.13496	3.56343	3.91564	3.71086	3.72998	0.673279
ENSMUSG00000028755	Cda	4	-1	138065735	138095303	3.00503	-0.322754	7.26157	8.06451e-07	0.000481093	4.87269	-2.07924	-1.34192	-0.285887	1.43816	1.89151	2.17181	1.83383	-1.23568
ENSMUSG00000024529	Lox	18	-1	52649139	52662939	2.97965	3.44446	4.03338	0.000744233	0.0203742	-0.52431	2.12463	1.87013	1.97908	4.21975	5.78059	4.88781	4.96272	1.99128
ENSMUSG00000014813	Stc1	14	1	69266687	69279253	2.97349	1.86111	6.54471	3.29851e-06	0.000948733	4.5738	0.728117	-0.294615	1.20286	2.97113	3.73507	3.85652	3.52091	0.545454
ENSMUSG00000050010	Shisa3	5	1	67765225	67780895	2.90874	1.14363	4.99085	8.77195e-05	0.00537223	1.5949	0.24269	0.532548	0.826006	3.14546	3.09353	4.27231	3.50377	0.533748
ENSMUSG00000039376	Synpo2l	14	-1	20709014	20718422	2.90559	7.32122	4.34883	0.000365881	0.0127284	0.203353	6.7175	6.86786	6.6299	9.24318	9.34888	10.2591	9.61705	6.73842
ENSMUSG00000021091	Serpina3n	12	1	104372988	104380588	2.86227	4.90672	3.82274	0.00119688	0.0272291	-1.14632	4.2758	2.235	3.90712	5.81212	6.85254	6.21767	6.29411	3.47264
ENSMUSG00000027004	Frzb	2	-1	80242314	80277969	2.83443	2.58185	6.15768	7.26187e-06	0.00131002	3.94251	1.45326	1.22692	2.50811	4.33051	4.99502	4.40179	4.57577	1.72943
ENSMUSG00000044576	Garem2	5	1	30310159	30323376	2.81105	-1.59024	4.07988	0.00067016	0.0190637	-0.637193	-3.30163	-1.16135	-2.91816	0.0442472	1.05057	-0.00296521	0.363952	-2.46038
ENSMUSG00000102191	Gm36569	3	-1	79761715	79794113	2.75589	-1.49385	4.92168	0.000102152	0.00579353	0.689941	-2.56466	-2.92688	-1.78065	0.232692	0.520059	0.238043	0.330265	-2.42407
ENSMUSG00000030116	Mfap5	6	1	122482804	122506249	2.70712	5.38159	6.46297	3.89031e-06	0.00104435	4.47945	3.98069	3.64903	4.79746	6.58701	7.32065	6.69369	6.86712	4.14239
ENSMUSG00000078915	Hsp25-ps1	13	-1	45231974	45232603	2.6641	-0.453658	5.57375	2.47718e-05	0.00252893	2.17423	-2.07924	-1.16135	-1.15262	0.54872	1.41314	1.82301	1.26162	-1.4644
ENSMUSG00000098666	Mir6950	14	1	69929697	69929769	2.62341	-0.68285	3.67636	0.00166477	0.0330265	-1.20883	-1.71667	-2.92688	-1.33319	0.232692	1.41314	0.0819237	0.57592	-1.99225
ENSMUSG00000001493	Meox1	11	-1	101768336	101785200	2.62016	3.69829	8.71653	5.71084e-08	0.000102205	8.61507	2.83451	3.13921	3.53799	5.53908	5.95058	5.93777	5.80914	3.17057
ENSMUSG00000024593	Megf10	18	1	57266162	57430539	2.61242	0.356091	4.14765	0.000575238	0.0171899	-0.169705	-0.979702	-1.00088	-0.382103	1.65141	1.89151	1.98606	1.84299	-0.787563
ENSMUSG00000023905	Tnfrsf12a	17	-1	23894419	23896442	2.58332	4.87828	5.73822	1.74587e-05	0.0021799	2.99002	4.0763	4.22489	4.46555	6.46073	6.6601	7.34576	6.8222	4.25558
ENSMUSG00000062380	Tubb3	8	1	124138163	124148754	2.53439	0.97204	3.43005	0.00289554	0.0464989	-1.58372	-0.242737	0.10874	0.782284	1.89411	3.07805	3.46439	2.81219	0.216096
ENSMUSG00000000693	Loxl3	6	1	83011154	83029543	2.52923	3.47661	8.72457	5.63218e-08	0.000102205	8.61227	2.64479	2.57774	2.82061	4.77911	5.38749	5.46933	5.21198	2.68105
ENSMUSG00000017724	Etv4	11	-1	101660568	101676197	2.5171	-0.336612	5.32105	4.26665e-05	0.00364941	2.00215	-1.42716	-0.72525	-0.195689	1.46347	1.50856	2.46834	1.81346	-0.7827
ENSMUSG00000021567	Nkd2	13	-1	73966653	73995750	2.51009	2.00081	8.02779	1.93195e-07	0.000194487	7.2868	1.09069	1.22692	1.70243	3.69747	3.98365	3.91554	3.86555	1.34001
ENSMUSG00000020325	Fstl3	10	1	79613106	79618464	2.46353	2.65687	4.60063	0.000208245	0.00885014	0.742127	1.85487	0.980007	2.03604	3.53982	4.06045	4.67886	4.09304	1.62364
ENSMUSG00000053025	Sv2b	7	-1	74764642	74959010	2.46248	0.0847117	4.3276	0.000383742	0.0132638	0.226316	-0.638665	0.177453	-0.285887	2.08559	2.05848	2.64613	2.2634	-0.249033
ENSMUSG00000068196	Col8a1	16	-1	57444621	57575100	2.45287	5.6194	4.98214	8.94152e-05	0.00541432	1.40914	4.26569	4.99317	5.87431	7.5915	7.75025	7.20914	7.51697	5.04439
ENSMUSG00000114212	Gm47985	1	1	151058288	151059994	2.44017	-0.119295	3.5944	0.00200206	0.0369622	-1.24188	-0.028612	0.584078	-0.195689	3.1764	2.5817	1.82301	2.52704	0.119926
ENSMUSG00000054855	Rnd1	15	-1	98561302	98575342	2.39463	1.02139	3.45758	0.0027223	0.0446974	-1.53944	1.38019	-0.119529	-0.110801	2.16488	2.5817	3.54883	2.76514	0.383288
ENSMUSG00000038168	P3h2	16	-1	25778038	25924534	2.38944	2.18696	9.8255	9.07568e-09	7.26177e-05	10.057	1.38019	1.43769	1.63028	3.55167	3.71521	4.43847	3.90178	1.48272
ENSMUSG00000027656	Ccn5	2	1	163662781	163675066	2.38882	4.09717	4.11631	0.000617325	0.0180458	-0.530321	3.31798	3.23097	4.469	6.42815	6.21741	5.63827	6.09461	3.67265
ENSMUSG00000032500	Dclk3	9	1	111268149	111318186	2.38354	-0.536002	3.77412	0.00133558	0.0289532	-0.908863	-2.07924	-1.16135	0.0453187	1.46347	1.50856	1.10239	1.35814	-1.06509
ENSMUSG00000044770	Scml4	10	1	42736366	42836776	2.37319	1.32465	6.20498	6.58724e-06	0.00130732	3.87745	-0.131706	0.423614	0.541276	2.72127	2.82355	2.43646	2.66043	0.277728
ENSMUSG00000034205	Loxl2	14	1	69846517	69933283	2.37008	4.16722	8.12951	1.60748e-07	0.000193899	7.61201	2.59722	2.9161	3.72858	5.36869	5.87202	5.21591	5.48554	3.08063
ENSMUSG00000054418	2900041M22Rik	11	1	117502073	117504683	2.35317	-1.49806	4.53672	0.000240181	0.0098033	-0.235949	-2.56466	-2.92688	-3.65512	-0.524037	-1.0649	-0.523797	-0.704246	-3.04889
ENSMUSG00000022951	Rcan1	16	-1	92188841	92267755	2.34601	6.20537	5.97362	1.0642e-05	0.00162842	3.54234	5.88902	5.82466	5.95036	7.96353	8.20422	8.50014	8.22263	5.88801
ENSMUSG00000087579	Hectd2os	19	-1	36544889	36683041	2.32734	3.94383	6.85986	1.76059e-06	0.000700384	5.26374	3.31798	3.14779	3.50475	5.43736	5.45941	6.03146	5.64274	3.32351
ENSMUSG00000031595	Pdgfrl	8	1	41379249	41443822	2.31492	1.99466	3.39589	0.00312564	0.0487846	-1.73751	0.894767	0.423614	1.67878	2.87065	3.70013	3.38309	3.31796	0.999053
ENSMUSG00000030257	Srgap3	6	-1	112694932	112924227	2.31469	1.07556	3.43221	0.00288153	0.0463202	-1.54453	-0.494276	-0.390831	0.0453187	1.89411	2.20812	2.02946	2.04389	-0.279929
ENSMUSG00000049420	Tmem200a	10	-1	25788229	25954950	2.31047	-2.11996	4.14799	0.000574806	0.0171899	-0.413434	-1.71667	-2.07889	-2.07016	0.726507	0.324139	-0.093163	0.319161	-1.95524
ENSMUSG00000049872	Calhm5	10	-1	33963811	33972515	2.30013	1.45664	4.15462	0.000566284	0.017121	-0.109754	-0.028612	0.728468	0.314505	2.54279	2.59263	2.88928	2.6749	0.338121
ENSMUSG00000023092	Fhl1	X	1	55777147	55838706	2.28836	7.61246	7.31059	7.34267e-07	0.000473073	6.11616	6.90009	6.77113	7.12213	8.85855	8.83876	9.86931	9.18888	6.93112
ENSMUSG00000029821	Gsdme	6	-1	50165868	50240842	2.28118	-0.627334	4.05513	0.000708609	0.0197467	-0.394073	-0.979702	-1.00088	-1.33319	0.807807	1.05057	1.74706	1.20181	-1.10459
ENSMUSG00000037185	Krt80	15	-1	101245325	101268043	2.27919	1.86363	3.59739	0.00198864	0.0368172	-1.32411	1.13577	0.532548	1.47416	2.78289	3.01445	4.32985	3.37573	1.04749
ENSMUSG00000034161	Scx	15	1	76341652	76343658	2.26449	1.30091	3.47795	0.00260071	0.0433272	-1.5946	1.77162	0.423614	1.44642	3.27262	3.17577	3.97223	3.47354	1.21388
ENSMUSG00000029223	Uchl1	5	1	66833434	66844577	2.24805	3.36154	4.78667	0.000137686	0.00689323	1.02073	2.98992	2.37324	2.85267	4.18974	4.83855	5.89149	4.97326	2.73861
ENSMUSG00000026042	Col5a2	1	-1	45413481	45542442	2.24492	6.06818	5.63405	2.17815e-05	0.00240297	2.77714	4.39186	4.74978	5.47674	7.04294	7.4785	6.88965	7.13703	4.87279
ENSMUSG00000057329	Bcl2	1	-1	106465908	106642004	2.23357	3.5929	6.70714	2.38267e-06	0.000834297	4.9745	2.72074	3.39865	3.23159	5.15423	5.10024	5.85577	5.37008	3.11699
ENSMUSG00000042515	Pwwp3b	X	1	138110791	138139084	2.23239	1.57264	5.02974	8.05359e-05	0.00515366	1.66356	0.470959	0.633831	0.25177	2.19541	2.67721	3.27907	2.71723	0.452187
ENSMUSG00000021614	Vcan	13	-1	89803431	89890628	2.22561	4.39823	5.25504	4.92349e-05	0.00394541	1.98675	2.72074	2.99436	3.83406	5.61728	5.97166	4.75192	5.44695	3.18305
ENSMUSG00000032925	Itgbl1	14	1	123897383	124213030	2.22384	4.21642	5.213	5.39482e-05	0.0041978	1.86235	3.20616	3.64297	4.29325	6.03425	6.21565	5.67459	5.97483	3.71413
ENSMUSG00000042895	Abra	15	-1	41727472	41733116	2.21556	5.24002	3.7205	0.00150719	0.0311634	-1.38618	4.63108	5.10544	5.06712	6.91346	7.33821	7.20619	7.15262	4.93454
ENSMUSG00000000567	Sox9	11	1	112673050	112678586	2.20408	0.931335	3.60518	0.0019541	0.0365985	-1.20732	0.32286	-0.604956	-0.0306302	1.83715	2.73754	1.5225	2.03239	-0.104242
ENSMUSG00000043415	Otud1	2	1	19662563	19665394	2.19644	4.05747	5.99503	1.0177e-05	0.00157795	3.52158	3.56049	3.0504	3.88662	5.81581	5.82645	5.44949	5.69725	3.49917
ENSMUSG00000031934	Panx1	9	-1	14913424	14956774	2.19055	1.58791	5.09603	6.9642e-05	0.00477329	1.80815	0.894767	0.479109	0.782284	2.54279	3.21874	2.92418	2.89524	0.71872
ENSMUSG00000037855	Zfp365	10	-1	67721933	67748492	2.1856	0.201702	3.50096	0.00246985	0.0420972	-1.41849	-1.71667	-1.34192	0.0453187	0.921763	1.74245	0.929921	1.19805	-1.00442
ENSMUSG00000037447	Arid5a	1	1	36346814	36363110	2.13338	3.31082	4.51827	0.000250293	0.00995411	0.480032	2.70586	2.11751	2.38197	4.33394	4.94686	4.24496	4.50859	2.40178
ENSMUSG00000034145	Tmem63c	12	1	87068114	87136817	2.12691	-1.2602	5.73599	1.75411e-05	0.0021799	2.45008	-1.18615	-1.54837	-1.15262	1.12578	0.608869	0.734	0.822882	-1.29572
ENSMUSG00000024511	Rab27b	18	-1	70112202	70274676	2.12578	1.57043	3.58869	0.00202793	0.0372942	-1.28416	0.32286	0.681926	0.690654	2.28332	2.82355	3.06638	2.72442	0.565147
ENSMUSG00000032712	Resf1	6	1	149210912	149237161	2.10568	5.09803	8.87031	4.38617e-08	0.000102205	8.87728	4.34942	4.36774	4.73576	6.40303	6.60651	6.75233	6.58729	4.48431
ENSMUSG00000061878	Sphk1	11	1	116421751	116427501	2.09942	0.82304	6.22841	6.27731e-06	0.00129627	3.79086	-0.363031	-0.294615	0.374626	1.77785	2.16483	2.13255	2.02508	-0.09434
ENSMUSG00000028989	Angptl7	4	-1	148579640	148584917	2.09473	3.04852	4.50148	0.000259873	0.0100905	0.349177	2.95261	2.31343	4.24575	5.23729	5.5064	5.09347	5.27905	3.1706
ENSMUSG00000000753	Serpinf1	11	-1	75300595	75313527	2.06724	5.16668	4.64458	0.000188807	0.00827067	0.609592	3.98685	4.08434	5.07166	6.58989	6.73291	6.10809	6.47696	4.38095
ENSMUSG00000074971	Fibin	2	-1	110191262	110193528	2.06723	4.33167	6.21202	6.49248e-06	0.00130732	3.94682	3.63304	3.96308	4.94851	6.29702	6.54172	6.00724	6.282	4.18154
ENSMUSG00000021678	F2rl1	13	-1	95648240	95661735	2.06352	0.365418	3.73615	0.00145496	0.0304746	-0.946849	-0.494276	-0.390831	0.64256	2.00169	1.99399	2.02946	2.00838	-0.0808489
ENSMUSG00000109770	Gm30085	15	1	92899705	92975405	2.06251	0.607402	3.44029	0.00282985	0.0457176	-1.55212	0.24269	-0.390831	0.737196	2.29746	2.15011	2.33634	2.26131	0.196352
ENSMUSG00000027955	Gask1b	3	1	79791840	79853587	2.04264	5.56259	6.25474	5.94695e-06	0.00129443	4.04756	4.52067	4.85841	5.22446	6.39975	6.90006	7.38283	6.89421	4.86785
ENSMUSG00000086353	Gm13481	2	-1	47952560	48347278	2.03805	0.544794	4.137	0.000589205	0.0174728	-0.143921	-0.028612	0.365898	-0.110801	1.77785	2.04263	2.63212	2.15087	0.0754952
ENSMUSG00000107355	AI839979	5	-1	31714166	31728817	2.03384	1.24265	5.53189	2.70928e-05	0.00264638	2.65107	0.785832	0.584078	0.25177	2.84198	2.5817	2.19105	2.53824	0.54056
ENSMUSG00000058672	Tubb2a	13	-1	34258257	34261990	2.03024	4.6704	9.26593	2.25423e-08	7.26177e-05	9.5269	4.23494	3.82533	4.01021	5.86769	5.9748	6.26836	6.03695	4.0235
ENSMUSG00000040640	Erc2	14	1	27344385	28200494	2.01506	-0.218458	3.66255	0.00171737	0.0337027	-1.10371	-0.242737	-0.72525	-1.33319	0.921763	0.917819	1.94133	1.2603	-0.76706
ENSMUSG00000026558	Uck2	1	-1	167050452	167112889	2.01451	5.49227	5.46079	3.15592e-05	0.00295538	2.41288	4.96046	5.35944	5.26275	6.90656	7.04884	7.61375	7.18972	5.19422
ENSMUSG00000039899	Fgl2	5	1	21577640	21583372	2.00497	5.90234	3.81456	0.00121916	0.027426	-1.17988	5.20484	4.96672	5.30198	6.91976	7.44798	7.13224	7.16666	5.15785
ENSMUSG00000027204	Fbn1	2	-1	125142514	125349913	1.99131	6.77895	6.04391	9.19217e-06	0.00152574	3.64907	5.18889	5.26787	6.00011	7.56653	7.98766	6.95158	7.50193	5.48562
ENSMUSG00000036040	Adamtsl2	2	1	26969391	26998993	1.96917	4.24298	3.86697	0.00108324	0.0257821	-1.11463	3.78229	4.06634	4.26969	6.24961	6.08242	5.75273	6.02826	4.03944
ENSMUSG00000035109	Shc4	2	-1	125469367	125566068	1.96843	0.321289	5.18713	5.70764e-05	0.0043161	1.92958	-0.028612	0.0365905	0.314505	1.62921	1.80017	2.99156	2.14031	0.107495
ENSMUSG00000024486	Hbegf	18	-1	36637980	36648858	1.9633	3.97236	4.78096	0.00013944	0.00695345	0.911485	3.57693	3.99674	3.68769	5.21324	5.51504	6.40437	5.71088	3.75379
ENSMUSG00000101122	Gm17971	1	1	55105423	55106228	1.96129	-0.220956	3.60692	0.00194645	0.0365457	-1.3082	-0.979702	-2.07889	-2.07016	0.399342	-0.0996685	0.378905	0.226193	-1.70958
ENSMUSG00000030074	Gxylt2	6	1	100681695	100787874	1.94967	3.15694	3.575	0.00209133	0.037941	-1.53551	2.12463	1.87013	2.63643	3.9103	4.63157	3.92131	4.15439	2.2104
ENSMUSG00000039005	Tlr4	4	1	66745821	66848521	1.93648	4.09109	9.69333	1.12149e-08	7.26177e-05	10.1966	3.57693	3.44816	3.25577	4.92062	5.49042	5.647	5.35268	3.42695
ENSMUSG00000041889	Shisa4	1	-1	135298795	135302975	1.92893	2.17103	4.3669	0.000351337	0.0124647	0.270637	1.58914	1.38054	1.35983	3.06507	3.34044	3.7438	3.3831	1.44317
ENSMUSG00000118667	Ahnak2	12	-1	112738628	112766277	1.92878	4.13067	4.61366	0.000202278	0.00866512	0.572199	3.42175	3.13057	3.58964	4.98758	5.38749	5.54042	5.30516	3.38065
ENSMUSG00000024501	Dpysl3	18	-1	43454049	43571351	1.89151	5.85083	6.54785	3.27774e-06	0.000948733	4.64005	5.16733	5.02615	5.15545	6.34803	7.02987	7.57126	6.98305	5.11631
ENSMUSG00000029769	Ccdc136	6	1	29396308	29426987	1.88922	1.71282	4.96447	9.29604e-05	0.00547402	1.54346	1.13577	1.25898	0.782284	2.78289	2.90472	3.18626	2.95796	1.05901
ENSMUSG00000097960	A330074K22Rik	8	-1	120931173	120954969	1.88857	-0.914961	3.48695	0.0025487	0.0428129	-1.51114	-2.07924	-0.856494	-2.07016	-0.337623	0.324139	0.835284	0.273933	-1.66863
ENSMUSG00000119954	Gm35546	1	1	186319522	186393410	1.8841	3.00206	4.12193	0.000609556	0.017949	-0.446967	2.88819	2.74554	2.96449	4.58521	4.58581	5.08578	4.75227	2.86607
ENSMUSG00000020458	Rtn4	11	1	29642947	29694331	1.88257	6.78951	5.12384	6.55328e-05	0.00462955	1.76008	6.16665	6.07706	6.25827	7.48081	7.81439	8.75788	8.01769	6.16733
ENSMUSG00000025776	Crispld1	1	1	17797269	17836568	1.87654	1.27707	6.39705	4.4469e-06	0.00108489	4.29207	0.398809	1.01797	0.64256	2.62361	2.59263	2.51488	2.57704	0.686448
ENSMUSG00000025185	Loxl4	19	-1	42582421	42601252	1.8751	0.512744	6.18165	6.91151e-06	0.00130969	3.63543	-0.979702	-0.204418	0.432342	1.77785	1.4376	1.82301	1.67949	-0.250593
ENSMUSG00000021196	Pfkp	13	-1	6629804	6698813	1.8702	6.21824	5.74906	1.70626e-05	0.0021799	3.05041	5.6516	5.90664	5.78436	7.16271	7.67897	8.05215	7.63128	5.78087
ENSMUSG00000032507	Fbxl2	9	-1	113792705	113875259	1.86892	-0.318034	3.46112	0.00270078	0.0444345	-1.48277	-0.979702	-0.204418	-0.485196	1.06093	1.3372	1.66689	1.355	-0.556439
ENSMUSG00000114255	Gm10734	13	1	115226037	115227523	1.86669	-0.828244	5.12902	6.47947e-05	0.00462955	1.40823	-1.71667	-1.00088	-1.33319	0.399342	0.692527	0.50723	0.533033	-1.35025
ENSMUSG00000005089	Slc1a2	2	1	102489004	102621129	1.85775	-0.0696755	4.2411	0.000466103	0.0152592	-0.000648496	-0.638665	-1.00088	-0.382103	1.09372	1.36296	1.06117	1.17261	-0.673884
ENSMUSG00000046402	Rbp1	9	1	98305014	98328628	1.85352	3.95528	3.5936	0.00200565	0.0369622	-1.64217	2.84812	2.98481	3.60854	4.88125	5.23539	4.9399	5.01885	3.14715
ENSMUSG00000018143	Mafk	5	1	139777268	139788408	1.85054	5.44568	7.14306	1.01303e-06	0.000509904	5.79521	5.00063	5.04696	5.07166	6.42896	6.57103	7.57401	6.858	5.03975
ENSMUSG00000093579	Gm20036	12	1	101879499	101881594	1.84592	-1.26833	4.00289	0.000797201	0.0211161	-0.805342	-2.56466	-2.44146	-2.07016	-0.337623	-1.0649	-0.00296521	-0.468497	-2.35876
ENSMUSG00000087651	1500009L16Rik	10	1	83558729	83598626	1.79534	1.67004	4.73818	0.000153325	0.00724226	1.06053	1.41719	1.29035	1.50138	2.96228	2.86019	3.89222	3.23823	1.40297
ENSMUSG00000049303	Syt12	19	-1	4495936	4527475	1.76801	2.22367	4.0401	0.000733038	0.0202131	-0.458382	1.79991	1.76242	1.67878	3.38285	3.52862	3.64264	3.51804	1.74703
ENSMUSG00000119662	Gm22988	11	-1	69560461	69560604	1.76254	-0.842883	4.22271	0.000485797	0.0156495	-0.375815	-1.71667	-2.07889	-2.43273	-0.337623	-0.171818	-0.523797	-0.344413	-2.07609
ENSMUSG00000107215	Gm43197	6	-1	3336772	3339354	1.73524	0.617362	3.88602	0.00103768	0.0250959	-0.710132	-1.71667	-0.856494	-0.382103	0.957832	1.01851	0.310193	0.762179	-0.985088
ENSMUSG00000031253	Srpx2	X	1	132809175	132833195	1.72936	3.26424	7.6353	3.97764e-07	0.000305085	6.73307	2.29332	2.75681	3.24776	4.40425	4.69633	4.47031	4.52363	2.76596
ENSMUSG00000076441	Ass1	2	1	31360219	31410684	1.71902	2.05296	5.2718	4.7475e-05	0.0038234	2.16545	2.03227	1.22692	1.32977	3.1764	3.48822	2.93563	3.20009	1.52965
ENSMUSG00000038831	Ralgps1	2	-1	33023429	33261498	1.71155	3.68363	5.5166	2.79954e-05	0.00270013	2.52181	3.46655	3.40582	3.31066	5.01352	4.61558	5.67288	5.10066	3.39435
ENSMUSG00000031375	Bgn	X	1	72527208	72539539	1.70796	8.57311	4.12014	0.000612029	0.017989	-0.249571	7.76379	7.80664	8.4704	9.70092	9.98439	9.47993	9.72175	8.01361
ENSMUSG00000030208	Emp1	6	1	135339543	135360171	1.70234	6.41208	7.83353	2.75496e-07	0.000232789	7.08875	5.52174	5.84593	6.25827	7.58106	7.84841	7.31978	7.58309	5.87531
ENSMUSG00000031778	Cx3cl1	8	1	95498637	95509055	1.70091	3.38002	6.15382	7.31991e-06	0.00131002	3.89065	2.33258	3.16482	2.99354	4.26003	4.68616	4.75192	4.56604	2.83031
ENSMUSG00000024846	Cst6	19	-1	5394733	5399602	1.69916	1.40002	4.70837	0.000163824	0.00767066	0.997874	1.09069	1.73987	1.44642	3.04005	2.87817	3.6001	3.17277	1.42566
ENSMUSG00000042622	Maff	15	1	79230821	79243276	1.69267	3.01065	5.0164	8.29295e-05	0.00525884	1.56117	2.88819	1.98959	2.32216	3.58665	4.26217	4.35991	4.06958	2.39998
ENSMUSG00000027254	Map1a	2	1	121120081	121141313	1.6864	3.37249	3.92277	0.00095512	0.0237776	-0.839437	2.75003	2.4859	2.54782	3.55756	4.21697	5.10619	4.29358	2.59458
ENSMUSG00000036256	Igfbp7	5	-1	77497087	77555888	1.68597	7.1008	5.07141	7.35017e-05	0.004882	1.66479	6.27643	6.23752	6.94696	8.09789	8.33099	8.08176	8.17021	6.48697
ENSMUSG00000021388	Aspn	13	1	49697919	49721041	1.68457	5.36834	6.18554	6.85631e-06	0.00130969	3.8951	4.52915	4.81593	5.60776	6.52073	7.13594	6.40745	6.68804	4.98428
ENSMUSG00000048776	Pthlh	6	-1	147153599	147165681	1.68291	-0.703039	4.10737	0.000629888	0.0182544	-0.338161	-0.638665	-1.54837	-1.33319	0.290408	0.37567	0.835284	0.500454	-1.17341
ENSMUSG00000028339	Col15a1	4	1	47208161	47313167	1.67448	6.35398	4.87803	0.000112482	0.00622596	1.165	5.00974	5.66632	5.98813	7.26477	7.60769	6.8569	7.24312	5.55473
ENSMUSG00000001506	Col1a1	11	1	94827050	94843868	1.67419	6.72908	3.67181	0.00168194	0.0331997	-1.47453	5.25168	5.37781	6.24121	7.23568	7.81585	6.89406	7.31519	5.62357
ENSMUSG00000007033	Hspa1l	17	1	35191679	35198261	1.66753	3.0687	4.47066	0.000278425	0.0105543	0.317074	3.01427	2.87531	2.77672	4.3712	4.27579	5.02544	4.55748	2.88877
ENSMUSG00000038729	Pakap	4	1	57717657	57896984	1.66709	7.711	6.24113	6.11534e-06	0.00129605	4.10624	7.16631	7.53644	7.40129	8.5304	8.85602	9.61481	9.00041	7.36801
ENSMUSG00000022816	Fstl1	16	1	37597235	37656876	1.665	7.37568	5.07033	7.36757e-05	0.004882	1.65948	6.25743	6.13759	6.96602	8.07112	8.6071	7.71979	8.13267	6.45368
ENSMUSG00000028194	Ddah1	3	1	145464430	145600032	1.65654	3.0192	5.12537	6.53135e-05	0.00462955	1.76696	2.6603	2.32862	2.92482	4.13958	4.50712	4.22177	4.28949	2.63791
ENSMUSG00000020032	Nuak1	10	-1	84206769	84276461	1.65203	5.30779	6.61847	2.84434e-06	0.000881033	4.77205	5.18353	5.04696	5.24675	6.71305	6.69475	6.99806	6.80195	5.15908
ENSMUSG00000089945	Pakap	4	1	57568179	57896982	1.64188	7.1967	5.83269	1.43012e-05	0.00198577	3.27684	6.61275	7.06322	6.89017	8.00909	8.30775	9.06614	8.461	6.85538
ENSMUSG00000036745	Ttll7	3	1	146558122	146689764	1.64085	3.54619	8.76489	5.25435e-08	0.000102205	8.6972	2.97759	3.25501	3.21524	4.59669	4.76074	5.05199	4.80314	3.14928
ENSMUSG00000020785	Camkk1	11	1	72909834	72932899	1.63609	1.50022	3.50573	0.00244351	0.0418254	-1.42399	1.04414	-0.493924	0.592806	1.73692	2.61424	1.46044	1.9372	0.381009
ENSMUSG00000044042	Fmn1	2	1	113158081	113547112	1.63492	1.33603	4.89343	0.000108722	0.00605945	1.38748	0.24269	0.423614	0.949741	2.22531	2.30433	2.00792	2.17919	0.538682
ENSMUSG00000046442	Ppm1e	11	-1	87117732	87249849	1.63465	3.92488	3.4771	0.00260567	0.0433272	-1.97058	3.84473	4.25303	3.32597	4.80657	5.24235	6.24554	5.43149	3.80791
ENSMUSG00000102562	Gm37694	16	1	77482165	77484297	1.63456	1.11032	5.08971	7.06136e-05	0.00479904	1.76438	0.841327	0.10874	0.25177	1.5605	2.05848	2.48402	2.03433	0.400612
ENSMUSG00000031548	Sfrp1	8	1	23901518	23939648	1.6238	4.72619	5.03457	7.9685e-05	0.00514229	1.44387	4.28583	3.53582	4.17566	5.71272	5.92053	5.2206	5.61795	3.99911
ENSMUSG00000000184	Ccnd2	6	-1	127102125	127129156	1.61286	7.0168	8.28162	1.22417e-07	0.000164315	7.85463	6.54334	6.7101	6.58368	8.10996	8.03175	8.48707	8.20959	6.61237
ENSMUSG00000025887	Casp12	9	1	5345430	5373032	1.61275	3.54589	4.31565	0.000394182	0.0135392	-0.0238325	2.93996	2.43067	3.34112	4.42373	4.63949	4.47424	4.51249	2.90391
ENSMUSG00000041577	Prelp	1	-1	133838042	133849152	1.60263	5.96602	4.09152	0.000652797	0.0187426	-0.594835	5.07775	5.27964	5.41902	6.98512	7.19809	6.46192	6.88171	5.2588
ENSMUSG00000008393	Carhsp1	16	-1	8476444	8490019	1.60198	5.05721	3.81547	0.00121668	0.0274085	-1.25221	4.4149	4.11969	4.3838	5.73757	5.97689	5.99225	5.90223	4.30613
ENSMUSG00000066705	Fxyd6	9	1	45281483	45307457	1.58762	5.039	6.49028	3.68127e-06	0.00104025	4.49739	4.54595	4.26492	5.32311	6.26409	6.60786	6.06703	6.31299	4.71133
ENSMUSG00000024558	Mapk4	18	-1	74061557	74198430	1.58344	2.50323	4.16251	0.000556312	0.0169956	-0.247272	2.42629	1.80647	2.25976	3.29394	3.83049	4.11503	3.74649	2.16417
ENSMUSG00000121059	Gm57137	4	1	66762713	66764269	1.56562	2.40009	7.37356	6.51242e-07	0.000452875	6.22384	1.90782	1.76242	2.05454	3.13762	3.70013	3.59289	3.47688	1.90826
ENSMUSG00000034684	Sema3f	9	-1	107558699	107587674	1.55622	4.08255	5.55878	2.55775e-05	0.00257486	2.61807	3.42175	2.90601	3.621	4.43337	5.26985	4.89369	4.86563	3.31625
ENSMUSG00000084349	Rpl3-ps1	X	1	13068810	13070019	1.55504	0.0501599	3.43469	0.00286557	0.0461558	-1.53415	0.24269	-1.16135	-0.716522	0.807807	0.84656	1.29249	0.982286	-0.54506
ENSMUSG00000032334	Loxl1	9	-1	58195021	58220469	1.55101	5.46456	5.15163	6.16716e-05	0.0045778	1.6944	4.54177	4.58882	4.98512	6.12924	6.63455	6.04606	6.26995	4.70524
ENSMUSG00000054408	Spcs3	8	-1	54973468	54983033	1.55094	5.87223	9.47083	1.60874e-08	7.26177e-05	9.8479	5.46766	5.47314	5.53388	6.8253	6.93107	7.32958	7.02865	5.49156
ENSMUSG00000039115	Itga9	9	1	118435758	118730071	1.54959	6.20306	3.42144	0.0029519	0.0472319	-1.98558	5.5068	6.41874	6.12569	7.56031	7.42829	7.65373	7.54744	6.01708
ENSMUSG00000020334	Slc22a4	11	-1	53873949	53918916	1.54373	2.95496	3.47688	0.00260698	0.0433272	-1.8247	2.59722	2.90601	2.66078	4.02525	4.05255	4.78711	4.28831	2.72134
ENSMUSG00000046997	Spsb4	9	-1	96825535	96900896	1.54369	2.78006	3.56133	0.00215661	0.0387251	-1.63004	2.61325	2.59039	2.74291	3.80533	4.03663	4.7997	4.21389	2.64885
ENSMUSG00000028111	Ctsk	3	1	95406567	95416673	1.538	2.87257	3.46121	0.00270022	0.0444345	-1.72063	2.03227	1.5456	2.30681	3.22901	3.92864	3.27907	3.47891	1.96156
ENSMUSG00000078700	D030028A08Rik	11	1	96807096	96855886	1.52258	-0.176602	3.58303	0.00205392	0.0375937	-1.28809	-1.42716	-1.16135	-0.716522	0.684072	0.425423	0.162094	0.423863	-1.10168
ENSMUSG00000003228	Grk5	19	1	60878187	61084406	1.51902	5.58864	7.18426	9.35619e-07	0.00048613	5.86196	5.09497	4.94471	5.02319	6.09726	6.47536	6.98984	6.52082	5.02096
ENSMUSG00000047821	Trim16	11	1	62711057	62741634	1.51449	3.30969	4.35821	0.000358256	0.0125718	0.065871	2.64479	3.0686	3.10421	4.23453	4.41776	4.78395	4.47875	2.9392
ENSMUSG00000090698	Apold1	6	1	134958681	134963799	1.51377	3.95655	3.61343	0.00191814	0.0361774	-1.64239	3.7096	3.35481	3.38563	4.60809	5.09833	5.24841	4.98494	3.48335
ENSMUSG00000000326	Comt	16	-1	18225636	18245602	1.50508	7.05005	4.2588	0.000447912	0.0147235	-0.063401	6.90416	6.85349	6.92577	8.47392	8.15207	8.54895	8.39165	6.89447
ENSMUSG00000109279	Gm45220	7	1	89850486	89852994	1.50285	-0.0381152	3.61774	0.00189966	0.0359727	-1.18486	-0.363031	-0.72525	-0.485196	0.957832	1.25703	0.625066	0.946641	-0.524492
ENSMUSG00000087006	Gm13889	2	-1	93786155	93787546	1.49382	1.79897	3.57427	0.0020948	0.0379538	-1.39969	1.09069	1.3511	1.87886	2.39277	3.12398	3.41617	2.97764	1.44022
ENSMUSG00000074802	Gas2l3	10	-1	89244685	89279829	1.48906	1.27803	5.61244	2.28079e-05	0.00243601	2.81886	0.470959	0.681926	1.16931	2.25461	2.07416	2.57469	2.30115	0.774064
ENSMUSG00000023800	Tiam2	17	1	3376848	3581619	1.48871	2.08644	4.77317	0.000141871	0.00700696	1.1297	1.5228	1.71697	1.41813	2.81274	2.93938	3.4485	3.06687	1.55263
ENSMUSG00000022893	Adamts1	16	-1	85590715	85600001	1.47081	5.70313	3.49001	0.00253131	0.0427376	-1.94744	4.85319	4.89966	5.30585	6.38327	6.69348	6.41258	6.49644	5.01957
ENSMUSG00000053192	Mllt11	3	-1	95126446	95139482	1.46749	3.39306	7.49956	5.1306e-07	0.00037563	6.48101	2.77874	3.31724	3.16506	4.53834	4.36136	4.83681	4.57884	3.08701
ENSMUSG00000022797	Tfrc	16	1	32427738	32451612	1.46642	6.14759	3.5992	0.00198057	0.0367524	-1.67056	5.08925	5.5235	5.76905	6.66477	7.32884	6.80556	6.93306	5.4606
ENSMUSG00000003617	Cp	3	1	20011218	20063309	1.45749	6.86985	6.24197	6.10481e-06	0.00129605	4.06621	6.4404	5.86688	6.27019	7.29284	7.50151	8.11519	7.63651	6.19249
ENSMUSG00000040690	Col16a1	4	1	129941633	129993076	1.44819	4.38453	4.19921	0.000512183	0.0161443	-0.373642	3.47535	3.44816	4.08859	5.07022	5.37329	4.94558	5.1297	3.6707
ENSMUSG00000021773	Comtd1	14	-1	21895923	21899045	1.4352	1.69881	5.13873	6.34341e-05	0.00462955	1.89665	1.45326	1.3511	1.47416	2.71074	2.6669	3.27907	2.88557	1.42617
ENSMUSG00000020889	Nr1d1	11	-1	98658758	98666159	1.43151	5.78462	3.92891	0.000941975	0.0235441	-0.99556	4.51215	4.89966	5.25077	6.30142	6.63057	6.07353	6.33517	4.88753
ENSMUSG00000021270	Hsp90aa1	12	-1	110657039	110669162	1.42835	6.81734	6.85666	1.77173e-06	0.000700384	5.28253	6.35121	6.51149	6.26523	7.55701	7.77954	8.04193	7.79283	6.37598
ENSMUSG00000055407	Map6	7	1	98916654	98986344	1.42312	2.83077	4.87208	0.000113971	0.00626531	1.25018	2.64479	2.35852	2.38197	3.44771	3.78833	4.45448	3.89684	2.46176
ENSMUSG00000041688	Amot	X	-1	144229421	144288177	1.42012	4.32093	3.62863	0.00185367	0.0355864	-1.66947	3.81731	4.24104	4.73863	5.81212	5.34449	5.9292	5.69527	4.26566
ENSMUSG00000074024	4632427E13Rik	7	-1	92383374	92390718	1.40915	0.667486	3.73228	0.00146769	0.0306985	-0.953953	-0.363031	0.479109	0.0453187	1.18784	1.70265	1.582	1.49083	0.0537988
ENSMUSG00000050064	Zfp697	3	1	98289777	98661128	1.40693	3.86751	4.10536	0.000632752	0.0182571	-0.57187	3.98685	3.43418	3.32597	4.29922	4.86583	5.74299	4.96935	3.58233
ENSMUSG00000030878	Cdr2	7	-1	120556259	120581535	1.38193	3.27994	3.80646	0.00124166	0.0277115	-1.08875	2.80689	2.44468	2.63643	3.72912	4.21344	4.05855	4.00037	2.62933
ENSMUSG00000029135	Fosl2	5	1	32293145	32315186	1.37222	5.12161	3.77769	0.00132488	0.0288375	-1.34461	4.21932	4.22083	4.45862	5.50749	6.12445	5.41514	5.68236	4.29959
ENSMUSG00000046731	Kctd11	11	-1	69769087	69772232	1.37201	2.6663	4.31358	0.000396026	0.0135392	0.124638	1.93359	1.57137	2.1608	3.11384	3.63818	2.95827	3.23676	1.88858
ENSMUSG00000019856	Fam184a	10	-1	53509241	53627219	1.36962	0.156444	4.03042	0.000749202	0.020424	-0.385158	-0.242737	-0.0393583	-0.847766	0.957832	0.985723	1.01873	0.987428	-0.37662
ENSMUSG00000006740	Kif5b	18	-1	6201002	6242174	1.36949	7.48486	6.04007	9.2658e-06	0.00152574	3.70489	7.0423	7.33967	7.46057	8.44661	8.47269	8.9559	8.62506	7.28085
ENSMUSG00000027550	Lrrcc1	3	1	14598848	14637718	1.36741	3.55743	7.80744	2.89054e-07	0.000232789	7.03583	3.14131	3.28646	3.621	4.81888	4.61826	4.75192	4.72969	3.34959
ENSMUSG00000020612	Prkar1a	11	1	109540231	109560482	1.35894	8.92192	4.17519	0.00054064	0.0166822	-0.102248	8.70224	8.76128	8.7533	9.79529	10.0491	10.4094	10.0846	8.73894
ENSMUSG00000021253	Tgfb3	12	-1	86103519	86125815	1.35657	4.57703	4.30433	0.000404339	0.0137399	-0.166027	3.91754	3.61228	4.3691	5.12677	5.33313	5.5101	5.32333	3.9663
ENSMUSG00000031872	Bean1	8	1	104897074	104945754	1.34806	0.445146	3.49934	0.00247882	0.0421609	-1.42471	-0.131706	0.177453	0.690654	1.53685	1.41314	1.96387	1.63795	0.245467
ENSMUSG00000037990	Sh3rf3	10	1	58649181	58974738	1.34618	0.883182	4.74988	0.000149394	0.00713637	1.09661	0.539672	0.584078	0.541276	1.73692	1.9091	2.09219	1.91274	0.555009
ENSMUSG00000037613	Tnfrsf23	7	-1	143219546	143239609	1.34449	1.1706	3.53644	0.00228066	0.0400436	-1.38463	-0.131706	1.05497	1.16931	1.75753	2.19383	2.37049	2.10729	0.697524
ENSMUSG00000034675	Dbn1	13	-1	55621242	55635924	1.34389	3.78365	4.18165	0.000532842	0.0165048	-0.351517	3.0263	2.83334	3.65776	4.43656	4.8568	4.26325	4.51887	3.17247
ENSMUSG00000026479	Lamc2	1	-1	152998502	153062193	1.33594	3.04042	5.74148	1.73386e-05	0.0021799	3.06344	2.6603	2.57774	2.83138	3.73952	4.0683	4.30358	4.03713	2.68981
ENSMUSG00000064061	Dzip3	16	-1	48744595	48814528	1.32837	2.98384	5.5316	2.71095e-05	0.00264638	2.6557	2.46214	2.63993	2.05454	3.58665	3.61692	3.96107	3.72155	2.38553
ENSMUSG00000045438	Cox19	5	-1	139321944	139337173	1.32473	4.95992	8.38743	1.01465e-07	0.000148573	8.04778	4.45992	4.69809	4.65018	5.8736	5.71333	6.18086	5.9226	4.60273
ENSMUSG00000017929	B4galt5	2	-1	167140364	167191103	1.32454	3.79259	5.40464	3.56153e-05	0.00324099	2.30854	3.43984	3.11313	2.95467	4.24916	4.73877	4.43847	4.47547	3.16921
ENSMUSG00000031659	Adcy7	8	1	88999031	89056590	1.32286	4.86409	5.78496	1.58154e-05	0.00207105	3.03382	4.15507	4.20857	4.6349	5.73627	5.71458	5.54229	5.66438	4.33284
ENSMUSG00000108801	Gm39090	7	1	127291102	127300814	1.31825	0.312873	3.51885	0.00237258	0.0411446	-1.37124	-0.638665	-0.204418	0.186181	0.726507	1.11264	1.61085	1.15	-0.218967
ENSMUSG00000042182	Bend6	1	-1	33891133	33946897	1.31435	0.197837	4.23691	0.000470523	0.0153105	0.0111804	-0.494276	-0.72525	0.117468	0.54872	1.25703	1.06117	0.955637	-0.367352
ENSMUSG00000019916	P4ha1	10	1	59159118	59209126	1.31123	5.64566	6.45331	3.9671e-06	0.00104751	4.43303	5.19422	5.31629	5.38288	6.3119	6.63982	6.84632	6.59935	5.2978
ENSMUSG00000035279	Ssc5d	7	1	4928784	4947825	1.3103	3.62873	5.66047	2.05904e-05	0.00235213	2.82682	3.28833	3.10434	3.79058	4.51734	5.04561	4.56182	4.70826	3.39442
ENSMUSG00000036334	Igsf10	3	-1	59224156	59251815	1.29321	2.36146	3.51392	0.00239902	0.0413897	-1.52289	1.38019	1.29035	1.8152	2.96228	2.97323	2.37049	2.76867	1.49525
ENSMUSG00000020407	Upp1	11	1	9068103	9086170	1.29123	1.97852	4.5602	0.000227908	0.00953483	0.655599	1.77162	1.84922	2.0173	3.08966	3.38513	3.0241	3.1663	1.87938
ENSMUSG00000085457	1110046J04Rik	13	1	34119550	34144174	1.28964	0.164964	3.57229	0.00210411	0.0380369	-1.26755	-0.242737	-0.604956	0.0453187	0.450872	1.11264	1.582	1.0485	-0.267458
ENSMUSG00000041180	Hectd2	19	1	36532039	36598535	1.28859	1.72575	4.42971	0.000305175	0.0112186	0.430936	1.04414	1.67005	1.09977	2.16488	2.62493	3.00249	2.59743	1.27132
ENSMUSG00000036545	Adamts2	11	1	50492911	50698400	1.2881	5.10599	4.08098	0.000668488	0.0190572	-0.678262	4.09925	4.16693	4.82735	5.66851	6.00272	5.33742	5.66955	4.36451
ENSMUSG00000049670	Morn4	19	-1	42063378	42074796	1.28774	0.879005	3.99153	0.000817884	0.0214206	-0.45924	0.470959	1.32104	0.868441	1.9126	2.08967	2.68735	2.22988	0.886815
ENSMUSG00000031502	Col4a1	8	-1	11248423	11362826	1.27012	8.62468	4.03923	0.000734472	0.0202131	-0.440336	7.62293	8.17207	8.36273	9.18754	9.66977	9.08891	9.31541	8.05258
ENSMUSG00000021365	Nedd9	13	-1	41463057	41640838	1.25697	4.90337	4.50305	0.000258961	0.0100905	0.256226	4.56668	4.0481	4.24575	5.38699	5.8276	5.39662	5.53707	4.28684
ENSMUSG00000020773	Trim47	11	-1	115996578	116018036	1.25688	4.47986	4.86161	0.00011664	0.00632563	1.04938	4.40573	3.836	4.32025	4.93653	5.48015	5.87523	5.43063	4.18732
ENSMUSG00000020400	Tnip1	11	-1	54801611	54853743	1.25025	5.14745	6.63823	2.73402e-06	0.000881033	4.78362	4.74458	5.04236	4.87756	5.81089	5.97793	6.58518	6.12467	4.88817
ENSMUSG00000038400	Pmepa1	2	-1	173066251	173118326	1.24809	4.92672	3.76772	0.001355	0.0291001	-1.37235	4.3542	4.1962	4.49632	5.40016	5.87089	5.52723	5.59943	4.34891
ENSMUSG00000030103	Bhlhe40	6	1	108637590	108643886	1.24145	5.80421	4.79394	0.000135486	0.00686248	0.936662	5.483	5.39234	5.36076	6.29526	7.1	6.587	6.66075	5.41203
ENSMUSG00000023004	Tuba1b	15	-1	98829306	98832446	1.23882	6.44599	4.5586	0.000228724	0.00954419	0.471	5.93757	5.95515	5.98693	6.96533	7.1406	7.45323	7.18639	5.95988
ENSMUSG00000022887	Masp1	16	-1	23268167	23339565	1.23589	3.79258	3.67103	0.00168488	0.033217	-1.48617	3.4577	2.77909	3.60227	3.9103	4.57483	5.05724	4.51412	3.27969
ENSMUSG00000027397	Slc20a1	2	1	129040684	129053536	1.22996	4.83893	7.12195	1.05525e-06	0.000515059	5.72579	4.52067	4.41118	4.20907	5.25189	5.95164	5.61886	5.60746	4.38031
ENSMUSG00000024042	Sik1	17	-1	32063224	32074778	1.22801	5.51841	3.69956	0.00158001	0.032064	-1.51071	5.01276	5.01915	4.87756	6.42654	6.25229	5.94062	6.20648	4.96982
ENSMUSG00000032666	1700025G04Rik	1	-1	151728154	151965876	1.22402	5.68968	4.75961	0.000146204	0.00702957	0.857873	5.50894	5.13165	5.56485	6.35142	6.55436	6.93385	6.61321	5.40181
ENSMUSG00000038903	Ccdc68	18	1	70058497	70102555	1.21611	1.92157	4.68399	0.00017295	0.00786921	0.920726	1.48845	2.18582	1.95959	2.9354	3.23975	3.18626	3.12047	1.87795
ENSMUSG00000116358	Gm49450	15	-1	98830018	98851432	1.21159	5.81187	4.25185	0.000454976	0.0149252	-0.274888	5.18621	5.21777	5.33262	6.19965	6.43494	6.70711	6.44724	5.24553
ENSMUSG00000022122	Ednrb	14	-1	104052061	104081838	1.20977	4.43743	3.80736	0.00123914	0.0277115	-1.25219	3.57693	3.73703	4.09754	4.7147	5.51217	4.84897	5.02528	3.80383
ENSMUSG00000021458	Aopep	13	1	63112707	63473910	1.20691	4.78549	3.89698	0.00101234	0.0247058	-1.09075	4.43308	4.53419	4.4997	5.51204	5.63884	5.92634	5.69241	4.48899
ENSMUSG00000039529	Atp8b1	18	-1	64662038	64794338	1.20545	3.29204	6.65542	2.64162e-06	0.000881033	4.90351	2.67565	2.43067	2.66078	3.7954	4.05651	3.46439	3.7721	2.58903
ENSMUSG00000040659	Efhd2	4	-1	141585453	141602231	1.20454	5.2736	3.43504	0.00286331	0.0461558	-2.0955	5.19422	4.51772	5.00903	5.54354	5.97062	6.74827	6.08748	4.90699
ENSMUSG00000046034	Otulin	15	-1	27542721	27630779	1.20199	4.28325	5.08109	7.19588e-05	0.00484806	1.5267	4.11622	4.28452	4.24976	5.16391	5.29349	5.79735	5.41825	4.21683
ENSMUSG00000040010	Slc7a5	8	-1	122607889	122634433	1.20166	2.31258	5.79569	1.54613e-05	0.00205815	3.22163	1.77162	2.11751	2.10864	3.15326	3.13897	3.38309	3.22511	1.99926
ENSMUSG00000029484	Anxa3	5	1	96941198	96993825	1.19858	5.18793	4.49983	0.000260832	0.0100991	0.246403	4.66223	4.77771	4.80294	5.34845	5.86527	6.57606	5.92993	4.74763
ENSMUSG00000020181	Nav3	10	-1	109517120	110292065	1.19762	2.94462	4.49588	0.000263147	0.0101643	0.47211	1.9589	2.31343	2.54782	3.57508	3.66948	3.17664	3.47374	2.27338
ENSMUSG00000020230	Prmt2	10	-1	76043056	76073699	1.1927	3.79524	7.27706	7.82874e-07	0.000481093	6.05148	3.33741	3.44119	3.71702	4.44612	4.62093	5.04672	4.70459	3.49854
ENSMUSG00000034997	Htr2a	14	1	74878280	74946934	1.19234	0.577403	3.44446	0.00280351	0.0455203	-1.549	0.398809	0.479109	0.64256	1.18784	1.9091	2.07158	1.72284	0.506826
ENSMUSG00000031503	Col4a2	8	1	11362805	11499287	1.19152	8.32612	3.77039	0.00134687	0.0290805	-1.0392	7.5273	7.94917	8.06241	8.91869	9.29751	8.8794	9.03187	7.84629
ENSMUSG00000079355	Ackr4	9	-1	103961356	104004132	1.18804	2.93835	4.16181	0.00055719	0.0169956	-0.355446	2.58101	2.96551	3.25577	4.50215	4.17031	3.71751	4.12999	2.9341
ENSMUSG00000008384	Sertad1	7	1	27186335	27189741	1.18683	3.0075	5.36918	3.84481e-05	0.00345969	2.32862	2.80689	1.9311	2.17777	3.29394	3.59535	3.48792	3.45907	2.30525
ENSMUSG00000020814	Mxra7	11	-1	116693888	116718872	1.17377	4.26137	7.18853	9.27953e-07	0.00048613	5.86731	3.5522	3.88818	4.12405	5.09473	5.16575	4.87001	5.0435	3.85481
ENSMUSG00000074221	Zfp568	7	1	29683380	29727707	1.16875	4.72008	3.74096	0.00143925	0.0302638	-1.43654	4.75184	4.44642	4.47244	5.57726	5.84941	5.73646	5.72104	4.5569
ENSMUSG00000035184	Fam124a	14	1	62793186	62845935	1.1632	3.03771	3.86909	0.00107807	0.0257632	-0.953625	2.59722	2.59039	2.84207	3.53386	3.57895	4.50915	3.87399	2.67656
ENSMUSG00000045934	Mtmr11	3	1	96069321	96079034	1.15591	2.63863	3.41297	0.00300845	0.0477881	-1.79838	1.5228	2.02731	2.21113	2.84198	3.44666	2.98055	3.08973	1.92041
ENSMUSG00000020900	Myh10	11	1	68582385	68707458	1.15483	5.66252	5.53943	2.66588e-05	0.00264638	2.53005	5.17004	5.27573	5.32692	6.24049	6.15887	6.7883	6.39589	5.25757
ENSMUSG00000018042	Cyb5r3	15	-1	83037695	83056793	1.14571	6.72478	4.22671	0.000481446	0.0155404	-0.223914	6.31247	6.27033	6.43984	6.94076	7.28908	8.13643	7.45542	6.34088
ENSMUSG00000024270	Slc39a6	18	-1	24712938	24736874	1.14336	2.96047	3.85268	0.00111873	0.0261909	-0.951662	2.46214	2.18582	2.76554	3.1764	3.88929	3.79499	3.62023	2.47116
ENSMUSG00000021277	Traf3	12	1	111132804	111233587	1.13859	4.74018	7.03618	1.24641e-06	0.000573596	5.55755	4.52492	4.49434	4.59754	5.53012	5.54348	5.94204	5.67188	4.53893
ENSMUSG00000021260	Hhipl1	12	1	108272529	108297128	1.13747	3.03167	4.69947	0.000167096	0.00773396	0.824142	2.87496	2.56497	3.33356	4.07125	4.07221	4.04804	4.06383	2.9245
ENSMUSG00000034993	Vat1	11	-1	101349571	101357056	1.13371	4.98526	3.8668	0.00108366	0.0257821	-1.15872	4.38253	4.06634	4.75002	5.15617	5.69949	5.73809	5.53125	4.39963
ENSMUSG00000004951	Hspb1	5	1	135916773	135918417	1.13365	6.6704	3.42129	0.00295291	0.0472319	-1.95529	6.46821	6.73667	6.40693	7.21207	7.65766	8.08047	7.65007	6.53727
ENSMUSG00000038668	Lpar1	4	-1	58435255	58553898	1.11812	3.68128	4.61826	0.000200215	0.00863758	0.621195	2.97759	2.90601	3.45688	4.18974	4.5693	3.92706	4.2287	3.11349
ENSMUSG00000036752	Tubb4b	2	-1	25112172	25114714	1.11799	7.25204	5.32006	4.27577e-05	0.00364941	2.19388	6.91794	6.82633	6.86615	7.90122	7.85155	8.1888	7.98052	6.87014
ENSMUSG00000105987	AI506816	5	-1	23903294	23917684	1.11718	4.41583	5.68921	1.93705e-05	0.00228512	2.84059	3.84473	3.98241	4.18408	5.02843	5.04561	5.30909	5.12771	4.00374
ENSMUSG00000046841	Ckap4	10	-1	84362169	84369926	1.1142	4.94842	4.61748	0.000200562	0.00863758	0.501034	4.74094	4.57932	4.52313	5.36029	5.7984	6.00181	5.72017	4.61446
ENSMUSG00000027412	Lpin3	2	1	160722590	160747922	1.11162	2.9038	5.03615	7.94095e-05	0.00514229	1.6044	2.33258	2.65206	2.56082	3.71338	3.53996	3.67032	3.64122	2.51515
ENSMUSG00000002233	Rhoc	3	1	104695691	104701775	1.11028	5.66235	5.99449	1.01885e-05	0.00157795	3.48699	5.0248	5.37598	5.52396	6.15083	6.50169	6.58427	6.41226	5.30825
ENSMUSG00000053007	Creb5	6	1	53264255	53677361	1.10844	3.04542	4.80408	0.000132475	0.00676932	1.09568	2.77874	2.32862	2.70828	3.47285	3.63818	4.04275	3.71793	2.60521
ENSMUSG00000009687	Fxyd5	7	-1	30732147	30741906	1.09791	4.48305	3.39586	0.00312591	0.0487846	-2.16505	4.20352	3.67897	3.96204	4.92518	5.33313	4.8429	5.03374	3.94818
ENSMUSG00000115783	Bc1	7	1	144468202	144468374	1.09748	2.64759	3.6898	0.00161512	0.0324813	-1.34568	2.42629	2.88561	2.82061	3.9645	3.73013	3.78236	3.82566	2.71084
ENSMUSG00000048332	Lhfpl6	3	1	52948949	53169100	1.09536	5.71229	4.45243	0.000290025	0.0108135	0.158064	4.90945	5.07649	5.5745	6.33523	6.49443	6.0487	6.29279	5.18681
ENSMUSG00000009013	Dynll1	5	-1	115435169	115439058	1.095	4.72265	3.41412	0.00300067	0.0477587	-2.13279	4.02929	3.87789	4.19246	4.91375	5.51934	4.95405	5.12905	4.03321
ENSMUSG00000076068	Mir678	10	-1	76043160	76043243	1.09153	0.550491	3.39497	0.00313209	0.0487846	-1.63268	0.398809	0.10874	0.487837	1.02737	1.3372	1.98606	1.45021	0.331795
ENSMUSG00000020737	Jpt1	11	-1	115388179	115405213	1.09043	5.90017	5.85482	1.36505e-05	0.00191191	3.21996	5.62219	5.72632	5.7293	6.47324	6.61993	7.19492	6.7627	5.6926
ENSMUSG00000056515	Rab31	17	-1	65958724	66079747	1.09028	4.44045	8.10327	1.68534e-07	0.000193899	7.54892	4.05299	3.83067	4.27364	4.98102	5.31344	5.13379	5.14275	4.05243
ENSMUSG00000031207	Msn	X	1	95139648	95212158	1.089	7.82208	6.84129	1.82629e-06	0.000700384	5.25976	7.48817	7.43309	7.62623	8.30284	8.552	8.91599	8.59027	7.51583
ENSMUSG00000034330	Plcg2	8	1	118225030	118361881	1.08825	4.10402	3.90032	0.00100474	0.0245948	-1.0557	3.72443	3.85185	4.09307	4.87183	4.87705	5.21121	4.9867	3.88978
ENSMUSG00000024935	Slc1a1	19	1	28812449	28891360	1.08734	1.55823	4.43889	0.000298957	0.0110443	0.446789	1.26315	1.62155	1.32977	2.56635	2.62493	2.26552	2.4856	1.40483
ENSMUSG00000025875	Tspan17	13	1	54937190	54944589	1.08631	3.73603	4.64974	0.000186651	0.00825417	0.62344	3.7096	3.36957	3.87626	4.40098	4.70391	5.11125	4.73871	3.65181
ENSMUSG00000035372	1810055G02Rik	19	1	3758293	3767881	1.08478	2.66946	4.17025	0.000546699	0.0168369	-0.202873	2.49711	1.80647	2.05454	3.03161	3.39765	3.08707	3.17211	2.11937
ENSMUSG00000052783	Grk4	5	1	34817723	34912649	1.08108	1.34692	3.92054	0.000959925	0.0238076	-0.601662	0.841327	0.532548	1.29908	1.48835	1.8737	2.68735	2.01646	0.890984
ENSMUSG00000043091	Tuba1c	15	1	98927772	98935991	1.07674	4.49974	3.89094	0.00102623	0.0249251	-1.10732	4.46876	4.35296	4.40917	5.42775	5.15473	5.85426	5.47891	4.4103
ENSMUSG00000054277	Arfgap3	15	-1	83183940	83234448	1.0737	3.708	4.03289	0.000745041	0.0203742	-0.703852	3.42175	3.36221	3.38563	4.26364	4.36136	4.78078	4.46859	3.38986
ENSMUSG00000026589	Sec16b	1	1	157334298	157395995	1.06997	2.62122	4.40807	0.000320341	0.0115689	0.330562	1.88159	1.98959	1.95959	3.04005	2.96484	3.05593	3.02027	1.94359
ENSMUSG00000002565	Scin	12	-1	40109768	40184227	1.06851	2.47651	3.92068	0.000959625	0.0238076	-0.758756	2.44432	2.11751	2.10864	3.30098	3.02256	3.56367	3.29573	2.22349
ENSMUSG00000079037	Prnp	2	1	131751848	131780349	1.06115	7.30044	6.39749	4.44296e-06	0.00108489	4.40715	7.17174	7.3606	7.13142	8.16234	8.16243	8.48634	8.27037	7.22125
ENSMUSG00000003518	Dusp3	11	-1	101861969	101877839	1.06093	6.87829	6.90749	1.60312e-06	0.000700384	5.38002	6.49981	6.63115	6.72894	7.52919	7.64065	7.83662	7.66882	6.61997
ENSMUSG00000038702	Dsel	1	-1	111786432	111792648	1.05955	2.86628	3.57043	0.00211292	0.0381287	-1.50697	2.10209	2.13489	2.35237	3.26544	3.2741	3.24266	3.26073	2.19645
ENSMUSG00000031103	Elf4	X	-1	47499923	47552009	1.05277	4.11729	5.10372	6.84798e-05	0.00475433	1.60344	3.78936	3.7256	3.81791	4.77153	4.97009	4.74543	4.82902	3.77763
ENSMUSG00000026249	Serpine2	1	-1	79771914	79838897	1.05212	4.98539	3.69806	0.00158534	0.032075	-1.52872	4.49062	4.05725	4.28152	5.15229	5.73569	5.08321	5.32373	4.27646
ENSMUSG00000070047	Fat1	8	1	45388484	45505294	1.04591	5.69795	4.52883	0.000244457	0.00984368	0.330159	5.30939	5.21981	5.37922	6.19965	6.27622	6.5465	6.34079	5.30281
ENSMUSG00000022440	C1qtnf6	15	-1	78407546	78415616	1.04416	3.34842	4.51875	0.000250025	0.00995411	0.465985	2.51429	2.38781	3.207	3.33566	4.17759	3.7503	3.75452	2.70303
ENSMUSG00000037419	Endod1	9	-1	14265286	14292803	1.0439	3.62904	3.3988	0.00310538	0.0486559	-2.06272	3.00215	3.30961	3.36354	4.10783	4.54419	4.18386	4.27863	3.2251
ENSMUSG00000021870	Slmap	14	-1	26134323	26256086	1.03952	7.3855	4.8123	0.000130085	0.00671796	1.13319	7.03339	7.28913	7.21755	8.00533	8.15023	8.45137	8.20231	7.18003
ENSMUSG00000031555	Adam9	8	-1	25439627	25506943	1.03719	6.31459	5.30598	4.40822e-05	0.00367892	2.08787	5.95654	6.03832	6.21061	6.68777	6.8457	7.68968	7.07438	6.06849
ENSMUSG00000053746	Ptrh1	2	1	32665798	32667609	1.03508	0.924481	4.19774	0.000513883	0.0161662	-0.0203097	0.539672	0.859713	0.374626	1.58377	1.38827	1.98606	1.6527	0.591337
ENSMUSG00000072235	Tuba1a	15	-1	98847718	98851584	1.03446	6.1322	3.47695	0.00260657	0.0433272	-1.95864	5.60225	5.5019	5.75921	6.44254	6.68265	6.82108	6.64876	5.62112
ENSMUSG00000021643	Serf1	13	1	100244520	100251079	1.03139	1.61785	3.77453	0.00133436	0.0289532	-0.934914	1.68326	1.38054	0.737196	2.37953	2.31757	2.09219	2.2631	1.267
ENSMUSG00000004508	Gab2	7	1	96730793	96958153	1.02799	5.01941	6.46617	3.86516e-06	0.00104435	4.42852	4.56256	4.66557	4.89819	5.67665	5.65457	5.87671	5.73598	4.70877
ENSMUSG00000013089	Etv5	16	-1	22200059	22258469	1.02797	4.13075	4.15337	0.000567875	0.017121	-0.526649	4.69649	4.10654	4.32025	5.04948	5.26473	5.8467	5.38697	4.37443
ENSMUSG00000022462	Slc38a2	15	-1	96585273	96597611	1.02731	7.64076	3.81094	0.00122917	0.0276127	-1.00303	7.69296	7.40918	7.31475	8.1067	8.51657	8.8615	8.49492	7.47229
ENSMUSG00000026837	Col5a1	2	1	27776437	27929526	1.02671	6.07238	4.15304	0.000568296	0.017121	-0.501314	4.96046	5.2659	5.64942	6.31103	6.82963	5.87523	6.33863	5.29193
ENSMUSG00000033684	Qsox1	1	-1	155651775	155688635	1.02594	5.70588	4.19616	0.000515714	0.0161689	-0.391384	5.35539	5.51024	5.62951	6.30667	6.35616	6.86141	6.50808	5.49838
ENSMUSG00000004891	Nes	3	1	87878385	87887758	1.01968	5.61968	3.39077	0.00316169	0.0490138	-2.17931	5.21801	5.04696	5.55514	6.02046	6.36176	6.47865	6.28696	5.27337
ENSMUSG00000030681	Mvp	7	-1	126586032	126613793	1.01137	6.18392	5.89077	1.26574e-05	0.00180419	3.31989	6.22519	5.91798	6.0711	6.89846	7.01623	7.31486	7.07652	6.07142
ENSMUSG00000005802	Slc30a4	2	-1	122523153	122544583	1.00835	4.24181	6.26099	5.87112e-06	0.00129443	4.03354	3.86495	3.9484	3.89177	4.57072	4.86808	5.30247	4.91376	3.90171
ENSMUSG00000020681	Ace	11	1	105858771	105880790	1.00761	6.51825	6.36691	4.72818e-06	0.00110372	4.31732	6.39592	6.30722	6.79712	7.5537	7.47333	7.48621	7.50442	6.50008
ENSMUSG00000055723	Rras2	7	-1	113646017	113717016	1.00491	5.31379	4.79131	0.000136277	0.0068809	0.891034	4.89313	5.08322	5.16186	6.01726	5.91836	6.20353	6.04638	5.04607
ENSMUSG00000044968	Napepld	5	-1	21867899	21906394	1.00175	3.16215	5.68419	1.95782e-05	0.00228512	2.94601	2.76446	2.55209	2.96449	3.78037	3.57895	3.95546	3.77159	2.76034
ENSMUSG00000007613	Tgfbr1	4	1	47353222	47414931	0.997526	4.75556	4.76995	0.000142888	0.00700696	0.839378	4.32042	4.36406	4.19663	5.20763	5.35896	5.30468	5.29043	4.2937
ENSMUSG00000079442	St6galnac4	2	1	32477107	32489710	0.997427	4.27942	4.94274	9.75183e-05	0.00560974	1.2353	4.09355	4.05268	3.84472	4.69078	4.9909	5.29138	4.99102	3.99699
ENSMUSG00000027848	Olfml3	3	-1	103629538	103645317	0.994878	4.4625	3.70403	0.00156415	0.0319536	-1.48532	3.8515	3.4757	4.28152	5.00708	5.03764	4.54323	4.86265	3.86957
ENSMUSG00000033306	Lpp	16	1	24212257	24811328	0.992674	5.55545	5.58659	2.41019e-05	0.00249365	2.60655	4.82593	4.85841	4.94107	5.76455	6.05404	5.79578	5.87146	4.87514
ENSMUSG00000070348	Ccnd1	7	-1	144483668	144493662	0.992178	5.96441	4.08819	0.000657719	0.0188503	-0.583151	5.68989	5.94902	6.28788	6.91633	6.67367	7.2464	6.94547	5.9756
ENSMUSG00000022096	Hr	14	1	70789652	70810988	0.985083	4.62717	3.44192	0.00281953	0.0456468	-2.08723	4.12743	4.57615	4.01495	5.44055	5.27664	4.97362	5.23027	4.23951
ENSMUSG00000098754	Prn	2	1	131751877	131798050	0.983078	4.41216	4.50129	0.000259984	0.0100905	0.244941	4.14407	4.56977	4.28935	5.33994	5.3035	5.32877	5.32407	4.3344
ENSMUSG00000029718	Pcolce	5	-1	137603365	137612046	0.977335	5.89099	3.68865	0.00161933	0.0324813	-1.52378	5.28458	5.22996	5.60776	6.43056	6.53253	6.12069	6.36126	5.3741
ENSMUSG00000037820	Tgm2	2	-1	157958322	157988356	0.976023	8.48669	4.51165	0.000254029	0.00998571	0.571377	8.21751	8.31926	8.33463	8.97037	9.08961	9.67603	9.24534	8.29047
ENSMUSG00000019796	Lrp11	10	1	7465564	7501247	0.975353	2.12799	4.96325	9.32107e-05	0.00547402	1.47831	1.90782	2.38781	2.59912	3.55167	3.08581	3.26098	3.29949	2.29825
ENSMUSG00000015745	Plekho1	3	-1	95895741	95903313	0.969109	5.61031	3.5795	0.00207027	0.0377261	-1.75193	5.56359	5.39414	5.58089	6.32318	6.46276	6.6422	6.47605	5.51287
ENSMUSG00000048965	Mrgpre	7	-1	143332100	143338237	0.968386	1.51562	3.67878	0.00165571	0.0329241	-1.1606	1.26315	1.6937	1.47416	2.37953	2.40697	2.61798	2.46816	1.47701
ENSMUSG00000028373	Astn2	4	-1	65299040	66322848	0.962739	1.52393	3.64389	0.00179107	0.0347995	-1.21754	1.04414	1.46543	1.55433	2.58953	2.22226	2.17181	2.32786	1.35464
ENSMUSG00000037206	Islr	9	-1	58063551	58111589	0.960426	5.38028	3.93185	0.000935748	0.0234831	-1.00795	4.79816	4.91484	5.60776	6.20904	6.23844	5.7879	6.07846	5.10692
ENSMUSG00000045211	Nudt18	14	1	70815077	70820128	0.957778	4.02748	3.73727	0.00145126	0.0304746	-1.40283	3.71703	3.85185	3.78506	4.7147	4.73137	4.79342	4.74649	3.78465
ENSMUSG00000052920	Prkg1	19	-1	30541889	31742433	0.954557	4.13596	6.20868	6.5372e-06	0.00130732	3.92329	3.77519	3.83067	4.28152	4.90685	4.79663	5.07547	4.92631	3.96246
ENSMUSG00000048450	Msx1	5	-1	37977829	37981927	0.952489	1.09057	3.4133	0.00300623	0.0477881	-1.6222	1.09069	0.365898	0.737196	1.75753	1.8374	1.32768	1.64087	0.73126
ENSMUSG00000028069	Gpatch4	3	1	87950415	87963300	0.951207	3.64012	4.81215	0.00013013	0.00671796	0.981652	3.65644	3.7256	3.57049	4.5502	4.45117	4.81528	4.60555	3.65084
ENSMUSG00000057561	Eif1a	18	1	46730768	46749523	0.949723	4.28477	3.61564	0.00190863	0.0360772	-1.67452	4.0471	3.65507	3.79609	4.56781	4.86808	4.8819	4.7726	3.83275
ENSMUSG00000033149	Phldb2	16	-1	45566606	45773961	0.947839	4.80892	4.96271	9.3323e-05	0.00547402	1.25529	4.43308	4.6323	4.48613	5.34505	5.5463	5.5101	5.46715	4.51717
ENSMUSG00000054484	Tmem62	2	1	120807498	120838333	0.947178	2.72699	4.11118	0.0006245	0.0181896	-0.397447	2.21144	2.56497	2.92482	3.46033	3.43456	3.7503	3.5484	2.56708
ENSMUSG00000032667	Pon2	6	-1	5264147	5298455	0.945502	5.56644	5.01152	8.38237e-05	0.00527402	1.3807	5.24655	5.151	5.38105	5.89236	6.09401	6.58791	6.19142	5.25953
ENSMUSG00000034377	Tulp4	17	1	6156712	6301403	0.944838	5.51209	5.23894	5.09884e-05	0.00402584	1.88075	5.39765	5.43155	5.27068	6.07997	6.09976	6.70711	6.29562	5.36663
ENSMUSG00000021109	Hif1a	12	1	73948149	73994304	0.943254	6.40088	4.82507	0.000126459	0.00663475	1.06137	6.10422	6.30913	6.31307	6.86264	7.19585	7.44924	7.16925	6.24214
ENSMUSG00000032014	Oaf	9	-1	43132532	43151208	0.942376	3.72474	3.81654	0.00121375	0.0273808	-1.15919	3.20616	2.83334	3.80704	4.03794	4.66561	3.94982	4.21779	3.28218
ENSMUSG00000060487	Samd5	10	-1	9498680	9550952	0.936604	2.59156	4.15064	0.000571376	0.0171381	-0.263008	2.10209	2.43067	2.27562	2.99736	3.28087	3.39972	3.22599	2.26946
ENSMUSG00000045414	Dipk2a	9	-1	94399917	94420134	0.931485	5.26281	5.65593	2.07903e-05	0.00235401	2.755	5.00671	5.08992	4.93109	5.86175	5.86752	6.07999	5.93642	5.00924
ENSMUSG00000033793	Atp6v1h	1	1	5140241	5232752	0.931133	4.5665	4.60098	0.000208081	0.00885014	0.467276	4.31553	4.21675	4.27759	5.03055	5.11926	5.4455	5.19844	4.26996
ENSMUSG00000027660	Skil	3	1	31149207	31176726	0.926505	4.80874	4.51718	0.000250908	0.00995411	0.279338	4.37785	4.25303	4.3691	5.27351	5.5575	4.95123	5.26075	4.33332
ENSMUSG00000040158	Tax1bp3	11	1	73067909	73073988	0.921102	4.31596	6.89583	1.64026e-06	0.000700384	5.29543	3.92398	4.00149	4.10199	4.83594	4.94473	5.02276	4.93448	4.00915
ENSMUSG00000062127	Cttnbp2nl	3	-1	104909231	104960462	0.919502	4.65042	5.91069	1.21396e-05	0.00176155	3.29025	4.32042	4.18373	4.41991	5.09877	5.31344	5.26892	5.22705	4.30802
ENSMUSG00000041112	Elmo1	13	1	20274766	20792523	0.916612	3.67989	5.80818	1.50593e-05	0.00203832	3.15012	3.0964	3.18998	3.64561	4.21975	4.11074	4.40591	4.24547	3.31066
ENSMUSG00000019590	Cyb561	11	-1	105824528	105844162	0.912051	4.24954	3.6179	0.00189897	0.0359727	-1.67735	3.83792	3.83067	4.05224	4.79166	4.94686	4.72578	4.82143	3.90694
ENSMUSG00000030839	Sergef	7	-1	46092578	46289231	0.911067	1.73881	4.44927	0.000292086	0.0108652	0.448373	1.41719	1.89074	1.8152	2.51885	2.63554	2.77919	2.64453	1.70771
ENSMUSG00000031740	Mmp2	8	1	93553919	93580048	0.910686	6.24255	3.77623	0.00132923	0.0288933	-1.28561	5.55116	5.7032	6.37417	6.64347	7.20656	6.53243	6.79415	5.87618
ENSMUSG00000029403	Cdkl2	5	-1	92153933	92191742	0.906294	3.22612	4.02065	0.000765896	0.0206836	-0.69756	3.14131	3.20652	3.25577	4.13171	3.83049	4.40591	4.1227	3.2012
ENSMUSG00000029163	Emilin1	5	1	31070746	31078621	0.904861	5.09848	3.70872	0.00154773	0.0318382	-1.51547	4.63893	4.60761	5.12296	5.7114	5.80781	5.58109	5.7001	4.78983
ENSMUSG00000055044	Pdlim1	19	-1	40209617	40260286	0.897464	5.81088	4.34613	0.000368107	0.0127782	-0.0509143	5.43871	5.76451	5.84007	6.50101	6.73538	6.50098	6.57912	5.6811
ENSMUSG00000091337	Eid1	2	1	125515015	125516705	0.896228	5.35458	6.30529	5.3619e-06	0.0011995	4.10742	5.12882	5.08992	5.15331	5.80348	5.88541	6.3412	6.01003	5.12402
ENSMUSG00000016487	Ppfibp1	6	1	146789985	146933523	0.895564	6.54455	5.68691	1.94652e-05	0.00228512	2.91041	6.37138	6.39098	6.25327	7.14961	7.0705	7.45224	7.22412	6.33855
ENSMUSG00000025586	Cpeb1	7	-1	80996774	81105213	0.895185	5.09411	4.85325	0.000118816	0.00640059	1.02026	5.17275	4.85316	5.01848	5.83291	5.86302	6.02075	5.90556	5.0148
ENSMUSG00000036862	Dchs1	7	-1	105402197	105436861	0.89481	4.32972	3.81887	0.00120739	0.0272755	-1.25126	3.83792	4.0481	4.343	5.13467	5.16575	4.64089	4.98043	4.07634
ENSMUSG00000032308	Ulk3	9	1	57496735	57503516	0.89437	3.82173	7.19636	9.14063e-07	0.00048613	5.88931	3.76087	3.75962	3.65776	4.51431	4.48676	4.86703	4.6227	3.72608
ENSMUSG00000022817	Itgb5	16	1	33650035	33769708	0.890419	6.75963	5.73953	1.74102e-05	0.0021799	3.04768	6.82292	6.55975	6.68139	7.402	7.54753	7.7766	7.57538	6.68802
ENSMUSG00000028698	Pik3r3	4	1	116078815	116160253	0.888154	4.15509	3.39804	0.0031107	0.048692	-2.14491	3.67183	3.79285	3.9718	4.54724	4.76316	4.81528	4.70856	3.81216
ENSMUSG00000020810	Cygb	11	-1	116536421	116545139	0.8871	6.1738	4.12528	0.000604975	0.0178468	-0.505976	5.81645	5.71047	6.42658	7.07202	7.04685	6.53243	6.88377	5.9845
ENSMUSG00000024423	Impact	18	1	13088909	13126007	0.882346	4.84652	5.29393	4.5249e-05	0.00373573	1.97822	4.50358	4.28062	4.25777	5.12875	5.14918	5.39247	5.22347	4.34732
ENSMUSG00000063889	Crem	18	-1	3266048	3337748	0.881814	2.89206	4.53826	0.000239358	0.0098033	0.545613	2.35181	2.61537	2.5347	3.22161	3.7102	3.20531	3.37904	2.50063
ENSMUSG00000022533	Atp13a3	16	-1	30131241	30224793	0.881547	5.74567	6.68625	2.48393e-06	0.000851248	4.88921	5.27454	5.58329	5.65852	6.22855	6.31962	6.58245	6.37687	5.50545
ENSMUSG00000018199	Ro60	1	-1	143626528	143652806	0.880136	4.47449	5.92168	1.18632e-05	0.0017371	3.31828	4.12184	4.33803	4.09307	4.70942	4.97428	5.51774	5.06715	4.18431
ENSMUSG00000121184	Gm57395	11	1	100912248	100914068	0.872513	1.36806	3.4481	0.00278073	0.0453436	-1.57552	1.09069	1.01797	0.868441	2.00169	1.94366	1.582	1.84245	0.992368
ENSMUSG00000038181	Chpf2	5	1	24791739	24799554	0.86997	4.27031	3.73175	0.00146946	0.0306985	-1.40628	3.66415	3.55532	3.94727	4.51734	4.5272	4.74868	4.59774	3.72225
ENSMUSG00000041920	Slc16a6	11	-1	109341681	109364424	0.857193	3.33524	4.18529	0.000528495	0.0164651	-0.349981	3.20616	3.63077	3.08635	4.08762	4.05651	4.39351	4.17921	3.30776
ENSMUSG00000062753	Smim29	17	-1	27782547	27784730	0.853389	2.20229	4.61435	0.000201966	0.00866512	0.772638	1.9589	1.91106	2.14362	2.6569	3.01445	2.91264	2.86133	2.00453
ENSMUSG00000024427	Spry4	18	-1	38719300	38734468	0.85307	3.56395	3.69701	0.00158911	0.032075	-1.39513	3.43984	3.00385	3.02201	3.8492	4.08388	4.04275	3.99194	3.15523
ENSMUSG00000090386	Mir99ahg	16	1	77033184	77570315	0.852871	3.50818	3.80408	0.00124833	0.0277304	-1.18286	3.06177	3.08658	3.66981	3.83957	4.03263	4.58745	4.15322	3.27272
ENSMUSG00000019823	Mical1	10	1	41352310	41363028	0.847966	4.12591	3.7565	0.00138972	0.0294378	-1.37174	3.8849	3.8571	3.95221	4.42695	4.69633	5.12881	4.7507	3.89807
ENSMUSG00000029994	Anxa4	6	-1	86713822	86770566	0.843702	4.88666	3.59957	0.0019789	0.0367524	-1.75834	4.55842	4.56015	4.74148	5.28243	5.38749	5.71502	5.46165	4.62002
ENSMUSG00000117183	Gm20008	17	-1	22932763	22935918	0.819018	1.8546	3.50001	0.00247509	0.042142	-1.50107	0.728117	1.78461	1.29908	2.16488	2.10502	2.09219	2.1207	1.2706
ENSMUSG00000037458	Azin1	15	-1	38487671	38519510	0.817434	6.41618	4.76755	0.000143649	0.00701136	0.910464	6.11552	6.01973	6.11141	6.66272	6.8122	7.18716	6.88736	6.08222
ENSMUSG00000022246	Rai14	15	-1	10569055	10714710	0.81644	3.07192	4.08371	0.000664388	0.0190076	-0.485742	2.73546	2.9161	2.71992	3.32879	3.96695	3.51106	3.60227	2.79049
ENSMUSG00000021493	Pdlim7	13	-1	55643608	55661489	0.809435	5.03914	4.35704	0.000359199	0.0125774	-0.0840761	4.68516	4.43594	4.6101	5.05573	5.67271	5.42533	5.38459	4.57707
ENSMUSG00000006262	Mob1b	5	1	88868714	88912079	0.806849	5.45893	4.91358	0.000103993	0.00585672	1.15891	5.17815	5.31819	5.26672	5.77848	5.85169	6.50867	6.04628	5.25435
ENSMUSG00000011179	Odc1	12	1	17594795	17601506	0.803684	5.95961	4.99571	8.67866e-05	0.00535583	1.3829	5.66704	5.98061	5.85729	6.48023	6.6756	6.73768	6.63117	5.83498
ENSMUSG00000037111	Setd7	3	-1	51422740	51468300	0.795791	6.56562	5.14366	6.27542e-05	0.00461544	1.75563	6.28396	6.46758	6.38517	7.16897	7.08895	7.2441	7.16734	6.3789
ENSMUSG00000039361	Picalm	7	1	89779421	89862673	0.792578	7.49911	4.56917	0.00022339	0.00939463	0.602386	7.41804	7.25774	7.06683	7.7142	8.16266	8.24424	8.04037	7.24754
ENSMUSG00000097616	1110019D14Rik	6	1	13871522	14044384	0.787647	1.93322	3.83791	0.00115663	0.0268055	-0.836424	1.34223	1.73987	1.83673	2.45719	2.47942	2.38727	2.44129	1.63961
ENSMUSG00000020941	Map3k14	11	-1	103110588	103158298	0.785514	2.68843	3.51129	0.00241321	0.041483	-1.64393	2.40803	2.18582	2.4394	3.14546	2.98986	3.27005	3.13513	2.34441
ENSMUSG00000026426	Arl8a	1	1	135074562	135084007	0.784929	4.22434	4.47991	0.000272722	0.0104589	0.213749	4.37315	3.80918	3.98633	4.61092	4.86808	5.00657	4.82852	4.05622
ENSMUSG00000027712	Anxa5	3	-1	36503072	36530043	0.776772	6.77008	3.54613	0.00223157	0.0395917	-1.72845	6.38779	6.35898	6.56928	7.15544	7.23212	7.24927	7.21228	6.43868
ENSMUSG00000016382	Pls3	X	-1	74829260	74918788	0.775466	5.92484	4.49424	0.000264114	0.0101773	0.252744	5.45214	5.41564	5.66305	6.21277	6.42962	6.22352	6.28864	5.51027
ENSMUSG00000004665	Cnn2	10	1	79824418	79831896	0.77446	5.48449	3.61519	0.00191059	0.0360772	-1.71514	5.12603	5.12731	5.18513	5.60596	5.84485	6.28075	5.91052	5.14616
ENSMUSG00000021392	Nol8	13	1	49806554	49832492	0.77446	4.08893	3.98666	0.000826918	0.021552	-0.87105	3.82421	4.11969	3.99114	4.82622	4.71145	4.74217	4.75995	3.97835
ENSMUSG00000024538	Ppic	18	-1	53539404	53551187	0.769968	4.6939	4.00548	0.000792549	0.0210653	-0.848823	3.85824	4.21675	4.57209	4.95895	5.21078	4.82762	4.99912	4.2157
ENSMUSG00000060227	Golm2	2	1	121697451	121766701	0.768911	3.96272	3.97195	0.000854816	0.0219945	-0.870868	3.60125	3.85185	3.61478	4.52036	4.44817	4.41821	4.46224	3.68929
ENSMUSG00000047648	Fbxo30	10	1	11157074	11173796	0.763597	4.62309	5.31438	4.32875e-05	0.00366964	2.02084	4.2088	4.52103	4.35797	4.9854	5.1785	5.22993	5.13127	4.3626
ENSMUSG00000021709	Erbin	13	-1	103955295	104057022	0.76117	6.15947	6.41191	4.31464e-06	0.00108489	4.36172	5.87413	5.89393	6.04474	6.53125	6.5793	6.94664	6.68573	5.9376
ENSMUSG00000039286	Fndc3b	3	-1	27470311	27765456	0.760489	5.87219	5.31132	4.35746e-05	0.00367459	2.03122	5.34822	5.40134	5.52727	6.04582	6.23059	6.27288	6.1831	5.42561
ENSMUSG00000061535	C1qtnf7	5	1	43672881	43776145	0.756758	3.45752	3.84415	0.00114047	0.0265668	-1.06325	3.1741	2.86493	3.33356	4.07536	4.00426	3.50339	3.861	3.1242
ENSMUSG00000062014	Gmfb	14	-1	47045606	47059699	0.756263	5.3776	4.94075	9.79476e-05	0.00561438	1.20423	4.92558	4.89202	5.03255	5.57291	5.70076	5.83757	5.70375	4.95005
ENSMUSG00000032806	Slc10a3	X	-1	73412823	73416955	0.755393	2.74319	4.04813	0.000719882	0.0199572	-0.504232	2.49711	2.38781	2.48102	3.05677	3.21166	3.38309	3.21718	2.45531
ENSMUSG00000026110	Mgat4a	1	-1	37478421	37580097	0.749863	4.23331	4.93166	9.99299e-05	0.0057077	1.21559	4.01729	3.8413	4.02436	4.56489	4.84313	4.71585	4.70796	3.96098
ENSMUSG00000038387	Rras	7	1	44667385	44671071	0.74937	4.77528	3.54283	0.00224815	0.0396885	-1.88161	4.59924	4.20034	4.64103	4.94554	5.11358	5.61353	5.22422	4.4802
ENSMUSG00000059588	Calcrl	2	-1	84160970	84255755	0.748478	4.67376	5.12463	6.54189e-05	0.00462955	1.6137	4.21407	4.17535	4.45862	4.88828	5.05946	5.15354	5.03376	4.28268
ENSMUSG00000000531	Tamalin	15	1	101122069	101130637	0.74814	3.25099	4.76503	0.000144453	0.00701759	0.989077	2.93996	2.56497	3.12186	3.72389	3.44666	3.70418	3.62491	2.8756
ENSMUSG00000038776	Ephx1	1	-1	180803775	180848469	0.747466	5.83294	3.53565	0.00228473	0.0400436	-1.86476	5.44768	5.25799	5.80226	6.24415	6.25488	6.25013	6.24972	5.50264
ENSMUSG00000029840	Mtpn	6	-1	35485841	35516823	0.743999	5.74431	4.19937	0.000511995	0.0161443	-0.409666	5.3837	5.47655	5.38288	5.95281	6.18709	6.31951	6.15314	5.41438
ENSMUSG00000037029	Zfp146	7	-1	29860694	29869175	0.743837	4.68327	5.86583	1.33381e-05	0.00188453	3.19451	4.36844	4.25303	4.37647	5.039	5.09064	5.09602	5.07522	4.33264
ENSMUSG00000028403	Zdhhc21	4	-1	82716975	82778195	0.743478	3.80065	4.788	0.000137282	0.00689323	0.956189	3.59319	3.4757	3.34112	4.23453	4.17759	4.20767	4.2066	3.47
ENSMUSG00000028465	Tln1	4	-1	43531519	43562691	0.741751	7.68035	4.95263	9.54175e-05	0.00554834	1.44644	7.47836	7.5117	7.53697	8.0056	8.1208	8.57709	8.2345	7.50901
ENSMUSG00000032803	Cdv3	9	-1	103230293	103243039	0.74078	6.93594	4.42428	0.000308912	0.0112317	0.253215	6.81688	7.06038	6.99563	7.8616	7.6221	7.60257	7.69542	6.95763
ENSMUSG00000021814	Anxa7	14	-1	20505328	20530201	0.738098	6.61039	5.34106	4.08579e-05	0.00357662	2.1876	6.48137	6.465	6.60658	7.08737	7.19764	7.45074	7.24525	6.51765
ENSMUSG00000043542	Zc2hc1a	3	1	7568543	7618896	0.737817	3.72133	3.84129	0.00114784	0.0266786	-1.11385	3.33741	3.59981	3.22344	4.00384	4.04063	4.36415	4.13621	3.38689
ENSMUSG00000045932	Ifit2	19	1	34528094	34553819	0.734851	4.15253	3.60831	0.00194038	0.0365113	-1.72795	4.00519	4.56015	4.24575	5.10079	4.81307	5.13131	5.01506	4.27036
ENSMUSG00000031023	Akip1	7	1	109302897	109311396	0.73213	3.01109	3.59522	0.00199835	0.0369546	-1.58117	2.87496	2.83334	3.24776	3.44771	3.79781	3.95546	3.73366	2.98535
ENSMUSG00000097431	Gm26782	14	1	51107779	51122266	0.731263	3.85435	3.62949	0.00185005	0.0355864	-1.63464	3.40343	3.90854	4.02904	4.65003	4.40542	4.53948	4.53164	3.78033
ENSMUSG00000026785	Pkn3	2	1	29967696	29981034	0.727661	3.7174	3.83417	0.00116644	0.0269166	-1.12881	3.54386	3.27867	3.34863	3.9645	4.18844	4.17905	4.11066	3.39039
ENSMUSG00000025351	Cd63	10	1	128736858	128748691	0.727324	6.27669	5.92672	1.17385e-05	0.00173461	3.37665	6.22389	5.82332	6.04358	6.64761	6.83193	6.80556	6.7617	6.03026
ENSMUSG00000040177	2310057M21Rik	7	-1	130939949	130964488	0.726827	3.173	4.40422	0.000323117	0.0116171	0.156617	3.30816	3.14779	3.09531	3.89643	3.74	4.09985	3.91209	3.18375
ENSMUSG00000001542	Ell2	13	1	75854876	75920483	0.726088	4.24233	3.8011	0.00125676	0.0277304	-1.28462	4.14407	4.14136	3.79609	4.58809	4.91673	4.73891	4.74791	4.02717
ENSMUSG00000005533	Igf1r	7	1	67602575	67883416	0.722527	5.01012	4.77097	0.000142565	0.00700696	0.827877	4.86662	4.85841	4.68027	5.26814	5.4444	5.84214	5.51823	4.80177
ENSMUSG00000022146	Osmr	15	-1	6843058	6904450	0.715743	4.84727	3.39416	0.00313782	0.0487846	-2.20162	4.79113	4.20034	4.19246	4.96117	5.37646	4.95686	5.09816	4.39464
ENSMUSG00000030591	Psmd8	7	-1	28873613	28880126	0.712912	6.43647	3.76803	0.00135405	0.0291001	-1.26189	6.2317	6.43988	6.41947	6.99384	6.75436	7.41386	7.05402	6.36368
ENSMUSG00000037601	Nme1	11	-1	93847805	93859347	0.70968	4.23459	3.40287	0.00307723	0.0484033	-2.14398	3.48409	4.04351	4.22956	4.52638	4.64213	4.78711	4.65187	3.91905
ENSMUSG00000017144	Rnd3	2	-1	51020450	51039123	0.705614	4.07124	4.2375	0.000469897	0.0153105	-0.285115	3.60926	3.59354	3.92733	4.35776	4.53572	4.36415	4.41921	3.71005
ENSMUSG00000028098	Rnf115	3	1	96634980	96698954	0.705045	4.76035	4.3194	0.000390878	0.0134815	-0.169687	4.37315	4.73276	4.67729	5.28065	5.14733	5.48109	5.30303	4.5944
ENSMUSG00000012117	Dhdds	4	-1	133696339	133728229	0.702955	5.05536	3.41765	0.0029771	0.0474773	-2.15162	5.03673	5.15952	5.10088	5.73107	5.61893	6.03678	5.7956	5.09904
ENSMUSG00000031508	Ankrd10	8	-1	11661583	11685757	0.699045	5.44908	4.51978	0.000249452	0.00995411	0.287454	5.27202	5.24003	5.27857	5.77343	5.9601	6.13937	5.95764	5.26354
ENSMUSG00000044715	Gskip	12	1	105651088	105669282	0.694317	3.14762	4.39014	0.000333483	0.0119365	0.183239	2.8616	2.66408	2.96449	3.46033	3.51145	3.60728	3.52635	2.83006
ENSMUSG00000090394	4930523C07Rik	1	1	159871952	159907778	0.692945	4.60986	4.69299	0.000169523	0.00780144	0.672967	4.24011	4.07986	4.32025	4.71733	4.9254	5.07547	4.90607	4.21341
ENSMUSG00000060147	Serpinb6a	13	-1	34101901	34186777	0.692007	6.64737	4.61234	0.000202873	0.00866758	0.609408	6.53495	6.48717	6.52105	6.81857	7.1591	7.59176	7.18981	6.51439
ENSMUSG00000040389	Wdr47	3	1	108498595	108553035	0.691443	3.59862	4.45544	0.000288077	0.0107908	0.220672	3.77519	3.43418	3.37094	3.96892	4.09545	4.58382	4.21606	3.52677
ENSMUSG00000020668	Kif3c	12	1	3415132	3456494	0.690555	3.21643	4.02498	0.000758462	0.0205953	-0.658841	3.0263	3.03196	3.19871	3.825	3.53996	4.01063	3.79186	3.08565
ENSMUSG00000032997	Chpf	1	-1	75451213	75455951	0.68242	4.55761	4.96345	9.31703e-05	0.00547402	1.25796	4.27075	4.35296	4.49632	4.85758	5.19652	5.12382	5.05931	4.37334
ENSMUSG00000032698	Lmo2	2	1	103788331	103812223	0.679124	4.46891	4.07341	0.000680005	0.0192603	-0.717141	4.62713	4.71264	4.6349	5.3001	5.04958	5.65395	5.33454	4.65822
ENSMUSG00000028466	Creb3	4	1	43562332	43567060	0.669819	4.45836	5.96578	1.08177e-05	0.00162842	3.40868	4.28583	4.17955	4.18828	4.69346	4.76557	5.20175	4.88693	4.21789
ENSMUSG00000005871	Apc	18	1	34353977	34455605	0.667637	5.87812	6.03946	9.27768e-06	0.00152574	3.58192	5.67087	5.70756	5.72354	6.27038	6.23321	6.57332	6.35897	5.70066
ENSMUSG00000031749	St3gal2	8	1	111646554	111699112	0.665996	4.72867	5.56967	2.49891e-05	0.00253145	2.56144	4.46876	4.56337	4.62255	5.03055	5.18212	5.44349	5.21872	4.55156
ENSMUSG00000105835	Gm43552	5	-1	65584770	65650176	0.660766	3.96412	4.36888	0.00034978	0.0124369	0.0170997	3.51001	3.70829	3.65776	4.09978	4.28256	4.51297	4.29844	3.62535
ENSMUSG00000021003	Galc	12	-1	98168553	98225718	0.660549	3.61323	3.7251	0.00149163	0.0308813	-1.37399	3.34703	3.46886	3.51814	4.15131	4.1221	4.0533	4.1089	3.44468
ENSMUSG00000022672	Prkdc	16	1	15455730	15660099	0.653783	3.91108	4.81061	0.000130572	0.00671924	0.975035	3.76804	3.754	3.6995	4.34079	4.35174	4.49374	4.39542	3.74051
ENSMUSG00000026469	Xpr1	1	-1	155151447	155293161	0.65199	5.70054	3.72589	0.00148898	0.0308661	-1.44728	5.5025	5.69736	5.5777	6.07382	6.1735	6.45895	6.23542	5.59252
ENSMUSG00000027746	Ufm1	3	-1	53760797	53771251	0.651273	5.09872	6.19409	6.73665e-06	0.00130732	3.86684	4.94788	4.89712	4.80294	5.47519	5.49916	5.62064	5.53166	4.88265
ENSMUSG00000035671	Zswim4	8	-1	84937307	84963684	0.649115	3.54961	3.9486	0.000901058	0.0229279	-0.852298	3.28833	3.30961	3.15652	3.73433	3.69506	4.32115	3.91685	3.25149
ENSMUSG00000031078	Cttn	7	-1	143989470	144024746	0.647928	5.93451	4.02638	0.000756065	0.0205708	-0.76724	5.85065	5.72775	5.74789	6.23866	6.34731	6.65957	6.41518	5.77543
ENSMUSG00000020580	Rock2	12	1	16944896	17037824	0.647651	7.05782	3.63323	0.00183455	0.0353881	-1.47788	6.882	6.92518	7.11554	7.45028	7.57465	7.80341	7.60945	6.97424
ENSMUSG00000020817	Rabep1	11	1	70735604	70833931	0.647352	5.58235	4.15124	0.000570605	0.0171381	-0.515669	5.48953	5.56577	5.45949	5.97058	6.08145	6.38048	6.14417	5.50493
ENSMUSG00000020476	Dbnl	11	1	5738488	5750962	0.644525	4.93979	5.00324	8.53615e-05	0.00528815	1.33546	4.74094	4.79148	4.79746	5.30885	5.32823	5.62064	5.41924	4.77663
ENSMUSG00000067931	Zfp948	17	1	21787270	21808961	0.642537	2.8394	3.66242	0.00171788	0.0337027	-1.33308	2.37079	2.60294	2.42525	2.86116	3.33394	3.1474	3.11417	2.46633
ENSMUSG00000040209	Zfp704	3	-1	9492080	9675145	0.641973	5.12554	6.86225	1.75233e-06	0.000700384	5.2111	5.1537	4.92487	4.87496	5.55094	5.53784	5.7768	5.62186	4.98451
ENSMUSG00000042042	Csgalnact2	6	-1	118084413	118116101	0.64052	4.68871	4.7058	0.000164764	0.00769233	0.693604	4.28583	4.31152	4.43057	4.87419	5.04561	5.03612	4.98531	4.34264
ENSMUSG00000042804	Gpr153	4	1	152358689	152369794	0.638653	4.17522	3.57895	0.00207286	0.0377261	-1.76845	4.12184	3.81997	4.07959	4.74598	4.80605	4.35565	4.63589	4.00713
ENSMUSG00000022557	Bop1	15	-1	76337189	76361477	0.638575	4.44785	5.03383	7.98145e-05	0.00514229	1.41079	4.52067	4.17535	4.47931	4.95672	4.96379	5.15843	5.02632	4.39178
ENSMUSG00000025981	Coq10b	1	1	55091929	55111861	0.638391	5.20045	5.4198	3.44701e-05	0.00317262	2.23946	4.76266	4.95698	5.09195	5.59311	5.73446	5.41514	5.5809	4.9372
ENSMUSG00000092534	Pagr1b	7	-1	126600652	126615656	0.638371	4.54101	4.51482	0.000252233	0.00997754	0.266343	4.53337	4.50106	4.3505	4.95002	5.09064	5.25299	5.09788	4.46164
ENSMUSG00000109901	Chmp1b	18	1	67338437	67340960	0.638329	4.91101	5.06319	7.48367e-05	0.00491998	1.46611	4.66223	4.65356	4.95344	5.35015	5.19114	5.63827	5.39318	4.75641
ENSMUSG00000002107	Celf2	2	-1	6544505	7514374	0.636019	6.25657	3.77786	0.00132436	0.0288375	-1.28753	5.97061	6.01856	6.10698	6.49027	6.56411	6.91156	6.65531	6.03205
ENSMUSG00000035181	Heatr5a	12	-1	51922654	52018104	0.635522	5.35406	4.53403	0.000241631	0.0098033	0.312499	5.08925	5.24604	5.23261	5.80224	5.7722	5.89442	5.82295	5.1893
ENSMUSG00000031803	B3gnt3	8	-1	72143400	72154433	0.634383	3.34973	3.91529	0.000971369	0.0239599	-0.91041	3.19556	3.0504	3.27955	3.45403	4.10693	3.86253	3.80783	3.17517
ENSMUSG00000059796	Eif4a1	11	-1	69557762	69563249	0.630256	7.4982	5.33636	4.12749e-05	0.0035936	2.2442	7.30045	7.36567	7.44532	7.92732	7.96524	8.08787	7.99347	7.37048
ENSMUSG00000028063	Lmna	3	-1	88387454	88417263	0.627818	6.78777	4.21075	0.000499049	0.0159805	-0.252339	6.79596	6.61111	6.7006	7.1413	7.29704	7.5369	7.32508	6.70256
ENSMUSG00000073643	Wdfy1	1	-1	79679979	79753860	0.623097	3.38275	3.43537	0.00286119	0.0461558	-1.94476	3.00215	3.14779	3.19871	3.56927	3.61156	4.10999	3.7636	3.11622
ENSMUSG00000059866	Tnip2	5	-1	34653431	34671335	0.619967	3.89848	4.77557	0.000141116	0.00700696	0.906754	3.85824	3.56817	3.60854	4.33051	4.13337	4.41412	4.29267	3.67832
ENSMUSG00000021706	Zfyve16	13	-1	92623616	92667376	0.619788	4.49862	5.96724	1.07849e-05	0.00162842	3.40936	4.19822	4.43594	4.16293	4.83109	4.83395	5.00113	4.88872	4.26569
ENSMUSG00000042354	Gnl3	14	-1	30734390	30741109	0.615223	4.32605	5.53348	2.70009e-05	0.00264638	2.49813	4.21407	4.32673	4.11527	4.72781	4.79899	4.97916	4.83532	4.21869
ENSMUSG00000027351	Spred1	2	1	116951855	117012760	0.614411	4.74341	5.12404	6.5504e-05	0.00462955	1.60541	4.52067	4.28841	4.48954	5.01137	5.17123	4.95123	5.04461	4.43287
ENSMUSG00000024079	Eif2ak2	17	-1	79159993	79190002	0.613627	4.10304	3.79618	0.00127078	0.0279372	-1.27007	3.65644	3.91861	3.88145	4.48681	4.40851	4.42635	4.44055	3.81883
ENSMUSG00000039318	Rab3gap2	1	1	184936314	185018956	0.613445	5.16575	4.39064	0.000333114	0.0119365	-0.00998698	4.94788	5.15739	5.18513	5.46582	5.63223	6.01401	5.70402	5.0968
ENSMUSG00000049470	Aff4	11	1	53241660	53312657	0.611054	6.3737	5.40677	3.54514e-05	0.00324099	2.2879	6.18017	6.26343	6.05741	6.71173	6.85934	6.76762	6.77957	6.167
ENSMUSG00000074513	Arfip1	3	-1	84403400	84489932	0.610769	4.61965	3.92852	0.000942817	0.0235441	-1.02288	4.24011	4.38962	4.20079	4.75112	4.9909	4.92562	4.88921	4.27684
ENSMUSG00000032802	Srxn1	2	1	151947436	151953296	0.610706	4.58564	3.70102	0.0015748	0.032064	-1.53314	4.24526	4.29228	4.73002	4.97003	4.87482	5.27118	5.03868	4.42252
ENSMUSG00000034647	Ankrd12	17	-1	66272693	66384084	0.608749	4.51551	4.82622	0.000126138	0.00663475	0.963177	4.33015	4.20034	4.26175	4.90685	4.95958	4.74217	4.86953	4.26408
ENSMUSG00000029767	Calu	6	1	29348068	29377109	0.608561	8.40349	3.39493	0.00313239	0.0487846	-1.83618	8.04544	8.21867	8.3325	8.69237	8.83618	8.86656	8.79837	8.19887
ENSMUSG00000016477	E2f3	13	-1	30090558	30170046	0.608068	3.55336	4.10641	0.000631259	0.0182544	-0.530417	3.31798	3.69077	3.26374	3.96892	4.04063	4.11503	4.04153	3.42416
ENSMUSG00000025287	Acot9	X	1	154045439	154080650	0.607317	4.63734	4.64845	0.000187188	0.00825417	0.559217	4.49495	4.57296	4.49293	4.8528	5.11548	5.41514	5.12781	4.52028
ENSMUSG00000052906	Ubxn8	8	-1	34109614	34131995	0.60713	3.29255	3.565	0.0021389	0.0385361	-1.66634	2.92719	3.44816	3.01258	3.67055	3.60077	4.01604	3.76245	3.12931
ENSMUSG00000053931	Cnn3	3	1	121220146	121251856	0.601803	5.77509	4.05628	0.000706774	0.0197296	-0.733593	5.36252	5.33521	5.5761	6.05209	6.22972	5.81915	6.03365	5.42461
ENSMUSG00000024999	Noc3l	19	-1	38776572	38807681	0.601779	3.4346	4.00161	0.000799497	0.0211161	-0.727823	3.0964	3.27867	3.29519	3.87773	3.84884	3.76321	3.82993	3.22342
ENSMUSG00000025531	Chm	X	-1	111950290	112095214	0.601324	4.12711	4.47144	0.000277942	0.0105543	0.216441	3.73179	4.01093	3.85003	4.51431	4.48089	4.41821	4.47114	3.86425
ENSMUSG00000026727	Rsu1	2	-1	13081632	13276226	0.599663	5.01488	4.01844	0.000769727	0.0206836	-0.84132	4.70399	4.70102	4.82735	5.30536	5.36694	5.36097	5.34442	4.74412
ENSMUSG00000025130	P4hb	11	-1	120451124	120464079	0.598054	7.89404	4.4048	0.000322698	0.0116171	0.27471	7.7047	7.55874	7.67524	8.12936	8.2496	8.34911	8.24269	7.64623
ENSMUSG00000089682	Bcl2l2	14	1	55120834	55125691	0.594254	5.81627	4.90077	0.000106974	0.00598273	1.15252	5.75456	5.73774	5.68547	6.18831	6.17532	6.56781	6.31048	5.72592
ENSMUSG00000021796	Bmpr1a	14	-1	34132691	34225298	0.594198	6.41056	4.80665	0.000131723	0.00675689	0.990216	6.07268	6.19569	6.25127	6.67631	6.69601	6.90137	6.7579	6.17321
ENSMUSG00000009575	Cbx5	15	-1	103099971	103148243	0.593517	6.40843	5.24513	5.03064e-05	0.00399155	1.94264	6.10988	6.20394	6.26722	6.63583	6.70988	6.98089	6.77554	6.19368
ENSMUSG00000007039	Ddah2	17	1	35278011	35281071	0.591913	4.13983	3.58086	0.00206397	0.0376921	-1.75665	4.0471	3.7256	4.06141	4.38119	4.57483	4.64438	4.53347	3.9447
ENSMUSG00000045095	Magi1	6	-1	93652436	94260898	0.591814	4.04234	3.40444	0.00306643	0.0484033	-2.10979	3.61723	3.66108	3.84472	3.9103	4.37092	4.65827	4.31316	3.70768
ENSMUSG00000029670	Ing3	6	1	21949570	21976037	0.59171	3.28969	4.00144	0.000799814	0.0211161	-0.661428	2.64479	2.90601	2.96449	3.49757	3.40387	3.42432	3.44192	2.83843
ENSMUSG00000021068	Nin	12	-1	70058209	70160491	0.589684	4.55559	5.13513	6.39348e-05	0.00462955	1.63119	4.18219	4.43243	4.56566	4.95672	5.13617	4.87597	4.98962	4.39342
ENSMUSG00000020380	Rad50	11	-1	53540346	53598146	0.587891	3.82774	3.82485	0.0011912	0.0271766	-1.17397	3.54386	3.46199	3.76273	4.27441	4.22753	4.02142	4.17445	3.58953
ENSMUSG00000027852	Nras	3	1	102965601	102975230	0.584461	5.11428	4.90307	0.000106434	0.00597329	1.11508	4.68136	4.83732	4.9559	5.42614	5.45791	5.35245	5.41217	4.82486
ENSMUSG00000024238	Zeb1	18	1	5591860	5775467	0.582132	5.73003	4.80134	0.000133282	0.00677217	0.918639	5.37668	5.60528	5.59991	6.07485	6.06291	6.17845	6.1054	5.52729
ENSMUSG00000073755	5730409E04Rik	4	1	126503611	126508164	0.581334	4.19462	4.8355	0.000123573	0.00656892	0.989897	4.21407	4.10654	4.20493	4.67733	4.62626	4.96806	4.75721	4.17518
ENSMUSG00000030166	Rad52	6	1	119879659	119899789	0.580898	2.54267	3.38615	0.00319451	0.04938	-1.88345	2.21144	2.25103	2.36725	2.79291	2.82355	2.99156	2.86934	2.27657
ENSMUSG00000037822	Smim14	5	-1	65604187	65694527	0.58079	6.16668	4.86651	0.000115383	0.0062999	1.09715	5.90049	5.97459	5.97484	6.30667	6.45529	6.79303	6.51833	5.94997
ENSMUSG00000001707	Eef1e1	13	-1	38828183	38843034	0.580177	3.00769	4.10703	0.000630368	0.0182544	-0.440797	2.79289	3.01328	2.90457	3.38285	3.64344	3.43242	3.48624	2.90358
ENSMUSG00000037253	Mex3c	18	1	73706115	73725646	0.579531	4.00538	3.83644	0.00116046	0.0268557	-1.14281	3.53547	3.39143	3.73433	4.13171	4.18483	4.07935	4.13196	3.55375
ENSMUSG00000034462	Pkd2	5	1	104607316	104653685	0.575713	5.73627	4.51744	0.000250758	0.00995411	0.290181	5.58203	5.25601	5.60148	6.10129	6.25831	5.83452	6.06471	5.47984
ENSMUSG00000059495	Arhgef12	9	-1	42875138	43018534	0.574784	8.07961	3.95639	0.000885359	0.0226357	-0.668806	7.77363	8.05025	7.94495	8.48227	8.40784	8.57091	8.487	7.92294
ENSMUSG00000033542	Arhgef5	6	1	43242516	43266254	0.572853	5.01009	4.57519	0.000220407	0.00931782	0.392508	4.82593	4.87402	4.84605	5.15811	5.36535	5.73154	5.41833	4.84867
ENSMUSG00000039202	Abhd2	7	1	78922947	79015256	0.567438	4.99304	3.82561	0.00118916	0.0271766	-1.26523	4.6545	4.4977	4.5785	5.11084	5.33638	4.98193	5.14305	4.5769
ENSMUSG00000029461	Fam168a	7	1	100355842	100490863	0.564661	5.69589	4.98721	8.84234e-05	0.00539483	1.32389	5.52174	5.55774	5.47674	5.87242	6.0271	6.32714	6.07555	5.51874
ENSMUSG00000023186	Vwa5a	9	1	38629564	38654633	0.564012	5.67519	3.70372	0.00156524	0.0319536	-1.51689	5.38604	5.35944	5.44379	5.82439	5.9527	6.09283	5.95664	5.39642
ENSMUSG00000047989	Ino80c	18	-1	24237814	24255010	0.562842	4.5661	3.89426	0.00101857	0.02482	-1.11241	4.49927	4.61072	4.50979	4.92062	5.07903	5.31129	5.10365	4.53993
ENSMUSG00000018363	Smurf2	11	-1	106710892	106811541	0.561672	5.47216	5.19164	5.65179e-05	0.00429403	1.75349	5.31185	5.1722	5.23464	5.66851	5.86076	5.87076	5.80001	5.23956
ENSMUSG00000031681	Smad1	8	-1	80065024	80126147	0.558815	3.74264	3.95017	0.000897878	0.0228831	-0.897186	3.64868	3.46886	3.65776	4.10381	4.22753	4.10493	4.14542	3.59177
ENSMUSG00000025809	Itgb1	8	1	129412135	129459681	0.557773	8.61701	3.446	0.00279385	0.0454091	-1.7057	8.29098	8.40996	8.59468	8.84943	9.04828	9.04713	8.98161	8.43187
ENSMUSG00000030265	Kras	6	-1	145162425	145195965	0.548836	5.14131	3.89038	0.00102752	0.0249251	-1.12583	5.00367	4.69809	4.93858	5.41321	5.50928	5.36309	5.42853	4.88012
ENSMUSG00000029655	N4bp2l2	5	-1	150531472	150589648	0.548233	4.82897	4.75594	0.000147398	0.00706587	0.794019	4.48191	4.70684	4.5753	4.98102	5.19831	5.23689	5.13874	4.58802
ENSMUSG00000070372	Capza1	3	-1	104730095	104771821	0.546199	4.77435	3.38356	0.00321308	0.0494641	-2.22555	4.26061	4.35667	4.6101	4.95002	4.96169	4.96806	4.95992	4.40913
ENSMUSG00000050565	Tor1aip2	1	1	155911149	155944607	0.545587	6.08503	4.96251	9.33629e-05	0.00547402	1.29228	5.70493	5.7784	5.95775	6.29085	6.30889	6.45895	6.3529	5.81369
ENSMUSG00000052681	Rap1b	10	-1	117649776	117681940	0.543116	6.02036	3.42406	0.00293464	0.04708	-2.10593	5.73271	5.52185	5.75498	6.10933	6.30142	6.23167	6.21414	5.66985
ENSMUSG00000042901	Aida	1	1	183078134	183106331	0.537317	5.13534	5.34712	4.03259e-05	0.00356885	2.08016	4.84981	4.8869	4.99951	5.26274	5.57689	5.5101	5.44991	4.91207
ENSMUSG00000032026	Rexo2	9	-1	48379812	48391923	0.536016	5.2645	5.63047	2.19482e-05	0.0024049	2.69096	5.04857	5.13381	5.24675	5.60454	5.60145	5.82223	5.67607	5.14305
ENSMUSG00000046351	Zfp322a	13	-1	23537273	23553378	0.535987	4.22672	3.64454	0.00178844	0.0347904	-1.61707	4.0763	4.01563	3.77394	4.40425	4.35174	4.71585	4.49062	3.95529
ENSMUSG00000030604	Zfp626	7	1	27506621	27522341	0.535223	2.83202	4.08153	0.000667665	0.0190572	-0.406708	2.35181	2.49938	2.2913	2.91719	2.86019	2.99156	2.92298	2.38083
ENSMUSG00000038539	Atf5	7	-1	44461680	44466082	0.533251	4.96568	3.49725	0.00249048	0.04227	-1.98944	4.78052	4.42184	4.86452	5.16198	5.24582	5.25299	5.22026	4.68896
ENSMUSG00000022261	Sdc2	15	1	32920869	33035081	0.531853	5.8018	3.40218	0.00308197	0.0484284	-2.16077	5.36962	5.56897	5.85201	6.1233	6.28635	5.98538	6.13167	5.59687
ENSMUSG00000031617	Tmem184c	8	-1	78322611	78337327	0.531806	4.28238	3.48753	0.00254539	0.0428129	-1.97197	4.14958	4.06634	3.9815	4.53237	4.59127	4.66172	4.59512	4.06581
ENSMUSG00000031917	Nip7	8	1	107783509	107787563	0.531599	3.57986	5.63907	2.15499e-05	0.00239382	2.79454	3.60125	3.30194	3.4288	3.8492	4.02861	4.02678	3.9682	3.44399
ENSMUSG00000013698	Pea15a	1	-1	172024295	172034371	0.529678	6.36438	3.65483	0.0017475	0.034159	-1.5535	6.05078	6.01152	6.29568	6.67766	6.81161	6.47767	6.65565	6.11933
ENSMUSG00000025616	Usp16	16	1	87251591	87280405	0.527496	5.3304	4.4091	0.000319604	0.0115689	0.0331072	5.24912	5.25799	5.19767	5.66987	5.63223	5.96875	5.75695	5.23493
ENSMUSG00000031370	Zrsr2	X	-1	162718439	162741657	0.525133	3.61427	4.26258	0.000444122	0.0146357	-0.183646	3.43984	3.45509	3.41455	3.98212	3.99605	3.89808	3.95875	3.43649
ENSMUSG00000097119	B230354K17Rik	17	1	45744524	45753470	0.524703	3.33125	5.35865	3.93327e-05	0.00350018	2.23837	3.0964	3.23903	3.06826	3.66511	3.59535	3.73728	3.66591	3.13456
ENSMUSG00000035770	Dync1li2	8	-1	105144312	105169679	0.524376	6.68393	4.76378	0.000144857	0.00701759	0.937733	6.52439	6.65092	6.59557	7.09143	6.9714	7.25099	7.10461	6.59029
ENSMUSG00000021177	Tdp1	12	1	99850776	99921478	0.524048	2.83574	4.47859	0.000273531	0.010465	0.369947	2.98992	2.77909	3.02201	3.38947	3.41006	3.57103	3.45685	2.93034
ENSMUSG00000016619	Nup50	15	1	84807612	84827164	0.523125	4.16659	3.92016	0.000960758	0.0238076	-0.996506	3.91754	3.836	3.77394	4.43337	4.44515	4.19343	4.35732	3.84249
ENSMUSG00000057894	Zfp329	7	-1	12538904	12552785	0.522014	3.69125	4.81352	0.000129735	0.00671796	1.04154	3.43984	3.31724	3.207	3.825	3.8351	3.85049	3.83686	3.32136
ENSMUSG00000035901	Dennd5a	7	-1	109492987	109559677	0.519912	7.24974	3.55125	0.00220605	0.0393062	-1.63388	7.16292	7.1975	7.25152	7.47849	7.65961	7.99139	7.70983	7.20398
ENSMUSG00000067336	Bmpr2	1	1	59802559	59918173	0.519573	6.48526	3.80204	0.00125409	0.0277304	-1.20355	6.38195	6.35342	6.31211	6.6938	6.85651	7.03712	6.86248	6.34916
ENSMUSG00000001056	Nhp2	11	1	51510562	51514541	0.516971	3.59005	3.85835	0.00110451	0.0260093	-1.08756	3.24783	3.66707	3.6517	4.05885	4.05255	4.0533	4.0549	3.5222
ENSMUSG00000036712	Cyld	8	1	89423675	89478573	0.516088	5.46011	4.65016	0.000186476	0.00825417	0.570541	5.35777	5.37049	5.28837	5.66442	5.65326	6.2165	5.84473	5.33888
ENSMUSG00000030059	Tmf1	6	-1	97129958	97156083	0.515223	4.77002	3.98491	0.0008302	0.0216026	-0.915791	4.56668	4.79422	4.64409	5.2537	5.08871	5.21356	5.18532	4.66833
ENSMUSG00000048379	Socs4	14	1	47514388	47533559	0.51492	4.31954	5.52527	2.74799e-05	0.00266638	2.49888	3.91107	3.99674	4.04763	4.52036	4.47794	4.51297	4.50376	3.98515
ENSMUSG00000040760	Appl1	14	-1	26640945	26693189	0.513089	5.12093	4.67595	0.000176073	0.00796631	0.614678	4.8733	5.04466	4.94355	5.29834	5.43987	5.65741	5.46521	4.95384
ENSMUSG00000026020	Nop58	1	1	59724130	59758203	0.512327	4.30373	3.55904	0.00216775	0.0388386	-1.81482	3.86495	4.1284	4.17143	4.43656	4.62626	4.6686	4.57714	4.05493
ENSMUSG00000022808	Snx4	16	1	33071812	33120639	0.511149	5.25836	4.14089	0.000584064	0.017357	-0.566177	5.15095	5.14458	5.13387	5.56854	5.41853	5.95475	5.64727	5.14313
ENSMUSG00000024587	Nars1	18	-1	64632718	64649723	0.506587	6.45217	4.37624	0.000344044	0.01226	0.0661916	6.38195	6.40538	6.43543	6.84108	6.75983	7.10904	6.90332	6.40759
ENSMUSG00000031885	Cbfb	8	1	105897306	105944621	0.505777	4.58035	3.68305	0.00163987	0.0326899	-1.55652	4.23494	4.07086	4.28935	4.62781	4.97009	4.50146	4.69979	4.19838
ENSMUSG00000034243	Golgb1	16	1	36695502	36753447	0.505501	6.48842	3.80627	0.00124217	0.0277115	-1.19186	6.46047	6.4143	6.25127	6.78132	6.78863	7.05626	6.8754	6.37535
ENSMUSG00000057789	Bak1	17	-1	27238784	27247983	0.504758	4.12242	3.70543	0.00155926	0.0319536	-1.48549	3.76087	3.99674	4.17566	4.50215	4.51863	4.45448	4.49175	3.97775
ENSMUSG00000026276	Septin2	1	1	93406686	93437982	0.501773	7.12019	4.62662	0.000196518	0.00853184	0.682824	6.86034	7.10019	7.02875	7.40853	7.48658	7.5708	7.48864	6.99643
ENSMUSG00000116048	Septin2	1	1	93406715	93437455	0.501602	7.11806	4.63339	0.000193575	0.00842679	0.697319	6.85866	7.09742	7.027	7.4069	7.48438	7.56804	7.48644	6.99436
ENSMUSG00000027803	Wwtr1	3	-1	57363070	57483331	0.500986	6.16816	4.46903	0.000279448	0.0105543	0.228055	6.03152	5.95147	6.11582	6.46856	6.55366	6.57515	6.53246	6.03294
ENSMUSG00000026353	Ubxn4	1	1	128171701	128207115	0.50068	6.0961	4.11805	0.000614905	0.0180256	-0.548634	6.02405	5.9649	6.07789	6.40629	6.46127	6.68099	6.51618	6.02228
ENSMUSG00000032423	Syncrip	9	-1	88329062	88364627	0.49404	6.4991	4.36367	0.000353892	0.0125003	0.0265416	6.31859	6.33662	6.28299	6.67902	6.76406	6.95721	6.8001	6.31273
ENSMUSG00000053012	Krcc1	6	1	71248661	71262303	0.493077	5.66648	5.4954	2.92977e-05	0.00280892	2.42099	5.57795	5.51689	5.58726	5.99574	5.89758	6.24784	6.04705	5.5607
ENSMUSG00000004677	Myo9b	8	1	71725358	71813357	0.491053	5.99344	4.20329	0.000507502	0.01612	-0.372147	6.01201	5.87854	5.85597	6.45837	6.28719	6.4708	6.40545	5.91551
ENSMUSG00000038187	Btbd10	7	-1	112914833	112968599	0.488149	3.67962	4.23893	0.000468394	0.0153031	-0.246441	3.30816	3.62463	3.60854	4.07125	3.94152	4.03213	4.01497	3.51378
ENSMUSG00000071172	Srsf3	17	1	29251602	29262347	0.488072	6.14417	3.448	0.00278136	0.0453436	-2.03776	5.90213	5.93668	5.74789	6.37912	6.4143	6.27062	6.35468	5.86223
ENSMUSG00000032112	Trappc4	9	-1	44314995	44318897	0.48657	4.34012	3.44603	0.0027937	0.0454091	-2.06955	4.28583	4.1879	3.9815	4.79913	4.52435	4.57286	4.63211	4.15175
ENSMUSG00000028559	Osbpl9	4	-1	108918342	109059469	0.48556	6.7892	4.4284	0.000306072	0.0112186	0.211305	6.48464	6.80884	6.73326	7.02286	7.14756	7.27316	7.14786	6.67558
ENSMUSG00000020075	Ddx21	10	-1	62416030	62438060	0.483887	5.67437	4.29004	0.000417536	0.0140562	-0.206818	5.68041	5.64676	5.58567	6.00438	6.11974	6.23167	6.1186	5.63762
ENSMUSG00000053119	Chmp3	6	1	71520781	71559593	0.483388	6.17785	4.68857	0.000171199	0.00783169	0.712737	5.96594	6.09159	6.1355	6.46856	6.45903	6.68777	6.53846	6.06434
ENSMUSG00000052419	Smim30	6	-1	13867734	13871517	0.479313	4.6553	3.99194	0.000817141	0.0214206	-0.895746	4.55428	4.52762	4.48272	5.03267	4.91019	5.05724	5.00003	4.52154
ENSMUSG00000022744	Cldnd1	16	1	58548273	58554614	0.47259	4.9669	5.15163	6.16721e-05	0.0045778	1.65629	4.72259	4.70102	4.76694	5.19258	5.19293	5.22294	5.20282	4.73018
ENSMUSG00000026377	Nifk	1	1	118249569	118261552	0.472232	3.99159	4.54518	0.000235686	0.0097209	0.372722	4.01729	3.95331	3.90712	4.48372	4.28593	4.52439	4.43135	3.95924
ENSMUSG00000036501	Fam13b	18	-1	34575404	34639884	0.471475	4.10387	3.79655	0.0012697	0.0279372	-1.27421	3.91107	3.95331	3.82331	4.24186	4.42083	4.44249	4.36839	3.8959
ENSMUSG00000028771	Ptpn12	5	-1	21191643	21260909	0.468675	4.99542	4.16656	0.00055126	0.0168815	-0.515269	4.86328	4.79695	4.76694	5.13664	5.52506	5.17302	5.27824	4.80906
ENSMUSG00000028517	Plpp3	4	1	105014544	105089961	0.46769	6.45366	4.74071	0.000152467	0.0072229	0.830337	6.1127	6.03022	6.14632	6.60204	6.64574	6.46093	6.56957	6.09641
ENSMUSG00000024993	Dennd10	19	1	60800023	60824665	0.465073	3.66785	3.93404	0.000931137	0.0234831	-0.896517	3.30816	3.44816	3.41455	3.9556	3.73507	3.89808	3.86292	3.39029
ENSMUSG00000054091	1810037I17Rik	3	1	122717852	122719833	0.464673	4.90839	3.82356	0.00119468	0.0272173	-1.27454	4.63108	4.70102	4.85663	5.02843	5.26815	5.29138	5.19599	4.72957
ENSMUSG00000032905	Atg12	18	-1	46863211	46874647	0.460878	4.93523	4.31357	0.000396027	0.0135392	-0.189343	4.84642	4.9373	4.72714	5.22068	5.28003	5.39039	5.29703	4.83696
ENSMUSG00000027479	Mapre1	2	1	153583194	153615230	0.460298	6.11747	4.2628	0.000443903	0.0146357	-0.242848	5.91996	5.89266	5.94417	6.17209	6.3188	6.61842	6.36977	5.91893
ENSMUSG00000058587	Tmod3	9	-1	75404989	75466939	0.459984	5.95734	3.70036	0.00157716	0.032064	-1.49838	5.71796	5.67674	5.91157	6.33694	6.39336	5.98262	6.23764	5.76876
ENSMUSG00000030304	Ergic2	6	-1	148080577	148113872	0.458917	5.43142	5.21597	5.36009e-05	0.00419102	1.80394	5.25168	5.27769	5.3212	5.69279	5.69443	5.83299	5.74007	5.28352
ENSMUSG00000059005	Hnrnpa3	2	1	75489605	75499751	0.455968	7.20846	4.03031	0.000749399	0.020424	-0.628337	6.95772	6.97005	6.93266	7.3843	7.43665	7.40874	7.4099	6.95348
ENSMUSG00000036435	Exoc1	5	1	76677158	76718141	0.455408	4.21734	4.19962	0.00051171	0.0161443	-0.403712	3.92398	4.05268	4.25777	4.6024	4.47204	4.54697	4.54047	4.07814
ENSMUSG00000033964	Zbtb41	1	1	139350026	139380743	0.455062	4.34932	4.20454	0.000506073	0.01612	-0.400704	4.1714	4.20446	4.12405	4.48989	4.64738	4.73236	4.62321	4.16664
ENSMUSG00000023075	Akirin1	4	-1	123628352	123644138	0.454943	4.99915	4.14475	0.00057901	0.0172706	-0.563749	4.76625	4.6834	4.93609	5.17161	5.27495	5.30468	5.25041	4.79525
ENSMUSG00000027953	Slc50a1	3	-1	89175553	89177877	0.451602	4.50247	3.38947	0.00317089	0.0491092	-2.20845	4.46435	4.26492	4.32787	4.64451	4.72641	5.03612	4.80235	4.35238
ENSMUSG00000015839	Nfe2l2	2	-1	75505857	75534985	0.448046	6.19547	3.76174	0.00137338	0.0292993	-1.34605	6.01654	5.97579	5.83339	6.47012	6.53324	6.1976	6.40032	5.94191
ENSMUSG00000017776	Crk	11	1	75570085	75597734	0.447557	6.513	3.85908	0.00110269	0.0260044	-1.08171	6.41776	6.25352	6.42303	6.67089	6.82616	6.93099	6.80935	6.36477
ENSMUSG00000056537	Rlim	X	-1	103000769	103024890	0.447143	4.78724	4.71023	0.000163147	0.00766127	0.695864	4.49927	4.58882	4.42703	4.91145	4.92107	5.02544	4.95266	4.50504
ENSMUSG00000043991	Pura	18	1	36414150	36425588	0.446891	4.29495	3.92298	0.000954666	0.0237776	-1.01312	4.18755	4.14565	3.8394	4.45561	4.56098	4.47816	4.49825	4.05753
ENSMUSG00000010047	Hyal2	9	1	107445144	107449978	0.445874	4.45223	3.63466	0.00182865	0.0353167	-1.67438	4.40112	4.24504	4.43057	4.71206	4.75345	4.94841	4.80464	4.35891
ENSMUSG00000102805	Gm37240	3	-1	84403733	85794825	0.442301	4.86001	3.87032	0.00107509	0.0257303	-1.16835	4.57079	4.73561	4.54945	4.93653	5.13617	5.11377	5.06216	4.61861
ENSMUSG00000029729	Zkscan1	5	1	138083346	138106084	0.44219	4.32983	3.99797	0.000806092	0.0211806	-0.853184	4.0471	4.13705	4.15438	4.56781	4.55819	4.54697	4.55766	4.11284
ENSMUSG00000020346	Mgat1	11	1	49135018	49153857	0.441741	5.80592	3.9872	0.000825918	0.021552	-0.868509	5.74367	5.85644	5.69876	6.10733	6.18528	6.31842	6.20368	5.76629
ENSMUSG00000058325	Dock1	7	1	134272383	134775368	0.440746	5.26465	3.6459	0.00178297	0.0347258	-1.6583	5.19422	5.1806	5.36447	5.69813	5.58786	5.76882	5.68494	5.24643
ENSMUSG00000041570	Camsap2	1	-1	136195861	136273842	0.438619	4.91242	4.35071	0.000364338	0.0127022	-0.105331	4.69649	4.63536	4.7039	5.14252	5.12492	5.08321	5.11689	4.67858
ENSMUSG00000030282	Cmas	6	1	142702412	142721440	0.433428	4.65387	3.63086	0.00184437	0.035535	-1.69368	4.61922	4.56015	4.48954	4.89991	5.10216	4.96247	4.98818	4.5563
ENSMUSG00000040433	Zbtb38	9	-1	96564823	96634884	0.433061	5.34771	3.9758	0.000847439	0.0218745	-0.929594	5.28208	5.35759	5.18723	5.55094	5.74796	5.82069	5.70653	5.27563
ENSMUSG00000032966	Fkbp1a	2	1	151384403	151403612	0.43134	6.82071	3.97827	0.000842728	0.0217878	-0.772657	6.67039	6.71877	6.83104	6.99817	7.1568	7.32904	7.16134	6.74007
ENSMUSG00000024477	Pggt1b	18	-1	46368418	46414060	0.430266	5.21373	3.47472	0.00261959	0.043454	-2.03936	4.91915	5.22185	5.07166	5.41807	5.36535	5.7117	5.49837	5.07089
ENSMUSG00000042406	Atf4	15	1	80139385	80141742	0.42867	6.17709	3.77844	0.00132265	0.0288375	-1.30738	5.9534	5.93172	6.04705	6.34377	6.49151	6.3857	6.407	5.97739
ENSMUSG00000033799	Tasor2	13	-1	3616035	3661108	0.425973	4.35432	3.60289	0.00196419	0.0366596	-1.7177	4.03525	4.07986	4.0841	4.52337	4.5272	4.42635	4.4923	4.0664
ENSMUSG00000039585	Myo9a	9	1	59658179	59836149	0.425156	4.63739	4.13631	0.000590128	0.0174728	-0.575884	4.55012	4.48081	4.55271	4.88828	4.87705	5.09347	4.95293	4.52788
ENSMUSG00000022255	Mtdh	15	1	34082840	34145770	0.42277	6.11089	3.82596	0.00118822	0.0271766	-1.20348	5.93757	6.04293	5.95406	6.3624	6.36973	6.45994	6.39735	5.97819
ENSMUSG00000021681	Aggf1	13	-1	95487191	95511860	0.42215	4.98133	4.36003	0.000356793	0.0125478	-0.0870856	4.73729	4.87918	5.02787	5.35861	5.26815	5.28915	5.3053	4.88145
ENSMUSG00000026434	Nucks1	1	1	131838272	131864059	0.420237	5.69553	4.65709	0.000183622	0.00821554	0.587727	5.45659	5.41741	5.44028	5.92916	5.84141	5.80829	5.85962	5.43809
ENSMUSG00000004936	Map2k1	9	-1	64093052	64160913	0.420154	5.35571	4.16101	0.000558183	0.0169956	-0.519363	5.27706	5.25601	5.3097	5.49373	5.69823	5.89882	5.69693	5.28092
ENSMUSG00000020130	Tbc1d15	10	-1	115033777	115087372	0.419207	5.05701	4.31381	0.000395819	0.0135392	-0.18962	4.86328	4.94471	4.97787	5.29658	5.32987	5.41719	5.34788	4.92862
ENSMUSG00000000420	Galnt1	18	1	24338401	24419875	0.419045	6.52964	4.11762	0.000615514	0.0180256	-0.512516	6.29518	6.42229	6.43808	6.77375	6.72796	6.88817	6.79663	6.38518
ENSMUSG00000026970	Rbms1	2	-1	60580537	60793536	0.414243	5.93679	3.65305	0.00175451	0.034213	-1.61784	5.54699	5.57216	5.79678	5.98594	6.10168	6.06703	6.05155	5.63864
ENSMUSG00000043019	Edem3	1	1	151631122	151697802	0.412744	5.06004	3.80648	0.0012416	0.0277115	-1.31407	4.81211	5.03543	4.96082	5.25007	5.32168	5.47522	5.34899	4.93612
ENSMUSG00000019814	Ltv1	10	-1	13053884	13068912	0.410327	4.12608	3.55038	0.00221033	0.0393391	-1.826	3.96203	3.92861	4.15866	4.44612	4.44515	4.39351	4.42826	4.01643
ENSMUSG00000047126	Cltc	11	-1	86585177	86648391	0.409367	7.63226	3.53639	0.00228092	0.0400436	-1.63595	7.41004	7.55067	7.49314	7.86813	7.88999	7.91101	7.88971	7.48462
ENSMUSG00000035086	Becn1	11	-1	101176778	101193112	0.408705	5.82837	4.35601	0.000360032	0.0125792	-0.058821	5.67087	5.68562	5.7954	6.0332	6.0017	6.31951	6.11813	5.7173
ENSMUSG00000032872	Cyb5r4	9	1	86904067	86959827	0.406376	5.03666	4.27801	0.000428979	0.0143949	-0.269046	4.82937	5.02848	4.99713	5.28598	5.33963	5.44949	5.35837	4.95166
ENSMUSG00000021770	Samd8	14	1	21800599	21848794	0.4034	4.54854	4.18713	0.000526301	0.0164285	-0.455936	4.33982	4.40761	4.45166	4.70412	4.82239	4.89075	4.80575	4.3997
ENSMUSG00000009535	Rnmt	18	1	68433426	68457923	0.401442	3.77264	3.96221	0.000873818	0.0223761	-0.856561	3.51855	3.49602	3.6395	4.02099	3.97949	3.85049	3.95032	3.55136
ENSMUSG00000042444	Mindy2	9	-1	70506296	70564456	0.401133	5.88482	3.53246	0.00230114	0.040175	-1.87111	5.61624	5.81121	5.85729	6.14007	6.21211	6.13193	6.16137	5.76158
ENSMUSG00000017734	Dbndd2	2	1	164328026	164335239	0.398983	3.78823	3.44633	0.00279182	0.0454091	-2.00838	3.73912	3.64297	3.72281	4.02099	4.25186	4.01063	4.0945	3.70163
ENSMUSG00000022125	Cln5	14	1	103307652	103315064	0.398021	4.67183	3.53176	0.00230478	0.040175	-1.91455	4.56256	4.71264	4.71847	4.89991	5.00733	5.28691	5.06472	4.66455
ENSMUSG00000059713	Rcan3	4	-1	135139619	135161164	0.396966	3.77502	3.62633	0.00186329	0.0357286	-1.59207	3.4577	3.44816	3.72858	3.98649	3.92432	3.92706	3.94596	3.54481
ENSMUSG00000024327	Slc39a7	17	-1	34247243	34250656	0.395338	6.07463	3.60026	0.00197583	0.0367491	-1.71277	5.84557	5.80172	5.95036	6.32059	6.16803	6.28859	6.25907	5.86588
ENSMUSG00000020412	Ascc2	11	1	4587747	4635699	0.394954	4.95287	3.5313	0.00230719	0.040175	-1.91853	4.70025	4.93234	4.81926	5.10281	5.16757	5.36944	5.21327	4.81728
ENSMUSG00000056342	Usp34	11	1	23256895	23440560	0.394178	5.97609	4.26621	0.000440516	0.0146297	-0.248555	5.76894	5.83533	5.86909	6.19965	6.09976	6.33796	6.21246	5.82445
ENSMUSG00000036499	Eea1	10	1	95776512	95881380	0.393925	5.56311	3.71511	0.00152561	0.0314635	-1.49659	5.38837	5.56737	5.41545	5.91318	5.74307	5.89001	5.84875	5.45706
ENSMUSG00000000581	C1d	11	1	17207579	17219176	0.385343	4.86937	3.91536	0.000971216	0.0239599	-1.07328	4.78052	4.86883	4.76132	5.21697	5.18031	5.1706	5.18929	4.80356
ENSMUSG00000037720	Tmem33	5	1	67417908	67448804	0.385159	5.0547	4.04895	0.000718551	0.0199572	-0.777772	4.81558	4.89457	4.88274	5.26634	5.32496	5.16088	5.25072	4.8643
ENSMUSG00000031309	Rps6ka3	X	1	157993303	158151240	0.384627	5.77459	4.87004	0.000114485	0.00627217	1.05969	5.46103	5.50858	5.61556	5.87831	5.96852	5.89295	5.91326	5.52839
ENSMUSG00000029462	Vps29	5	1	122492432	122503047	0.384602	5.11417	3.75614	0.00139083	0.0294378	-1.42156	5.06031	5.1722	5.23666	5.49986	5.51791	5.60279	5.54019	5.15639
ENSMUSG00000021282	Eif5	12	1	111504450	111513186	0.383616	7.20614	3.70429	0.00156324	0.0319536	-1.3369	7.04081	6.9875	7.03459	7.32556	7.33699	7.53502	7.39919	7.02097
ENSMUSG00000028333	Anp32b	4	1	46450902	46472657	0.382641	5.79089	3.82172	0.00119963	0.0272428	-1.24037	5.79552	5.6513	5.76484	6.09118	6.00272	6.25357	6.11582	5.73722
ENSMUSG00000117841	Gm50371	18	1	35932895	35991494	0.381169	4.32278	3.69939	0.00158061	0.032064	-1.51745	4.03525	4.30769	4.22548	4.59955	4.54419	4.58745	4.57706	4.18948
ENSMUSG00000006304	Arpc2	1	1	74275243	74307368	0.378223	6.87885	3.52206	0.00235553	0.0409282	-1.76428	6.74413	6.72954	6.91505	7.0025	7.12516	7.36283	7.16349	6.79624
ENSMUSG00000026037	Orc2	1	-1	58501930	58544268	0.377503	3.76371	3.48452	0.00256268	0.0429142	-1.91272	3.72443	3.51606	3.64561	3.86828	4.04462	4.09985	4.00425	3.6287
ENSMUSG00000030682	Cdipt	7	1	126575086	126579673	0.373915	5.17544	3.70247	0.00156968	0.0320036	-1.54245	5.00974	4.91484	5.25477	5.36869	5.38277	5.54603	5.4325	5.05978
ENSMUSG00000018965	Ywhah	5	1	33176160	33185310	0.370085	5.8266	3.38632	0.00319336	0.04938	-2.19764	5.64576	5.63001	5.77463	5.95058	6.19069	6.02343	6.0549	5.68347
ENSMUSG00000030264	Thumpd3	6	1	113023186	113045234	0.368607	4.16401	3.54118	0.00225653	0.0397657	-1.86821	4.12184	4.30769	4.28935	4.63061	4.55819	4.65135	4.61338	4.23963
ENSMUSG00000021987	Mtmr6	14	1	60502677	60539819	0.366271	5.72008	3.85915	0.00110253	0.0260044	-1.16247	5.64381	5.67674	5.76764	5.97058	6.02811	6.17483	6.05784	5.69607
ENSMUSG00000020841	Cpd	11	-1	76669250	76737844	0.360905	6.56965	4.29426	0.000413597	0.013966	-0.116952	6.42118	6.44162	6.54332	6.78132	6.79633	6.89625	6.82463	6.46871
ENSMUSG00000021385	Ippk	13	1	49574725	49618049	0.353451	3.07983	3.37789	0.00325414	0.049871	-2.02684	3.05004	3.03196	2.95467	3.35607	3.33394	3.40797	3.366	3.01223
ENSMUSG00000029640	Usp12	5	-1	146671619	146731816	0.350152	4.61016	3.9502	0.00089781	0.0228831	-0.98378	4.34942	4.52433	4.48613	4.77407	4.90143	4.74217	4.80589	4.45329
ENSMUSG00000021598	Med10	13	1	69950514	69964223	0.347709	3.6048	3.46716	0.00266443	0.0439712	-1.93074	3.61723	3.42715	3.53141	3.83957	3.91999	3.83834	3.86597	3.52526
ENSMUSG00000042133	Ppig	2	1	69552889	69584356	0.342546	5.33658	4.2025	0.00050841	0.01612	-0.432374	5.27202	5.24604	5.14686	5.51809	5.56028	5.61174	5.56337	5.22164
ENSMUSG00000019861	Gopc	10	-1	52211946	52258220	0.342315	4.6249	3.89218	0.00102334	0.0248988	-1.11604	4.45103	4.59197	4.52645	4.84078	4.92107	4.83986	4.86724	4.52315
ENSMUSG00000035575	Utp6	11	-1	79823147	79853216	0.339351	5.08063	3.8736	0.00106716	0.0255786	-1.16675	4.95103	5.03312	4.98512	5.35185	5.26985	5.36521	5.32897	4.98976
ENSMUSG00000024976	Shoc2	19	1	53932737	54021564	0.337852	4.93562	3.39284	0.00314707	0.0488813	-2.22078	4.80864	4.89457	4.82466	5.09067	5.11737	5.3331	5.18038	4.84262
ENSMUSG00000030232	Aebp2	6	1	140546644	140713010	0.334175	5.26822	3.59814	0.00198529	0.0367976	-1.76697	5.32651	5.14243	5.28837	5.53012	5.52506	5.69831	5.5845	5.25244
ENSMUSG00000075376	Rc3h2	2	-1	37260081	37312915	0.332837	4.89648	3.37679	0.00326209	0.0499453	-2.25311	4.72996	4.74129	4.65625	5.02631	4.92324	5.17544	5.04166	4.70917
ENSMUSG00000030180	Kdm5a	6	1	120341085	120421535	0.329111	5.24328	3.48729	0.00254676	0.0428129	-2.01475	4.89968	5.21777	5.10088	5.45482	5.32003	5.43141	5.40209	5.07278
ENSMUSG00000029465	Arpc3	5	1	122529941	122552247	0.32814	6.16006	3.485	0.00255989	0.0429142	-1.93995	6.05225	6.10158	6.19298	6.38988	6.56341	6.38257	6.44529	6.1156
ENSMUSG00000000787	Ddx3x	X	1	13147209	13160291	0.323614	7.49442	3.53574	0.00228427	0.0400436	-1.66548	7.34433	7.25923	7.3437	7.65913	7.67287	7.59672	7.64291	7.31575
ENSMUSG00000094483	Purb	11	-1	6417599	6425917	0.3115	6.01005	3.51673	0.00238392	0.0412435	-1.89807	5.96281	5.84461	5.86386	6.1615	6.17895	6.26382	6.20142	5.89043
ENSMUSG00000027091	Zc3h15	2	1	83474779	83494966	0.306476	5.56826	3.7686	0.00135232	0.0291001	-1.37521	5.52386	5.59903	5.59833	5.8736	5.78178	5.97431	5.87657	5.57374
ENSMUSG00000032328	Tmem30a	9	-1	79676225	79700789	0.291142	6.66574	3.7053	0.00155968	0.0319536	-1.4114	6.48682	6.49055	6.55798	6.7327	6.82442	6.84404	6.80039	6.51178
ENSMUSG00000035851	Ythdc1	5	1	86952080	86984518	0.279355	5.37023	3.85976	0.001101	0.0260044	-1.19558	5.13161	5.18894	5.17249	5.42453	5.42006	5.485	5.4432	5.16434
ENSMUSG00000022898	Vps26c	16	-1	94298642	94327689	0.25947	4.85417	3.67361	0.00167513	0.0331465	-1.60908	4.92879	4.91986	4.85135	5.19636	5.12492	5.15599	5.15909	4.9
ENSMUSG00000069565	Dazap1	10	1	80097320	80124242	-0.278724	5.12734	-3.41532	0.00299267	0.0476785	-2.17587	5.32164	5.33709	5.2825	5.0661	5.01344	5.02544	5.03499	5.31374
ENSMUSG00000033712	Ccar2	14	-1	70375613	70391260	-0.292193	4.84536	-3.40477	0.00306419	0.0484033	-2.19517	4.98223	5.00267	4.97302	4.77153	4.71145	4.59469	4.69256	4.98597
ENSMUSG00000056167	Cnot10	9	-1	114414946	114469252	-0.298772	4.85362	-3.83143	0.00117366	0.0270242	-1.26193	5.12603	5.02382	5.03021	4.72781	4.69126	4.86703	4.76203	5.06002
ENSMUSG00000101678	Gm29609	5	-1	31302083	31337255	-0.323677	5.55063	-3.86489	0.00108834	0.0258173	-1.18099	5.74549	5.66183	5.49547	5.3262	5.24755	5.36097	5.31157	5.63427
ENSMUSG00000024002	Brd4	17	-1	32415248	32503696	-0.333724	5.32417	-3.45009	0.00276834	0.0453148	-2.09783	5.52174	5.39775	5.48187	5.06403	5.19652	5.14123	5.13393	5.46712
ENSMUSG00000029427	Zcchc8	5	-1	123836357	123859163	-0.336608	4.34515	-3.72724	0.00148447	0.030852	-1.449	4.40573	4.51772	4.34676	4.18213	4.05255	4.02142	4.08537	4.4234
ENSMUSG00000006307	Kmt2b	7	-1	30268283	30288151	-0.336983	5.36309	-3.60324	0.00196265	0.0366596	-1.76417	5.53862	5.42803	5.32311	5.11484	5.09064	5.07547	5.09365	5.42992
ENSMUSG00000026116	Tmem131	1	-1	36831272	36982747	-0.33731	5.81549	-3.47902	0.0025945	0.0433052	-2.00311	6.06688	6.08155	5.86909	5.63966	5.71833	5.65395	5.67064	6.00584
ENSMUSG00000036644	Tbc1d9b	11	1	50022223	50063612	-0.343779	6.20711	-4.50971	0.000255129	0.00998571	0.304738	6.39823	6.34878	6.38334	5.98485	6.08048	6.03678	6.03404	6.37678
ENSMUSG00000047417	Rexo1	10	-1	80376756	80397394	-0.346397	4.47534	-3.52324	0.0023493	0.0408641	-1.90546	4.47316	4.54398	4.53964	4.22346	4.15933	4.13504	4.17261	4.51892
ENSMUSG00000032590	Apeh	9	-1	107962612	107971805	-0.347134	5.05773	-3.84379	0.00114138	0.0265668	-1.23626	5.15643	5.40851	5.17882	4.8671	4.92972	4.90538	4.90073	5.24792
ENSMUSG00000040746	Rnf167	11	1	70538061	70542247	-0.359076	5.33777	-4.44585	0.000294331	0.0108984	0.10118	5.49603	5.45076	5.48358	5.19636	5.10024	5.05724	5.11795	5.47679
ENSMUSG00000018340	Anxa6	11	-1	54869934	54924271	-0.36029	7.59161	-3.50475	0.00244893	0.0418736	-1.72716	7.72881	7.72686	7.66022	7.28443	7.36833	7.38126	7.34468	7.70529
ENSMUSG00000118135	Gm50367	17	-1	26009474	26014633	-0.365287	3.83702	-3.72656	0.00148674	0.0308594	-1.40424	3.93677	4.08434	4.2214	3.74984	3.64344	3.78236	3.72521	4.08084
ENSMUSG00000034126	Pomt2	12	-1	87153635	87194742	-0.370452	4.06883	-3.47227	0.00263403	0.0436485	-1.9868	4.40573	4.25303	4.17988	3.854	3.85339	4.02142	3.9096	4.27954
ENSMUSG00000000532	Acvr1b	15	1	101071948	101111565	-0.370564	4.77364	-3.85451	0.00111413	0.0261213	-1.20352	4.82937	4.89966	4.93109	4.57072	4.57483	4.39766	4.5144	4.88671
ENSMUSG00000031652	N4bp1	8	-1	87534788	87611886	-0.378339	4.93655	-3.54606	0.0022319	0.0395917	-1.88922	5.18889	5.10323	5.01848	4.73303	4.82471	4.61264	4.72346	5.10353
ENSMUSG00000054199	Gon4l	3	1	88742535	88817410	-0.384492	4.77186	-3.57295	0.00210099	0.0380232	-1.82325	5.0397	4.87402	4.78644	4.61939	4.36136	4.56551	4.51542	4.90005
ENSMUSG00000039953	Clstn1	4	1	149670925	149733356	-0.385468	6.28018	-3.84893	0.00112823	0.026375	-1.14304	6.51268	6.44337	6.53182	6.13811	6.27791	5.93777	6.11793	6.49596
ENSMUSG00000028224	Nbn	4	1	15957925	15992589	-0.386495	4.44704	-3.80543	0.00124455	0.0277262	-1.29156	4.57897	4.62309	4.60384	4.23085	4.25186	4.15965	4.21412	4.60197
ENSMUSG00000018974	Sart3	5	-1	113880507	113910571	-0.387847	4.35071	-4.80296	0.000132806	0.00676932	0.919682	4.55428	4.5144	4.51647	4.12776	4.0916	4.20767	4.14234	4.52838
ENSMUSG00000021482	Prxl2c	13	-1	64423094	64460524	-0.389877	5.7539	-3.53346	0.00229601	0.040175	-1.89596	5.91026	5.96247	5.79403	5.53908	5.51217	5.44949	5.50025	5.88892
ENSMUSG00000039753	Fbxl5	5	-1	43901957	43978980	-0.395175	5.36848	-3.61763	0.00190013	0.0359727	-1.73184	5.46545	5.59275	5.392	5.24095	5.03563	4.98744	5.08801	5.4834
ENSMUSG00000003166	Dgcr2	16	-1	17657346	17716426	-0.395913	5.71474	-3.40704	0.00304863	0.0482834	-2.17499	5.97991	5.84196	5.66756	5.49833	5.53217	5.28691	5.43914	5.82981
ENSMUSG00000031851	Ntpcr	8	1	126456702	126474974	-0.401529	3.53152	-3.61752	0.00190059	0.0359727	-1.58432	3.7096	3.97278	3.59597	3.40262	3.3725	3.29694	3.35735	3.75945
ENSMUSG00000002625	Akap8l	17	-1	32540398	32569581	-0.404602	5.7084	-3.41978	0.00296289	0.0473445	-2.14037	6.11833	5.91923	5.76624	5.46582	5.48456	5.647	5.53246	5.9346
ENSMUSG00000031666	Rbl2	8	1	91796685	91850472	-0.408313	5.8438	-3.39453	0.00313519	0.0487846	-2.17367	6.22519	6.19154	6.10255	5.83533	5.73569	5.7299	5.76697	6.17309
ENSMUSG00000026917	Wdr5	2	1	27405169	27426547	-0.411786	4.92304	-3.56437	0.00214193	0.0385475	-1.85007	5.32164	5.13597	5.15116	4.78916	4.86583	4.71585	4.79028	5.20292
ENSMUSG00000026082	Rev1	1	-1	38091867	38168882	-0.414935	4.52779	-3.75694	0.00138835	0.0294378	-1.41133	4.96983	4.61692	4.77533	4.3645	4.36774	4.37681	4.36968	4.78736
ENSMUSG00000025736	Jmjd8	17	1	26047841	26050817	-0.422165	4.70478	-4.36085	0.000356137	0.0125478	-0.0794144	4.79465	4.92487	4.94355	4.4991	4.49843	4.39766	4.46506	4.88769
ENSMUSG00000021866	Anxa11	14	1	25842580	25887228	-0.426477	6.00317	-3.51372	0.00240008	0.0413897	-1.91521	6.32225	6.07368	6.13875	5.67394	5.72827	5.85878	5.75367	6.17823
ENSMUSG00000040331	Nsmce4a	7	-1	130134256	130174848	-0.431004	4.76241	-4.82799	0.000125645	0.00663475	0.949855	4.94154	4.92487	5.00428	4.52638	4.47499	4.58017	4.52718	4.9569
ENSMUSG00000024045	Akap8	17	-1	32522646	32540212	-0.434898	6.09978	-4.81892	0.000128192	0.00668219	0.965807	6.35718	6.21828	6.06541	5.85818	5.73815	5.75435	5.78356	6.21362
ENSMUSG00000018476	Kdm6b	11	-1	69289334	69304501	-0.436412	4.83707	-4.20286	0.000507999	0.01612	-0.42888	4.89313	4.89966	4.8487	4.54428	4.52435	4.24956	4.43939	4.8805
ENSMUSG00000018677	Slc25a39	11	-1	102293811	102298772	-0.438515	6.39216	-3.74965	0.00141133	0.0297637	-1.35181	6.48355	6.63039	6.69324	6.21277	6.09208	6.16999	6.15828	6.60239
ENSMUSG00000052926	Rnaseh2a	8	-1	85683239	85696396	-0.440419	3.78978	-3.54307	0.00224695	0.0396885	-1.78122	4.13855	3.77078	4.05224	3.46033	3.65912	3.48792	3.53579	3.98719
ENSMUSG00000034621	Gpatch8	11	-1	102366741	102447218	-0.441145	5.32811	-4.26932	0.000437441	0.0145576	-0.291392	5.53442	5.44206	5.30004	5.00923	4.93402	5.01199	4.98508	5.42551
ENSMUSG00000024454	Hdac3	18	-1	38068897	38088069	-0.444151	5.65417	-4.01879	0.000769115	0.0206836	-0.828654	5.80602	5.9079	5.95406	5.45955	5.29181	5.57194	5.4411	5.88933
ENSMUSG00000037791	Phf12	11	1	77873580	77921365	-0.448915	5.07772	-4.94575	9.68741e-05	0.00560974	1.20303	5.23105	5.09881	5.18303	4.71996	4.7752	4.6686	4.72125	5.17096
ENSMUSG00000022552	Sharpin	15	-1	76231240	76235311	-0.453168	4.20276	-3.85495	0.001113	0.0261213	-1.15995	4.41947	4.34924	4.49293	4.04634	3.87145	3.98881	3.96887	4.42055
ENSMUSG00000050552	Lamtor4	5	1	138253744	138257660	-0.453888	4.52373	-3.48991	0.00253187	0.0427376	-1.9992	4.82593	4.91735	4.81655	4.44929	4.43911	4.30358	4.39733	4.85328
ENSMUSG00000107478	Gm45234	6	-1	124716152	124732984	-0.456111	6.54688	-4.15274	0.000568681	0.017121	-0.452763	6.88035	6.58526	6.61362	6.2081	6.32373	6.20826	6.2467	6.69308
ENSMUSG00000036622	Atp13a2	4	1	140714184	140734641	-0.458379	4.60069	-3.83977	0.00115178	0.0267317	-1.22237	4.86328	4.65958	4.66229	4.3476	4.35816	4.07935	4.2617	4.72838
ENSMUSG00000006289	Osgep	14	-1	51143935	51162350	-0.458968	4.98978	-3.48689	0.00254905	0.0428129	-2.01933	5.24912	5.35944	5.2101	4.89061	4.82934	4.71917	4.81304	5.27289
ENSMUSG00000003868	Ruvbl2	7	-1	45071184	45087520	-0.464645	4.35002	-4.30216	0.000406317	0.013778	-0.188209	4.6545	4.54398	4.62255	4.29217	4.11832	3.99976	4.13675	4.60701
ENSMUSG00000004895	Prcc	3	-1	87766210	87792915	-0.467795	4.60163	-3.69738	0.00158779	0.032075	-1.54218	4.87994	4.89966	4.67131	4.31321	4.36455	4.36838	4.34872	4.81697
ENSMUSG00000022671	Mzt2	16	-1	15666305	15681233	-0.468714	3.00046	-4.12654	0.000603264	0.0178289	-0.37269	3.14131	3.23097	3.33356	2.7728	2.7764	2.76642	2.77187	3.23528
ENSMUSG00000042744	Hectd4	5	1	121358282	121506640	-0.470224	5.7156	-3.50136	0.00246762	0.0420972	-1.96676	6.09996	5.98541	5.6372	5.40343	5.42924	5.49083	5.44117	5.90752
ENSMUSG00000062519	Zfp398	6	1	47812595	47850471	-0.470821	3.57926	-3.73617	0.00145488	0.0304746	-1.29889	3.8034	3.78186	3.3783	3.19918	3.16849	3.15721	3.17496	3.65452
ENSMUSG00000083282	Ctsf	19	1	4905158	4910946	-0.482668	5.40064	-3.75956	0.00138014	0.0293659	-1.41612	5.62021	5.67674	5.56647	5.17736	5.14733	5.09091	5.13853	5.62114
ENSMUSG00000034863	Ano8	8	-1	71928663	71938607	-0.48834	4.43187	-4.54954	0.000233402	0.00968032	0.362342	4.57897	4.55693	4.61323	4.07946	4.1371	4.06378	4.09345	4.58304
ENSMUSG00000021794	Glud1	14	1	34032684	34067222	-0.491239	7.08556	-3.61767	0.00189995	0.0359727	-1.53922	7.27674	7.46779	7.35167	6.87508	6.81512	6.913	6.86773	7.3654
ENSMUSG00000020284	Cfap410	10	1	77814358	77822739	-0.495058	3.2789	-3.42212	0.00294739	0.0472319	-1.97339	3.78936	3.61847	3.49801	3.08151	3.17577	3.13752	3.1316	3.63528
ENSMUSG00000031834	Pik3r2	8	-1	71220820	71229357	-0.50226	4.66104	-4.00077	0.000801016	0.0211161	-0.871719	4.96359	4.7666	4.76975	4.25279	4.43608	4.29472	4.32786	4.83331
ENSMUSG00000022386	Trmu	15	1	85763513	85781595	-0.503198	3.50471	-3.618	0.00189853	0.0359727	-1.55249	3.69461	3.67897	3.56405	3.04005	3.13897	3.26098	3.14667	3.64587
ENSMUSG00000029438	Bcl7a	5	1	123481897	123513055	-0.504741	4.19982	-3.56321	0.00214751	0.0386048	-1.7867	4.41032	4.48081	4.14578	3.88711	3.80252	3.82608	3.83857	4.34564
ENSMUSG00000044475	Ascc1	10	1	59838627	59935810	-0.509143	4.08136	-3.82755	0.00118398	0.0271766	-1.20363	4.46876	4.35667	4.14578	3.73952	3.88485	3.80126	3.80854	4.32373
ENSMUSG00000029464	Gpn3	5	1	122509939	122520965	-0.509674	4.04806	-3.93616	0.000926708	0.0234693	-0.964639	4.35896	4.34178	4.27759	4.01245	3.69506	3.73072	3.81274	4.32611
ENSMUSG00000036138	Acaa1a	9	1	119168742	119179365	-0.509809	5.79741	-3.76227	0.00137176	0.0292993	-1.38587	6.14614	6.02557	5.95406	5.53162	5.58922	5.48694	5.53593	6.04192
ENSMUSG00000025612	Bach1	16	1	87495833	87530234	-0.509839	5.33622	-3.74951	0.00141178	0.0297637	-1.44013	5.46103	5.82332	5.41366	5.14644	5.15103	4.86703	5.05483	5.566
ENSMUSG00000024446	Rpp21	17	-1	36566537	36568961	-0.511198	2.88035	-3.40327	0.0030745	0.0484033	-1.89888	3.26823	2.94595	2.99354	2.7421	2.44365	2.43646	2.54074	3.06924
ENSMUSG00000026496	Parp1	1	1	180396489	180428819	-0.518888	5.78473	-4.97463	9.09045e-05	0.00546343	1.29005	6.01201	6.09936	5.99414	5.59168	5.5064	5.45149	5.51652	6.03517
ENSMUSG00000028601	Echdc2	4	1	108022634	108036505	-0.520722	4.92875	-3.46832	0.00265749	0.0439017	-2.05823	5.33379	5.22996	5.09419	4.58232	4.82007	4.69242	4.69827	5.21931
ENSMUSG00000025495	Ptdss2	7	1	140702295	140737519	-0.520947	4.5242	-3.86684	0.00108356	0.0257821	-1.16595	4.80864	4.88433	4.74433	4.4619	4.1371	4.27682	4.29194	4.81243
ENSMUSG00000061024	Rrs1	1	1	9615633	9617680	-0.523887	4.24387	-3.82078	0.00120218	0.0272428	-1.24083	4.50787	4.51108	4.52645	4.02099	4.04859	3.89222	3.98727	4.51513
ENSMUSG00000021361	Tmem14c	13	1	41169768	41176062	-0.525226	5.95811	-4.23215	0.00047559	0.0154131	-0.330263	6.1127	6.26047	6.34629	5.82072	5.76255	5.55905	5.71411	6.23982
ENSMUSG00000053436	Mapk14	17	1	28910303	28967380	-0.527511	6.05402	-4.8218	0.000127378	0.00666131	0.964259	6.17882	6.23651	6.06313	5.6753	5.58649	5.63476	5.63218	6.15949
ENSMUSG00000043257	Pigv	4	-1	133387698	133399958	-0.529243	3.43905	-5.00935	8.42244e-05	0.00527861	1.47614	3.84473	3.7256	3.6395	3.08966	3.23975	3.28803	3.20581	3.73661
ENSMUSG00000034789	Rab24	13	-1	55467556	55469759	-0.529551	4.63935	-4.87885	0.000112281	0.00622596	1.06838	5.0248	4.88433	4.73002	4.43016	4.32905	4.28132	4.34684	4.87972
ENSMUSG00000035392	Dennd1a	2	-1	37689003	38177402	-0.540224	4.63833	-5.43128	3.3628e-05	0.00311545	2.26705	5.04562	4.89712	4.74718	4.34079	4.29934	4.4304	4.35684	4.89664
ENSMUSG00000044533	Rps2	17	1	24937090	24940903	-0.546457	8.81445	-3.62163	0.00188311	0.0358949	-1.32829	9.06405	9.04157	9.04366	8.58674	8.5939	8.35232	8.51099	9.04976
ENSMUSG00000035757	Selenoo	15	1	88973287	88984543	-0.547006	4.07843	-4.21758	0.000491442	0.0157997	-0.335737	4.24526	4.31534	4.31642	3.80533	3.71521	3.71751	3.74602	4.29234
ENSMUSG00000038384	Setd1b	5	1	123280256	123306692	-0.551246	4.66031	-4.02361	0.000760798	0.0205953	-0.822322	5.09497	4.78048	4.79472	4.42373	4.47499	4.08963	4.32945	4.89006
ENSMUSG00000028245	Nsmaf	4	-1	6396207	6454271	-0.556887	5.90525	-3.65759	0.00173666	0.0340297	-1.60571	6.28396	6.27818	5.96998	5.69947	5.61759	5.55719	5.62475	6.17737
ENSMUSG00000027011	Ube2e3	2	1	78698468	78751637	-0.559072	4.91022	-3.44188	0.0028198	0.0456468	-2.11236	5.22845	5.09437	5.01848	4.50825	4.63157	4.5206	4.55347	5.11377
ENSMUSG00000049858	Suox	10	-1	128505763	128509942	-0.560572	4.51983	-3.50855	0.00242809	0.0416943	-1.94514	4.47316	4.86623	4.85926	4.24916	4.0916	4.19343	4.17806	4.73288
ENSMUSG00000002660	Clpp	17	1	57297305	57303188	-0.562283	5.24078	-3.44802	0.00278122	0.0453436	-2.09945	5.5861	5.63917	5.58885	5.12875	5.05749	4.9399	5.04205	5.6047
ENSMUSG00000025730	Rab40c	17	-1	26101088	26138701	-0.562345	3.62488	-3.57642	0.00208466	0.0378981	-1.67681	3.86495	3.8571	3.86058	3.24369	3.19024	3.49567	3.30987	3.86088
ENSMUSG00000006920	Ezh1	11	-1	101081941	101117289	-0.563771	5.66866	-4.92813	0.000100709	0.0057319	1.18838	6.20682	6.11587	5.82668	5.46582	5.4444	5.55719	5.48914	6.04979
ENSMUSG00000028454	Pigo	4	-1	43017635	43025819	-0.563963	4.35527	-3.8831	0.00104453	0.0252238	-1.10638	4.41947	4.71264	4.56243	3.98649	3.97532	4.05855	4.00679	4.56485
ENSMUSG00000032827	Ppp1r9a	6	1	4902917	5165661	-0.571987	5.13119	-5.09878	6.92253e-05	0.00477329	1.5376	5.40918	5.47143	5.37922	4.79416	4.91238	4.83681	4.84778	5.41994
ENSMUSG00000028684	Urod	4	-1	116847162	116851610	-0.574027	5.41326	-3.9833	0.000833207	0.0216398	-0.918555	5.74549	5.78392	5.63413	5.11683	5.21255	5.11377	5.14772	5.72118
ENSMUSG00000025737	Wdr24	17	1	26042601	26047704	-0.575234	3.82291	-6.72685	2.29101e-06	0.000820031	4.99611	4.07051	4.08881	4.08859	3.58088	3.42848	3.51869	3.50935	4.08264
ENSMUSG00000039428	Tmem135	7	-1	88788922	89053430	-0.578488	5.25648	-3.4959	0.00249802	0.0423291	-1.9986	5.11763	5.57216	5.33829	4.8789	4.70391	4.70586	4.76289	5.34269
ENSMUSG00000032396	Dis3l	9	-1	64214038	64248570	-0.578666	5.00023	-3.82526	0.00119011	0.0271766	-1.27524	5.3837	5.33709	5.29227	4.87655	4.89482	4.49761	4.75633	5.33769
ENSMUSG00000021400	Wrnip1	13	1	32986021	33006592	-0.581992	4.47988	-6.38982	4.5128e-06	0.00108489	4.27557	4.86996	4.83998	4.68027	4.16295	4.35174	4.11503	4.20991	4.79674
ENSMUSG00000028093	Acp6	3	1	97066093	97084615	-0.582913	4.48659	-5.17691	5.83625e-05	0.00439273	1.73856	4.66223	4.44989	4.75002	3.97333	4.08	4.05855	4.03729	4.62071
ENSMUSG00000042709	Atpaf2	11	-1	60291452	60309283	-0.582991	4.77765	-3.80108	0.0012568	0.0277304	-1.3202	4.81211	5.11642	5.12951	4.59096	4.35816	4.35991	4.43634	5.01935
ENSMUSG00000036158	Prickle1	15	-1	93396995	93493772	-0.5846	4.26521	-3.55192	0.00220273	0.0392905	-1.82173	4.41032	4.61072	4.39473	4.05469	3.72517	3.89222	3.8907	4.47192
ENSMUSG00000070808	Bicra	7	-1	15704597	15781846	-0.587871	3.76047	-4.03868	0.000735387	0.0202131	-0.688949	4.0233	4.0618	4.03371	3.38285	3.71521	3.21474	3.4376	4.0396
ENSMUSG00000036975	Tmem177	1	-1	119835620	119840938	-0.588067	3.71706	-3.44101	0.00282528	0.0456895	-1.9881	3.8515	3.94348	4.15866	3.46033	3.44062	3.28803	3.39633	3.98455
ENSMUSG00000021000	Mia2	12	1	59142585	59238369	-0.59112	6.12568	-3.58508	0.00204447	0.037506	-1.75062	6.16665	6.42847	6.40782	6.02684	5.66107	5.53666	5.74153	6.33432
ENSMUSG00000021903	Galnt15	14	1	31750946	31784154	-0.594311	5.47417	-3.47649	0.00260926	0.0433272	-2.03495	5.82163	5.742	5.50727	5.37537	5.06732	4.852	5.09823	5.6903
ENSMUSG00000019952	Poc1b	10	1	98942898	99033936	-0.594972	2.78737	-3.51489	0.00239378	0.0413698	-1.63072	2.97759	2.82265	3.03138	2.29746	2.23627	2.5451	2.35961	2.94387
ENSMUSG00000018659	Pnpo	11	-1	96828651	96834812	-0.596098	4.41927	-4.01727	0.000771768	0.0206836	-0.819542	4.66223	4.60761	4.8084	4.24916	4.10311	3.92131	4.09119	4.69275
ENSMUSG00000028199	Cryz	3	1	154302348	154328819	-0.599494	3.55194	-4.10954	0.000626823	0.0182242	-0.469014	3.66415	3.58724	3.6995	2.89875	3.09353	3.17664	3.05631	3.6503
ENSMUSG00000039108	Lsm14b	2	1	179666780	179677258	-0.602077	5.44709	-3.37867	0.00324841	0.0498306	-2.24178	5.83707	5.84064	5.75215	5.30361	5.13617	5.18506	5.20828	5.80995
ENSMUSG00000015846	Rxra	2	1	27566452	27652969	-0.602693	5.93196	-4.15435	0.000566629	0.017121	-0.512126	6.2802	6.05554	6.14524	5.66987	5.61089	5.41105	5.56393	6.16033
ENSMUSG00000032109	Nlrx1	9	-1	44164014	44179896	-0.604637	3.99934	-3.40918	0.00303404	0.0480996	-2.11882	4.2758	4.34178	4.52313	3.82011	3.58444	3.96107	3.78854	4.38023
ENSMUSG00000002221	Paxip1	5	-1	27945078	27996689	-0.60464	4.38268	-6.43684	4.10181e-06	0.0010487	4.38157	4.66608	4.6045	4.5785	4.03372	4.01649	3.97778	4.00933	4.61636
ENSMUSG00000072772	Grcc10	6	-1	124716146	124718337	-0.604777	5.84166	-3.76708	0.00135696	0.0291033	-1.37256	6.33076	5.99258	6.00606	5.53908	5.53643	5.46143	5.51231	6.1098
ENSMUSG00000033083	Tbc1d4	14	-1	101679796	101846627	-0.605815	6.44891	-4.17907	0.000535943	0.016569	-0.410921	6.57948	6.76486	6.5252	6.22115	5.98935	5.84973	6.02007	6.62318
ENSMUSG00000063488	Zkscan7	9	1	122714750	122727683	-0.606508	3.20748	-3.77237	0.00134085	0.0289894	-1.13433	3.08495	3.34738	3.35611	2.81274	2.62493	2.5451	2.66092	3.26281
ENSMUSG00000036932	Aifm1	X	-1	47563821	47602440	-0.606832	6.35656	-3.55406	0.00219214	0.0391451	-1.77502	6.57027	6.86004	6.69692	6.18546	6.057	6.05001	6.09749	6.70908
ENSMUSG00000024601	Isoc1	18	1	58792538	58813440	-0.610244	6.04933	-4.68265	0.000173469	0.0078706	0.660157	6.27643	6.23147	6.1246	5.58305	5.68297	5.54603	5.60402	6.21083
ENSMUSG00000039835	Nhsl1	10	1	18194733	18409640	-0.612152	4.34898	-3.62361	0.0018747	0.0358511	-1.64699	4.49927	4.35296	4.22956	3.71864	3.87145	3.62153	3.73721	4.3606
ENSMUSG00000023330	Dtwd1	2	1	125994061	126007199	-0.612898	1.9745	-3.86278	0.00109354	0.0259023	-0.790245	2.40803	2.52598	2.14362	1.96671	1.68233	1.55255	1.73386	2.35921
ENSMUSG00000098789	Jmjd7	2	1	119857964	119863075	-0.613502	2.73279	-3.5381	0.00227218	0.0399978	-1.59938	2.88819	3.05953	3.19037	2.53087	2.26388	2.55997	2.45157	3.04603
ENSMUSG00000010362	Rdm1	11	1	101518021	101526926	-0.614654	4.19068	-3.55595	0.00218284	0.039044	-1.80709	4.71146	4.43944	4.2214	3.89178	3.89813	3.69747	3.82913	4.45743
ENSMUSG00000031378	Abcd1	X	1	72760203	72782140	-0.617296	5.18654	-5.78012	1.59782e-05	0.00207549	2.99938	5.35777	5.39234	5.44203	4.72258	4.83625	4.78078	4.77987	5.39738
ENSMUSG00000019143	Hars2	18	1	36916061	36925615	-0.625029	4.71341	-4.68741	0.000171639	0.00783169	0.64644	4.86662	4.87143	5.16825	4.45876	4.33557	4.23109	4.34181	4.96877
ENSMUSG00000030611	Mrps11	7	1	78432867	78442737	-0.625713	4.00208	-3.68601	0.00162899	0.0325535	-1.50759	4.34463	4.27279	4.40557	3.74469	3.68998	3.71086	3.71518	4.341
ENSMUSG00000031217	Efnb1	X	1	98179736	98192597	-0.629527	4.23373	-5.2723	4.74232e-05	0.0038234	1.97342	4.43308	4.31152	4.31259	3.6208	3.87593	3.64961	3.71545	4.3524
ENSMUSG00000032527	Pccb	9	-1	100864085	100916951	-0.635338	6.81165	-4.07926	0.000671084	0.0190637	-0.577835	7.16835	7.13246	6.89979	6.38823	6.43494	6.47963	6.43427	7.06687
ENSMUSG00000021779	Thrb	14	-1	4431611	4809435	-0.638785	4.47649	-3.78769	0.00129534	0.0283864	-1.31623	4.58711	4.85316	4.3838	3.92404	3.87145	4.13504	3.97684	4.60802
ENSMUSG00000028530	Jak1	4	-1	101009564	101122479	-0.639859	7.25799	-4.14376	0.000580306	0.0172772	-0.356284	7.82658	7.87288	7.38722	7.22924	7.04287	6.92885	7.06699	7.69556
ENSMUSG00000005836	Gata6	18	1	11052064	11085635	-0.648774	5.60923	-3.83113	0.00117446	0.0270242	-1.24705	5.94709	5.87337	5.87951	5.02206	5.28677	5.4455	5.25144	5.89999
ENSMUSG00000026856	Dolpp1	2	1	30282266	30290541	-0.649274	2.98075	-3.66932	0.00169138	0.0333044	-1.30747	2.90131	3.08658	3.05912	2.36618	2.34368	2.42025	2.3767	3.01567
ENSMUSG00000035314	Gdpd5	7	1	99030621	99111084	-0.65278	4.11068	-4.02385	0.000760391	0.0205953	-0.736223	4.08782	4.39324	4.02904	3.66511	3.57345	3.28803	3.50886	4.17003
ENSMUSG00000036504	Phpt1	2	-1	25463442	25465236	-0.654173	5.03761	-3.93232	0.000934754	0.0234831	-1.03696	5.49603	5.28744	5.17671	4.69613	4.58307	4.72248	4.66723	5.32006
ENSMUSG00000024948	Map4k2	19	1	6391165	6405645	-0.654703	5.63908	-4.51393	0.000252737	0.00997754	0.261491	5.8199	5.92299	5.70463	5.43417	5.11926	4.93135	5.16159	5.81584
ENSMUSG00000060803	Gstp1	19	-1	4085407	4087985	-0.655667	5.57138	-5.72903	1.78015e-05	0.0021799	2.89807	5.94551	5.78942	5.60776	5.17736	5.19652	5.01199	5.12862	5.78089
ENSMUSG00000051495	Irf2bp2	8	-1	127315035	127320725	-0.657544	5.57569	-3.65587	0.00174339	0.03412	-1.63476	6.09426	5.78392	5.72642	5.20388	5.17123	5.27118	5.21543	5.8682
ENSMUSG00000039328	Rnf122	8	1	31601848	31621510	-0.669631	2.39112	-3.39103	0.00315984	0.0490138	-1.82223	2.54804	2.63993	2.59912	1.6948	1.96063	2.17181	1.94241	2.5957
ENSMUSG00000045975	C2cd2	16	-1	97656409	97763798	-0.670246	4.52749	-4.23422	0.000473383	0.0153725	-0.341535	4.74458	4.82131	4.77254	4.1552	4.25186	3.89808	4.10172	4.77948
ENSMUSG00000054263	Lifr	15	1	7120095	7226970	-0.671344	5.54426	-4.66266	0.000181359	0.00815962	0.583976	5.68231	5.64979	5.55839	5.15811	4.98883	4.72907	4.95867	5.63016
ENSMUSG00000061758	Akr1b10	6	1	34361153	34373885	-0.673655	5.36521	-3.80215	0.00125377	0.0277304	-1.31711	5.77608	5.91169	5.66606	4.91834	5.1399	5.27344	5.11056	5.78461
ENSMUSG00000004270	Lpcat3	6	1	124639990	124681381	-0.679417	5.17031	-4.2697	0.00043707	0.0145576	-0.287184	5.21012	5.30482	5.29616	4.65278	4.66561	4.4465	4.5883	5.27037
ENSMUSG00000032519	Slc25a38	9	1	119939440	119953570	-0.679423	4.05922	-4.46993	0.00027888	0.0105543	0.205158	4.61922	4.5144	4.42347	4.04634	3.60077	3.87448	3.84053	4.51903
ENSMUSG00000020629	Adi1	12	1	28725230	28732174	-0.680572	4.76023	-3.45676	0.00272731	0.0447339	-2.0766	5.12043	5.18269	5.10088	4.52937	4.48676	4.3385	4.45155	5.13467
ENSMUSG00000024772	Ehd1	19	1	6326755	6350126	-0.68854	6.46907	-3.44938	0.00277278	0.0453412	-1.98069	6.94432	6.88401	6.87138	6.26139	6.29139	6.10048	6.21775	6.8999
ENSMUSG00000032898	Fbxo21	5	1	118114795	118148266	-0.691471	5.43097	-3.75231	0.00140289	0.029654	-1.42983	5.68989	5.62694	5.82399	5.08661	4.96379	5.01469	5.0217	5.7136
ENSMUSG00000071711	Mpst	15	1	78290616	78298213	-0.692058	4.5203	-3.88642	0.00103674	0.0250959	-1.12279	5.11763	4.85054	4.86189	4.25279	4.25874	4.23573	4.24909	4.94335
ENSMUSG00000052446	Zfp961	8	1	72704882	72747636	-0.692714	2.9726	-3.46962	0.00264973	0.0438185	-1.72767	3.0263	3.16482	2.85267	2.61234	2.20812	2.11251	2.31099	3.0146
ENSMUSG00000039735	Fnbp1l	3	-1	122332368	122413364	-0.692776	4.74067	-4.95795	9.43061e-05	0.00550358	1.24838	4.88984	4.94225	4.8354	4.33394	4.27579	3.95546	4.1884	4.88916
ENSMUSG00000039117	Taf4	2	-1	179553945	179618439	-0.6929	4.34129	-4.91483	0.000103708	0.00585672	1.18187	4.64284	4.51108	4.49632	3.89178	3.94152	3.71086	3.84806	4.55008
ENSMUSG00000031388	Naa10	X	-1	72960479	72965550	-0.694468	4.67443	-5.7086	1.85895e-05	0.00223503	2.85969	5.00974	5.0308	4.90585	4.47441	4.34852	4.01604	4.27966	4.98213
ENSMUSG00000003344	Btbd2	10	-1	80478451	80492328	-0.696358	4.84197	-5.34381	4.06157e-05	0.00357485	2.07249	5.32894	5.29905	5.0019	4.51734	4.45417	4.57286	4.51479	5.20996
ENSMUSG00000004561	Mettl17	14	1	52122299	52130496	-0.698601	3.8418	-6.05093	9.05906e-06	0.00152574	3.63896	4.11622	4.3305	3.99114	3.43497	3.52292	3.37471	3.4442	4.14595
ENSMUSG00000020832	Eral1	11	-1	77964202	77971209	-0.703068	4.12724	-5.90428	1.23038e-05	0.00176944	3.30562	4.38253	4.4977	4.51313	3.90107	3.67464	3.71086	3.76219	4.46446
ENSMUSG00000030725	Lipt2	7	1	99808484	99810572	-0.707283	1.87922	-3.63976	0.00180778	0.0350396	-1.23759	1.98377	2.25103	2.42525	1.83715	1.31096	1.42837	1.5255	2.22002
ENSMUSG00000014554	Dguok	6	-1	83457199	83483951	-0.710504	4.09124	-5.47179	3.08218e-05	0.00292028	2.40669	4.36371	4.43944	4.23767	3.74984	3.61692	3.52629	3.63102	4.34694
ENSMUSG00000034771	Tle2	10	1	81410395	81426679	-0.71271	3.77785	-3.49725	0.00249048	0.04227	-1.87734	4.34942	4.03428	3.99593	3.44771	3.28761	3.49567	3.41033	4.12654
ENSMUSG00000031755	Bbs2	8	-1	94794582	94825556	-0.714374	3.75266	-3.60993	0.00193331	0.0364208	-1.61561	4.34463	4.06634	3.70536	3.35607	3.35335	3.20531	3.30491	4.03878
ENSMUSG00000001138	Cnnm3	1	1	36550948	36567318	-0.715987	4.01848	-4.56155	0.000227223	0.00953092	0.433991	4.40573	4.31914	4.25377	3.55167	3.75467	3.49567	3.60067	4.32621
ENSMUSG00000056476	Med12l	3	1	58913246	59226103	-0.716043	3.04596	-3.48445	0.00256307	0.0429142	-1.73585	2.95261	3.31724	3.3783	2.50673	2.45567	2.60369	2.52203	3.21605
ENSMUSG00000018405	Mrm1	11	-1	84703887	84710341	-0.717862	3.92008	-3.68881	0.00161874	0.0324813	-1.46797	4.28083	4.23702	4.02436	3.53386	3.42848	3.40797	3.45677	4.18073
ENSMUSG00000024247	Pkdcc	17	1	83522721	83532499	-0.719435	4.64723	-4.06847	0.000687614	0.0193965	-0.717106	4.93837	4.84527	4.99473	4.32361	4.25186	4.02678	4.20075	4.92612
ENSMUSG00000018427	Ypel2	11	-1	86827251	86884533	-0.719483	4.28913	-3.40384	0.00307055	0.0484033	-2.14277	4.45548	4.85316	4.36169	3.76009	3.85339	3.91554	3.84301	4.55678
ENSMUSG00000004207	Psap	10	1	60113449	60138376	-0.72508	10.1288	-3.64013	0.0018063	0.0350396	-1.18537	10.3949	10.4315	10.5644	9.87953	9.79681	9.55389	9.74341	10.4636
ENSMUSG00000064326	Siva1	12	1	112611113	112615583	-0.731903	3.11901	-4.53408	0.000241605	0.0098033	0.50659	3.32773	3.45509	3.53141	2.80286	2.64607	2.68735	2.71209	3.43807
ENSMUSG00000046949	Nqo2	13	1	34148670	34172426	-0.734195	5.14793	-3.80136	0.00125602	0.0277304	-1.32533	5.28958	5.54479	5.34206	4.80162	4.62626	4.53948	4.65579	5.39214
ENSMUSG00000004187	Kifc2	15	1	76544058	76552396	-0.737115	3.36998	-4.29993	0.000408359	0.0138182	-0.0300411	3.93677	3.36221	3.56405	3.01459	2.81424	2.75354	2.86079	3.62101
ENSMUSG00000019822	Smpd2	10	-1	41361638	41366365	-0.739246	4.56812	-4.01013	0.000784286	0.0209147	-0.845004	4.86996	4.98601	4.9033	4.19352	4.28256	4.0533	4.17646	4.91976
ENSMUSG00000029095	Ablim2	5	1	35915224	36042317	-0.741551	4.58211	-3.53302	0.00229825	0.040175	-1.86902	4.66608	4.70393	4.55271	3.86828	4.09545	3.70418	3.8893	4.6409
ENSMUSG00000078851	H2ac25	11	1	58845511	58847656	-0.744435	3.71571	-3.49569	0.00249922	0.0423291	-1.89036	4.23494	4.17115	4.22956	3.45403	3.63289	3.27907	3.45533	4.21188
ENSMUSG00000001518	Itfg2	6	-1	128386407	128401894	-0.74524	3.62153	-4.99355	8.72009e-05	0.00536086	1.42529	4.11622	4.10654	3.75144	3.31495	3.19742	3.20531	3.23922	3.9914
ENSMUSG00000025375	Aatk	11	-1	119898139	119937993	-0.748616	2.39907	-4.04442	0.000725929	0.0200903	-0.422339	2.64479	2.55209	2.52147	1.75753	1.8374	1.8715	1.82215	2.57278
ENSMUSG00000036327	Qsox2	2	-1	26098649	26127537	-0.748929	4.12382	-3.97052	0.000857591	0.0220306	-0.847407	4.22975	4.37141	3.97666	3.42855	3.5899	3.27907	3.43251	4.19261
ENSMUSG00000056698	Elmod3	6	-1	72542905	72575396	-0.751673	4.29333	-3.82004	0.00120419	0.0272428	-1.23186	4.60726	4.65356	4.45514	3.9149	3.67464	3.88042	3.82332	4.57199
ENSMUSG00000033852	Gm28042	2	1	119857974	119873514	-0.763388	3.35317	-5.00741	8.45833e-05	0.00528056	1.51015	3.73179	3.70247	3.37094	2.96228	2.6976	2.84138	2.83375	3.60174
ENSMUSG00000063698	Sfxn4	19	-1	60825715	60849917	-0.764453	2.5699	-3.94361	0.000911248	0.0231141	-0.676182	2.64479	3.05953	2.78782	1.9126	2.07416	2.28356	2.09011	2.83071
ENSMUSG00000041921	Metap1d	2	1	71283620	71355538	-0.767537	4.96621	-4.3121	0.000397338	0.0135392	-0.190787	5.31185	5.32009	5.17882	4.52937	4.52149	4.45448	4.50178	5.27026
ENSMUSG00000070699	Sars2	7	1	28441417	28453296	-0.776008	3.35973	-4.00573	0.000792102	0.0210653	-0.682378	3.83792	3.61847	3.61478	3.01459	2.95641	2.71419	2.89506	3.69039
ENSMUSG00000023921	Mmut	17	1	41245576	41272879	-0.780057	6.69966	-5.95524	1.10587e-05	0.00164929	3.45292	6.89681	7.23878	6.99204	6.34548	6.20054	6.22352	6.25651	7.04254
ENSMUSG00000027709	Mccc1	3	-1	36013461	36054827	-0.783681	6.74288	-4.20961	0.00050033	0.0159897	-0.2838	7.19788	7.2833	7.0855	6.41443	6.34893	6.447	6.40345	7.1889
ENSMUSG00000117819	Gm50253	17	1	27192191	27255352	-0.784647	4.62791	-4.46582	0.000281462	0.0105923	0.169986	5.15917	4.91484	4.59439	4.19352	4.22753	3.85652	4.09252	4.88946
ENSMUSG00000029455	Aldh2	5	-1	121704090	121731887	-0.787455	7.97791	-3.8749	0.00106404	0.0255416	-0.895549	8.31507	8.14418	7.98678	7.55848	7.25208	7.30054	7.37037	8.14868
ENSMUSG00000039911	Spsb1	4	-1	149980740	150039500	-0.787762	5.05815	-5.10748	6.79196e-05	0.00475433	1.56085	5.29456	5.38691	5.22242	4.56781	4.55261	4.41412	4.51151	5.30129
ENSMUSG00000107283	Mpv17	5	-1	31297998	31311595	-0.792467	5.75733	-4.64874	0.000187068	0.00825417	0.566471	6.20946	5.99138	5.75639	5.35354	4.8568	5.38205	5.19746	5.98575
ENSMUSG00000028906	Epb41	4	-1	131650724	131802632	-0.795784	6.97796	-4.06142	0.000698631	0.0196043	-0.605288	7.24559	7.27793	7.16	6.55866	6.31962	6.41872	6.43233	7.22784
ENSMUSG00000018900	Slc22a5	11	-1	53755368	53782486	-0.798918	4.67831	-4.69485	0.000168825	0.00779158	0.674582	4.68516	5.02382	5.02084	4.30623	4.09929	3.91554	4.10702	4.90994
ENSMUSG00000019763	Rmnd1	10	-1	4351915	4382388	-0.799401	5.51485	-3.87923	0.00105368	0.0253688	-1.1382	5.81818	6.20394	5.90903	5.46426	5.13804	4.91987	5.17405	5.97705
ENSMUSG00000121871	Slc2a4rg-ps	2	1	181026043	181029390	-0.800844	2.60641	-3.65365	0.00175214	0.0342081	-1.27296	3.16326	2.676	2.41097	2.11783	2.10502	1.46044	1.89443	2.75007
ENSMUSG00000119977	Gm56496	18	-1	36691796	36693321	-0.801925	0.687662	-3.63859	0.00181255	0.035048	-1.14338	1.5228	1.05497	0.868441	0.172571	0.324139	0.50723	0.334647	1.14874
ENSMUSG00000074825	Itpripl1	2	-1	126980692	126985362	-0.802233	3.22804	-3.6865	0.00162718	0.0325535	-1.32169	3.4488	3.18164	3.58964	2.91719	2.65652	2.15231	2.57534	3.40669
ENSMUSG00000030337	Vamp1	6	1	125192514	125222927	-0.805274	3.7836	-5.10577	6.81743e-05	0.00475433	1.65475	4.09355	4.04351	4.19246	3.43497	2.93938	3.6001	3.32482	4.10984
ENSMUSG00000094439	Gm21969	4	1	139330497	139390002	-0.815275	6.13638	-3.72763	0.00148317	0.030852	-1.41959	6.58863	6.80477	6.36771	5.97938	5.6957	5.647	5.77402	6.58704
ENSMUSG00000040111	Gramd1b	9	-1	40204529	40442679	-0.822358	5.5783	-3.38483	0.00320399	0.0494116	-2.21777	6.24205	6.01973	5.84804	5.17161	5.14176	5.34388	5.21909	6.03661
ENSMUSG00000072964	Bhlhb9	X	1	134698343	134791830	-0.822844	3.95126	-4.0151	0.000775545	0.0207503	-0.73117	3.91107	4.27279	4.15009	3.29394	3.30765	3.28803	3.29654	4.11131
ENSMUSG00000022219	Cideb	14	-1	55991507	55995915	-0.825782	1.90314	-4.05727	0.000705194	0.0197197	-0.385546	2.44432	2.65206	2.54782	1.65141	1.99399	1.4918	1.7124	2.54807
ENSMUSG00000041650	Pcca	14	1	122771736	123128512	-0.826206	6.30586	-4.16921	0.00054797	0.0168438	-0.427426	6.60676	6.91829	6.75108	6.0279	5.87649	5.87671	5.92704	6.75871
ENSMUSG00000030826	Bcat2	7	1	45219577	45239135	-0.826838	6.46516	-4.28953	0.000418011	0.0140562	-0.143685	6.83664	7.05068	6.85498	6.0332	6.03913	6.16999	6.08077	6.9141
ENSMUSG00000033429	Mcee	7	1	64042355	64061873	-0.836219	5.41581	-3.60446	0.00195726	0.0366151	-1.7495	5.78318	5.95637	5.81181	5.10281	5.09449	4.83986	5.01238	5.85045
ENSMUSG00000031730	Dhodh	8	-1	110317975	110335305	-0.836512	3.69432	-4.9749	9.08515e-05	0.00546343	1.37341	4.26061	4.10213	4.03837	3.25823	3.32741	3.28803	3.29122	4.1337
ENSMUSG00000021483	Cdk20	13	1	64580128	64589587	-0.838606	1.53883	-3.40362	0.00307209	0.0484033	-1.67176	2.00822	1.98959	1.5801	1.33223	0.84656	0.835284	1.00469	1.8593
ENSMUSG00000025950	Idh1	1	-1	65197775	65225659	-0.840593	5.98074	-4.01135	0.000782136	0.020892	-0.837966	5.82507	6.24454	6.27315	5.45482	5.27664	5.06768	5.26638	6.11426
ENSMUSG00000024410	Rmc1	18	1	12301774	12323715	-0.841005	4.86503	-5.82648	1.44894e-05	0.0019947	3.10524	4.99758	5.27377	5.26672	4.46504	4.26217	4.2858	4.33767	5.17936
ENSMUSG00000024413	Npc1	18	-1	12322749	12369457	-0.844112	5.65586	-5.20614	5.47599e-05	0.00424047	1.78115	5.71611	5.93544	5.96143	5.30361	5.03563	4.72907	5.02277	5.87099
ENSMUSG00000090523	Gypc	18	-1	32661375	32693087	-0.846044	4.93599	-6.02366	9.58765e-06	0.00152899	3.51597	5.33379	5.26195	5.06484	4.33051	4.32905	4.47031	4.37662	5.22019
ENSMUSG00000029287	Tgfbr3	5	-1	107254436	107437495	-0.848092	5.94136	-4.06522	0.000692671	0.0194838	-0.720049	6.2121	5.99138	6.0711	5.39852	5.34287	5.00385	5.24841	6.09153
ENSMUSG00000032607	Amt	9	1	108174052	108179501	-0.848909	1.99157	-5.60119	2.33623e-05	0.00245991	2.83494	2.58101	2.37324	2.41097	1.77785	1.46164	1.55255	1.59735	2.45507
ENSMUSG00000022994	Adcy6	15	-1	98487854	98507957	-0.853887	8.11463	-3.38523	0.00320111	0.0494116	-1.90383	8.8885	8.43802	8.27475	7.5825	7.61541	7.8631	7.687	8.53376
ENSMUSG00000032946	Rasgrp2	19	1	6449370	6465246	-0.859761	4.60429	-4.31182	0.000397595	0.0135392	-0.17046	5.06615	4.93482	4.83272	4.37787	4.08774	3.7503	4.07197	4.94456
ENSMUSG00000002763	Pex6	17	1	47022389	47036467	-0.865116	5.07669	-5.13123	6.44827e-05	0.00462955	1.61257	5.48953	5.48166	5.35331	4.76391	4.5554	4.40179	4.5737	5.4415
ENSMUSG00000039910	Cited2	10	1	17598966	17601422	-0.871079	4.71506	-3.98272	0.000834314	0.0216398	-0.913281	5.17004	5.0074	5.28642	4.21231	4.17396	4.48207	4.28944	5.15462
ENSMUSG00000029162	Khk	5	1	31078775	31088592	-0.871269	3.27843	-6.06709	8.75994e-06	0.00152574	3.73829	3.64088	3.4757	3.47759	2.54279	2.82355	2.57469	2.64701	3.53139
ENSMUSG00000029650	Slc46a3	5	-1	147815247	147831625	-0.87268	3.60009	-4.45941	0.000285532	0.0107204	0.247924	4.09925	4.20034	4.15438	3.40262	3.32086	3.08707	3.27018	4.15132
ENSMUSG00000006205	Htra1	7	1	130537841	130587390	-0.873499	6.07095	-4.1001	0.000640296	0.0184165	-0.624927	6.16665	6.37095	6.47029	5.36869	5.46982	5.52913	5.45588	6.33597
ENSMUSG00000027203	Dut	2	1	125089110	125100528	-0.875255	3.5756	-3.57492	0.00209174	0.037941	-1.64419	3.86495	3.91861	3.84472	3.04844	3.19742	2.70083	2.98223	3.87609
ENSMUSG00000085028	Slc2a4rg-ps	2	1	181026204	181028992	-0.879481	2.07984	-4.00243	0.000798027	0.0211161	-0.45754	2.59722	2.08211	1.87886	1.27619	1.46164	1.06117	1.26633	2.18606
ENSMUSG00000022574	Naprt	15	-1	75762805	75766330	-0.881071	3.76236	-5.19705	5.58556e-05	0.00427923	1.86623	4.09925	4.16693	3.95221	3.36282	3.34691	2.79184	3.16719	4.0728
ENSMUSG00000024180	Pgap6	17	1	26332273	26342228	-0.883454	2.75362	-3.91673	0.000968215	0.0239555	-0.750147	3.24783	3.0504	2.80977	2.40589	2.13524	1.82301	2.12138	3.036
ENSMUSG00000018604	Tbx3	5	1	119808734	119822789	-0.887434	3.23735	-3.48954	0.00253395	0.0427376	-1.75872	3.75365	3.58091	3.24776	2.78289	2.73754	2.30137	2.60726	3.52744
ENSMUSG00000035473	Galm	17	1	80434900	80492530	-0.892875	4.55468	-4.53291	0.000242237	0.0098033	0.320411	4.70025	5.14458	4.99713	4.21975	4.09929	3.82608	4.04837	4.94732
ENSMUSG00000039670	Oxld1	11	-1	120347432	120348894	-0.892979	3.86499	-3.93104	0.000937458	0.0234831	-0.949374	4.46876	4.43944	4.25777	3.55756	3.52862	3.37471	3.48696	4.38865
ENSMUSG00000034853	Acot11	4	-1	106601752	106662195	-0.893194	5.23544	-5.29862	4.47909e-05	0.0037188	1.97533	5.56359	5.64979	5.4208	4.77911	4.45417	4.72578	4.65302	5.54473
ENSMUSG00000102813	Gm37795	4	1	150152996	150155454	-0.894123	1.64827	-3.41902	0.00296796	0.0473784	-1.66973	2.21144	2.35852	1.8152	1.33223	1.20099	1.14247	1.22523	2.12839
ENSMUSG00000047045	Tmem164	X	1	141464402	141626490	-0.894401	5.3205	-4.3648	0.000352993	0.0124959	-0.0731285	5.76715	5.83666	5.3589	4.60809	4.89261	4.78395	4.76155	5.65424
ENSMUSG00000100254	Trpc2	7	1	101732323	101745603	-0.894901	1.79982	-4.27371	0.000433149	0.0145046	0.107876	2.61325	2.18582	1.89947	1.33223	1.22928	1.39558	1.31903	2.23285
ENSMUSG00000034903	Cobll1	2	-1	64918683	65069747	-0.899636	6.39128	-3.62914	0.00185154	0.0355864	-1.60143	6.91066	6.99941	6.78124	6.10933	6.01699	5.8782	6.00151	6.89711
ENSMUSG00000087236	Kif28	1	-1	179522862	179572836	-0.9008	1.56221	-3.57022	0.00211392	0.0381287	-1.34685	1.98377	2.09992	2.03604	1.27619	0.95217	1.21943	1.14926	2.03991
ENSMUSG00000053040	Aph1c	9	-1	66722276	66742008	-0.9069	0.669556	-3.3797	0.00324098	0.049764	-1.65328	0.946297	1.09104	1.29908	0.595262	0.0973683	-0.093163	0.199823	1.11214
ENSMUSG00000038260	Trpm4	7	-1	44952056	44983204	-0.912345	4.67105	-3.82608	0.00118791	0.0271766	-1.24274	4.89641	4.99317	4.96082	4.31321	4.06045	3.70418	4.02595	4.95013
ENSMUSG00000050271	Prag1	8	1	36561982	36614941	-0.914268	3.15714	-4.07315	0.000680394	0.0192603	-0.51584	3.67946	3.86232	3.46382	2.92632	2.84199	2.43646	2.73492	3.66854
ENSMUSG00000056666	Retsat	6	1	72575458	72585408	-0.921899	5.57526	-3.38325	0.0032153	0.0494641	-2.23341	5.57591	6.03022	5.74931	5.05573	4.968	4.54697	4.8569	5.78515
ENSMUSG00000034265	Zdhhc14	17	1	5542832	5804086	-0.92613	2.49157	-4.26354	0.000443163	0.0146357	0.0167463	2.91431	2.84395	3.02201	2.44453	2.05848	1.39558	1.9662	2.92675
ENSMUSG00000007950	Abhd8	8	-1	71909349	71916299	-0.932696	3.8354	-3.51831	0.00237546	0.0411446	-1.78249	3.97449	4.05268	3.9718	3.14546	3.24668	2.75354	3.04856	3.99966
ENSMUSG00000022562	Oplah	15	-1	76180801	76212215	-0.933117	5.9473	-4.64756	0.00018756	0.00825417	0.58035	6.24847	6.49392	6.09251	5.35354	5.34125	5.33742	5.34407	6.2783
ENSMUSG00000021286	Zfyve21	12	1	111780604	111798626	-0.933315	4.76194	-6.80847	1.94863e-06	0.00071333	5.10913	5.41605	5.19724	4.86975	4.33051	4.04063	4.32115	4.23076	5.16101
ENSMUSG00000055692	Tmem191	16	1	17093941	17101093	-0.937213	1.20049	-3.60634	0.00194901	0.0365457	-1.22721	1.68326	1.38054	1.65473	1.09372	0.0973683	0.734	0.641695	1.57285
ENSMUSG00000033610	Pank1	19	-1	34784340	34856855	-0.942509	5.76231	-5.30892	4.38022e-05	0.00367459	2.01693	6.12394	6.25452	6.14955	5.36534	5.11358	5.21591	5.23161	6.176
ENSMUSG00000110772	Gm47856	10	1	43288527	43289758	-0.943053	1.64697	-3.60676	0.00194717	0.0365457	-1.27873	2.19022	2.2024	2.0173	1.24734	1.08194	1.25642	1.19523	2.13664
ENSMUSG00000003809	Gcdh	8	-1	85613022	85620550	-0.946453	5.90995	-3.72944	0.00147712	0.0308185	-1.44299	6.48464	6.45119	6.1355	5.51658	5.29683	5.42939	5.41427	6.35711
ENSMUSG00000074170	Plekhf1	7	-1	37916396	37927440	-0.947926	3.84414	-3.50756	0.00243352	0.0417431	-1.85703	4.31062	4.48081	4.06598	3.27976	3.22577	3.54136	3.34896	4.2858
ENSMUSG00000041762	Gpr155	2	-1	73171850	73216916	-0.950517	4.17932	-3.88155	0.00104818	0.0252741	-1.0814	4.42856	4.64145	4.74718	3.9556	3.67464	3.29694	3.64239	4.60573
ENSMUSG00000017718	Afmid	11	1	117716750	117730734	-0.953276	2.96275	-3.48356	0.00256818	0.0429551	-1.75808	3.71703	3.08658	3.64561	2.33908	2.5817	2.64613	2.5223	3.48307
ENSMUSG00000052738	Suclg1	6	1	73225365	73253894	-0.957676	8.22152	-3.67631	0.00166496	0.0330265	-1.26846	8.61909	8.78813	8.71129	7.82789	7.78878	7.63322	7.74996	8.70617
ENSMUSG00000019838	Slc16a10	10	-1	39909528	40018254	-0.95846	4.33828	-5.01365	8.34311e-05	0.0052699	1.41468	4.36844	4.79968	4.51313	3.58665	3.5343	3.71751	3.61282	4.56041
ENSMUSG00000092360	Gm20441	10	-1	75607285	75616788	-0.966982	4.87055	-5.59495	2.36753e-05	0.00247622	2.61622	5.36489	5.37416	5.15545	4.53834	4.20989	4.24035	4.32953	5.29817
ENSMUSG00000086784	Isoc2a	7	1	4880152	4899972	-0.969088	5.44776	-4.97293	9.12465e-05	0.0054636	1.27477	5.94075	6.0601	5.7293	5.10281	4.86583	4.85502	4.94122	5.91005
ENSMUSG00000040713	Creg1	1	1	165591315	165602877	-0.976116	6.69138	-4.06493	0.000693129	0.0194838	-0.614457	7.24043	7.03572	7.21447	6.42896	6.16803	5.99498	6.19732	7.16354
ENSMUSG00000045282	Tmem86b	7	-1	4631039	4634421	-0.978893	1.35153	-4.04821	0.000719753	0.0199572	-0.326422	2.03227	1.46543	1.44642	0.684072	0.771598	0.444494	0.633388	1.64804
ENSMUSG00000048486	Fitm2	2	-1	163308299	163314549	-0.981032	7.29942	-4.54879	0.000233789	0.00968032	0.509253	7.58635	7.82114	7.64961	6.79758	6.73415	6.58427	6.70533	7.6857
ENSMUSG00000120183	1700085D22Rik	8	1	73302218	73305538	-0.983946	2.72611	-3.62346	0.00187536	0.0358511	-1.35556	3.20616	3.05953	2.58646	2.11783	1.8737	1.84746	1.94633	2.95072
ENSMUSG00000026687	Aldh9a1	1	1	167177560	167196101	-0.984294	5.33927	-4.40824	0.000320221	0.0115689	0.0247516	5.70866	5.91923	5.35517	4.80657	4.69126	4.52818	4.67534	5.66102
ENSMUSG00000044676	Zfp612	8	1	110806378	110819373	-0.984615	4.28699	-3.57898	0.00207272	0.0377261	-1.75564	4.85992	4.85579	4.40557	3.87301	3.65912	3.61442	3.71552	4.70709
ENSMUSG00000048731	Ggnbp1	17	1	27236961	27256598	-0.993907	4.44678	-3.76902	0.00135102	0.0291001	-1.35361	5.07775	4.9022	4.59122	4.05052	3.91564	3.57835	3.84817	4.85706
ENSMUSG00000028393	Alad	4	-1	62427406	62438155	-1.00431	4.79902	-5.23179	5.17871e-05	0.00406895	1.83963	5.23623	5.32009	5.24675	4.63061	4.1992	3.93278	4.2542	5.26769
ENSMUSG00000022216	Psme1	14	1	55815580	55818986	-1.01582	6.42748	-5.2721	4.74441e-05	0.0038234	1.99053	6.81688	6.9881	6.80806	5.95393	5.93563	5.68311	5.85756	6.87101
ENSMUSG00000041417	Pik3r1	13	-1	101817071	101904725	-1.01825	7.18786	-3.67361	0.00167512	0.0331465	-1.42729	7.60901	7.42162	7.53614	6.50406	6.48713	6.5296	6.50693	7.52226
ENSMUSG00000103906	Tigd5	15	1	75781584	75786384	-1.03015	1.15174	-4.19447	0.00051768	0.0161908	-0.027699	1.90782	1.78461	1.32977	0.807807	0.608869	0.444494	0.62039	1.67407
ENSMUSG00000021238	Aldh6a1	12	-1	84477491	84497778	-1.03161	7.89575	-4.64422	0.000188962	0.00827067	0.773578	8.31813	8.36117	8.09265	7.45226	7.10669	7.13472	7.23122	8.25732
ENSMUSG00000022253	Nadk2	15	1	9071340	9110979	-1.03212	5.73571	-3.98136	0.000836863	0.021671	-0.900988	6.15575	6.34411	6.08691	5.22624	5.05749	5.20175	5.16183	6.19559
ENSMUSG00000121339	Mfsd4b3-ps	10	-1	39822908	39836180	-1.04182	1.84042	-3.74237	0.0014347	0.0302074	-1.01067	1.9589	2.65206	2.33735	1.43816	1.25703	1.18146	1.29222	2.3161
ENSMUSG00000030560	Ctsc	7	1	87927293	87960096	-1.04969	5.61122	-4.04289	0.000728435	0.020125	-0.78338	5.85908	5.49518	5.88984	5.0453	4.95746	4.07417	4.69231	5.74804
ENSMUSG00000071335	Mfsd4b3-ps	10	-1	39822919	39836086	-1.05253	1.83376	-3.77248	0.00134053	0.0289894	-0.945916	1.93359	2.65206	2.33735	1.38617	1.25703	1.18146	1.27488	2.30766
ENSMUSG00000037095	Lrg1	17	-1	56426678	56429001	-1.05266	4.82876	-3.40984	0.00302959	0.0480765	-2.14921	5.18353	4.84262	4.99234	3.89643	3.93295	4.03745	3.95561	5.00616
ENSMUSG00000001666	Ddt	10	-1	75607064	75609248	-1.0539	4.89114	-5.80096	1.52903e-05	0.00205234	3.05285	5.47864	5.42096	5.23666	4.54428	4.1371	4.29472	4.32537	5.37875
ENSMUSG00000035172	Plekhh3	11	-1	101053505	101062177	-1.05395	4.06604	-5.19539	5.60575e-05	0.00427923	1.84318	4.41947	4.23702	4.39473	3.52788	3.39765	2.88928	3.2716	4.3504
ENSMUSG00000021236	Entpd5	12	-1	84420631	84455803	-1.05415	7.32012	-3.71425	0.00152857	0.0314843	-1.30948	7.499	7.75312	8.03211	6.88037	6.56272	6.64656	6.69655	7.76141
ENSMUSG00000021646	Mccc2	13	-1	100085038	100152147	-1.05688	5.8427	-5.72736	1.78647e-05	0.0021799	2.91658	6.25743	6.46156	6.25327	5.29658	5.19652	5.30026	5.26445	6.32409
ENSMUSG00000030214	Plbd1	6	-1	136589068	136638926	-1.05834	5.29162	-3.39519	0.00313058	0.0487846	-2.20715	5.37197	5.66483	5.67206	4.78163	4.83625	3.86852	4.49547	5.56962
ENSMUSG00000035944	Ttc38	15	1	85716507	85743023	-1.06068	4.92878	-6.02947	9.47253e-06	0.00152574	3.52892	5.50035	5.51024	5.38471	4.57072	4.28929	4.35138	4.4038	5.4651
ENSMUSG00000031808	Slc27a1	8	1	72021526	72039946	-1.06128	7.34546	-3.83492	0.00116445	0.0269093	-1.06645	7.79618	7.64998	7.38448	6.45285	6.39882	6.78751	6.54639	7.61021
ENSMUSG00000038175	Mylip	13	1	45543218	45565498	-1.0639	4.71169	-5.24926	4.98572e-05	0.00397549	1.89169	4.98839	4.95454	5.17249	4.1435	3.774	4.01604	3.97785	5.03847
ENSMUSG00000027381	Bcl2l11	2	1	127967958	128004467	-1.06861	3.80618	-5.78582	1.57869e-05	0.00207105	3.13923	3.93677	4.09326	3.7571	2.86116	3.03062	2.64613	2.84597	3.92904
ENSMUSG00000019082	Slc25a22	7	-1	141009657	141017805	-1.07616	5.07544	-5.15105	6.17505e-05	0.0045778	1.66698	5.22062	5.33521	5.31162	4.42695	4.32578	3.85049	4.20107	5.28915
ENSMUSG00000045284	Dcaf12l1	X	-1	43875447	43879074	-1.0838	1.66538	-3.5441	0.00224175	0.039679	-1.41337	2.29332	2.55209	1.95959	1.48835	1.17214	0.835284	1.16526	2.26833
ENSMUSG00000023262	Acy1	9	-1	106310180	106315518	-1.08456	3.32509	-5.0292	8.06309e-05	0.00515366	1.55029	4.09355	3.82533	3.7112	2.92632	2.9308	2.42025	2.75912	3.87669
ENSMUSG00000038816	Ctnnal1	4	-1	56810935	56865188	-1.08711	4.86126	-3.58096	0.00206349	0.0376921	-1.78974	5.35301	5.41564	4.91347	4.02525	4.4116	3.96107	4.13264	5.22737
ENSMUSG00000006931	P3h4	11	-1	100299282	100305662	-1.09006	4.77103	-5.70849	1.8594e-05	0.00223503	2.88136	4.91269	4.82131	5.08971	3.8152	4.01242	3.70418	3.84394	4.94124
ENSMUSG00000090086	AI480526	5	-1	123271786	123279729	-1.10185	4.65729	-5.73024	1.7756e-05	0.0021799	2.93194	5.09783	5.08769	4.43764	3.86354	3.54559	3.92706	3.77873	4.87439
ENSMUSG00000033707	Lrrc24	15	-1	76599476	76606373	-1.11025	1.25207	-3.71923	0.00151152	0.0312128	-1.0032	1.48845	1.6937	2.10864	0.726507	0.651304	0.625066	0.667626	1.7636
ENSMUSG00000041594	Tmtc4	14	-1	123156383	123221447	-1.1149	2.41661	-3.51212	0.00240874	0.0414734	-1.53504	2.73546	2.62771	2.68473	1.53685	1.78118	1.32768	1.54857	2.68263
ENSMUSG00000087413	Gm11266	4	1	82426167	82465538	-1.11871	1.66351	-3.80705	0.00124	0.0277115	-0.856264	2.12463	2.11751	2.30681	1.38617	0.608869	1.25642	1.08382	2.18299
ENSMUSG00000024007	Ppil1	17	-1	29469777	29483160	-1.12974	4.18083	-4.53616	0.000240481	0.0098033	0.375353	4.64674	4.78599	4.48954	3.53386	3.48236	3.51869	3.51164	4.64075
ENSMUSG00000035936	Aldh5a1	13	-1	25091562	25121644	-1.14775	5.4315	-4.155	0.000565793	0.017121	-0.529955	5.80428	5.98541	5.90394	4.94778	4.71396	4.57652	4.74609	5.89787
ENSMUSG00000020572	Nampt	12	1	32869544	32903348	-1.1588	7.67375	-3.5557	0.00218406	0.039044	-1.5715	8.54504	8.38316	8.31989	7.36219	7.2916	7.15016	7.26798	8.41603
ENSMUSG00000028057	Rit1	3	1	88624145	88638356	-1.16131	5.15938	-3.90768	0.000988193	0.0242351	-1.07871	5.91673	6.01387	5.63873	4.63061	4.76557	4.69242	4.6962	5.85645
ENSMUSG00000023259	Slc26a6	9	1	108730482	108742117	-1.17552	3.26135	-3.54449	0.00223982	0.039679	-1.58909	3.52703	3.60606	3.21524	2.71074	2.36933	1.61085	2.23031	3.44945
ENSMUSG00000107482	Etfbl	7	1	43093552	43113011	-1.18173	8.44053	-3.90835	0.000986697	0.0242351	-0.751901	9.01475	8.99934	8.90338	7.91361	7.8575	7.62926	7.80012	8.97249
ENSMUSG00000100017	2410022M11Rik	14	1	57049446	57051356	-1.18218	1.18813	-4.83817	0.000122847	0.00655195	1.26229	1.26315	1.78461	1.67878	0.993022	-0.171818	0.444494	0.421899	1.57552
ENSMUSG00000004610	Etfb	7	1	43093507	43107224	-1.18606	8.45524	-3.93159	0.000936295	0.0234831	-0.700548	9.03385	9.01115	8.92018	7.92646	7.87244	7.63717	7.81202	8.9884
ENSMUSG00000020150	Gamt	10	-1	80093985	80096846	-1.19872	1.93012	-4.48281	0.00027096	0.0104161	0.533502	2.59722	2.41652	2.83138	1.48835	1.8189	0.835284	1.38084	2.61504
ENSMUSG00000068854	H2bc21	3	1	96128435	96131054	-1.20067	3.07016	-5.68021	1.97444e-05	0.00228794	2.97277	3.16326	3.68488	3.43587	2.61234	2.22226	1.82301	2.2192	3.428
ENSMUSG00000000340	Dbt	3	1	116306719	116343630	-1.20731	6.12167	-5.28881	4.57544e-05	0.00374094	2.01137	6.74322	6.88208	6.65511	5.7114	5.46982	5.47718	5.5528	6.76014
ENSMUSG00000002346	Slc25a42	8	-1	70636990	70664955	-1.21517	6.04735	-5.04234	7.83392e-05	0.00510854	1.45663	6.34403	6.49308	6.62758	5.58881	5.09641	5.1188	5.26801	6.48823
ENSMUSG00000030401	Rtn2	7	1	19016549	19030085	-1.22874	5.81554	-5.19872	5.5653e-05	0.00427923	1.78703	6.54438	6.33756	6.1804	5.29306	5.0114	5.09091	5.13179	6.35411
ENSMUSG00000120856	Gm57039	9	-1	108729598	108731809	-1.22897	1.5029	-3.44276	0.00281423	0.0456468	-1.55779	1.68326	2.13489	1.41813	0.64035	0.520059	0.378905	0.513105	1.74543
ENSMUSG00000004035	Gstm7	3	-1	107833650	107839133	-1.24012	4.59871	-3.47119	0.00264043	0.0437095	-2.02095	5.31431	5.40493	4.99234	3.76009	3.8804	4.39766	4.01272	5.23719
ENSMUSG00000064202	Spata6l	19	-1	28878668	28945200	-1.24291	3.1352	-5.07905	7.22816e-05	0.00484806	1.71242	3.70212	3.48928	3.3783	2.46973	2.23627	2.07158	2.25919	3.52323
ENSMUSG00000106019	Gm43672	3	-1	22128574	22130306	-1.2501	3.91191	-3.75638	0.00139008	0.0294378	-1.29358	4.30076	4.55693	4.36169	3.53982	3.25359	2.58927	3.12756	4.40646
ENSMUSG00000090236	Car15	16	-1	17653140	17656228	-1.25184	0.643742	-4.03692	0.000738305	0.0202587	-0.361084	1.22193	0.900935	0.949741	-0.172564	-0.171818	-0.403503	-0.249295	1.0242
ENSMUSG00000048371	Pdp2	8	1	105318083	105325658	-1.26082	4.76499	-4.68791	0.000171451	0.00783169	0.676613	4.84981	5.39955	5.03488	4.18594	3.73013	3.55627	3.82411	5.09474
ENSMUSG00000025911	Adhfe1	1	1	9618173	9650898	-1.26987	6.18531	-5.6011	2.33666e-05	0.00245991	2.6694	6.70259	6.91892	6.3714	5.48449	5.35094	5.35245	5.39596	6.6643
ENSMUSG00000121787	Magef1	16	-1	21150643	21152139	-0.732426	1.30148	-3.37355	0.00328582	0.0502131	-1.69802	1.41719	1.25898	1.70243	1.06093	0.692527	0.378905	0.710786	1.45953
ENSMUSG00000040147	Maob	X	-1	16575521	16683605	-1.27022	5.52251	-7.21406	8.83468e-07	0.00048613	5.89633	5.76176	5.45596	5.83205	4.50215	4.54419	4.17905	4.40846	5.68326
ENSMUSG00000027984	Hadh	3	-1	131027068	131065750	-1.27143	8.87509	-3.6977	0.00158665	0.032075	-1.15812	9.31162	9.62314	9.46171	8.40047	8.18833	7.99823	8.19567	9.46549
ENSMUSG00000026304	Rab17	1	-1	90885855	90897383	-1.27677	0.158028	-3.60097	0.00197269	0.0367331	-1.22678	0.60526	0.773556	0.314505	-0.62713	-0.59924	-0.959896	-0.728755	0.564441
ENSMUSG00000031770	Herpud1	8	1	95113066	95122005	-1.27949	7.47956	-3.54253	0.00224968	0.0396885	-1.63747	8.30246	8.08225	8.13265	7.08329	6.88846	6.74421	6.90532	8.17245
ENSMUSG00000027227	Sord	2	1	122065230	122095821	-1.28212	6.96053	-3.87722	0.00105849	0.0254464	-0.997568	7.54255	7.53521	7.44137	6.41767	6.32455	5.96457	6.23559	7.50638
ENSMUSG00000032263	Bckdhb	9	1	83807198	84006293	-1.28376	5.30978	-7.10291	1.09489e-06	0.000518689	5.68327	5.99069	5.99734	5.5936	4.70412	4.44817	4.58745	4.57991	5.86054
ENSMUSG00000040213	Kyat3	3	1	142406812	142452631	-1.28497	4.68549	-5.81125	1.4962e-05	0.00203832	3.09005	5.44096	5.38146	4.92105	4.21603	3.84428	3.81373	3.95801	5.24782
ENSMUSG00000086938	4930481A15Rik	19	1	5456768	5472875	-1.29084	3.98731	-3.39997	0.00309725	0.0485758	-2.07318	4.90294	4.62617	3.81791	3.24369	2.95641	3.26098	3.15369	4.44901
ENSMUSG00000039958	Etfbkmt	6	1	149041347	149052669	-1.29547	4.3232	-6.46554	3.87012e-06	0.00104435	4.47427	4.49495	4.72417	4.70096	3.29394	3.3914	3.35778	3.34771	4.64003
ENSMUSG00000034245	Hdac11	6	1	91133647	91151674	-1.30022	4.31287	-3.84604	0.00113562	0.0265092	-1.17018	5.13439	4.95942	4.84073	3.87773	3.54559	3.6001	3.67447	4.97818
ENSMUSG00000026544	Dusp23	1	-1	172458331	172460529	-1.30053	3.01511	-5.2918	4.54586e-05	0.00373573	2.16848	3.59319	3.36221	3.49124	2.36618	2.07416	2.07158	2.17064	3.48221
ENSMUSG00000022235	Cmbl	15	1	31565535	31590265	-1.30169	4.65796	-5.48195	3.01559e-05	0.00287409	2.39596	5.05445	5.35574	5.21832	3.95114	4.04063	3.70418	3.89865	5.20951
ENSMUSG00000036863	Syde2	3	1	145693625	145727475	-1.32614	4.75252	-4.42558	0.000308009	0.0112242	0.0977382	5.34343	5.12296	4.96082	3.65416	3.8397	3.97223	3.82203	5.1424
ENSMUSG00000061533	Cep128	12	-1	90965266	91351183	-1.33592	2.94027	-3.50652	0.00243921	0.0417962	-1.61497	3.73912	2.93606	3.13929	1.9489	2.35656	1.29249	1.86598	3.27149
ENSMUSG00000024132	Eci1	17	1	24645615	24658322	-1.33971	7.40583	-3.54909	0.00221675	0.0394098	-1.64514	8.03506	8.11573	7.94371	6.98075	6.75193	6.38362	6.70543	8.0315
ENSMUSG00000031425	Plp1	X	1	135723420	135740482	-1.35078	2.35368	-3.38458	0.00320576	0.0494116	-1.79378	2.93996	3.0686	2.27562	1.35945	1.20099	1.69411	1.41818	2.76139
ENSMUSG00000009145	Dqx1	6	1	83034825	83044299	-1.35521	0.996756	-3.58439	0.00204764	0.0375215	-1.24856	1.5228	1.43769	1.26771	-0.0244655	0.157489	-0.00296521	0.0433529	1.4094
ENSMUSG00000067199	Frat1	19	1	41818409	41821022	-1.62831	0.195752	-3.32119	0.00369357	0.0545414	-1.75304	0.60526	0.817277	0.737196	-1.29455	-0.327937	-1.14047	-0.920987	0.719911
ENSMUSG00000074862	BC025920	10	1	81442104	81456537	-1.3772	1.73805	-5.61487	2.26904e-05	0.00243601	2.80935	1.93359	2.21879	1.95959	0.957832	0.732604	0.238043	0.642826	2.03732
ENSMUSG00000024525	Impa2	18	1	67422256	67455542	-1.38124	3.83371	-5.08214	7.17926e-05	0.00484806	1.64115	4.07051	4.27279	4.38014	2.908	2.89593	2.77919	2.86104	4.24114
ENSMUSG00000021273	Fdft1	14	-1	63382599	63417027	-1.38192	5.27	-4.96204	9.34596e-05	0.00547402	1.25614	5.80253	5.85644	5.69434	4.70942	4.22753	4.26325	4.40007	5.78444
ENSMUSG00000011171	Vipr2	12	1	116041346	116109881	-1.40405	0.0862194	-3.98737	0.000825606	0.021552	-0.50664	0.470959	0.305777	0.988735	-0.524037	-0.813364	-1.14047	-0.825957	0.58849
ENSMUSG00000030630	Fah	7	-1	84234367	84255930	-1.41234	4.18235	-4.21278	0.000496773	0.0159393	-0.28746	4.3542	4.77494	4.38745	3.16101	3.33394	2.72743	3.07413	4.50553
ENSMUSG00000044043	Pcdhb14	18	1	37580709	37589403	0.794133	1.43304	3.36862	0.00332226	0.0506259	-1.76326	1.09069	1.05497	1.5281	2.14936	2.08967	1.79813	2.01239	1.22459
ENSMUSG00000071648	Rom1	19	-1	8904755	8906720	-1.4192	3.90753	-4.16653	0.000551292	0.0168815	-0.428858	4.46435	4.9788	4.93858	3.38285	3.55121	3.16696	3.36701	4.79391
ENSMUSG00000052934	Fbxo31	8	-1	122276179	122305545	-1.44797	6.44763	-4.43204	0.000303582	0.0111895	0.172503	7.29549	7.09798	6.99264	5.81827	5.71958	5.53666	5.6915	7.1287
ENSMUSG00000028713	Cyp4b1	4	-1	115481922	115504920	-1.44861	4.10007	-6.33549	5.04105e-06	0.00114361	4.23042	4.52067	4.48759	4.70682	3.47285	3.26729	2.53007	3.09007	4.5717
ENSMUSG00000026062	Slc9a2	1	1	40719734	40808433	-1.4607	2.34288	-4.74431	0.000151253	0.00718651	1.07407	3.0263	2.80104	2.93484	1.65141	1.76195	0.835284	1.41621	2.92073
ENSMUSG00000020641	Rsad2	12	-1	26492745	26506451	-1.46133	4.07949	-3.40457	0.00306552	0.0484033	-2.10946	4.59117	5.18686	5.01848	4.00815	3.55121	2.75354	3.43763	4.93217
ENSMUSG00000068874	Selenbp1	3	1	94840367	94852069	-1.47228	6.29442	-7.88509	2.50608e-07	0.000231522	7.16587	7.05188	6.66669	6.55636	5.51507	5.25445	5.12881	5.29944	6.75831
ENSMUSG00000108435	Gm45051	6	-1	72324012	72325441	-1.48205	0.029434	-6.03088	9.44465e-06	0.00152574	3.17536	0.667996	1.05497	0.690654	-0.524037	-0.702333	-0.799432	-0.675267	0.80454
ENSMUSG00000105867	Tmem217rt	5	-1	108513939	108515788	-1.48777	-0.816392	-3.45379	0.00274548	0.0449862	-1.57158	-0.363031	0.0365905	-0.0306302	-0.62713	-2.2873	-1.87743	-1.59729	-0.119024
ENSMUSG00000034258	Flvcr2	12	1	85793313	85860359	-1.48829	1.97786	-4.64222	0.000189804	0.00828502	0.88346	2.59722	2.79011	1.93983	1.4124	0.95217	0.378905	0.914491	2.44239
ENSMUSG00000007682	Dio2	12	-1	90691326	90705812	4.83825	2.18139	3.32477	0.00366418	0.0544455	-1.79215	-0.494276	-0.856494	1.26771	4.57363	5.19652	4.73891	4.83635	-0.0276863
ENSMUSG00000109587	Gm31105	8	1	81606569	81607798	-1.5033	1.31958	-4.77423	0.000141536	0.00700696	1.1507	1.79991	2.16904	2.17777	0.921763	0.0346326	0.785531	0.580642	2.04891
ENSMUSG00000045625	Pigz	16	1	31752669	31764864	-1.27554	0.079315	-3.29686	0.00389956	0.0562395	-1.79796	0.398809	0.681926	0.432342	-0.0966153	-0.933659	-1.34692	-0.792398	0.504359
ENSMUSG00000024044	Epb41l3	17	1	69382678	69596984	-1.51206	3.35739	-5.57308	2.48073e-05	0.00252893	2.76339	3.59319	3.30194	3.59597	1.83715	2.43152	1.582	1.95022	3.49703
ENSMUSG00000041012	Cmtm8	9	-1	114618413	114673224	-1.53302	2.7768	-3.62269	0.00187858	0.0358511	-1.39739	3.81731	3.43418	3.3783	2.00169	1.97741	2.00792	1.99567	3.54327
ENSMUSG00000074219	Gm10644	8	-1	84658958	84681972	-1.53451	1.46621	-5.65347	2.08992e-05	0.00235401	2.87395	2.47973	2.15207	1.63028	0.76773	0.473517	0.310193	0.517146	2.08736
ENSMUSG00000020718	Polg2	11	-1	106659079	106670363	-0.634298	1.5891	-3.33565	0.00357623	0.0536883	-1.82128	1.68326	1.91106	1.85795	1.18784	1.17214	1.21943	1.19313	1.81742
ENSMUSG00000001763	Tspan33	6	1	29694221	29718558	-1.53768	0.18463	-3.80476	0.00124641	0.0277292	-0.832091	0.470959	1.01797	1.0267	-0.427821	-0.933659	-0.655042	-0.672174	0.838546
ENSMUSG00000003476	Crhr2	6	-1	55067034	55110001	-1.53789	4.68865	-4.8282	0.000125585	0.00663475	0.993635	5.13161	5.27964	5.34206	3.96006	3.56237	3.60728	3.7099	5.2511
ENSMUSG00000031700	Gpt2	8	1	86219205	86254189	-1.53912	5.00522	-5.69605	1.90912e-05	0.0022778	2.85341	5.38136	5.60372	5.29422	4.00815	3.99605	3.62153	3.87524	5.42643
ENSMUSG00000043122	A530016L24Rik	12	1	112455882	112466361	-1.57397	4.86573	-4.05854	0.000703179	0.0196976	-0.690999	5.30939	5.29712	4.85135	4.10783	3.39765	3.17664	3.56071	5.15262
ENSMUSG00000027316	Gfra4	2	-1	130881552	130885008	-1.57905	1.49703	-5.00491	8.505e-05	0.00528815	1.59397	2.16869	1.9311	1.63028	0.807807	0.0973683	-0.00296521	0.300737	1.91002
ENSMUSG00000037406	Htra4	8	-1	25514945	25528978	1.76573	2.30569	3.37157	0.00330044	0.0503889	-1.83166	1.68326	1.25898	1.35983	2.84198	3.7449	2.90101	3.16263	1.43402
ENSMUSG00000086233	Gm11816	4	-1	9282706	9287391	-1.8513	1.5063	-3.30068	0.00386647	0.0561569	-1.83404	1.79991	1.89074	2.36725	0.684072	-0.702333	0.680561	0.220767	2.0193
ENSMUSG00000030731	Syt3	7	1	44033526	44049611	-1.58109	1.07721	-3.38238	0.00322157	0.0495131	-1.64946	1.88159	1.22692	1.70243	0.172571	0.2707	-0.523797	-0.026842	1.60365
ENSMUSG00000056579	Tug1	11	-1	3589785	3599673	0.459275	1.96826	3.35888	0.00339538	0.0514482	-1.84033	1.79991	1.67005	1.79334	2.37953	1.97741	2.30137	2.21944	1.75443
ENSMUSG00000030747	Dgat2	7	-1	98802865	98831926	-1.58199	8.26974	-4.26237	0.000444331	0.0146357	-0.0105618	8.89774	8.96589	8.86247	7.79525	7.41834	6.83261	7.34873	8.9087
ENSMUSG00000033356	Pus7l	15	-1	94420569	94441428	0.629001	1.22767	3.29793	0.00389024	0.0562395	-1.85434	0.728117	0.633831	1.13496	1.58377	1.41314	1.39558	1.46417	0.832301
ENSMUSG00000116180	Gm49492	15	1	100498085	100500647	-1.24122	1.56315	-3.29386	0.00392577	0.0565079	-1.85541	2.37079	1.46543	1.44642	0.450872	0.651304	0.310193	0.47079	1.76088
ENSMUSG00000029864	Gstk1	6	1	42222869	42227381	-1.58489	5.41966	-7.35488	6.74799e-07	0.000452875	6.17029	6.25615	6.11806	5.72498	4.79913	4.35816	4.18865	4.44865	6.03306
ENSMUSG00000037996	Slc24a2	4	-1	86901361	87148714	2.73146	0.831902	3.2815	0.00403538	0.0570657	-1.8602	-0.363031	-0.294615	0.487837	2.4945	2.81424	2.77919	2.69598	-0.0566032
ENSMUSG00000052572	Dlg2	7	1	90125880	92098455	1.19877	1.64479	3.30213	0.003854	0.0561273	-1.86318	0.946297	0.423614	0.988735	1.79789	2.13524	1.98606	1.97306	0.786215
ENSMUSG00000078193	Rpl35rt	1	1	156193610	156194054	1.33447	0.0747012	3.26131	0.00422094	0.0585587	-1.86383	-0.363031	-1.00088	0.117468	0.726507	1.20099	0.785531	0.904343	-0.415482
ENSMUSG00000025269	Apex2	X	-1	149302515	149372864	-1.58563	2.57622	-4.45375	0.000289172	0.0108067	0.450536	2.97759	3.0686	3.27955	1.9843	1.50856	1.01873	1.50387	3.10858
ENSMUSG00000040724	Kcna2	3	1	107008462	107022321	-1.79403	1.44506	-3.27156	0.00412576	0.0579374	-1.86539	1.55635	2.06407	1.41813	0.109836	-0.247767	-0.189378	-0.109103	1.67952
ENSMUSG00000054793	Cadm4	7	1	24181448	24203964	-1.63614	3.64764	-6.17231	7.04583e-06	0.00131002	3.9429	4.13855	4.20446	4.17143	2.7728	2.52577	2.26552	2.52137	4.17148
ENSMUSG00000028179	Cth	3	-1	157599885	157630714	-1.64224	0.646614	-3.43372	0.0028718	0.0462099	-1.53546	0.99605	1.16058	0.988735	-0.62713	-0.503024	-0.655042	-0.595065	1.04845
ENSMUSG00000031963	Bmper	9	1	23134372	23396496	-1.65861	2.16987	-3.70568	0.00155837	0.0319536	-1.03362	2.07919	2.13489	2.4394	0.595262	1.64081	-0.799432	0.478881	2.21783
ENSMUSG00000040569	Slc26a7	4	-1	14502430	14621805	1.87607	-0.670224	3.26684	0.00416934	0.0582948	-1.87215	-2.07924	-0.72525	-1.33319	0.450872	0.37567	0.835284	0.553942	-1.37923
ENSMUSG00000097772	5430416N02Rik	5	-1	100568379	100577449	1.0422	0.994251	3.26253	0.00420949	0.0585512	-1.87292	-0.028612	0.177453	-0.110801	1.06093	0.985723	1.14247	1.06304	0.0126802
ENSMUSG00000089736	Tgfbr3l	8	1	4298214	4301423	-1.05842	1.45642	-3.28321	0.00402007	0.0569993	-1.87296	1.68326	1.25898	1.8152	0.54872	0.608869	0.378905	0.512165	1.58581
ENSMUSG00000037826	Ppm1k	6	-1	57483487	57512453	-1.65956	6.28664	-4.65752	0.000183447	0.00821554	0.652386	7.04156	7.14109	6.85959	5.26814	5.36535	5.43141	5.35497	7.01408
ENSMUSG00000110618	Gm39822	11	1	51789793	51800451	1.7162	-0.830226	3.26419	0.00419402	0.0585512	-1.88043	-1.42716	-1.16135	-1.53964	-0.0244655	0.425423	0.680561	0.360506	-1.37605
ENSMUSG00000031712	Il15	8	-1	83058261	83129851	-1.65996	4.31869	-4.01734	0.000771641	0.0206836	-0.751023	4.83963	5.09437	4.93359	3.49143	3.31427	3.0454	3.2837	4.95586
ENSMUSG00000105095	8430422M14Rik	3	-1	36009585	36010406	-1.67392	1.95014	-4.50957	0.000255214	0.00998571	0.611435	2.80689	2.37324	2.21113	1.06093	0.215205	1.10239	0.79284	2.46375
ENSMUSG00000103622	B430319G15Rik	9	-1	92420854	92424922	1.3088	-0.0195613	3.25126	0.0043164	0.0594495	-1.8846	-0.979702	0.305777	-0.382103	0.595262	1.08194	1.36203	1.01308	-0.352009
ENSMUSG00000043572	Pars2	4	1	106508266	106512479	-0.606534	2.28996	-3.36677	0.00333604	0.0506921	-1.88877	2.69084	2.59039	2.69655	1.96671	2.16483	2.00792	2.04649	2.65926
ENSMUSG00000106224	Gm43823	3	-1	121515241	121517087	-1.683	-0.285164	-3.40177	0.00308484	0.0484284	-1.63459	0.946297	0.305777	-0.285887	-0.524037	-1.55033	-2.24	-1.43812	0.322062
ENSMUSG00000056494	Cngb3	4	1	19280850	19510623	-3.80249	1.28172	-3.24726	0.00435506	0.0594915	-1.89022	3.3755	2.4859	2.58646	-0.427821	-0.59924	-2.24	-1.08902	2.81595
ENSMUSG00000008658	Rbfox1	16	1	5124665	7229391	-1.68357	4.8448	-5.40005	3.59695e-05	0.00325484	2.22533	5.69931	5.59275	5.42969	4.24552	3.85339	3.53384	3.87758	5.57392
ENSMUSG00000018554	Ybx2	11	1	69826622	69832431	-1.69279	4.09588	-6.01245	9.81409e-06	0.00154976	3.58327	4.72628	4.77217	4.42703	3.03161	2.92216	2.87745	2.94374	4.64182
ENSMUSG00000053963	Stum	1	-1	180259952	180311069	-1.57727	1.82396	-3.29012	0.00395857	0.0566789	-1.89799	2.8616	2.15207	1.89947	1.02737	0.732604	0.238043	0.666007	2.30438
ENSMUSG00000120187	Gm54266	4	1	141391508	141393297	-1.70466	-0.161664	-4.52452	0.000246821	0.00991407	0.507379	0.785832	0.817277	0.909664	-0.9897	-1.36976	-0.093163	-0.81754	0.837591
ENSMUSG00000104348	Gm37691	1	1	192963579	192966151	-1.70473	2.58512	-5.58562	2.41516e-05	0.00249365	2.80411	3.27831	3.09548	2.71992	1.4124	1.20099	1.32768	1.31369	3.03124
ENSMUSG00000070802	Pnma8b	7	1	16678607	16682753	-1.77596	2.20388	-4.70149	0.000166349	0.00773329	1.00087	3.01427	2.63993	2.78782	1.53685	0.95217	0.50723	0.998749	2.81401
ENSMUSG00000066975	Cryba4	5	-1	112394359	112400384	-1.7889	1.09042	-3.9311	0.000937343	0.0234831	-0.560438	2.29332	1.84922	1.89947	0.450872	0.215205	-0.093163	0.190971	2.014
ENSMUSG00000089235	Gm23119	18	-1	74911632	74911771	-1.79881	-0.95625	-3.2893	0.0039658	0.0566789	-1.91144	0.0676033	-0.204418	-0.716522	-1.29455	-1.75678	-3.4624	-2.17124	-0.284445
ENSMUSG00000113425	Gm48653	12	1	73401855	73408771	-1.80878	-0.890139	-3.66586	0.00170461	0.0335239	-1.18342	-0.028612	0.10874	0.432342	-1.13409	-2.64987	-0.959896	-1.58128	0.170823
ENSMUSG00000037490	Slc2a12	10	1	22520910	22580184	-1.80975	2.59587	-4.87626	0.000112924	0.00622901	1.33177	3.27831	3.89839	3.05912	1.96671	1.55401	1.25642	1.59238	3.41194
ENSMUSG00000028434	Epb41l4b	4	-1	56991972	57143437	-1.82127	1.56158	-4.23046	0.000477404	0.0154409	0.0452498	2.29332	1.71697	1.89947	-0.858456	0.771598	0.50723	0.140124	1.96992
ENSMUSG00000117399	Gm19689	17	-1	83341023	83385855	-2.12665	-1.34106	-3.32055	0.00369883	0.0545414	-1.91652	0.0676033	-0.390831	-0.992156	-1.92259	-3.13529	-2.72543	-2.59444	-0.438461
ENSMUSG00000003526	Prodh	16	-1	17878221	17908067	-1.82302	4.97239	-6.63466	2.75359e-06	0.000881033	4.77942	6.15438	5.78392	5.62488	4.18974	4.01649	3.89222	4.03281	5.85439
ENSMUSG00000098708	Gm27252	7	1	63546204	63549973	-1.76648	1.98345	-3.28398	0.00401317	0.0569516	-1.92155	2.77874	2.35852	2.32216	0.684072	0.608869	0.835284	0.709408	2.48647
ENSMUSG00000009772	Nuak2	1	1	132243864	132261226	0.942538	2.10828	3.319	0.00371162	0.0546463	-1.92711	1.79991	1.4094	1.5801	2.60098	2.51432	2.45249	2.5226	1.59647
ENSMUSG00000036880	Acaa2	18	1	74912268	74939279	-1.82882	9.04165	-5.13184	6.43968e-05	0.00462955	1.87795	9.68107	9.82479	9.71352	8.29933	8.05663	7.43469	7.93022	9.73979
ENSMUSG00000060019	Gm10073	8	-1	107299641	107299982	1.31919	0.590226	3.23468	0.0044786	0.0603656	-1.93736	0.60526	0.305777	-0.596227	1.09372	1.53146	1.582	1.40239	0.104937
ENSMUSG00000106927	Gm43598	5	-1	150520527	150523005	-1.84223	-0.976481	-3.72826	0.00148105	0.030852	-1.1284	-0.242737	-0.294615	0.25177	-1.68158	-2.64987	-1.34692	-1.89279	-0.0951942
ENSMUSG00000083899	Gm12346	11	1	77184270	77186724	1.38793	-0.736933	3.2242	0.00458413	0.0612312	-1.94304	-0.979702	-0.856494	-1.53964	-0.0244655	0.0973683	0.785531	0.286145	-1.12528
ENSMUSG00000000805	Car4	11	1	84848612	84856870	-1.85002	3.5	-3.86553	0.00108676	0.0258173	-0.931474	4.05885	4.30001	4.06598	2.6569	2.53713	1.55255	2.24886	4.14161
ENSMUSG00000093805	Gal3st2b	1	1	93846033	93870372	-1.85681	-1.14507	-3.58861	0.00202829	0.0372942	-1.57205	-1.18615	-0.390831	-1.33319	-3.06009	-2.64987	-2.72543	-2.8118	-0.970059
ENSMUSG00000038602	Slc35f1	10	1	52566629	52987718	-1.19034	-0.117103	-3.22252	0.00460136	0.0613604	-1.94534	-0.028612	0.177453	0.186181	-0.524037	-1.36976	-1.34692	-1.08024	0.111674
ENSMUSG00000033006	Sox10	15	-1	79039108	79049440	-1.87027	0.0484075	-5.07742	7.25388e-05	0.00484806	1.3508	0.539672	0.859713	0.186181	-1.47513	-1.20929	-1.34692	-1.34378	0.528522
ENSMUSG00000029843	Slc13a4	6	-1	35244892	35285066	1.86285	-0.308409	3.2175	0.00465297	0.061666	-1.9492	-0.79913	-0.604956	-0.0306302	2.11783	1.25703	0.734	1.36962	-0.478239
ENSMUSG00000049555	Tmie	9	-1	110694779	110709181	-0.964831	0.885047	-3.23222	0.00450317	0.0605447	-1.94949	1.58914	1.05497	1.0637	0.399342	-0.0996685	0.50723	0.268968	1.23594
ENSMUSG00000032243	Itga11	9	1	62585108	62691264	1.37888	2.02592	3.32064	0.00369809	0.0545414	-1.95284	0.785832	1.828	2.24373	3.04844	3.40387	2.60369	3.01866	1.61919
ENSMUSG00000057722	Lepr	4	1	101574601	101672549	-1.71677	1.83539	-3.25239	0.00430561	0.0593754	-1.95306	1.88159	1.84922	2.79884	0.957832	0.2707	0.162094	0.463542	2.17655
ENSMUSG00000018593	Sparc	11	-1	55285326	55314009	1.23281	8.8714	3.32228	0.00368459	0.0545104	-1.95451	7.6986	8.07944	8.63288	9.20816	9.85286	9.04052	9.36718	8.13698
ENSMUSG00000060512	0610040J01Rik	5	1	63969706	64056968	-1.89137	1.19034	-4.01977	0.000767428	0.0206836	-0.381126	1.6212	2.25103	1.60541	0.64035	0.324139	-1.34692	-0.127477	1.82588
ENSMUSG00000002769	Gnmt	17	-1	47036590	47040094	-1.93134	0.762853	-3.2155	0.0046736	0.0618044	-1.9567	2.29332	1.64601	0.487837	-0.0966153	-1.0649	-0.292472	-0.484663	1.47572
ENSMUSG00000015083	C8g	2	-1	25388663	25391731	-1.89191	0.235383	-4.46847	0.000279797	0.0105543	0.360218	0.946297	0.633831	0.909664	-0.524037	-0.933659	-1.87743	-1.11171	0.829931
ENSMUSG00000025993	Slc40a1	1	-1	45947228	45965683	-1.89202	4.21964	-6.4423	4.05667e-06	0.0010487	4.45639	4.63108	4.8766	4.88533	3.25098	3.16849	2.17181	2.86376	4.79767
ENSMUSG00000021185	Dglucy	12	1	100745316	100863240	-1.92406	5.48751	-7.8677	2.58732e-07	0.000231522	7.12646	6.18955	6.18634	5.89113	4.45561	4.15565	3.86253	4.15793	6.08901
ENSMUSG00000087523	Gm12319	11	-1	70545567	70547325	-1.615	2.31448	-3.30025	0.00387017	0.0561569	-1.97092	3.14131	3.13921	2.61167	1.58377	1.22928	1.18146	1.3315	2.96406
ENSMUSG00000024053	Emilin2	17	-1	71559167	71618973	-1.94749	5.4094	-6.84509	1.81263e-06	0.000700384	5.20272	5.88737	5.82064	5.68547	3.9286	4.45417	3.05593	3.8129	5.79783
ENSMUSG00000040543	Pitpnm3	11	-1	71938354	72026604	-1.94988	2.44167	-5.09788	6.93606e-05	0.00477329	1.81536	2.62911	3.15633	2.6241	0.846801	1.38827	0.238043	0.824371	2.80318
ENSMUSG00000046814	Gchfr	2	1	118998254	119002871	-1.95137	0.319848	-3.46271	0.00269113	0.0443664	-1.47998	2.03227	1.3511	1.09977	0.109836	-0.813364	-0.799432	-0.500987	1.49438
ENSMUSG00000025089	Gfra1	19	-1	58224036	58444341	-1.98855	2.81574	-4.44595	0.000294265	0.0108984	0.411624	3.43984	3.93358	3.53141	2.48217	1.74245	0.567351	1.59732	3.63494
ENSMUSG00000053646	Plxnb1	9	1	108924457	108948985	-2.01827	5.82301	-6.35852	4.80976e-06	0.00110673	4.23649	6.6482	6.69407	6.45558	5.11683	4.50712	4.09985	4.5746	6.59928
ENSMUSG00000025784	Clec3b	9	1	122980011	122986497	-2.02672	5.15707	-4.65292	0.000185334	0.00825417	0.628797	5.68231	5.33333	5.89113	4.1435	4.29934	2.15231	3.53172	5.63559
ENSMUSG00000052135	Foxo6	4	-1	120124276	120144546	-2.03319	1.31661	-4.85366	0.000118708	0.00640059	1.1864	1.74276	1.43769	1.23565	-0.524037	-0.171818	-1.14047	-0.612108	1.47203
ENSMUSG00000058298	Mcm9	10	-1	53412411	53506535	0.584803	2.28746	3.32028	0.00370111	0.0545414	-1.99466	1.9589	2.29808	2.10864	2.58953	2.60348	3.01334	2.73545	2.12187
ENSMUSG00000045087	S1pr5	9	-1	21154208	21159739	-2.03372	-0.776145	-4.32844	0.000383021	0.0132638	-0.0896231	0.398809	-0.390831	0.487837	-1.92259	-1.55033	-2.24	-1.90431	0.165272
ENSMUSG00000046345	Smco1	16	1	32090286	32093599	-2.03679	3.33081	-4.11157	0.000623958	0.0181896	-0.385	4.09925	4.55047	3.95221	2.31147	2.30433	1.82301	2.14627	4.20064
ENSMUSG00000053964	Lgals4	7	1	28533279	28541133	-2.07839	5.45053	-5.14951	6.19582e-05	0.0045778	1.69241	6.21866	5.93668	6.16772	4.43016	3.88929	3.7503	4.02325	6.10769
ENSMUSG00000052133	Sema5b	16	1	35361515	35485102	-2.0801	-0.214292	-3.93376	0.000931728	0.0234831	-0.683389	0.470959	1.16058	0.0453187	-0.858456	-1.55033	-2.24	-1.5496	0.558952
ENSMUSG00000114995	Gm49284	15	1	31622118	31624181	-0.73339	2.32265	-3.29747	0.00389426	0.0562395	-2.01074	2.70586	2.51274	2.56082	2.08559	1.4376	2.09219	1.87179	2.59314
ENSMUSG00000040985	Sun3	11	-1	8966054	8998991	-2.0956	-1.37305	-3.60098	0.00197264	0.0367331	-1.40575	0.398809	-0.0393583	-0.847766	-1.92259	-2.2873	-2.72543	-2.31177	-0.162772
ENSMUSG00000118221	Gm50194	19	1	43516751	43554468	-2.09912	0.299616	-3.51187	0.00241008	0.0414734	-1.38471	1.09069	1.76242	1.65473	-0.172564	-0.327937	-1.34692	-0.615807	1.50261
ENSMUSG00000050640	Tmem150c	5	-1	100225731	100307667	-2.1023	2.4539	-3.79597	0.00127137	0.0279372	-0.966124	3.01427	3.87789	3.81248	2.19541	1.28425	0.929921	1.46986	3.56822
ENSMUSG00000042961	Egflam	15	-1	7235601	7427876	-1.15244	3.43704	-3.36004	0.00338656	0.0514113	-2.02633	3.72443	3.65507	3.621	2.94441	2.76678	1.66689	2.45936	3.66684
ENSMUSG00000029093	Sorcs2	5	-1	36174524	36555483	-2.11337	3.94197	-4.76307	0.000145083	0.00701759	0.983772	5.11482	4.61383	4.25377	3.12181	2.86019	1.42837	2.47012	4.6608
ENSMUSG00000052560	Cpne8	15	-1	90371685	90563635	0.731138	3.00008	3.35762	0.00340496	0.0515076	-2.02998	2.46214	2.68783	2.8632	3.46661	3.66948	3.0454	3.39383	2.67106
ENSMUSG00000091135	Lgals1-ps2	15	1	79139774	79140292	-2.11835	-0.849115	-3.7629	0.00136981	0.0292993	-1.15954	0.24269	-0.390831	-0.485196	-1.47513	-2.2873	-3.4624	-2.40827	-0.211112
ENSMUSG00000021456	Fbp2	13	-1	62984691	63006236	-2.12124	3.91303	-3.56064	0.00215997	0.0387424	-1.66365	4.65837	5.04696	4.7809	3.39606	3.02256	1.4918	2.63681	4.82874
ENSMUSG00000023267	Gabrr2	4	1	33062999	33095865	-2.12627	0.245983	-3.7789	0.00132127	0.0288375	-0.915515	1.41719	0.584078	0.690654	-1.47513	-1.55033	-0.655042	-1.22683	0.897307
ENSMUSG00000031385	Plxnb3	X	1	72800696	72816120	-1.94995	1.74668	-3.20448	0.00478939	0.0629736	-2.04952	2.64479	2.55209	1.87886	0.64035	0.215205	0.310193	0.388583	2.35858
ENSMUSG00000096916	Zfp850	7	-1	27684279	27713540	1.22809	0.404333	3.16604	0.0052158	0.0666225	-2.0504	-0.242737	-0.390831	-0.0306302	0.450872	1.28425	1.32768	1.02093	-0.221399
ENSMUSG00000041272	Tox	4	-1	6686353	6991557	-1.74357	-0.526481	-3.18749	0.00497346	0.0644988	-2.05086	0.60526	-0.0393583	-0.847766	-2.57466	-1.20929	-1.87743	-1.88713	-0.0939548
ENSMUSG00000064347	mt-Ta	MT	-1	5018	5086	-1.53168	0.823043	-3.18597	0.0049903	0.0646131	-2.05111	1.38019	1.97036	1.7486	-0.427821	0.473517	0.567351	0.204349	1.69972
ENSMUSG00000045679	Slc66a3	12	-1	17038649	17050409	1.64537	2.82523	3.30651	0.00381651	0.0557321	-2.05466	2.07919	1.51937	2.32216	3.38947	3.84884	3.58564	3.60798	1.97357
ENSMUSG00000034738	Nostrin	2	1	68966144	69019674	0.994974	2.52542	3.3091	0.00379455	0.0555121	-2.05599	2.14683	2.29808	2.12624	3.24369	3.32086	2.95827	3.17427	2.19038
ENSMUSG00000037989	Wnk2	13	-1	49189779	49301490	-2.1574	5.92929	-3.58565	0.00204186	0.0375009	-1.71941	7.03859	6.89744	6.72606	4.91145	4.74122	4.55069	4.73446	6.88736
ENSMUSG00000072214	Septin5	16	-1	18439252	18448704	0.971539	2.53587	3.29099	0.00395095	0.0566789	-2.06184	1.9589	2.02731	2.09083	2.89875	3.21874	2.85351	2.99033	2.02568
ENSMUSG00000121505	Gm4956	1	-1	21355457	21395963	-2.19801	0.496489	-3.91216	0.000978251	0.0240928	-0.595778	1.90782	2.2024	1.79334	-0.62713	-0.327937	0.378905	-0.192054	1.96785
ENSMUSG00000078202	Nrarp	2	1	25070770	25073351	1.19011	2.5883	3.30082	0.00386524	0.0561569	-2.06786	1.88159	1.89074	2.5347	3.16873	3.82587	2.82916	3.27458	2.10234
ENSMUSG00000032363	Adamts7	9	1	90045122	90090124	-2.21547	4.6292	-4.86331	0.000116201	0.00632316	1.12078	5.61624	5.42979	5.1746	3.45403	3.13897	2.94699	3.18	5.40688
ENSMUSG00000031980	Agt	8	-1	125283273	125296445	-2.22191	2.24304	-3.50225	0.0024627	0.0420643	-1.4326	2.44432	2.52598	2.17777	0.595262	0.0973683	-0.292472	0.133386	2.38269
ENSMUSG00000113475	Gm49366	12	1	84085285	84105800	-2.22519	-0.911734	-4.47723	0.000274362	0.0104719	0.0485502	-0.131706	-0.119529	0.117468	-2.57466	-2.2873	-1.87743	-2.24646	-0.0445886
ENSMUSG00000017692	Rhbdl3	11	1	80191738	80246781	-1.28759	3.51481	-3.33478	0.00358322	0.0536883	-2.08124	3.87163	3.50941	3.88662	2.7421	2.62493	1.91842	2.42849	3.75589
ENSMUSG00000107605	Gm44117	6	-1	90436693	90438450	-1.76288	-0.579059	-3.15269	0.00537225	0.0676551	-2.08608	0.32286	0.0365905	0.117468	-1.47513	-2.2873	-0.959896	-1.57411	0.158973
ENSMUSG00000022546	Gpt	15	1	76579916	76583886	-2.25384	4.97681	-6.58006	3.07217e-06	0.00091636	4.69369	5.76356	5.90664	5.73648	3.74469	3.67977	3.15721	3.52722	5.80223
ENSMUSG00000112129	Pbld1	10	1	62895941	62913741	-2.49178	-0.0255144	-3.15105	0.00539181	0.0678483	-2.08953	0.728117	0.633831	0.782284	-0.738161	-1.99779	-2.72543	-1.82046	0.714744
ENSMUSG00000085162	Gm12295	11	-1	65164428	65256757	2.80725	3.25541	3.32724	0.00364403	0.054327	-2.09194	2.21144	2.29808	2.4534	4.27798	4.64476	6.47375	5.13216	2.32098
ENSMUSG00000025936	Gm4956	1	-1	21355832	21368351	-2.26881	0.1271	-3.97255	0.000853664	0.0219945	-0.486507	1.6212	1.95086	1.50138	-0.9897	-0.702333	0.0819237	-0.536703	1.69115
ENSMUSG00000050621	Rps27rt	9	-1	114811434	114811807	1.29132	-0.0372596	3.13674	0.0055653	0.0686373	-2.09585	-0.979702	-1.16135	-0.716522	0.232692	-0.0309558	0.929921	0.377219	-0.952524
ENSMUSG00000064308	2410137M14Rik	17	-1	37288593	37292129	-2.27171	-1.80175	-3.63859	0.00181256	0.035048	-1.55495	-0.79913	-0.493924	-1.15262	-2.21209	-2.2873	-5.04736	-3.18225	-0.815225
ENSMUSG00000052837	Junb	8	-1	85701113	85705347	1.56638	3.96946	3.36742	0.00333121	0.0506707	-2.09849	3.11903	2.73418	3.00309	4.18974	4.89482	4.4304	4.50499	2.9521
ENSMUSG00000025723	Nmb	7	-1	80551975	80554824	-2.29252	0.876163	-4.54462	0.000235976	0.0097209	0.640759	2.21144	1.6937	1.85795	0.172571	-0.59924	-0.799432	-0.4087	1.92103
ENSMUSG00000075122	Cd80	16	1	38275923	38316697	1.21021	0.596688	3.1386	0.00554254	0.068514	-2.10067	-0.638665	-0.294615	0.186181	1.15714	1.36296	0.310193	0.943431	-0.249033
ENSMUSG00000026986	Hnmt	2	-1	23892922	23939406	-1.19194	2.90211	-3.27197	0.00412198	0.0579374	-2.10141	3.11903	3.13057	2.96449	1.9126	1.5762	2.21003	1.89961	3.07136
ENSMUSG00000035242	Oaz1	10	1	80662516	80665124	-0.435797	7.42279	-3.33509	0.00358069	0.0536883	-2.1016	7.73843	7.59491	7.63816	7.1857	7.25337	7.23544	7.22484	7.65717
ENSMUSG00000033578	Tmem35a	X	1	133195974	133206718	-2.33758	1.87886	-3.59381	0.00200471	0.0369622	-1.24649	2.25296	2.2024	2.90457	-0.0966153	0.771598	-0.403503	0.0904932	2.45331
ENSMUSG00000025050	Pcgf6	19	-1	47022056	47039345	0.604378	1.88021	3.24319	0.00439461	0.0595498	-2.10606	1.58914	2.04581	1.87886	2.46973	2.26388	2.68735	2.47365	1.83794
ENSMUSG00000059408	Mrgprh	17	1	13094921	13096864	-2.34389	1.55006	-3.6871	0.00162496	0.0325535	-1.04954	2.00822	2.49938	2.39654	0.399342	0.324139	-0.959896	-0.078805	2.30138
ENSMUSG00000102305	Gm38192	9	1	72931575	72933421	-2.35009	-1.36552	-5.10415	6.84159e-05	0.00475433	0.811357	-0.638665	0.10874	-0.382103	-2.57466	-1.99779	-3.4624	-2.67828	-0.304009
ENSMUSG00000090799	Klhl33	14	-1	51126039	51134964	-2.43145	4.33105	-4.78628	0.000137805	0.00689323	1.02252	4.6545	5.42273	4.98994	3.38947	2.50278	1.74706	2.54644	5.02239
ENSMUSG00000085498	Gm14023	2	1	129139285	129149746	-1.08744	-0.0957952	-3.12731	0.00568269	0.0692892	-2.11286	0.539672	0.365898	0.826006	-0.0244655	-0.0996685	-1.58793	-0.570687	0.577192
ENSMUSG00000022037	Clu	14	1	66205932	66218996	1.24763	9.62279	3.20237	0.00481194	0.0632186	-2.11595	9.11543	8.81971	9.09342	9.65729	10.54	10.5621	10.2531	9.00952
ENSMUSG00000014503	Pkd2l2	18	1	34541542	34577169	-1.19893	3.26269	-3.31081	0.00378014	0.0553516	-2.1178	3.68705	3.836	3.38563	3.03161	2.63554	1.46044	2.37586	3.63623
ENSMUSG00000052769	Gm9889	3	1	115508787	115510377	-2.48601	-1.45085	-4.18173	0.000532739	0.0165048	-0.366775	-0.028612	0.728468	0.186181	-2.21209	-3.13529	-0.959896	-2.10243	0.295346
ENSMUSG00000102496	Gm36989	18	1	35707960	35710119	1.5316	-0.462377	3.12343	0.00573164	0.0697278	-2.13131	-0.638665	-1.54837	-1.78065	0.290408	0.520059	-0.403503	0.135655	-1.32256
ENSMUSG00000098488	Pla2g4b	2	1	119863898	119873511	-0.862999	2.34758	-3.22574	0.00456849	0.0611676	-2.13187	2.88819	2.77909	1.93983	1.9843	1.50856	1.42837	1.64041	2.5357
ENSMUSG00000043719	Col6a6	9	-1	105565008	105705359	-2.55062	2.94632	-4.18357	0.000530541	0.016497	-0.0718013	3.08495	3.19827	3.53799	1.53685	1.08194	-0.655042	0.654581	3.27374
ENSMUSG00000035486	Plk5	10	1	80192293	80201323	-2.57335	0.159854	-4.5735	0.000221238	0.00932847	0.520456	1.65257	1.32104	0.592806	-0.858456	-1.99779	-1.34692	-1.40105	1.18881
ENSMUSG00000018509	Cenpv	11	-1	62415772	62430087	-0.914043	2.74933	-3.27651	0.00408052	0.0575987	-2.14165	3.0964	3.19827	3.25577	2.39277	2.55959	1.77282	2.24173	3.18348
ENSMUSG00000043439	Epop	11	-1	97518215	97520528	-2.59941	-0.651124	-4.94289	9.74858e-05	0.00560974	0.892428	1.13577	0.0365905	0.432342	-1.92259	-1.75678	-2.72543	-2.13493	0.534902
ENSMUSG00000060261	Gtf2i	5	-1	134266688	134343614	-0.546182	7.38704	-3.31554	0.00374043	0.05497	-2.14331	7.8132	7.7012	7.60952	7.21301	7.13827	7.14955	7.16694	7.70797
ENSMUSG00000114452	A530001N23Rik	13	-1	60631318	60636622	-2.63353	-1.14762	-3.79262	0.00128101	0.0281107	-1.24447	-0.638665	-0.390831	-0.0306302	-3.79706	-1.75678	-3.4624	-3.00541	-0.353375
ENSMUSG00000072949	Acot1	12	1	84056264	84065145	-2.64707	2.62441	-5.61923	2.24803e-05	0.00243601	2.84414	3.10776	3.39865	3.08635	0.957832	0.692527	-0.093163	0.519065	3.19758
ENSMUSG00000029343	Crybb1	5	1	112403681	112417451	-1.80178	-0.845204	-3.13687	0.00556378	0.0686373	-2.14515	-0.363031	-0.294615	0.186181	-1.47513	-1.75678	-2.72543	-1.98578	-0.157155
ENSMUSG00000054196	Cthrc1	15	1	38940327	38950516	5.63698	-0.651647	3.21725	0.00465549	0.061666	-2.14554	-3.30163	-5.24881	-1.78065	1.5605	2.93938	1.98606	2.16198	-3.4437
ENSMUSG00000031520	Vegfc	8	1	54530641	54640131	0.80851	2.35171	3.25707	0.004261	0.0589621	-2.14871	1.85487	2.25103	2.36725	3.04005	2.97323	2.93563	2.98297	2.15772
ENSMUSG00000090778	Gm3235	8	-1	92347194	92356360	-2.65894	0.126279	-4.26972	0.000437053	0.0145576	-0.0217581	1.65257	1.46543	0.690654	-0.858456	-1.99779	-1.34692	-1.40105	1.26955
ENSMUSG00000110922	Gm35177	9	1	40458656	40472689	-2.68397	-1.45905	-3.94468	0.000909062	0.023095	-0.927228	-0.363031	-0.0393583	0.25177	-3.06009	-1.75678	-3.4624	-2.75976	-0.0502066
ENSMUSG00000014773	Dll1	17	-1	15587616	15597134	0.761367	1.9629	3.18876	0.00495954	0.0644543	-2.15217	1.41719	1.38054	1.38927	2.21044	2.49115	1.66689	2.12282	1.39567
ENSMUSG00000065160	Gm50452	1	1	160864926	160865009	1.20461	-0.313387	3.11699	0.00581382	0.0704005	-2.15333	-1.18615	-1.00088	-2.07016	-0.0966153	-0.59924	0.0819237	-0.204644	-1.41907
ENSMUSG00000020123	Avpr1a	10	1	122284404	122289357	-2.35052	-0.32033	-3.1305	0.00564276	0.0689437	-2.15681	-0.363031	0.243041	0.64256	-2.21209	-1.99779	-2.24	-2.14996	0.17419
ENSMUSG00000120952	2010002M09Rik	3	1	104128143	104129397	-1.04262	0.405376	-3.1071	0.00594227	0.0714803	-2.15895	0.841327	0.243041	1.16931	-0.62713	-0.412826	0.238043	-0.267305	0.751225
ENSMUSG00000030704	Rab6a	7	1	100256617	100290475	0.375173	6.43909	3.36911	0.00331866	0.050619	-2.16013	6.26633	6.30338	6.40061	6.62185	6.7713	6.69874	6.69729	6.32344
ENSMUSG00000070574	2310016G11Rik	7	1	44317633	44327661	-2.9173	-0.852158	-3.96672	0.00086497	0.0221848	-0.890097	0.728117	-0.294615	-0.0306302	-2.57466	-3.13529	-2.72543	-2.8118	0.13429
ENSMUSG00000050213	Snip1	4	1	124960465	124967835	0.385796	2.93002	3.27038	0.00413659	0.0579374	-2.16312	2.42629	2.69956	2.49463	2.95337	2.99811	2.82916	2.92688	2.54016
ENSMUSG00000025271	Pfkfb1	X	1	149371225	149426874	-2.97917	3.50086	-4.38391	0.000338177	0.0120777	0.304188	4.12743	4.22489	4.22548	1.71601	1.41314	0.378905	1.16935	4.1926
ENSMUSG00000035509	Fbxl21	13	1	56670285	56685711	1.78416	-0.734329	3.10523	0.00596691	0.0715348	-2.16924	-1.18615	-2.44146	-0.992156	-0.524037	0.37567	0.929921	0.260518	-1.53992
ENSMUSG00000025815	Dhtkd1	2	-1	5900926	5947603	-0.965042	3.09732	-3.29109	0.00395006	0.0566789	-2.16975	3.63304	3.62463	3.24776	2.54279	2.60348	2.42025	2.52217	3.50181
ENSMUSG00000039321	Uts2r	11	1	121051097	121052799	-2.03714	-1.0929	-3.11636	0.00582191	0.0704005	-2.17163	-0.242737	0.305777	0.25177	-0.738161	-1.75678	-3.4624	-1.98578	0.104937
ENSMUSG00000028331	Trmo	4	-1	46376505	46389437	0.687196	1.22359	3.13351	0.00560525	0.0688847	-2.17257	0.728117	0.423614	1.0267	1.35945	1.68233	1.14247	1.39475	0.726144
ENSMUSG00000025537	Phkg1	5	-1	129892262	129927390	-2.99744	4.29953	-4.70081	0.000166602	0.00773329	0.914613	4.79816	4.94718	4.916	2.11783	2.1794	1.25642	1.85122	4.88711
ENSMUSG00000033633	Clec18a	8	-1	111785552	111819058	-3.06586	0.0446052	-4.623	0.00019811	0.00857785	0.492777	1.55635	1.51937	0.690654	-1.47513	-0.813364	-3.4624	-1.91696	1.25546
ENSMUSG00000047171	Helt	8	-1	46745076	46747708	-3.20224	-0.606547	-4.07184	0.000682417	0.0192837	-0.636066	0.470959	0.584078	0.782284	-3.06009	-1.99779	-2.72543	-2.59444	0.612441
ENSMUSG00000120773	Gm32113	X	-1	139284326	139286643	-2.33841	1.57339	-3.15689	0.00532258	0.0672865	-2.17819	2.98992	3.16482	2.68473	1.77785	0.608869	-0.799432	0.529097	2.94649
ENSMUSG00000104263	9430062P05Rik	9	-1	90038513	90041857	-3.21759	2.12251	-3.89744	0.00101129	0.0247058	-0.628408	3.46655	3.23097	2.64866	0.450872	-0.247767	-0.655042	-0.150646	3.11539
ENSMUSG00000012422	Tmem167	13	1	90237242	90292026	0.788343	4.03205	3.35752	0.0034057	0.0515076	-2.18219	3.43082	3.42715	3.55758	4.09574	4.28256	4.42228	4.26686	3.47185
ENSMUSG00000095432	Zfp748	13	-1	67686760	67701949	0.517204	2.08848	3.18684	0.00498064	0.06454	-2.18562	1.65257	1.828	1.5281	2.19541	2.19383	2.17181	2.18702	1.66956
ENSMUSG00000087331	1810021B22Rik	15	-1	88955399	88960138	-0.802304	1.40134	-3.14044	0.00552003	0.0684986	-2.18993	1.82765	1.71697	1.5801	0.64035	1.05057	1.01873	0.903218	1.70824
ENSMUSG00000028427	Aqp7	4	-1	41033074	41048139	-1.55761	3.95881	-3.3116	0.00377348	0.0553043	-2.19056	3.93677	4.6323	4.20493	3.24369	2.6976	2.09219	2.67783	4.258
ENSMUSG00000030309	Caprin2	6	-1	148743990	148797735	-0.484501	2.83489	-3.2639	0.00419667	0.0585512	-2.1906	2.90131	3.21471	2.97424	2.63479	2.63554	2.35352	2.54128	3.03009
ENSMUSG00000121084	Gm56860	8	-1	117882952	117884572	1.25548	0.722813	3.1017	0.0060136	0.0717489	-2.19124	0.24269	0.0365905	-0.110801	0.921763	1.41314	1.61085	1.31525	0.05616
ENSMUSG00000022651	Retnlg	16	1	48692984	48694859	-4.37165	-0.999885	-3.15622	0.00533045	0.0672865	-2.19262	1.79991	1.29035	0.592806	-2.21209	-3.87226	-3.4624	-3.18225	1.22769
ENSMUSG00000114172	Gm36298	13	-1	62787700	62791066	0.926138	-0.0888672	3.08209	0.0062795	0.0735388	-2.19478	-0.79913	-0.294615	-0.596227	0.54872	0.157489	0.444494	0.383568	-0.563324
ENSMUSG00000029862	Clcn1	6	1	42263619	42292690	-3.24308	2.64732	-5.31936	4.28223e-05	0.00364941	2.16798	3.24783	3.15633	2.61167	1.02737	-0.171818	-1.87743	-0.340626	3.00528
ENSMUSG00000022211	Carmil3	14	1	55728108	55745729	-0.702092	1.89078	-3.17622	0.00509938	0.0654255	-2.19522	2.27328	2.34365	1.97908	1.81765	1.28425	1.36203	1.48798	2.19867
ENSMUSG00000021228	Acot3	12	1	84098918	84107176	-3.35118	-0.914176	-3.76095	0.00137584	0.0293131	-1.26638	0.0676033	0.177453	0.541276	-1.92259	-3.87226	-3.4624	-3.08575	0.262111
ENSMUSG00000028737	Aldh4a1	4	1	139350177	139377001	-0.793539	6.87056	-3.32486	0.00366345	0.0544455	-2.19803	7.34253	7.50754	7.05769	6.70843	6.42733	6.40643	6.51406	7.30258
ENSMUSG00000024921	Smarca2	19	1	26582450	26755722	-0.39357	6.52045	-3.3444	0.00350702	0.0527921	-2.19945	6.87703	6.77321	6.82567	6.54687	6.34489	6.41053	6.4341	6.8253
ENSMUSG00000024991	Eif3a	19	-1	60749555	60779096	0.528387	7.828	3.24351	0.00439151	0.0595498	-2.20065	7.88014	7.93343	7.79007	8.3024	8.17248	8.6747	8.38319	7.86788
ENSMUSG00000056973	Ces1d	8	-1	93892696	93924466	-3.6474	6.48966	-4.66969	0.000178541	0.00805537	0.743555	7.32924	7.26713	6.75533	4.5502	3.86245	1.74706	3.38657	7.11724
ENSMUSG00000002603	Tgfb1	7	1	25386427	25404502	0.499709	4.14639	3.37575	0.0032697	0.0500144	-2.20182	3.83108	3.86232	4.19663	4.28509	4.71396	4.40179	4.46695	3.96335
ENSMUSG00000030218	Mgp	6	-1	136849433	136852821	1.64124	7.70805	3.25072	0.00432163	0.0594495	-2.20207	7.20517	6.70502	7.28813	8.52928	8.72354	8.86973	8.70752	7.06611
ENSMUSG00000030972	Acsm5	7	1	119118686	119144774	-3.65297	1.75127	-3.82002	0.00120425	0.0272428	-0.78954	2.79289	2.71119	2.82061	1.02737	-1.20929	-2.72543	-0.969117	2.7749
ENSMUSG00000120946	Gm57040	9	-1	114647930	114648153	-3.69448	-0.165818	-3.69409	0.00159959	0.032246	-1.19536	1.58914	1.6937	0.737196	-1.13409	-2.64987	-3.4624	-2.41545	1.34001
ENSMUSG00000001034	Mapk7	11	-1	61379638	61385232	0.585846	3.0101	3.27039	0.00413645	0.0579374	-2.20949	2.67565	2.47229	2.94479	3.30798	3.46462	3.03479	3.26913	2.69758
ENSMUSG00000022025	Cnmd	14	-1	79875130	79899610	-2.98302	-0.525957	-3.15927	0.00529459	0.0672024	-2.20966	0.0676033	-1.16135	0.949741	-2.57466	-3.13529	-3.4624	-3.05745	-0.0480015
ENSMUSG00000032279	Idh3a	9	1	54493618	54511945	-0.75737	8.98171	-3.19121	0.00493259	0.0642955	-2.21093	9.19813	9.49197	9.31888	8.52233	8.58264	8.61007	8.57168	9.33633
ENSMUSG00000053519	Kcnip1	11	-1	33579339	33943152	-3.72062	-2.64814	-3.68307	0.00163982	0.0326899	-1.68054	-1.71667	-0.493924	0.117468	-5.38202	-2.64987	-5.04736	-4.35975	-0.697708
ENSMUSG00000010492	Uckl1os	2	1	181220273	181226963	-3.7499	1.66254	-6.19891	6.67006e-06	0.00130732	3.54777	2.38953	3.13921	2.8632	-0.252735	-0.503024	-2.24	-0.998588	2.79731
ENSMUSG00000109222	Gm10297	7	-1	60403111	60403761	-1.02193	-0.945403	-3.08064	0.0062996	0.0736473	-2.22091	-0.242737	-0.204418	-0.847766	-1.47513	-1.55033	-1.34692	-1.45746	-0.43164
ENSMUSG00000067870	Rpl31-ps8	15	-1	90648482	90648859	1.20519	0.818279	3.08781	0.00620084	0.0729561	-2.22355	0.667996	0.243041	-0.485196	0.957832	1.22928	1.84746	1.34486	0.141947
ENSMUSG00000057335	Cep170	1	-1	176561219	176641633	0.581638	4.40215	3.36738	0.00333149	0.0506707	-2.22443	3.78229	4.05268	4.11086	4.60525	4.76557	4.33418	4.56833	3.98194
ENSMUSG00000030587	2200002D01Rik	7	-1	28945986	28947891	2.6977	0.374262	3.0665	0.00649915	0.0745066	-2.22454	-0.979702	-1.00088	-0.992156	0.684072	1.8374	2.76642	1.76263	-0.990914
ENSMUSG00000116617	Gm49767	16	-1	31103242	31110714	1.40547	0.363202	3.07293	0.00640759	0.0739883	-2.22542	-0.979702	-0.204418	0.186181	0.884769	0.732604	1.84746	1.15494	-0.332646
ENSMUSG00000038704	Aspdh	7	1	44114815	44117182	-3.77587	-1.42477	-3.51828	0.00237564	0.0411446	-1.74465	0.539672	0.243041	0.0453187	-2.57466	-3.13529	-5.04736	-3.58577	0.276011
ENSMUSG00000114800	Gm31600	13	1	37945724	37952123	-3.78388	-0.104586	-4.10475	0.000633622	0.0182571	-0.517741	1.26315	1.95086	0.782284	-0.858456	-3.13529	-3.4624	-2.48538	1.3321
ENSMUSG00000093645	Gm23187	2	1	130119115	130119200	0.880401	0.110825	3.06017	0.00659031	0.0750557	-2.23497	-0.79913	-0.119529	-0.716522	0.399342	0.520059	0.0819237	0.333775	-0.54506
ENSMUSG00000110496	Gm45909	8	-1	93916956	93917986	-4.09465	0.329761	-3.76351	0.00136792	0.0292993	-1.12106	2.25296	1.43769	0.988735	-0.738161	-2.2873	-5.04736	-2.69094	1.55979
ENSMUSG00000037370	Enpp1	10	-1	24513812	24588057	1.43846	3.34186	3.28756	0.00398121	0.0567494	-2.24665	2.82077	2.83334	2.8632	4.24552	4.55819	4.00521	4.26964	2.8391
ENSMUSG00000030862	Cpxm2	7	-1	131634416	131756468	1.36182	4.65036	3.34491	0.00350302	0.0527812	-2.24806	4.82937	5.4438	5.5793	7.11758	6.55366	6.30413	6.65846	5.28416
ENSMUSG00000110605	Gm32856	8	1	129990061	130009325	1.37788	-1.3921	3.09468	0.00610742	0.0724925	-2.24954	-1.71667	-1.54837	-2.91816	-0.337623	-0.327937	-1.58793	-0.751163	-2.06107
ENSMUSG00000040771	Oard1	17	1	48717042	48724294	-0.498625	4.27624	-3.35462	0.00342787	0.0517943	-2.25203	4.66991	4.34551	4.31642	4.09978	3.82123	3.89222	3.93774	4.44395
ENSMUSG00000028307	Aldob	4	-1	49535995	49549546	-5.43614	1.09389	-5.06859	7.39559e-05	0.004882	1.04714	3.60125	2.73418	2.27562	-2.21209	-2.2873	-3.4624	-2.65393	2.87035
ENSMUSG00000001211	Agpat3	10	-1	78105012	78188323	-0.510377	7.28742	-3.28423	0.00401093	0.0569516	-2.25447	7.27233	7.52041	7.36655	6.8909	6.91428	6.81567	6.87362	7.38643
ENSMUSG00000028936	Rpl22	4	1	152410199	152418528	0.299139	6.81865	3.29072	0.00395329	0.0566789	-2.25529	6.96711	6.85611	6.80874	7.09802	7.09569	7.32578	7.17316	6.87732
ENSMUSG00000098863	Mir8101	11	-1	102120866	102120976	-0.940433	0.79013	-3.07316	0.00640435	0.0739883	-2.2555	0.99605	0.980007	1.50138	0.232692	0.157489	0.310193	0.233458	1.15915
ENSMUSG00000104814	Gm42979	5	1	129633211	129635438	1.12583	1.33864	3.09342	0.00612442	0.0726407	-2.25657	1.41719	0.633831	-0.195689	1.6948	1.74245	1.63914	1.69213	0.618443
ENSMUSG00000101693	Gm19461	1	-1	133178136	133197546	-2.26214	2.33228	-3.14243	0.00549573	0.068408	-2.25728	3.07341	3.30961	3.11306	0.846801	0.95217	0.929921	0.909631	3.16536
ENSMUSG00000090582	Gm17024	12	-1	40259486	40261072	0.847897	1.09508	3.08814	0.00619624	0.0729553	-2.25923	0.470959	0.633831	0.782284	1.43816	1.55401	1.46044	1.4842	0.629025
ENSMUSG00000039633	Lonrf1	8	-1	36683218	36716670	-0.618991	3.61715	-3.32997	0.0036219	0.0541169	-2.26276	3.99299	4.1962	4.44115	3.89643	3.35976	3.54136	3.59918	4.21012
ENSMUSG00000043424	Eif3j2	18	-1	43608483	43610861	1.13845	-0.348713	3.04348	0.00683706	0.0770947	-2.26398	-0.028612	-1.78938	-0.596227	0.345903	0.215205	0.310193	0.290433	-0.80474
ENSMUSG00000065475	Mir27b	13	1	63448526	63448598	1.35214	-0.374163	3.0433	0.00683978	0.0770947	-2.26433	-1.42716	-0.604956	-0.716522	0.399342	0.771598	0.162094	0.444345	-0.916213
ENSMUSG00000025508	Rplp2	7	1	141027283	141031498	-0.391459	7.13415	-3.27169	0.00412454	0.0579374	-2.26965	7.43674	7.30793	7.4718	7.07767	7.01623	6.96002	7.01797	7.40549
ENSMUSG00000098569	Mir7020	4	1	139371353	139371422	-2.37278	-0.722381	-3.07001	0.00644907	0.0741436	-2.27171	0.24269	0.243041	0.0453187	-1.29455	-0.702333	-5.04736	-2.34808	0.177017
ENSMUSG00000019873	Reep3	10	-1	66844968	66932724	0.413669	5.51159	3.35902	0.00339434	0.0514482	-2.28284	5.18621	5.25997	5.41007	5.58881	5.76497	5.74136	5.69838	5.28542
ENSMUSG00000034210	Efcab14	4	1	115594941	115634524	0.403013	5.51435	3.34932	0.00346866	0.0523125	-2.29259	5.42969	5.48674	5.5223	5.8498	5.79722	5.9895	5.87884	5.47958
ENSMUSG00000103032	Gm37121	1	1	62848461	62851016	1.70982	-0.758981	3.03977	0.00689305	0.0774783	-2.29337	-0.363031	-1.00088	-3.65512	0.172571	-0.0996685	-0.189378	-0.0388252	-1.67301
ENSMUSG00000118107	Gm34455	17	-1	26686534	26722174	-1.84269	-0.141418	-3.03228	0.00700751	0.0779488	-2.29441	0.157801	0.305777	0.314505	-1.13409	-1.75678	-1.87743	-1.58944	0.259361
ENSMUSG00000029502	Golga3	5	1	110324567	110374336	0.70018	6.29058	3.29987	0.00387349	0.0561569	-2.29678	6.18554	6.31867	6.15062	6.85669	6.68137	7.17393	6.90399	6.21828
ENSMUSG00000117098	Gm49909	17	-1	71281114	71309203	0.853898	8.78995	3.13192	0.00562501	0.0689437	-2.29709	8.61338	9.01644	8.91908	9.71532	9.418	9.91522	9.68285	8.84963
ENSMUSG00000060600	Eno3	11	1	70548028	70553339	-1.79835	9.83228	-3.10044	0.00603027	0.0718558	-2.29916	10.7422	10.8609	10.7347	9.02146	9.15305	8.79155	8.98869	10.7792
ENSMUSG00000070871	Ccnyl1	1	1	64729614	64764803	0.406689	3.7334	3.30213	0.00385403	0.0561273	-2.30273	3.46655	3.54235	3.77951	4.04215	3.95429	4.03745	4.0113	3.59614
ENSMUSG00000044534	Ackr2	9	1	121727421	121740140	1.77125	1.62402	3.07198	0.00642111	0.0739883	-2.306	0.667996	0.423614	0.314505	1.87537	2.7571	1.98606	2.20618	0.468705
ENSMUSG00000121111	Gm41608	17	1	66825757	66831554	-1.84692	0.520411	-3.02791	0.00707516	0.0783963	-2.30693	1.26315	1.19413	1.50138	-0.337623	0.157489	-1.58793	-0.589354	1.31956
ENSMUSG00000033590	Myo5c	9	1	75139302	75212733	-0.979174	3.5536	-3.25537	0.00427713	0.0591345	-2.30769	3.81037	4.12405	3.51814	2.84198	2.90472	2.75354	2.83342	3.81752
ENSMUSG00000024866	Acy3	19	1	4036570	4040007	-0.806939	4.14189	-3.32284	0.00368001	0.0545104	-2.30788	4.57897	4.69809	4.35424	3.83473	3.61156	3.76962	3.73864	4.54377
ENSMUSG00000023009	Nckap5l	15	-1	99319916	99355629	0.627948	2.62999	3.17889	0.00506927	0.0652241	-2.30846	2.35181	2.11751	2.17777	2.80286	2.86019	2.84138	2.83481	2.2157
ENSMUSG00000058291	Zfp68	5	-1	138601914	138618023	-0.33301	4.92222	-3.35191	0.00344872	0.0520605	-2.30974	5.07486	5.02848	4.94851	4.65278	4.63421	4.76802	4.68501	5.01728
ENSMUSG00000046658	Zfp316	5	-1	143235452	143255777	-0.52588	3.1349	-3.25043	0.00432446	0.0594495	-2.31201	3.56873	3.52268	3.42169	2.96228	2.91347	3.06638	2.98071	3.50437
ENSMUSG00000023977	Ubr2	17	-1	47239221	47321482	-0.816921	7.14708	-3.24539	0.00437319	0.0594915	-2.31292	7.7366	7.83151	7.49653	6.93058	6.81861	6.86964	6.87294	7.68821
ENSMUSG00000047098	Rnf31	14	1	55829165	55841150	-0.479137	4.42622	-3.3385	0.00355352	0.0534421	-2.31544	4.98531	4.53419	4.60384	4.1668	4.38041	4.10999	4.21907	4.70778
ENSMUSG00000035152	Ap2b1	11	1	83189850	83295861	0.385972	5.92548	3.32875	0.00363174	0.0542135	-2.31715	5.72904	5.75048	5.70463	6.04162	6.04213	6.24439	6.10938	5.72805
ENSMUSG00000078868	Gm14412	2	-1	177006313	177016100	1.20115	-0.391108	3.01265	0.00731654	0.080174	-2.3197	-2.07924	-0.119529	-0.382103	0.64035	0.2707	0.310193	0.407081	-0.86029
ENSMUSG00000041629	Vcf1	11	-1	113552145	113574981	0.331474	4.11254	3.32336	0.00367576	0.0545104	-2.32857	4.05299	4.13705	4.19663	4.48372	4.46313	4.44249	4.46311	4.12889
ENSMUSG00000009621	Vav2	2	-1	27152116	27317045	-0.42721	4.59943	-3.33529	0.00357914	0.0536883	-2.32857	4.83621	4.61692	4.80021	4.53237	4.40851	3.99976	4.31355	4.75111
ENSMUSG00000022442	Ttll1	15	-1	83367970	83395094	-1.53756	4.99743	-3.32699	0.00364608	0.054327	-2.33001	5.71796	5.77425	5.24675	4.23453	4.10693	3.75677	4.03274	5.57965
ENSMUSG00000020042	Abtb3	10	1	85222678	85496156	-1.35125	1.48645	-3.0729	0.00640808	0.0739883	-2.33272	2.00822	2.53909	1.77114	0.54872	1.17214	0.50723	0.742695	2.10615
ENSMUSG00000022032	Scara5	14	1	65903852	66002275	-2.22201	4.6087	-3.24571	0.00437011	0.0594915	-2.33387	5.20484	4.39685	5.15973	3.632	3.13149	1.01873	2.59408	4.92047
ENSMUSG00000018401	Mtmr4	11	1	87482988	87507128	-0.355589	4.67156	-3.3338	0.00359108	0.053756	-2.33454	4.81211	4.74978	4.65322	4.29217	4.39921	4.45845	4.38328	4.73837
ENSMUSG00000021222	Dcaf4	12	1	83567240	83588694	-0.691246	3.40779	-3.24193	0.00440699	0.0595498	-2.33682	3.53547	3.836	3.54455	3.10582	2.95641	2.76642	2.94288	3.63867
ENSMUSG00000019278	Dpep1	8	1	123912981	123928551	-0.801386	5.8212	-3.33035	0.00361884	0.0541169	-2.33905	6.2265	5.68562	6.01789	5.50292	4.98469	5.05724	5.18161	5.97667
ENSMUSG00000026870	Cutal	2	1	34764408	34782144	-2.18841	-0.840937	-3.03748	0.00692795	0.0776869	-2.33932	-0.028612	0.10874	-0.716522	-3.79706	-1.75678	-1.58793	-2.38059	-0.212131
ENSMUSG00000031226	Pbdc1	X	1	104123362	104160696	0.692618	2.68292	3.1911	0.00493383	0.0642955	-2.341	2.64479	2.53909	2.25976	3.06507	3.23975	3.18626	3.16369	2.48121
ENSMUSG00000078794	Dact3	7	1	16609242	16621387	1.00812	3.64612	3.27435	0.00410019	0.0577793	-2.34112	3.29828	3.18998	3.42169	4.37787	4.37092	4.17423	4.30767	3.30332
ENSMUSG00000066324	Bpnt2	4	-1	4762484	4793355	0.330475	5.80871	3.32217	0.00368547	0.0545104	-2.34422	5.51108	5.72057	5.63259	5.9416	5.86527	6.03546	5.94744	5.62142
ENSMUSG00000028394	Pole3	4	-1	62440886	62443305	0.41355	4.39735	3.32258	0.00368211	0.0545104	-2.34493	4.21407	4.19206	4.3654	4.61657	4.53004	4.87894	4.67518	4.25717
ENSMUSG00000120701	Gm56671	19	1	36092614	36096252	2.05064	1.49549	3.13147	0.00563059	0.0689437	-2.34552	1.34223	1.4094	1.60541	3.006	3.59535	3.9943	3.53188	1.45234
ENSMUSG00000019235	Rps6kl1	12	-1	85182023	85198038	1.17909	1.23635	3.07753	0.00634295	0.0739749	-2.35133	1.38019	0.681926	1.13496	2.16488	2.49115	1.96387	2.20663	1.06569
ENSMUSG00000051502	Ufsp1	5	1	137292891	137293927	-0.546892	2.15787	-3.13375	0.0056023	0.0688847	-2.35165	2.23235	2.60294	2.64866	2.11783	1.8737	1.89516	1.96223	2.49465
ENSMUSG00000042436	Mfap4	11	1	61376257	61379726	2.47771	4.94772	3.28168	0.00403379	0.0570657	-2.35197	3.7096	3.93358	5.06712	6.61481	7.14013	6.48937	6.74811	4.23677
ENSMUSG00000114797	Gm49336	14	-1	60442731	60488956	0.34053	4.5785	3.32539	0.00365913	0.0544455	-2.35557	4.42856	4.54072	4.54619	4.77407	4.84542	4.92562	4.84837	4.50515
ENSMUSG00000040794	C1qtnf4	2	1	90716204	90720869	-1.58019	0.801221	-3.00519	0.00743727	0.0810502	-2.35759	1.71332	1.12623	0.826006	-0.337623	-0.813364	0.0819237	-0.356355	1.22185
ENSMUSG00000018796	Acsl1	8	1	46924074	46989088	-0.913794	9.65368	-3.08502	0.00623905	0.0731918	-2.36037	9.75145	10.2386	10.1918	9.35126	9.18037	8.90274	9.14479	10.0606
ENSMUSG00000049526	Tmem202	9	-1	59425968	59447130	1.56786	-1.08691	2.9926	0.00764563	0.0822084	-2.36266	-2.07924	-1.54837	-0.716522	0.172571	-0.412826	0.835284	0.198343	-1.44804
ENSMUSG00000027996	Sfrp2	3	1	83673628	83681623	3.15969	2.28316	3.10491	0.00597111	0.0715348	-2.36271	0.470959	1.4094	1.29908	3.68676	5.12492	3.90974	4.24047	1.05981
ENSMUSG00000027475	Kif3b	2	1	153133333	153175310	0.444613	4.28369	3.30665	0.00381537	0.0557321	-2.36281	4.08207	4.03428	4.12405	4.42373	4.41776	4.74543	4.52897	4.08013
ENSMUSG00000070822	Zscan18	7	-1	12502017	12537562	1.10025	1.31898	3.08672	0.00621577	0.0730611	-2.36517	0.785832	1.38054	1.63028	2.25461	1.97741	3.08707	2.43969	1.26555
ENSMUSG00000068037	Mas1	17	-1	13059966	13087030	-2.63585	-0.67864	-3.02587	0.00710703	0.0785675	-2.36556	0.398809	-0.294615	0.186181	-1.68158	-2.64987	-3.4624	-2.59795	0.0967917
ENSMUSG00000020850	Prpf8	11	1	75377642	75400275	-0.340721	7.47353	-3.20865	0.00474526	0.0624955	-2.36631	7.59142	7.69132	7.62275	7.34228	7.33129	7.21503	7.2962	7.63516
ENSMUSG00000095123	Gm21781	10	1	4341587	4346424	-0.474338	2.80594	-3.17148	0.00515322	0.06598	-2.36888	3.13022	2.83334	2.88404	2.51885	2.36933	2.51488	2.46769	2.9492
ENSMUSG00000028128	F3	3	1	121517186	121528697	-0.629751	4.36545	-3.28678	0.00398813	0.0567964	-2.36907	4.45992	4.32673	4.16718	3.71864	3.79308	3.51106	3.67426	4.31794
ENSMUSG00000004100	Ppan	9	1	20799471	20803474	0.642443	2.88808	3.18215	0.00503272	0.0650057	-2.3693	2.70586	2.62771	2.30681	3.16873	3.17577	3.19581	3.18011	2.54679
ENSMUSG00000022528	Hes1	16	1	29883202	29886614	0.914802	3.57888	3.24777	0.00435005	0.0594915	-2.36976	3.22715	3.01328	3.24776	3.67597	4.17759	4.39766	4.08374	3.16273
ENSMUSG00000120976	Gm56971	6	-1	126613426	126615640	-2.30884	-0.0376236	-2.98827	0.00771855	0.0826613	-2.37082	0.841327	0.941013	-0.110801	-1.92259	-2.2873	-0.959896	-1.72326	0.55718
ENSMUSG00000042821	Snai1	2	1	167380115	167384734	1.64189	0.782053	2.9966	0.0075788	0.081926	-2.37333	0.24269	-1.16135	0.0453187	1.30448	1.89151	0.625066	1.27369	-0.291113
ENSMUSG00000024151	Msh2	17	1	87979758	88031141	-0.449679	4.2061	-3.29896	0.00388137	0.0562205	-2.37465	4.54595	4.50441	4.25777	4.063	3.95852	3.92131	3.98094	4.43604
ENSMUSG00000115232	Gm49378	14	-1	55866533	55875352	0.471282	5.20206	3.31458	0.00374844	0.0550374	-2.37904	5.32651	5.1931	5.16399	5.59311	5.56306	5.9249	5.69369	5.22787
ENSMUSG00000029624	Ptcd1	5	-1	145084324	145103918	-0.787104	4.68713	-3.31575	0.00373867	0.05497	-2.37917	5.12603	5.22793	5.15116	4.4205	4.27918	4.45049	4.38339	5.16838
ENSMUSG00000043998	Mgat2	12	1	69230931	69233544	0.513293	4.41034	3.30023	0.00387038	0.0561569	-2.37931	3.96828	4.15846	4.14146	4.42373	4.74368	4.65827	4.60856	4.0894
ENSMUSG00000030134	Rasgef1a	6	1	117988399	118068507	2.04801	-0.237724	2.98321	0.0078047	0.0829545	-2.37958	-1.18615	-0.72525	-0.485196	0.450872	1.36296	2.13255	1.31546	-0.798866
ENSMUSG00000006403	Adamts4	1	1	171077990	171088206	2.89561	-0.809697	3.01549	0.00727099	0.0799958	-2.37967	-2.56466	-2.07889	-2.91816	-0.0966153	1.46164	-0.403503	0.320508	-2.52057
ENSMUSG00000052821	Cysltr1	X	-1	105617952	105647285	0.927038	1.92983	3.09249	0.00613703	0.0726832	-2.38064	1.55635	1.29035	1.70243	2.14936	2.50278	2.71419	2.45545	1.51638
ENSMUSG00000026254	Eif4e2	1	1	87141636	87168210	0.425205	5.56567	3.30488	0.00383047	0.0558853	-2.38615	5.58203	5.41919	5.48016	5.88535	5.86752	5.99908	5.91732	5.49379
ENSMUSG00000038910	Plcl2	17	1	50816431	50995512	-0.566076	3.7676	-3.2635	0.00420041	0.0585512	-2.38697	4.09925	3.94348	4.16293	3.30098	3.60077	3.61442	3.50539	4.06855
ENSMUSG00000026389	Steap3	1	-1	120118487	120200435	-0.692146	5.02859	-3.31313	0.00376058	0.0551654	-2.38763	5.05445	5.03775	5.38471	4.67733	4.74368	3.94416	4.45506	5.15897
ENSMUSG00000085772	D630024D03Rik	11	-1	31739169	31774552	1.77803	-0.661344	2.975	0.00794636	0.0838197	-2.38767	-1.71667	-0.72525	-1.33319	0.399342	0.2707	1.06117	0.577069	-1.25837
ENSMUSG00000020747	Tmem94	11	1	115656259	115690192	-0.698546	6.4885	-3.26736	0.00416453	0.0582781	-2.388	6.83151	6.90252	6.6299	6.17784	6.07367	6.02745	6.09299	6.78798
ENSMUSG00000040364	Sec1	7	-1	45327110	45343826	1.77026	-1.37936	2.97621	0.00792526	0.0837612	-2.39283	-1.71667	-1.54837	-1.33319	0.172571	0.520059	-0.00296521	0.229889	-1.53274
ENSMUSG00000051768	Xrcc1	7	1	24245714	24272865	-0.341114	4.26989	-3.29634	0.00390411	0.0562464	-2.39527	4.71146	4.44642	4.35424	4.15131	4.17396	4.14493	4.15673	4.50404
ENSMUSG00000084850	Gm12092	11	-1	29562324	29595509	2.38454	0.359116	2.99982	0.00752537	0.0815139	-2.39745	0.24269	-0.604956	-0.0306302	2.11783	2.04263	2.60369	2.25472	-0.130965
ENSMUSG00000025373	Rnf41	10	1	128247526	128277310	0.376607	4.07199	3.27663	0.00407941	0.0575987	-2.39775	3.73179	3.8413	4.02436	4.26724	4.17396	4.31239	4.2512	3.86582
ENSMUSG00000020072	Pbld2	10	1	62860094	62894592	-0.832384	0.700737	-2.99827	0.00755107	0.0817373	-2.40463	1.26315	1.22692	0.988735	0.345903	0.425423	0.162094	0.31114	1.1596
ENSMUSG00000022091	Sorbs3	14	-1	70417917	70449438	1.11032	5.71689	3.28755	0.0039813	0.0567494	-2.40525	5.48518	4.87143	5.08747	5.92575	6.1385	6.66302	6.24242	5.14803
ENSMUSG00000006301	Tmbim1	1	-1	74327406	74344781	0.788477	6.24595	3.24943	0.00433406	0.0594915	-2.40591	6.36903	5.99852	6.09139	6.54983	6.7916	7.43419	6.9252	6.15298
ENSMUSG00000051486	Pcdhb11	18	1	37554471	37558889	1.36186	-0.77478	2.97014	0.00803133	0.0845293	-2.4091	-0.979702	-1.16135	-2.43273	-0.427821	0.0346326	-0.189378	-0.194189	-1.52459
ENSMUSG00000036362	P2ry13	3	-1	59115313	59118303	-1.54563	0.768778	-2.96884	0.00805426	0.0846801	-2.40965	0.60526	0.900935	1.35983	0.0442472	-0.0996685	-1.87743	-0.644285	0.955342
ENSMUSG00000030793	Pycard	7	-1	127588880	127593039	-0.971369	2.92103	-3.14647	0.00544684	0.0680623	-2.41245	3.56049	2.85448	3.28739	2.57798	2.46759	1.55255	2.19938	3.23412
ENSMUSG00000045136	Tubb2b	13	-1	34310731	34314449	1.4969	1.92306	3.07193	0.00642178	0.0739883	-2.41419	1.93359	0.728468	1.20286	2.44453	2.82355	3.01334	2.76047	1.2883
ENSMUSG00000030283	St8sia1	6	-1	142767271	142910178	3.18721	-0.988806	2.98683	0.007743	0.0827999	-2.41462	-2.07924	-2.92688	-2.43273	1.02737	-0.0996685	1.25642	0.728042	-2.47962
ENSMUSG00000047583	Tyw3	3	-1	154282068	154302741	-0.737867	2.09562	-3.07677	0.00635358	0.0739785	-2.41903	2.23235	2.52598	2.27562	1.85639	1.64081	1.29249	1.59656	2.34465
ENSMUSG00000043943	Naalad2	9	-1	18233247	18314291	0.690423	4.1486	3.27057	0.00413482	0.0579374	-2.42085	3.5522	3.7256	4.29713	4.75881	4.7776	4.13006	4.55549	3.85831
ENSMUSG00000041084	Ostc	3	-1	130489561	130503093	0.555101	4.64465	3.29005	0.00395925	0.0566789	-2.42109	4.15507	4.42538	4.34676	4.91605	4.99708	4.69242	4.86852	4.30907
ENSMUSG00000039047	Pigk	3	1	152419737	152686045	0.376125	4.77562	3.29679	0.00390014	0.0562395	-2.42116	4.64284	4.45682	4.65322	4.89527	5.04163	4.9399	4.95893	4.58429
ENSMUSG00000037661	Gpr160	3	1	30910099	30951341	-1.52418	1.01296	-2.97913	0.00787472	0.0833913	-2.42348	1.55635	1.59668	1.09977	0.450872	-0.327937	-0.523797	-0.133621	1.4176
ENSMUSG00000041258	Zfp236	18	-1	82611718	82711008	-0.352735	4.73642	-3.29688	0.0038994	0.0562395	-2.42353	4.99758	4.92985	4.77254	4.55609	4.60752	4.47031	4.54464	4.89999
ENSMUSG00000033068	Entpd6	2	1	150590962	150613595	-0.586192	4.00275	-3.26186	0.00421575	0.0585587	-2.42875	4.34463	4.50774	4.15009	4.17832	3.62226	3.39972	3.73343	4.33415
ENSMUSG00000031886	Ces2e	8	1	105652892	105661304	1.26996	0.752617	3.00317	0.00747039	0.0812143	-2.43	-0.242737	0.305777	1.47416	2.08559	1.92648	1.39558	1.80255	0.512401
ENSMUSG00000027678	Ncoa3	2	1	165834545	165915162	-0.430414	5.58895	-3.28875	0.00397069	0.0566985	-2.43319	5.77608	5.83134	5.80089	5.43096	5.45941	5.22993	5.37343	5.80277
ENSMUSG00000040133	Gpr176	2	-1	118107591	118203900	2.98487	-0.843293	2.95386	0.00832261	0.0861518	-2.43366	-1.42716	-2.44146	-1.78065	0.76773	1.38827	1.06117	1.07239	-1.88309
ENSMUSG00000032105	Nherf4	9	-1	44158604	44162768	1.51337	1.72835	3.11163	0.00588309	0.0709804	-2.43399	1.68326	1.91106	1.95959	3.46033	3.22577	3.45647	3.38086	1.8513
ENSMUSG00000043770	Gm12481	4	1	43664043	43664339	0.706548	1.89449	3.07845	0.00633019	0.0738954	-2.43576	1.55635	1.78461	1.89947	2.21044	2.47942	2.75354	2.48113	1.74681
ENSMUSG00000025036	Sfxn2	19	1	46561804	46586505	-0.860448	2.96306	-3.1167	0.00581755	0.0704005	-2.43749	3.00215	3.07762	2.77672	2.29746	2.04263	1.89516	2.07841	2.95216
ENSMUSG00000040044	Orc3	4	-1	34570796	34614944	-0.352593	4.76574	-3.29143	0.00394706	0.0566789	-2.4391	4.9062	5.13165	4.95836	4.65827	4.53855	4.74868	4.6485	4.99874
ENSMUSG00000003477	Inmt	6	-1	55147611	55152028	-1.93286	3.43435	-3.15382	0.00535888	0.0675395	-2.43912	4.46435	3.39143	4.54291	2.55462	2.40697	1.46044	2.14067	4.1329
ENSMUSG00000034591	Slc41a2	10	-1	83066712	83173746	2.23076	1.37288	2.98651	0.00774833	0.0827999	-2.43928	0.667996	-0.72525	0.25177	1.93087	2.45567	2.40385	2.26346	0.0648386
ENSMUSG00000020397	Med7	11	1	46327752	46333548	0.370848	3.57039	3.22924	0.00453306	0.0607944	-2.4393	3.48409	3.67303	3.34112	3.854	3.82123	3.94982	3.87502	3.49941
ENSMUSG00000035722	Abca7	10	1	79832328	79851406	-0.608207	4.76343	-3.28173	0.00403328	0.0570657	-2.43956	5.04562	4.75822	4.65927	4.09978	4.40231	4.11503	4.20571	4.82104
ENSMUSG00000021952	Xpo4	14	-1	57814978	57902887	0.541852	4.57444	3.28512	0.00400297	0.0569072	-2.44321	4.42856	4.37141	4.7329	5.0661	4.89923	5.19938	5.0549	4.51095
ENSMUSG00000003949	Hlf	11	-1	90227362	90281721	-0.802365	4.89376	-3.28525	0.00400183	0.0569072	-2.44376	5.05739	5.01446	5.44379	4.7434	4.37409	3.96107	4.35952	5.17188
ENSMUSG00000105704	Gm43055	5	1	86876765	86964965	0.406587	3.28184	3.18853	0.00496202	0.0644543	-2.44503	2.8616	3.20652	3.1306	3.51583	3.5343	3.39143	3.48052	3.06624
ENSMUSG00000027374	Mrps5	2	1	127429142	127448749	-0.433271	5.22699	-3.28935	0.00396537	0.0566789	-2.4466	5.30447	5.55774	5.42258	5.05157	4.89482	5.03612	4.99417	5.42826
ENSMUSG00000056966	Gjc3	5	-1	137951723	137961360	-1.97429	-1.64548	-3.0904	0.00616539	0.0729119	-2.44873	-1.71667	-1.00088	-1.78065	-3.79706	-3.13529	-3.4624	-3.46491	-1.4994
ENSMUSG00000031578	Mak16	8	-1	31649491	31658792	0.585355	3.89394	3.25355	0.00429452	0.0592981	-2.44902	3.78936	3.69077	3.9815	4.45561	4.26217	4.51297	4.41025	3.82055
ENSMUSG00000020133	2310011J03Rik	10	-1	80154088	80156371	0.273568	4.07812	3.26145	0.00421968	0.0585587	-2.45037	3.99299	4.11094	4.05224	4.28509	4.34206	4.35991	4.32902	4.05206
ENSMUSG00000104420	E230020A03Rik	7	1	36426602	36428987	1.83445	-1.41131	2.98845	0.00771549	0.0826613	-2.4512	-2.07924	-2.92688	-2.43273	-1.29455	0.324139	-1.14047	-0.703628	-2.47962
ENSMUSG00000113735	Gm48607	12	1	16235774	16256473	-2.05112	-1.21169	-2.98916	0.0077035	0.08261	-2.45438	-0.363031	-0.0393583	-1.33319	-1.92259	-2.64987	-3.4624	-2.67828	-0.578527
ENSMUSG00000032593	Amigo3	9	1	107930358	107932900	-1.23818	0.551503	-2.94629	0.00846156	0.0864787	-2.45469	0.60526	1.22692	0.592806	0.109836	-0.171818	-1.34692	-0.469634	0.808329
ENSMUSG00000027560	Dok5	2	1	170573727	170721689	2.85976	-1.0402	2.95326	0.00833359	0.0861547	-2.4569	-2.56466	-2.92688	-1.33319	0.290408	0.0346326	1.66689	0.663976	-2.27491
ENSMUSG00000050174	Nudt6	3	-1	37459059	37474360	-0.755851	3.70524	-3.22163	0.0046104	0.0614224	-2.45717	3.91754	4.24504	4.0841	3.43497	3.40387	3.12757	3.32213	4.08223
ENSMUSG00000017774	Myo1c	11	1	75541330	75564736	0.537459	7.34176	3.16769	0.00519674	0.0664316	-2.45915	7.12289	7.17246	7.11994	7.42352	7.6211	7.94434	7.66299	7.13843
ENSMUSG00000032633	Flcn	11	-1	59682234	59700842	-0.600731	5.92532	-3.2627	0.00420791	0.0585512	-2.45947	6.43927	6.26047	5.98331	5.55241	5.73569	5.61531	5.63447	6.22769
ENSMUSG00000026259	Ngef	1	-1	87404556	87501592	2.56478	-0.0678948	2.93458	0.00868081	0.0876626	-2.45974	-1.42716	-2.07889	-0.195689	1.5605	1.38827	1.01873	1.3225	-1.23391
ENSMUSG00000121257	Gm57474	2	-1	68208172	68208645	-1.95501	0.162092	-2.95124	0.00837044	0.0861984	-2.46072	1.74276	1.95086	0.868441	0.109836	-0.813364	-0.655042	-0.452857	1.52069
ENSMUSG00000115186	Gm49417	14	1	70442773	70492736	1.5168	0.728455	2.98313	0.00780592	0.0829545	-2.46096	0.728117	0.584078	-0.195689	1.96671	1.41314	2.31896	1.89961	0.372169
ENSMUSG00000020009	Ifngr1	10	1	19467697	19485977	0.559628	5.97225	3.25336	0.00429633	0.0592981	-2.46211	5.67278	5.67823	5.9651	6.44175	6.26857	6.283	6.33111	5.77204
ENSMUSG00000036086	Zranb3	1	-1	127881921	128030784	-0.871252	2.37829	-3.07499	0.00637864	0.0739883	-2.46317	2.16869	3.00385	2.71992	2.00169	1.80017	1.5225	1.77478	2.63082
ENSMUSG00000027868	Tbx15	3	1	99147697	99261575	3.51035	0.110515	2.94909	0.00840988	0.0862854	-2.46633	-1.18615	-1.00088	0.25177	3.69747	2.40697	2.5451	2.88318	-0.645089
ENSMUSG00000016344	Ppdpf	2	1	180829040	180830564	-0.326045	4.10799	-3.24698	0.00435775	0.0594915	-2.46773	4.22975	4.12405	4.31259	3.99085	3.82123	3.87448	3.89552	4.22213
ENSMUSG00000003131	Pafah1b2	9	-1	45874157	45923988	0.457787	5.27585	3.27615	0.00408379	0.0575987	-2.46872	4.93518	5.04466	5.1447	5.42131	5.44289	5.62948	5.49789	5.04151
ENSMUSG00000116594	Gm49601	16	-1	18439216	18445177	0.952034	2.11974	3.05552	0.00665828	0.0756311	-2.47165	1.30323	1.78461	1.7257	2.4945	2.86921	2.30137	2.55503	1.60451
ENSMUSG00000028060	Khdc4	3	1	88593110	88620231	-0.462425	5.51888	-3.27078	0.00413292	0.0579374	-2.47988	5.85403	5.58645	5.5421	5.11683	5.21785	5.26892	5.2012	5.66086
ENSMUSG00000073415	Gm10501	17	-1	35195875	35200764	-0.985394	0.725129	-2.94452	0.00849429	0.0866206	-2.48086	1.13577	1.19413	0.541276	0.232692	-0.327937	-0.00296521	-0.0327368	0.957061
ENSMUSG00000028369	Svep1	4	-1	58042442	58206859	1.44939	5.19584	3.24741	0.00435362	0.0594915	-2.48098	4.55012	4.88433	5.18723	6.82408	6.45978	5.76402	6.34929	4.87389
ENSMUSG00000101152	Gm28305	9	1	103917861	103953078	-0.763994	4.2088	-3.24734	0.00435421	0.0594915	-2.48487	4.22975	4.98361	4.68324	4.02099	3.80722	3.79499	3.8744	4.6322
ENSMUSG00000024695	Zfp91	19	-1	12744384	12773490	0.49595	7.0417	3.16958	0.00517494	0.0662056	-2.48537	6.84005	6.99287	7.03225	7.38182	7.32557	7.60616	7.43785	6.95506
ENSMUSG00000120250	2010004M13Rik	7	1	15782290	15783006	-0.981858	1.35069	-2.98303	0.00780772	0.0829545	-2.48613	1.45326	1.6937	1.93983	1.09372	0.771598	0.238043	0.701119	1.6956
ENSMUSG00000024481	Lvrn	18	1	46983105	47040309	-2.92382	1.6949	-2.9379	0.00861803	0.0873592	-2.48614	2.54804	2.35852	1.85795	-0.172564	-1.20929	-0.655042	-0.678966	2.25483
ENSMUSG00000079465	Col4a3	1	1	82564642	82699780	1.5658	2.66614	3.11659	0.00581896	0.0704005	-2.48702	1.77162	2.09992	2.64866	4.07125	3.774	3.39972	3.74833	2.1734
ENSMUSG00000006586	Runx1t1	4	1	13743436	13893649	-1.00257	1.94707	-3.01311	0.00730915	0.080174	-2.48927	2.29332	2.32862	1.8152	1.2179	1.11264	1.06117	1.13057	2.14571
ENSMUSG00000022748	Cmss1	16	-1	57122363	57427227	-1.4707	4.73338	-3.24502	0.00437682	0.0594915	-2.49037	5.28708	5.47996	5.06712	3.9556	4.00835	3.39972	3.78789	5.27805
ENSMUSG00000097573	G730003C15Rik	1	1	59158988	59161300	-1.32186	-1.00123	-2.92029	0.00895591	0.0890204	-2.49105	-0.494276	-0.0393583	-0.0306302	-1.13409	-1.75678	-1.58793	-1.49293	-0.188088
ENSMUSG00000022376	Adcy8	15	-1	64568933	64794145	-2.45606	-1.12268	-2.99279	0.0076424	0.0822084	-2.49206	-1.42716	0.479109	-0.992156	-3.79706	-1.99779	-3.4624	-3.08575	-0.646736
ENSMUSG00000034209	Rasl10a	11	1	5008128	5010385	-1.26682	0.762961	-2.93872	0.00860262	0.0873592	-2.49313	1.30323	0.980007	1.16931	-0.0244655	-0.247767	-0.093163	-0.121799	1.15085
ENSMUSG00000041930	Fam222a	5	1	114706077	114751281	-1.62133	0.228347	-2.91736	0.00901331	0.0892212	-2.49405	1.04414	0.423614	0.782284	-0.252735	-0.933659	-1.58793	-0.924774	0.750014
ENSMUSG00000025086	Trub1	19	1	57441344	57479437	-0.454148	3.14483	-3.14709	0.00543935	0.0680215	-2.49546	3.30816	3.30961	3.27955	2.73172	2.96484	2.82916	2.84191	3.29911
ENSMUSG00000052632	Asap2	12	1	21040460	21320172	0.818004	4.74845	3.25914	0.00424145	0.058742	-2.49826	4.54177	4.79148	4.81655	5.56123	5.44741	5.601	5.53655	4.7166
ENSMUSG00000027463	Slc52a3	2	1	151838431	151851178	1.46469	0.902856	2.95723	0.00826148	0.0857395	-2.49856	-0.028612	0.0365905	0.826006	1.62921	1.8374	1.82301	1.76321	0.277995
ENSMUSG00000029407	Uso1	5	1	92285797	92350657	0.410452	5.88159	3.24576	0.00436958	0.0594915	-2.49869	5.61624	5.72775	5.69139	5.91088	5.98728	6.34012	6.07943	5.67846
ENSMUSG00000004562	Arhgef40	14	1	52222176	52243708	0.592471	5.19114	3.26058	0.00422787	0.0586044	-2.49907	4.98223	4.74696	5.18932	5.62851	5.68935	5.38831	5.56872	4.97284
ENSMUSG00000038077	Kcna6	6	-1	126685292	126717637	-2.16905	0.30622	-2.91172	0.00912482	0.0897786	-2.4992	1.04414	1.09104	0.117468	-0.62713	-2.2873	-1.34692	-1.42045	0.750884
ENSMUSG00000026159	Agfg1	1	1	82817204	82878903	0.302882	5.28257	3.26257	0.00420912	0.0585512	-2.49974	5.16462	5.1764	5.11857	5.27709	5.48895	5.5974	5.45448	5.1532
ENSMUSG00000002274	Metrn	17	-1	26012195	26016057	-1.02532	3.68713	-3.21655	0.00466278	0.061712	-2.50017	4.133	4.56977	4.68917	3.77533	3.42848	3.08707	3.43029	4.46398
ENSMUSG00000038502	Ptov1	7	-1	44512491	44519212	-0.524238	5.87037	-3.24366	0.00439001	0.0595498	-2.50379	6.37138	6.08825	6.03429	5.63549	5.54911	5.74787	5.64415	6.16464
ENSMUSG00000090150	Acad11	9	1	103940576	104004924	-0.837196	7.39555	-3.13887	0.00553923	0.068514	-2.50512	7.58584	8.11217	8.0817	7.28265	6.97506	6.97536	7.07769	7.92657
ENSMUSG00000032604	Qars1	9	1	108384905	108393140	-0.269541	5.91234	-3.23818	0.00444391	0.0599481	-2.5087	6.1028	6.14511	6.12788	5.90743	5.75528	5.89735	5.85335	6.12526
ENSMUSG00000039254	Pomt1	2	1	32126602	32145017	-0.638098	3.85201	-3.19496	0.00489178	0.0639545	-2.50907	3.94313	4.07986	3.93234	3.48526	3.36615	3.16696	3.33946	3.98511
ENSMUSG00000046574	Prr12	7	-1	44676987	44702305	-0.419579	4.39187	-3.24508	0.00437618	0.0594915	-2.5094	4.69649	4.57296	4.50979	4.24186	4.15565	4.10999	4.16917	4.59308
ENSMUSG00000121015	Gm56721	15	1	101158560	101161299	1.55675	1.4992	3.01795	0.00723186	0.0796742	-2.51283	0.946297	1.57137	1.0637	2.75241	2.74735	2.80439	2.76805	1.19379
ENSMUSG00000022889	Mrpl39	16	-1	84514464	84532630	-0.696774	5.73827	-3.24221	0.00440425	0.0595498	-2.51297	6.15438	6.12568	6.20441	5.49527	5.48749	5.4131	5.46528	6.16149
ENSMUSG00000015316	Slamf1	1	1	171594695	171628752	-3.0476	-1.68553	-3.09051	0.00616395	0.0729119	-2.51344	-1.71667	-1.34192	-0.596227	-5.38202	-3.87226	-3.4624	-4.23889	-1.21827
ENSMUSG00000035673	Sbno2	10	-1	79892826	79941405	0.772572	4.70713	3.24502	0.00437677	0.0594915	-2.51527	4.31553	4.1627	4.32025	4.83352	5.15657	5.12131	5.03713	4.26616
ENSMUSG00002076818	Snord14e	9	1	40716044	40716133	3.21623	-1.73411	3.06607	0.00650529	0.0745082	-2.51661	-4.88659	-2.07889	-5.24008	-0.524037	-0.933659	-1.14047	-0.866055	-4.06852
ENSMUSG00000084822	Myadml2os	11	1	120538496	120547887	-1.64943	-0.49281	-2.89884	0.00938472	0.0913904	-2.52287	0.60526	0.423614	0.541276	-0.62713	-1.75678	-0.959896	-1.1146	0.523383
ENSMUSG00000020427	Igfbp3	11	-1	7156086	7163923	1.72972	4.73097	3.22246	0.00460193	0.0613604	-2.5236	4.56256	3.23903	3.88145	4.83594	5.8843	6.03412	5.58479	3.89434
ENSMUSG00000000876	Pxmp4	2	-1	154427678	154445628	-0.569182	4.88231	-3.25029	0.00432575	0.0594495	-2.52512	4.90294	5.2659	5.10532	4.68273	4.33882	4.55069	4.52408	5.09139
ENSMUSG00000101257	2310015K22Rik	1	1	80202761	80207332	-3.97124	-1.18768	-3.04374	0.00683318	0.0770947	-2.52778	-0.363031	0.532548	-0.992156	-3.79706	-3.87226	-5.04736	-4.23889	-0.274213
ENSMUSG00000047284	Neurl4	11	1	69791898	69804646	-0.422012	5.68791	-3.24196	0.00440666	0.0595498	-2.52854	5.84218	5.98061	5.80226	5.52412	5.42466	5.409	5.45259	5.87502
ENSMUSG00000038299	Wdr36	18	1	32970278	33000647	-0.369148	4.61314	-3.24832	0.00434474	0.0594915	-2.52854	4.88655	5.0308	4.85399	4.57363	4.54419	4.54697	4.55493	4.92378
ENSMUSG00000035248	Tut7	13	-1	59919375	59970961	0.281927	5.81151	3.23321	0.00449332	0.0605132	-2.52911	5.81645	5.6959	5.64942	6.00546	5.95482	6.04738	6.00255	5.72059
ENSMUSG00000024177	Nme4	17	-1	26310708	26314576	-1.05398	1.60202	-3.01606	0.00726188	0.0799502	-2.53021	2.42629	2.37324	2.58646	1.60667	1.4376	1.14247	1.39558	2.462
ENSMUSG00000024982	Zdhhc6	19	-1	55259723	55304464	0.305864	4.67613	3.24271	0.00439937	0.0595498	-2.53375	4.49495	4.62617	4.43764	4.81888	4.90582	4.75192	4.82554	4.51959
ENSMUSG00000036718	Micall2	5	-1	139692451	139722091	1.00843	1.37151	2.96626	0.00809982	0.0849396	-2.53527	0.785832	0.479109	1.32977	1.9489	2.19383	1.39558	1.8461	0.864904
ENSMUSG00000029998	Pcyox1	6	-1	86362988	86374136	0.427502	6.54095	3.17957	0.00506161	0.0652218	-2.53591	6.41547	6.46672	6.64371	6.83017	6.75376	7.17694	6.92029	6.50863
ENSMUSG00000015363	Trabd	15	1	88959327	88971280	-0.456091	5.65479	-3.23906	0.00443516	0.0598802	-2.53874	5.85572	5.83267	5.79952	5.30711	5.3035	5.50627	5.37229	5.8293
ENSMUSG00000051557	Pusl1	4	-1	155972336	155976238	0.446842	2.54119	3.0759	0.00636585	0.0739789	-2.5436	2.25296	2.41652	2.49463	2.78289	2.91347	2.82916	2.84184	2.38804
ENSMUSG00000020354	Sgcd	11	-1	46787080	47879796	0.849746	4.06909	3.21766	0.0046513	0.061666	-2.54566	3.78229	4.02498	3.99593	4.68273	4.75345	4.94274	4.79297	3.9344
ENSMUSG00000034520	Gjc1	11	-1	102690405	102710526	0.835074	4.18753	3.22415	0.00458464	0.0612312	-2.54573	4.13855	3.86232	4.23362	4.6334	4.95746	5.1437	4.91152	4.07816
ENSMUSG00000041845	Rhod	19	-1	4475487	4489460	0.836024	1.98884	3.03256	0.00700324	0.0779488	-2.54731	1.38019	1.80647	2.17777	2.43176	2.49115	3.10746	2.67679	1.78814
ENSMUSG00000063362	Alg11	8	1	22550737	22561643	0.513295	3.0374	3.10566	0.00596122	0.0715348	-2.5512	2.77874	2.72273	2.59912	3.22161	3.17577	3.23341	3.21026	2.7002
ENSMUSG00000002319	Ipo4	14	-1	55862857	55873414	0.575652	5.33214	3.2279	0.00454665	0.0609258	-2.55149	5.46766	5.39414	5.2687	5.85459	5.7722	6.20708	5.94462	5.37683
ENSMUSG00000121107	9330133O14Rik	8	1	123170365	123173215	-0.798667	1.60452	-2.94954	0.00840156	0.0862854	-2.5531	1.48845	1.5456	1.67878	0.595262	0.565147	1.25642	0.80561	1.57094
ENSMUSG00000090622	A930033H14Rik	10	-1	69045592	69048928	1.46268	1.30726	2.95072	0.00838004	0.0861984	-2.5547	0.841327	0.681926	0.374626	1.9126	2.39453	1.89516	2.06743	0.632626
ENSMUSG00000066406	Akap13	7	1	75105282	75404357	0.375212	6.82825	3.15984	0.00528791	0.0671707	-2.5562	6.68753	6.66445	6.67766	7.0111	7.04834	7.09187	7.05044	6.67655
ENSMUSG00000037110	Ralgapa2	2	-1	146081799	146354264	-0.687891	6.65955	-3.18064	0.00504958	0.065119	-2.558	6.86202	7.0171	6.80123	6.27753	6.1055	6.22469	6.20257	6.89345
ENSMUSG00000026078	Pdcl3	1	1	39024689	39036319	0.496569	5.38577	3.22961	0.00452935	0.0607944	-2.55818	5.36962	5.27573	5.17037	5.69145	5.68807	5.91481	5.76478	5.2719
ENSMUSG00000121053	Gm56593	13	-1	108178652	108180869	1.73282	-1.11251	2.90614	0.00923655	0.0904598	-2.55925	-1.42716	-2.44146	-2.91816	-0.337623	-0.933659	-0.403503	-0.558262	-2.26226
ENSMUSG00000039704	Lmbrd2	15	1	9140637	9202569	0.362946	4.1709	3.21133	0.00471717	0.0622783	-2.55974	3.89804	4.05725	4.16718	4.38451	4.30931	4.54697	4.4136	4.04083
ENSMUSG00000039137	Whrn	4	-1	63333147	63414228	-1.76197	3.93467	-3.14246	0.00549532	0.068408	-2.55976	4.45548	4.4977	4.45862	2.68944	2.82355	2.58927	2.70075	4.4706
ENSMUSG00000049588	Ccdc69	11	-1	54940557	54968957	-0.757672	2.76212	-3.04923	0.00675101	0.076415	-2.56138	2.72074	2.90601	2.77672	2.19541	1.8737	2.09219	2.05377	2.80116
ENSMUSG00000029513	Prkab1	5	-1	116151645	116162567	-0.602956	4.85469	-3.23247	0.00450071	0.0605447	-2.56368	5.17815	5.26393	4.95344	4.57654	4.43304	4.58017	4.52992	5.13184
ENSMUSG00000066306	Numa1	7	1	101583318	101664171	-0.329447	6.84104	-3.15826	0.00530648	0.0672865	-2.56642	7.08603	7.07283	6.82769	6.76995	6.65163	6.59695	6.67284	6.99552
ENSMUSG00000012819	Cdh23	10	-1	60138527	60532269	-1.07138	2.9303	-3.12095	0.00576315	0.0699617	-2.56842	3.81037	4.00622	3.51814	3.13762	2.65652	2.24726	2.68047	3.77824
ENSMUSG00000060036	Rpl3	15	-1	79961992	79976069	0.956173	7.36803	3.10529	0.00596601	0.0715348	-2.56887	7.08961	6.82164	7.21755	7.75225	7.8609	8.34348	7.98554	7.04294
ENSMUSG00000036281	Snapc4	2	-1	26252777	26270665	-0.302199	4.10697	-3.19869	0.00485141	0.0636333	-2.5705	4.3057	4.25303	4.07053	3.88243	3.95005	3.87448	3.90232	4.20975
ENSMUSG00000069972	Rps13-ps2	7	-1	88179654	88180106	1.27216	0.0618332	2.87381	0.00991001	0.0945268	-2.5733	-0.363031	-1.16135	-0.596227	0.290408	0.771598	0.567351	0.543119	-0.706869
ENSMUSG00000024556	Me2	18	-1	73902974	73948520	0.649803	3.5255	3.16253	0.00525645	0.066872	-2.57372	2.96516	3.49602	3.61478	3.93765	3.96274	4.21708	4.03916	3.35865
ENSMUSG00000030737	Slco2b1	7	-1	99307011	99360547	-0.698168	4.57349	-3.21385	0.00469079	0.0619807	-2.57398	4.82593	4.57932	4.9033	4.46817	4.1371	3.54883	4.05137	4.76952
ENSMUSG00000017417	Plxdc1	11	-1	97814064	97877270	-0.833827	2.32324	-3.02782	0.00707657	0.0783963	-2.57435	2.42629	2.72273	2.94479	2.19541	1.89151	1.4918	1.85957	2.69794
ENSMUSG00000020882	Cacnb1	11	-1	97892334	97913860	1.14025	3.26707	3.14243	0.00549574	0.068408	-2.57609	3.05004	3.0504	2.94479	4.01245	3.85793	4.64089	4.17042	3.01508
ENSMUSG00000002733	Plekha3	2	1	76505625	76527172	0.346067	4.30583	3.20999	0.00473115	0.0624117	-2.5762	4.2504	4.08881	4.16718	4.39112	4.53288	4.6162	4.5134	4.1688
ENSMUSG00000042535	Gtpbp1	15	1	79575046	79605680	-0.380506	5.11641	-3.22943	0.00453121	0.0607944	-2.57651	5.33379	5.27769	5.15759	4.8528	4.83625	4.9399	4.87632	5.25635
ENSMUSG00000027995	Tlr2	3	-1	83743579	83749074	0.773632	2.5727	3.05637	0.00664581	0.0755645	-2.57705	2.37079	1.95086	2.39654	2.99736	3.13149	2.85351	2.99412	2.2394
ENSMUSG00000092260	Zfp963	8	-1	70194289	70202620	-0.581088	1.91771	-2.96615	0.00810175	0.0849396	-2.57923	1.85487	1.80647	1.95959	1.2179	1.31096	1.36203	1.29696	1.87364
ENSMUSG00000057234	Mettl15	2	-1	108922642	109111093	-0.551954	2.84649	-3.08922	0.00618157	0.0729388	-2.57997	3.08495	3.10434	3.35611	2.67868	2.72765	2.46834	2.62489	3.1818
ENSMUSG00000032740	Ccdc88a	11	1	29323658	29460808	0.674458	3.36218	3.13039	0.00564408	0.0689437	-2.58048	3.07341	3.05953	2.98392	3.77027	3.70013	3.65654	3.70898	3.03895
ENSMUSG00000010755	Cars1	7	-1	143110967	143153827	0.3262	4.35962	3.21882	0.0046393	0.061666	-2.58089	4.61126	4.44293	4.30488	4.77407	4.76316	4.78711	4.77478	4.45302
ENSMUSG00000001558	Klhl10	11	1	100332743	100347848	-1.37396	-0.931042	-2.8718	0.00995342	0.0947517	-2.58137	0.157801	0.0365905	-1.15262	-0.9897	-1.99779	-2.24	-1.7425	-0.31941
ENSMUSG00000085133	B930095G15Rik	14	1	121486118	121491383	0.682544	2.35881	3.03471	0.00697027	0.0778949	-2.5819	2.37079	1.89074	1.93983	2.63479	2.53713	3.08707	2.753	2.06712
ENSMUSG00000047632	Fgfbp3	19	-1	36894950	36897015	-0.851881	0.154523	-2.87665	0.00984885	0.0943337	-2.58381	0.785832	0.681926	0.186181	-0.172564	-0.702333	-0.00296521	-0.292621	0.551313
ENSMUSG00000020948	Klhl28	12	-1	64985607	65012308	0.446996	3.96946	3.18557	0.00499468	0.0646179	-2.58405	3.93677	3.83067	3.61478	4.15908	4.3225	4.21708	4.23289	3.79408
ENSMUSG00000014349	Ube2z	11	-1	95938258	95956214	0.298628	5.70887	3.20901	0.00474146	0.0624955	-2.58427	5.688	5.66183	5.66455	5.84259	6.01699	6.04606	5.96855	5.67146
ENSMUSG00000078695	Cisd3	11	1	97576652	97579447	-0.582008	5.04279	-3.22458	0.00458026	0.0612312	-2.58503	5.35062	5.36314	5.38836	4.74081	4.76799	4.84897	4.78592	5.36737
ENSMUSG00000020328	Nudcd2	11	1	40624494	40630873	0.440351	3.6706	3.16291	0.00525206	0.066872	-2.58602	3.50142	3.42715	3.59597	4.063	3.79308	3.99976	3.95195	3.50818
ENSMUSG00000044986	Tst	15	-1	78283756	78290107	-1.241	3.87063	-3.13922	0.00553491	0.068514	-2.58742	4.3253	4.26886	3.95221	3.14546	2.86921	2.76642	2.92703	4.18212
ENSMUSG00000019907	Ppp1r12a	10	1	107998054	108120336	0.426682	5.36955	3.21813	0.00464638	0.061666	-2.58788	5.07196	5.45596	5.15116	5.58593	5.5561	5.80673	5.64959	5.22636
ENSMUSG00000050244	Heatr1	13	1	12409908	12455170	0.378411	3.77916	3.17585	0.0051036	0.0654255	-2.58983	3.67183	3.81458	3.65776	4.08762	4.1221	4.07417	4.09463	3.71472
ENSMUSG00000021983	Atp8a2	14	-1	59875989	60434628	1.16342	3.54684	3.17565	0.00510584	0.0654255	-2.59004	3.1741	3.91358	3.50475	4.74598	4.48969	4.91698	4.71755	3.53081
ENSMUSG00000033595	Lgi3	14	1	70768125	70775764	-1.41006	1.72389	-2.95807	0.00824633	0.0856927	-2.59018	2.37079	2.16904	2.49463	0.807807	1.25703	0.680561	0.915131	2.34482
ENSMUSG00000106783	Chaer1	5	-1	77283791	77288173	-2.66317	2.64887	-2.99477	0.00760932	0.0819867	-2.59031	4.05299	3.7256	3.46382	1.9843	0.985723	0.0819237	1.01732	3.74747
ENSMUSG00000111058	Gm36033	9	-1	63833937	63849084	2.89187	-1.40829	2.88815	0.00960559	0.0928675	-2.59292	-2.56466	-2.44146	-2.91816	-0.337623	0.37567	0.785531	0.274526	-2.64143
ENSMUSG00000000555	Itga5	15	-1	103252713	103275190	0.82975	6.01052	3.18162	0.00503868	0.0650304	-2.59339	5.86244	5.67526	5.79815	6.2935	6.61256	6.88965	6.59857	5.77862
ENSMUSG00000020170	Frs2	10	-1	116905332	116984439	-0.303109	4.98897	-3.2205	0.004622	0.061526	-2.59348	5.01879	5.08322	5.00428	4.66101	4.73877	4.7997	4.73316	5.03543
ENSMUSG00000048458	Inka2	3	1	105611915	105628158	-1.32573	4.7664	-3.19906	0.00484747	0.0636333	-2.5936	5.17275	5.28159	5.1447	4.24186	4.11832	3.16696	3.84238	5.19968
ENSMUSG00000030641	Ddias	7	-1	92506733	92523455	1.42408	-0.79897	2.87023	0.00998731	0.094962	-2.59361	-1.42716	-2.07889	-2.07016	-0.337623	-0.412826	-0.655042	-0.468497	-1.85874
ENSMUSG00000018848	Rars1	11	-1	35699208	35725333	0.417686	5.12716	3.21806	0.00464709	0.061666	-2.59385	4.95103	5.14243	5.11196	5.45008	5.4713	5.53666	5.48601	5.06848
ENSMUSG00000033308	Dpyd	3	1	118355778	119226573	-0.922362	3.58333	-3.12089	0.0057639	0.0699617	-2.59457	3.81731	3.60606	3.9718	3.01459	2.86921	2.71419	2.866	3.79839
ENSMUSG00000086429	Gt(ROSA)26Sor	6	-1	113043843	113054294	0.841997	2.3064	2.98434	0.00778532	0.0829545	-2.59538	1.82765	1.5456	1.23565	2.29746	2.45567	2.31896	2.35736	1.5363
ENSMUSG00000055632	Hmcn2	2	1	31204427	31350750	-1.92217	5.36664	-3.1952	0.00488912	0.0639545	-2.59713	5.688	6.04638	6.56364	5.20012	4.70391	2.40385	4.10263	6.09934
ENSMUSG00000074818	Pdzd7	19	-1	45015345	45034156	2.19813	-1.46461	2.92715	0.00882282	0.0884011	-2.59982	-4.88659	-2.44146	-1.78065	-0.858456	-0.59924	-0.799432	-0.752376	-3.03623
ENSMUSG00000036964	Trim17	11	1	58845511	58863924	-0.685782	3.45705	-3.14137	0.00550862	0.0684625	-2.61095	3.96203	3.92861	3.97666	3.21417	3.48822	3.06638	3.25626	3.95577
ENSMUSG00000099881	2810013P06Rik	8	1	123769156	123771349	-0.465851	3.29535	-3.1096	0.00590958	0.0711935	-2.61208	3.41262	3.61228	3.39291	3.16101	2.61424	3.32333	3.03286	3.4726
ENSMUSG00000068740	Celsr2	3	-1	108298167	108323383	-1.33215	3.22286	-3.05109	0.0067235	0.0762525	-2.61504	3.47535	3.49602	3.46382	2.41888	2.35656	1.55255	2.10933	3.4784
ENSMUSG00000028223	Decr1	4	-1	15917240	15945507	-0.939299	8.25377	-3.03728	0.00693091	0.0776869	-2.61645	8.54268	8.83475	8.68352	7.87934	7.83179	7.54159	7.75091	8.68699
ENSMUSG00000111318	Gm48483	10	-1	18755483	18762777	-2.23505	0.0617597	-2.84983	0.0104398	0.0980878	-2.61728	1.68326	1.49266	0.432342	-0.9897	-1.20929	-0.959896	-1.05296	1.20275
ENSMUSG00000116632	Magef1	16	-1	21151396	21151879	-0.72707	0.822744	-2.88162	0.00974297	0.0936336	-2.61802	0.894767	0.941013	1.16931	0.54872	0.324139	-0.093163	0.259899	1.0017
ENSMUSG00000028341	Nr4a3	4	1	48045153	48086447	2.35185	2.68774	3.03477	0.00696926	0.0778949	-2.61845	1.82765	2.25103	1.44642	4.28154	5.14918	3.0241	4.15161	1.8417
ENSMUSG00000046768	Rhoj	12	1	75355096	75448230	0.539813	4.739	3.19719	0.00486758	0.0637934	-2.61876	4.53757	4.18373	4.17143	4.73303	5.06732	4.68226	4.82754	4.29758
ENSMUSG00000075528	Aarsd1	11	-1	101297665	101308441	-0.57357	4.75108	-3.20527	0.00478101	0.0629147	-2.61973	5.12603	5.151	4.88791	4.54428	4.28593	4.6233	4.4845	5.05498
ENSMUSG00000030512	Snrpa1	7	1	65708751	65724335	-0.439369	3.77264	-3.15634	0.00532903	0.0672865	-2.62228	4.12743	4.00622	3.98633	3.60382	3.51719	3.68396	3.60166	4.03999
ENSMUSG00000072571	Tmem253	14	1	52253115	52257251	-0.924507	-0.447296	-2.84218	0.0106143	0.0989144	-2.62304	0.398809	-0.204418	0.0453187	-1.29455	-0.503024	-0.799432	-0.86567	0.0799034
ENSMUSG00000034551	Hdx	X	-1	110479628	110606776	1.00569	-0.854891	2.84484	0.0105534	0.0986701	-2.62365	-2.07924	-0.856494	-1.53964	-0.62713	-0.327937	-0.403503	-0.452857	-1.49179
ENSMUSG00000028360	Slc44a5	3	1	153679073	153977359	1.90319	-1.01899	2.84203	0.0106179	0.0989144	-2.62566	-0.131706	-2.44146	-2.43273	-0.0244655	0.520059	-0.093163	0.134144	-1.66863
ENSMUSG00000028840	Zfp593	4	-1	133970600	133972903	0.638782	1.68753	2.97838	0.00788762	0.0834181	-2.62852	1.77162	1.57137	1.8152	2.22531	2.19383	2.71419	2.37778	1.71939
ENSMUSG00000004040	Stat3	11	-1	100775924	100830366	0.620825	7.25672	3.09516	0.006101	0.0724696	-2.62939	6.92599	6.88272	7.06683	7.43916	7.76573	7.53925	7.58138	6.95851
ENSMUSG00000033554	Dph5	3	1	115681486	115728010	0.516705	2.6047	3.06496	0.00652115	0.0745466	-2.63096	2.46214	2.80104	2.73146	3.23637	3.02256	3.35778	3.20557	2.66488
ENSMUSG00000014496	Ankrd28	14	-1	31420725	31552608	0.521838	5.41369	3.19024	0.0049432	0.0643655	-2.63437	5.24912	5.50691	5.39926	5.72847	5.73322	6.22818	5.89662	5.38509
ENSMUSG00000029070	Mxra8	4	1	155924137	155928545	0.861565	5.29496	3.19202	0.00492371	0.0642676	-2.63821	4.85656	4.55693	5.05569	5.76582	5.9227	5.38623	5.69158	4.82306
ENSMUSG00000019433	Gipc1	8	1	84379306	84391323	0.299241	4.43802	3.18882	0.00495888	0.0644543	-2.64043	4.2758	4.40403	4.4997	4.60809	4.58307	4.90538	4.69885	4.39318
ENSMUSG00000020250	Txnrd1	10	1	82669785	82733546	0.425586	5.76672	3.17884	0.00506988	0.0652241	-2.64107	5.54281	5.63154	5.84007	5.95058	6.06192	6.25699	6.08983	5.67147
ENSMUSG00000051067	Lingo3	10	-1	80668635	80679873	-2.09941	2.14542	-2.95265	0.00834461	0.0861581	-2.6422	3.01427	3.23097	3.07733	1.5605	1.46164	-0.189378	0.944254	3.10752
ENSMUSG00000006235	Epor	9	-1	21870193	21874802	-1.1407	0.56993	-2.86805	0.0100347	0.0953177	-2.6423	0.946297	0.900935	1.79334	0.232692	-0.171818	0.238043	0.099639	1.21352
ENSMUSG00000074247	Dda1	8	1	71921843	71928742	0.383188	4.92276	3.19651	0.00487489	0.0638373	-2.64245	4.96983	4.67452	4.82466	5.12081	5.09833	5.39039	5.20318	4.823
ENSMUSG00000064372	mt-Tp	MT	-1	15356	15422	-1.11797	2.84791	-3.08056	0.00630073	0.0736473	-2.64404	3.31798	4.15846	3.72858	2.25461	2.98157	2.67374	2.63664	3.73501
ENSMUSG00000021302	Ggps1	13	-1	14225244	14238073	0.391093	4.67205	3.18779	0.00497023	0.0644988	-2.64577	4.54177	4.33427	4.38745	4.64174	4.82007	4.96806	4.80995	4.42116
ENSMUSG00000042675	Ypel3	7	1	126376127	126379686	-0.553084	5.20658	-3.19453	0.00489642	0.0639632	-2.64958	5.50035	5.28549	5.31355	4.78415	4.85453	4.80283	4.81383	5.36646
ENSMUSG00000039781	Cep131	11	-1	119955256	119977653	-0.351186	3.19424	-3.10035	0.00603148	0.0718558	-2.65362	3.64868	3.38418	3.57049	3.19918	3.11643	3.2241	3.1799	3.53445
ENSMUSG00000081214	Rpl35a-ps2	1	-1	181069553	181069885	1.70948	-0.585675	2.82398	0.0110413	0.100645	-2.65458	-1.42716	-1.54837	-1.78065	-0.337623	0.0973683	0.680561	0.146769	-1.5854
ENSMUSG00000070425	Xntrpc	7	1	101714920	101746071	-0.427658	3.34	-3.08891	0.00618578	0.0729388	-2.65637	3.65644	3.4757	3.28739	2.96228	3.02256	3.13752	3.04078	3.47318
ENSMUSG00000020462	Cfap36	11	-1	29171532	29197409	0.608515	3.8209	3.14744	0.00543516	0.0680215	-2.65689	3.67946	3.7256	3.6517	4.20107	4.18844	4.51297	4.30083	3.68559
ENSMUSG00000018167	Stard3	11	1	98249194	98271938	-0.485285	4.22399	-3.15681	0.00532355	0.0672865	-2.66055	4.36371	4.17115	4.41276	3.83957	3.71521	3.94982	3.83487	4.31587
ENSMUSG00000003873	Bax	7	-1	45111121	45116322	0.425471	3.91401	3.14435	0.00547237	0.0683283	-2.66133	3.64868	3.63688	3.90712	4.18974	4.28929	3.98331	4.15411	3.7309
ENSMUSG00000092060	Bend4	5	-1	67549490	67585653	1.07188	1.86784	2.95068	0.00838062	0.0861984	-2.66426	1.98377	1.38054	0.988735	1.9126	2.5817	3.07676	2.52369	1.45102
ENSMUSG00000025742	Prps2	X	-1	166129318	166165745	-0.642514	4.0032	-3.13884	0.00553953	0.068514	-2.66441	4.29083	4.07986	4.24575	3.65964	3.72517	3.24266	3.54249	4.20548
ENSMUSG00000038172	Ttc39b	4	-1	83138537	83242492	0.530114	4.82007	3.18377	0.00501473	0.0648253	-2.66573	4.54595	4.85316	4.64409	5.10683	5.0476	5.48305	5.21249	4.68107
ENSMUSG00000038074	Fkbp14	6	-1	54554589	54574293	0.728343	3.57925	3.09654	0.00608251	0.0723567	-2.66683	3.07341	3.12188	3.09531	3.80533	3.81191	3.86852	3.82859	3.09686
ENSMUSG00000024146	Cript	17	1	87332978	87343238	0.350968	4.63951	3.17793	0.00508008	0.0652983	-2.67074	4.59521	4.54723	4.32407	4.81397	4.7704	4.92849	4.83762	4.48883
ENSMUSG00000017291	Taok1	11	-1	77419988	77498641	0.442753	6.28629	3.13419	0.00559679	0.0688847	-2.67248	6.21866	6.20703	6.18356	6.56086	6.59024	6.77082	6.64064	6.20308
ENSMUSG00000042842	Serpinb6b	13	1	33149192	33163050	0.869319	5.76921	3.14054	0.00551877	0.0684986	-2.67621	6.15164	5.39053	5.82264	6.28465	6.52399	7.12476	6.64447	5.78827
ENSMUSG00000073591	Pcdhb22	18	1	37650924	37657532	0.835795	1.8013	2.93562	0.00866115	0.0875739	-2.67686	1.1795	0.773556	2.35237	2.37953	2.33068	2.11251	2.27424	1.43514
ENSMUSG00000068735	Trp53i11	2	1	93017893	93032104	1.19499	4.40749	3.16287	0.0052525	0.066872	-2.67741	3.99299	4.1627	4.2214	4.76646	6.32619	4.90538	5.33268	4.1257
ENSMUSG00000111325	Gm47140	9	-1	122676084	122677483	-1.06383	0.434544	-2.83317	0.0108237	0.0996532	-2.67875	0.785832	0.859713	1.0267	0.172571	-0.0996685	-0.655042	-0.194046	0.890749
ENSMUSG00000046808	Atp10d	5	1	72360672	72456118	-0.588132	3.65052	-3.10232	0.00600531	0.0717032	-2.67907	4.0233	3.67897	3.79058	3.09776	3.56792	2.98055	3.21541	3.83095
ENSMUSG00000018678	Sp2	11	-1	96844167	96873785	-0.452356	3.4811	-3.08999	0.00617108	0.0729236	-2.68374	3.73179	3.54235	3.621	3.05677	3.25359	3.21474	3.17503	3.63172
ENSMUSG00000042340	Ctf1	7	1	127311908	127317364	-0.99566	2.05692	-2.92065	0.0089488	0.0890204	-2.68383	2.44432	2.06407	2.17777	1.83715	1.20099	0.50723	1.18179	2.22872
ENSMUSG00000040229	Gpr34	X	1	13498328	13507097	-1.19825	1.18182	-2.8572	0.0102741	0.0968584	-2.68427	1.9589	0.681926	1.83673	1.18784	-0.171818	-0.292472	0.241183	1.49252
ENSMUSG00000005483	Dnajb1	8	1	84334822	84339282	0.87156	4.04134	3.11583	0.00582872	0.0704301	-2.68568	3.61723	3.22286	3.33356	4.2382	4.61826	3.85049	4.23565	3.39122
ENSMUSG00000022711	Pmm2	16	1	8455538	8480331	-0.434636	4.91339	-3.1776	0.00508376	0.0652983	-2.68615	4.97604	5.40134	5.23261	4.8504	4.74857	4.70586	4.76828	5.20333
ENSMUSG00000008999	Bmp7	2	-1	172709805	172782114	-1.29958	0.574228	-2.82231	0.0110814	0.100727	-2.68651	0.99605	1.05497	0.592806	0.172571	-0.813364	-0.655042	-0.431945	0.881275
ENSMUSG00000005667	Mthfd2	6	-1	83282673	83302890	1.46288	1.5361	2.90604	0.00923861	0.0904598	-2.68934	0.667996	0.479109	1.63028	2.45719	2.10502	2.71419	2.42547	0.925795
ENSMUSG00000078502	Zfp268	4	1	145311736	145351915	0.729734	2.53539	3.00072	0.00751069	0.0814096	-2.69182	2.35181	1.97036	2.42525	2.84198	2.94792	3.15721	2.98237	2.24914
ENSMUSG00000047547	Cltb	13	-1	54740214	54759157	0.6271	5.94921	3.13339	0.00560674	0.0688847	-2.69462	5.93279	5.86167	5.99772	6.45285	6.39492	6.79303	6.54693	5.93073
ENSMUSG00000028100	Nudt17	3	-1	96613383	96615878	-0.968596	0.803809	-2.85377	0.0103508	0.0974976	-2.69503	1.68326	1.01797	1.41813	0.54872	0.473517	0.0819237	0.368053	1.37312
ENSMUSG00000116908	Gm49599	16	1	36695502	36700596	1.40347	-0.399241	2.80139	0.0115941	0.102383	-2.69759	-0.79913	-1.16135	-0.716522	0.0442472	1.05057	0.378905	0.491242	-0.892334
ENSMUSG00000031563	Wwc2	8	-1	48276994	48443959	0.500276	5.95029	3.13999	0.00552548	0.0685134	-2.6993	5.79903	5.94779	5.82668	6.11932	6.30392	6.61664	6.34663	5.85783
ENSMUSG00000046603	Tcaim	9	1	122634604	122665399	-1.02418	5.47676	-3.16403	0.00523904	0.0668663	-2.69993	5.66895	6.12677	5.86386	4.96339	4.8477	4.75838	4.85649	5.88653
ENSMUSG00000105449	Gm43379	3	-1	135133924	135141649	0.867648	0.30483	2.8199	0.0111394	0.100856	-2.701	-0.363031	0.532548	-0.485196	0.399342	0.985723	0.975008	0.786691	-0.105226
ENSMUSG00000089083	Rnu7	6	-1	124718188	124718249	-1.51625	-0.0790253	-2.79522	0.0117498	0.103007	-2.70216	0.24269	0.305777	0.186181	-1.68158	-0.813364	-1.34692	-1.28062	0.244883
ENSMUSG00000021427	Ssr1	13	-1	38150581	38178193	0.466764	5.88724	3.15445	0.00535143	0.0674984	-2.70289	5.42061	5.51855	5.6372	5.95058	6.06389	5.96317	5.99255	5.52545
ENSMUSG00000036918	Ttc7	17	1	87590314	87689197	-0.501178	4.40128	-3.14784	0.00543026	0.0680133	-2.7055	4.58711	4.51108	4.52313	4.23085	4.07221	3.78236	4.02847	4.54044
ENSMUSG00000030965	Abraxas2	7	1	132460954	132486840	0.33223	4.54226	3.16221	0.00526025	0.066872	-2.70554	4.3872	4.5825	4.56888	4.88828	4.80839	4.84897	4.84855	4.51286
ENSMUSG00000074874	Ctla2b	13	-1	61043164	61045261	0.968213	2.42015	2.96239	0.00816881	0.0853275	-2.70869	1.98377	1.62155	1.99832	2.88945	2.97323	2.57469	2.81246	1.86788
ENSMUSG00000038256	Bcl9	3	-1	97110978	97205233	-0.644125	4.87987	-3.16223	0.00525999	0.066872	-2.71019	5.21801	5.20959	4.82466	4.32361	4.37725	4.63036	4.44374	5.08409
ENSMUSG00000038205	Prkab2	3	1	97565509	97581128	1.199	6.4642	3.06112	0.00657658	0.0749674	-2.71143	6.43927	6.63574	6.61206	7.30864	7.22819	8.60784	7.71489	6.56236
ENSMUSG00000062116	Zfp954	7	-1	7117689	7124487	0.633313	1.90182	2.9199	0.00896358	0.0890204	-2.71235	1.38019	1.67005	1.5801	2.18022	2.36933	1.96387	2.17114	1.54345
ENSMUSG00000030762	Aqp8	7	1	123061514	123067227	2.3211	1.01693	2.94809	0.00842833	0.0863033	-2.71308	0.0676033	2.69956	1.32977	4.41726	4.04859	2.67374	3.7132	1.36564
ENSMUSG00000022285	Ywhaz	15	-1	36771014	36797173	0.431839	6.33622	3.1237	0.00572827	0.0697278	-2.71449	6.12254	5.89138	6.14524	6.40466	6.55854	6.49809	6.4871	6.05305
ENSMUSG00000068130	Zfp442	2	-1	150249061	150293406	0.906403	1.15004	2.87417	0.00990224	0.0945268	-2.71498	0.32286	1.22692	1.0637	1.75753	1.72269	1.98606	1.8221	0.87116
ENSMUSG00000042379	Esm1	13	1	113346193	113354632	1.31636	0.498359	2.83575	0.0107633	0.0992927	-2.71567	0.398809	-0.0393583	0.25177	1.73692	1.46164	1.29249	1.49702	0.20374
ENSMUSG00000042043	Tbca	13	1	94925418	94979430	0.342394	4.62526	3.15709	0.00532023	0.0672865	-2.71718	4.53757	4.5144	4.52313	4.80904	4.7752	5.02008	4.86811	4.52503
ENSMUSG00000057363	Uxs1	1	-1	43786126	43866960	0.552702	3.49347	3.07362	0.0063979	0.0739883	-2.71993	2.84812	3.32484	3.34863	3.64312	3.74979	3.86253	3.75182	3.17386
ENSMUSG00000043085	Tmem82	4	-1	141340687	141345944	-1.61997	3.66846	-3.08824	0.00619495	0.0729553	-2.7219	4.91269	4.62309	4.41276	3.22901	3.17577	2.58927	2.99802	4.64951
ENSMUSG00000097727	F630040K05Rik	17	1	46045432	46099520	1.5579	-0.878829	2.78725	0.0119537	0.104217	-2.72267	-2.07924	-0.604956	-0.195689	0.76773	0.732604	0.444494	0.648276	-0.959961
ENSMUSG00000068749	Psma5	3	1	108164242	108187290	0.325586	5.46485	3.14993	0.00540528	0.0679118	-2.72375	5.37902	5.53501	5.52727	5.80719	5.68807	5.91047	5.80191	5.48043
ENSMUSG00000026858	Miga2	2	1	30254245	30275533	-0.493036	5.94832	-3.14263	0.00549327	0.068408	-2.725	6.22258	6.13759	5.90903	5.61021	5.65065	5.54416	5.60168	6.08973
ENSMUSG00000090000	Ier3ip1	18	1	77017713	77029308	0.297126	4.8637	3.15778	0.00531208	0.0672865	-2.72508	4.71518	4.75541	4.88015	5.02206	5.05749	5.16574	5.08177	4.78358
ENSMUSG00000027879	Sec22b	3	1	97808506	97830592	0.608226	4.80024	3.15045	0.00539898	0.0678855	-2.72527	4.33015	4.36774	4.50643	4.95226	5.03963	5.04408	5.01199	4.40144
ENSMUSG00000116270	Gm1600	16	-1	10141969	10165455	-2.84685	-1.56132	-2.83656	0.0107446	0.0992862	-2.7254	-0.494276	-0.294615	-0.485196	-2.21209	-5.45722	-1.87743	-3.18225	-0.424696
ENSMUSG00000028841	Cnksr1	4	-1	133955352	133965710	1.70253	3.55569	3.1285	0.00566777	0.0691597	-2.72578	4.12743	4.0618	3.621	5.60311	5.48895	5.7879	5.62666	3.93674
ENSMUSG00000083061	Gm12191	11	-1	49569537	49569884	0.970172	0.745588	2.82193	0.0110904	0.100752	-2.72841	0.539672	0.305777	-0.285887	1.12578	0.692527	1.69411	1.1708	0.186521
ENSMUSG00000107937	Gm44200	6	1	113584436	113588488	1.29354	-1.31117	2.82139	0.0111035	0.100764	-2.72895	-3.30163	-1.78938	-2.43273	-0.9897	-1.20929	-1.34692	-1.18197	-2.50791
ENSMUSG00000041775	Mapk1ip1	7	-1	138437552	138448002	-0.560901	4.71551	-3.14816	0.00542648	0.0680133	-2.73203	5.17004	4.93978	4.51647	4.44929	4.17759	4.30799	4.31162	4.87543
ENSMUSG00000092470	Gm20518	16	-1	17653141	17709535	-0.396298	4.72305	-3.14921	0.00541383	0.0679132	-2.73366	4.91915	4.8869	4.68027	4.53834	4.45117	4.29472	4.42807	4.82877
ENSMUSG00000068329	Htra2	6	-1	83028247	83032254	-0.314302	4.4598	-3.14183	0.00550306	0.0684462	-2.73717	4.55428	4.67748	4.59122	4.3712	4.1371	4.38518	4.29783	4.60766
ENSMUSG00000051515	Fam181b	7	1	92729073	92731074	-1.07975	0.939573	-2.83934	0.0106799	0.0992317	-2.73824	1.79991	1.59668	1.26771	0.232692	0.692527	0.444494	0.456571	1.55477
ENSMUSG00000029027	Dffb	4	-1	154048906	154059583	-0.716013	2.76187	-2.98512	0.00777194	0.0829024	-2.74444	3.3755	3.17325	2.5737	2.36618	2.1794	2.38727	2.31095	3.04082
ENSMUSG00000024570	Rbfa	18	-1	80235480	80243873	-0.492896	4.96353	-3.14947	0.00541075	0.0679132	-2.74604	5.34822	5.20754	5.25877	4.91834	4.6129	4.80595	4.77906	5.27151
ENSMUSG00000078317	F8a	X	1	72271897	72274401	-0.504563	2.12587	-2.92437	0.00887654	0.0886412	-2.74685	2.27328	2.26689	2.39654	1.5605	1.92648	1.96387	1.81695	2.31224
ENSMUSG00000066148	Prpf4	4	1	62327034	62345227	-0.388046	4.29656	-3.13025	0.00564579	0.0689437	-2.747	4.41032	4.56977	4.51647	4.24916	3.99193	4.09985	4.11364	4.49886
ENSMUSG00000065124	Snora65	2	1	32853303	32853432	0.747528	1.14128	2.84873	0.0104648	0.0981121	-2.74713	0.99605	0.633831	0.868441	1.67326	1.48529	1.55255	1.57037	0.832774
ENSMUSG00000022090	Pdlim2	14	-1	70401667	70415130	1.04751	3.17116	3.02356	0.00714315	0.0789127	-2.74935	2.79289	2.35852	2.82061	3.84439	3.67464	3.54883	3.68929	2.65734
ENSMUSG00000031119	Gpc4	X	-1	51141898	51254129	0.488249	4.39404	3.13266	0.00561582	0.0689437	-2.74982	4.20352	4.07986	4.40197	4.44294	4.79899	4.91698	4.71964	4.22845
ENSMUSG00000032040	Dcps	9	-1	35035704	35087357	-0.405674	3.16847	-3.03039	0.00703679	0.0781127	-2.75136	3.23753	3.42715	3.32597	2.8323	3.08581	2.85351	2.92387	3.33021
ENSMUSG00000027649	Ctnnbl1	2	1	157579321	157733534	-0.306686	3.5198	-3.07633	0.00635979	0.0739785	-2.75195	3.76804	3.7256	3.77394	3.54576	3.46462	3.31458	3.44166	3.75586
ENSMUSG00000032599	Ip6k2	9	1	108660995	108683536	0.476417	3.94207	3.10552	0.00596309	0.0715348	-2.75246	3.70212	3.80376	3.80704	4.09978	4.18122	4.49374	4.25824	3.77097
ENSMUSG00000025059	Gk	X	-1	84745543	84820425	0.679311	5.39846	3.13478	0.00558955	0.0688836	-2.75562	4.7734	5.46629	5.31162	5.7114	5.81483	6.05001	5.85875	5.18377
ENSMUSG00000061887	Ssbp3	4	1	106767898	106906891	-0.53138	4.70546	-3.1378	0.00555234	0.0685825	-2.75578	4.75907	4.89202	4.98512	4.36113	4.3225	4.36415	4.34926	4.87874
ENSMUSG00000038780	Smurf1	5	-1	144813305	144902657	0.448382	5.52411	3.13083	0.00563857	0.0689437	-2.75813	5.40688	5.49012	5.54046	5.86413	5.72827	6.16514	5.91918	5.47915
ENSMUSG00000036438	Calm2	17	-1	87740840	87754363	0.524103	6.71627	3.07838	0.00633114	0.0738954	-2.76073	6.23688	6.34971	6.50349	6.78759	7.004	6.86366	6.88509	6.36336
ENSMUSG00000022853	Ehhadh	16	-1	21580037	21606557	-1.1831	3.92347	-3.07036	0.00644409	0.0741393	-2.76175	4.08782	4.59511	4.19246	3.24369	3.13897	2.93563	3.1061	4.2918
ENSMUSG00000068267	Cenpb	2	-1	131017102	131021987	0.473658	7.34428	3.01449	0.00728701	0.0801173	-2.76227	7.31645	7.27401	7.26051	7.6697	7.6648	7.91861	7.75104	7.28366
ENSMUSG00000028879	Stx12	4	-1	132580812	132611820	0.294598	5.81593	3.12162	0.00575462	0.0699545	-2.7633	5.74003	5.71769	5.78436	5.86056	6.16346	6.09921	6.04108	5.74736
ENSMUSG00000117916	9630028I04Rik	17	-1	27452759	27467040	-2.24613	2.06087	-2.87835	0.0098125	0.0941895	-2.76493	3.89148	2.73418	2.52147	0.500626	0.809566	0.975008	0.761733	3.04904
ENSMUSG00000073599	Ecscr	18	-1	35846139	35855409	0.481634	3.8547	3.09608	0.00608868	0.0723767	-2.76772	3.7464	3.74837	3.72858	4.19352	4.20634	4.27231	4.22406	3.74112
ENSMUSG00000020611	Gna13	11	1	109253657	109292195	0.326086	5.42621	3.13103	0.00563613	0.0689437	-2.77289	5.41605	5.29905	5.2687	5.51053	5.68935	5.75758	5.65248	5.32793
ENSMUSG00000048251	Bcl11b	12	-1	107876662	107969861	-1.58136	0.85653	-2.78272	0.012071	0.104643	-2.77341	1.45326	1.43769	0.909664	0.450872	-0.412826	-1.14047	-0.367474	1.26687
ENSMUSG00000044150	Bclaf3	X	1	158309684	158376077	0.711319	1.91066	2.87066	0.00997804	0.0949299	-2.77535	0.946297	1.38054	1.5801	2.06919	2.15011	1.84746	2.02225	1.30231
ENSMUSG00000002983	Relb	7	-1	19340142	19363363	0.803532	3.00463	2.99444	0.00761483	0.0819867	-2.77714	2.75003	2.32862	2.64866	3.18404	3.50568	3.41617	3.36863	2.57577
ENSMUSG00000063506	Arhgap22	14	1	32935983	33091891	0.749228	1.39466	2.84317	0.0105916	0.0987834	-2.7779	0.99605	0.817277	1.09977	1.83715	1.76195	1.5225	1.7072	0.971031
ENSMUSG00000097740	E030044B06Rik	19	1	40856748	40871083	-2.81172	-1.39515	-2.824	0.0110408	0.100645	-2.77906	-0.494276	-0.604956	-0.847766	-3.06009	-3.87226	-3.4624	-3.46491	-0.648999
ENSMUSG00000121347	Gm2011	3	1	40801255	40824397	-1.19116	-0.287018	-2.7497	0.0129609	0.109014	-2.77916	0.24269	-0.204418	-0.382103	-0.62713	-1.55033	-1.87743	-1.35163	-0.11461
ENSMUSG00000021902	Phf7	14	-1	30959646	30973274	-0.703857	2.32821	-2.92237	0.00891536	0.0889162	-2.78046	2.79289	2.74554	2.22752	1.9489	1.8374	1.82301	1.86977	2.58865
ENSMUSG00000038240	Pdss2	10	1	43097482	43340878	-0.825126	4.28994	-3.11333	0.00586097	0.0707666	-2.78174	4.71146	4.82399	4.84073	4.00815	4.02054	3.86253	3.96374	4.79206
ENSMUSG00000038806	Sde2	1	1	180678692	180695678	0.287817	3.87541	3.07723	0.00634713	0.0739749	-2.78593	3.76804	3.73703	3.52479	3.90569	3.99193	3.98331	3.96031	3.67662
ENSMUSG00000028082	Sh3d19	3	1	85878416	86037833	0.760927	4.41386	3.10295	0.005997	0.0716632	-2.78673	3.71703	3.96308	4.08859	4.82133	4.82703	4.42228	4.69021	3.9229
ENSMUSG00000050896	Rtn4rl2	2	-1	84702268	84717054	-1.10067	0.719313	-2.78907	0.0119068	0.104004	-2.78693	1.26315	0.728468	1.55433	-0.337623	0.608869	-0.093163	0.0593608	1.18198
ENSMUSG00000037697	Ddhd1	14	-1	45825924	45895600	0.537231	4.19543	3.10875	0.00592065	0.0712735	-2.7874	4.15507	3.95331	4.14146	4.33394	4.63421	4.89662	4.62159	4.08328
ENSMUSG00000020366	Mapk9	11	1	49737578	49777248	-0.303568	5.53142	-3.12406	0.00572363	0.0697278	-2.79234	5.52598	5.63917	5.70609	5.34845	5.29683	5.31129	5.31886	5.62375
ENSMUSG00000024066	Xdh	17	-1	74190890	74257191	-0.786497	6.77407	-3.06196	0.00656438	0.0749344	-2.79291	7.21374	7.0415	6.853	6.37329	6.20767	6.19641	6.25912	7.03608
ENSMUSG00000020516	Rps6kb1	11	-1	86389697	86435631	0.270012	5.39494	3.11923	0.00578504	0.0701654	-2.7987	5.36962	5.29712	5.40107	5.64381	5.54489	5.68481	5.6245	5.35593
ENSMUSG00000031976	Urb2	8	1	124748247	124775244	0.375427	3.20975	3.02591	0.00710644	0.0785675	-2.80037	3.08495	3.24704	3.1306	3.6095	3.57895	3.39143	3.52663	3.1542
ENSMUSG00000023707	Ogfod2	5	1	124250360	124253546	-0.510901	3.69725	-3.07327	0.00640279	0.0739883	-2.80116	4.33499	3.80376	4.19246	3.77533	3.49406	3.48792	3.58577	4.1104
ENSMUSG00000035274	Tpbg	9	1	85724433	85729093	2.17014	-1.08851	2.74884	0.0129848	0.109044	-2.8015	-1.71667	-3.66385	-1.53964	-0.0966153	-0.503024	0.162094	-0.145848	-2.30672
ENSMUSG00000042350	Arel1	12	-1	84964922	85017674	-0.464393	6.02251	-3.09736	0.0060715	0.0722791	-2.80162	6.22128	6.36728	6.22599	5.83048	5.68425	5.89295	5.80256	6.27152
ENSMUSG00000039620	Trmt9b	8	1	36924702	36983724	-0.716258	0.876039	-2.77598	0.0122478	0.105478	-2.80216	0.841327	0.728468	0.988735	0.500626	-0.0996685	-0.00296521	0.132664	0.852844
ENSMUSG00000034522	Zfp395	14	1	65595838	65636379	-1.06238	3.98074	-3.04258	0.00685058	0.0771624	-2.80428	4.11622	4.23702	4.01021	2.94441	3.19742	3.0241	3.05531	4.12115
ENSMUSG00000087222	E030042O20Rik	2	1	75535114	75546239	-0.956806	0.710693	-2.76384	0.0125723	0.107119	-2.80714	0.667996	1.09104	0.64256	0.54872	-0.933659	-0.00296521	-0.129301	0.800531
ENSMUSG00000026941	Mamdc4	2	-1	25453127	25464857	-0.822398	1.23536	-2.79722	0.0116992	0.10286	-2.80759	1.79991	1.3511	0.826006	0.726507	0.425423	0.238043	0.463324	1.32567
ENSMUSG00000010830	Kdelr3	15	1	79400612	79411940	1.46647	2.69927	2.93153	0.00873892	0.0878682	-2.80938	1.77162	1.76242	2.17777	3.41564	3.52292	3.15721	3.36526	1.90393
ENSMUSG00000002731	Prkra	2	-1	76460242	76478359	-0.31841	3.77368	-3.05994	0.00659364	0.0750557	-2.81039	3.89148	3.89839	3.87105	3.50977	3.61692	3.57835	3.56835	3.88698
ENSMUSG00000078429	Ctdsp2	10	1	126814586	126835844	-0.358035	6.99264	-3.03348	0.0069891	0.0779054	-2.8134	7.19323	7.01534	7.11939	6.66953	6.85765	6.74258	6.75659	7.10932
ENSMUSG00000068335	Dok1	6	-1	83007915	83010452	1.33463	1.81092	2.87352	0.00991611	0.0945268	-2.81529	1.34223	1.01797	1.65473	2.24003	2.70769	3.1474	2.69837	1.33831
ENSMUSG00000060152	Pop5	5	1	115373895	115383410	-0.510138	3.48132	-3.03252	0.00700381	0.0779488	-2.8214	3.70212	3.74837	3.80158	3.47907	3.1012	3.13752	3.23926	3.75069
ENSMUSG00000038564	Ift172	5	-1	31410621	31448460	-0.335191	5.41767	-3.11028	0.0059006	0.0711384	-2.82307	5.70866	5.59275	5.49716	5.30536	5.15657	5.3331	5.26501	5.59953
ENSMUSG00000029776	Hibadh	6	-1	52523213	52617374	-0.712624	7.70778	-2.96595	0.00810531	0.0849396	-2.82438	8.07431	8.22654	8.11953	7.57889	7.35756	7.34576	7.4274	8.14013
ENSMUSG00000031216	Stard8	X	1	98046854	98118334	-0.699252	5.56073	-3.10473	0.00597344	0.0715348	-2.82697	5.95811	5.78667	5.82937	5.39688	5.21255	4.87597	5.1618	5.85805
ENSMUSG00000108950	9130015G15Rik	7	-1	48772082	48809567	4.13393	-1.76946	2.78521	0.0120065	0.104309	-2.82774	-2.56466	-2.92688	-5.24008	0.172571	0.425423	1.01873	0.538908	-3.57721
ENSMUSG00000048652	Samd13	3	-1	146350950	146391347	-1.29028	0.269497	-2.74283	0.0131536	0.110117	-2.82884	0.841327	0.941013	0.690654	-0.252735	-0.813364	-0.292472	-0.452857	0.824331
ENSMUSG00000121582		4	-1	137486016	137493737	1.58427	1.16595	2.82098	0.0111133	0.100785	-2.83056	-0.131706	1.71697	0.592806	2.13368	2.59263	2.35352	2.35994	0.726025
ENSMUSG00000001473	Tubb6	18	1	67523787	67535819	0.916798	4.04008	3.06134	0.00657342	0.0749674	-2.83306	3.64088	3.32484	3.78506	4.43976	4.68105	4.35991	4.49357	3.58359
ENSMUSG00000117992	Gm41760	18	-1	65711423	65713815	-0.971619	0.17643	-2.74106	0.0132038	0.110314	-2.83371	0.728117	0.633831	0.592806	-0.252735	-0.503024	-0.189378	-0.315046	0.651585
ENSMUSG00000018395	Kif3a	11	1	53458206	53492794	0.32695	3.96255	3.08511	0.0062378	0.0731918	-2.83481	4.13855	4.08434	4.11967	4.40752	4.31262	4.61264	4.44426	4.11419
ENSMUSG00000074476	Spc24	9	-1	21666738	21671599	-1.49748	1.62003	-2.81157	0.0113418	0.101153	-2.83699	2.05592	2.25103	2.19454	1.58377	0.771598	-0.523797	0.610523	2.16717
ENSMUSG00000031422	Morf4l2	X	-1	135633691	135644439	0.572529	6.0503	3.08189	0.00628233	0.0735388	-2.83756	5.47645	5.76451	5.73361	6.16053	6.22358	6.29305	6.22572	5.65819
ENSMUSG00000031021	Tmem9b	7	-1	109335041	109352082	0.350489	5.06314	3.10418	0.0059807	0.0715685	-2.839	4.8733	5.01915	5.15545	5.25913	5.31509	5.52345	5.36589	5.01596
ENSMUSG00000041225	Arhgap12	18	-1	6024427	6136098	0.295717	4.96754	3.10291	0.00599751	0.0716632	-2.84315	4.85992	4.96429	4.82466	5.16391	5.00937	5.36097	5.17808	4.88296
ENSMUSG00000120441	Gm57424	2	1	90900666	90901969	-1.79834	-1.20529	-2.74331	0.0131403	0.110063	-2.84395	-1.18615	-0.856494	-0.716522	-1.47513	-3.87226	-2.72543	-2.69094	-0.919723
ENSMUSG00000021831	Ero1a	14	-1	45520544	45556228	0.50953	4.14278	3.07623	0.00636122	0.0739785	-2.84641	4.133	3.92861	3.95221	4.32361	4.51576	4.69579	4.51172	4.0046
ENSMUSG00000094870	Zfp131	13	-1	120226723	120252425	0.298504	4.48976	3.08967	0.00617544	0.0729236	-2.84684	4.36844	4.386	4.27759	4.61375	4.60212	4.71253	4.6428	4.34401
ENSMUSG00000103009	Gm56350	2	-1	129039169	129041114	0.91335	0.39623	2.7352	0.0133712	0.111109	-2.84734	-0.979702	-0.119529	0.374626	0.595262	0.520059	1.10239	0.739237	-0.241535
ENSMUSG00000022995	Enah	1	-1	181723949	181847555	1.8144	7.02566	2.94673	0.00845341	0.0864787	-2.8476	6.76221	6.95055	6.86746	8.35555	8.47176	9.12202	8.64977	6.86008
ENSMUSG00000055491	Pprc1	19	1	46033325	46061354	0.472912	4.18536	3.06937	0.00645818	0.0741954	-2.85166	4.20352	3.81458	3.81791	4.27441	4.75345	4.16939	4.39908	3.94534
ENSMUSG00000062210	Tnfaip8	18	1	50112494	50240240	-0.825159	5.95294	-3.07425	0.00638897	0.0739883	-2.85181	6.2304	6.48208	6.46252	5.6753	5.39218	5.60996	5.55915	6.39167
ENSMUSG00000042613	Pbxip1	3	1	89344013	89358259	0.596287	7.15729	2.97949	0.00786853	0.0833805	-2.85425	7.11446	7.12596	7.02348	7.61287	7.35235	8.03629	7.66717	7.08797
ENSMUSG00000063904	Dpp3	19	-1	4957257	4978315	0.355742	4.56074	3.09254	0.00613634	0.0726832	-2.8575	4.44656	4.64145	4.70682	4.98321	4.8568	5.03346	4.95782	4.59828
ENSMUSG00000044906	4930503L19Rik	18	-1	70585283	70605580	0.533936	2.61139	2.9245	0.00887398	0.0886412	-2.85904	2.37079	2.40224	2.36725	2.80286	3.01445	2.92418	2.91383	2.38009
ENSMUSG00000056071	S100a9	3	-1	90599939	90603028	-3.51932	2.09663	-2.81483	0.0112621	0.100974	-2.85916	4.85656	3.71986	3.01258	-0.0244655	-0.171818	1.25642	0.353379	3.863
ENSMUSG00000027765	P2ry1	3	1	60910216	60916403	-1.30747	4.37681	-3.07042	0.00644319	0.0741393	-2.85972	4.99452	5.08098	5.18513	4.11184	3.63289	3.57103	3.77192	5.08688
ENSMUSG00000020775	Mrpl38	11	-1	116022643	116029694	-0.623665	5.46552	-3.08449	0.00624635	0.0732241	-2.8655	5.91512	5.93296	5.89498	5.35861	5.24928	5.26439	5.29076	5.91435
ENSMUSG00000062054	Iah1	12	1	21366390	21373820	0.852808	3.74672	3.03864	0.00691016	0.0775979	-2.86744	3.39418	3.46199	3.65776	4.25642	4.18122	4.67886	4.37216	3.50464
ENSMUSG00000037958	Nsrp1	11	-1	76935118	76969261	0.319153	3.65612	3.03097	0.00702777	0.0781127	-2.8677	3.66415	3.48928	3.58328	4.01245	3.79308	3.87448	3.89333	3.57891
ENSMUSG00000086916	Gm15903	5	1	129804110	129808753	-1.44474	-0.032837	-2.70623	0.0142283	0.115337	-2.86814	0.728117	0.584078	0.314505	-0.9897	-0.933659	-0.799432	-0.907597	0.542233
ENSMUSG00000025092	Hspa12a	19	-1	58784182	58932086	-0.603762	5.02264	-3.08649	0.00621883	0.0730611	-2.8744	5.21538	5.31248	4.89049	4.71733	4.35816	4.53196	4.53582	5.13945
ENSMUSG00000097296	Gm26532	8	1	84935549	84936238	0.730067	2.66051	2.89992	0.00936252	0.0913623	-2.87511	2.31308	1.76242	2.38197	2.64589	3.18302	2.75354	2.86082	2.15249
ENSMUSG00000039063	Echdc3	2	-1	6193276	6217844	-0.731622	4.3936	-3.07375	0.00639604	0.0739883	-2.87542	4.7734	5.01211	4.69803	4.25642	4.11074	3.90393	4.09036	4.82785
ENSMUSG00000026011	Ctla4	1	1	60926159	60954991	-1.75008	1.28625	-2.73915	0.0132583	0.110638	-2.87587	1.41719	1.62155	1.60541	-0.524037	-0.0996685	0.0819237	-0.180594	1.54805
ENSMUSG00000037326	Capn15	17	-1	26177338	26204770	-0.395192	3.98412	-3.0339	0.00698262	0.0778949	-2.87645	4.10493	3.97278	3.92231	3.56927	3.68489	3.53384	3.596	4
ENSMUSG00000035439	Haus8	8	-1	71701205	71725578	1.2134	4.11123	3.06871	0.00646749	0.0741964	-2.8801	4.13855	4.35296	4.10643	5.60596	5.36535	5.27795	5.41642	4.19931
ENSMUSG00000050908	Tvp23a	16	-1	10238421	10265226	1.30056	-0.0169059	2.70354	0.0143105	0.115655	-2.8804	-0.79913	-1.00088	-0.195689	0.846801	0.771598	0.238043	0.618814	-0.665235
ENSMUSG00000015133	Lrrk1	7	-1	65876660	66038098	0.68206	4.50075	3.07271	0.00641077	0.0739883	-2.88235	4.11622	4.22895	4.48613	5.12081	4.94473	4.82762	4.96439	4.2771
ENSMUSG00000002781	Tmem143	7	1	45546365	45566837	-0.90798	6.30482	-3.03615	0.00694823	0.0778269	-2.88301	6.79684	6.91011	6.7687	6.15859	5.94419	5.66603	5.92294	6.82522
ENSMUSG00000057342	Sphk2	7	-1	45358891	45367426	-0.551133	4.04254	-3.05624	0.00664772	0.0755645	-2.88496	4.55428	4.65958	4.11967	3.89178	3.74	4.06378	3.89852	4.44451
ENSMUSG00000041471	Shld2	14	-1	33958990	34032450	-0.410575	2.49535	-2.88999	0.00956713	0.0926278	-2.88908	2.37079	2.83334	2.64866	2.44453	1.97741	2.26552	2.22915	2.6176
ENSMUSG00000053297	AI854703	6	1	48603698	48610623	0.869052	0.163977	2.72409	0.0136938	0.112706	-2.88926	0.539672	-0.0393583	-0.382103	1.02737	0.809566	0.785531	0.874157	0.0394036
ENSMUSG00000057657	Rps18-ps3	8	-1	107989425	107989880	1.96121	-1.04819	2.68744	0.0148119	0.118458	-2.88933	-2.07924	-1.54837	-2.43273	-0.337623	0.324139	-0.189378	-0.0676208	-2.02011
ENSMUSG00000040978	Gm11992	11	1	8998594	9019356	-1.68049	-0.10727	-2.6853	0.0148798	0.118707	-2.89292	0.728117	0.584078	0.0453187	-1.47513	-0.503024	-1.87743	-1.2852	0.452505
ENSMUSG00000025007	Aldh18a1	19	-1	40538701	40576907	0.74598	3.48859	3.00557	0.00743112	0.081038	-2.89397	2.90131	3.46199	3.47759	3.99953	4.03663	4.12006	4.05207	3.2803
ENSMUSG00000022639	Dubr	16	-1	50530732	50553159	0.523162	2.96683	2.93789	0.00861823	0.0873592	-2.89504	2.8616	2.63993	2.56082	2.99736	3.42848	3.15721	3.19435	2.68745
ENSMUSG00000058006	Mdn1	4	1	32657119	32775217	0.409962	4.3666	3.06403	0.00653452	0.0746464	-2.89633	4.19289	4.35667	4.23767	4.65827	4.82471	4.53572	4.6729	4.26241
ENSMUSG00000104546	Gm43858	3	1	152091897	152093674	0.748698	0.999995	2.72611	0.0136347	0.112642	-2.89986	0.157801	0.177453	0.25177	0.993022	0.651304	1.25642	0.966916	0.195675
ENSMUSG00000027447	Cst3	2	-1	148713642	148717612	0.419032	8.90967	2.84626	0.0105209	0.0984658	-2.90006	8.82883	8.72623	8.95475	9.1149	9.38243	9.27027	9.25586	8.8366
ENSMUSG00000026869	Psmd5	2	-1	34739746	34764980	0.359414	4.22629	3.05052	0.00673192	0.0762525	-2.90116	4.03525	4.1284	3.98633	4.32016	4.31262	4.61264	4.41514	4.04999
ENSMUSG00000048787	Dcun1d3	7	-1	119452019	119495521	0.772535	3.61034	2.99158	0.00766279	0.0822831	-2.90186	3.16326	3.07762	3.25577	3.80038	3.92432	4.10999	3.9449	3.16555
ENSMUSG00000038793	Lefty1	1	1	180762587	180765965	1.34177	0.573105	2.71942	0.0138318	0.113505	-2.90357	-0.131706	-0.72525	0.64256	1.2179	1.53146	1.01873	1.25603	-0.0714652
ENSMUSG00000056486	Chn1	2	-1	73441004	73605690	0.572668	4.52669	3.06881	0.00646609	0.0741964	-2.90442	4.43759	4.59825	4.53306	4.98976	4.97009	5.3331	5.09765	4.52296
ENSMUSG00000048240	Gng7	10	-1	80784458	80850779	-1.70794	0.409849	-2.70097	0.0143894	0.115995	-2.9072	1.1795	0.941013	1.26771	-0.172564	-1.20929	-0.292472	-0.55811	1.12941
ENSMUSG00000111410	Gm49337	4	1	116030581	116157038	0.848754	2.35183	2.87412	0.00990323	0.0945268	-2.90754	1.55635	2.15207	2.27562	2.70013	2.96484	2.95827	2.87441	1.99468
ENSMUSG00000030096	Slc6a6	6	1	91661034	91736047	0.706351	7.52956	2.93212	0.00872765	0.0878682	-2.90855	7.30292	7.19801	7.45362	7.63322	7.99644	8.39416	8.00794	7.31819
ENSMUSG00000059409	Ppp2r5d	17	-1	46993917	47016037	-0.382965	5.13436	-3.07224	0.00641736	0.0739883	-2.91068	5.44991	5.33333	5.25077	4.94554	4.92107	5.02008	4.96223	5.34467
ENSMUSG00000026107	Nabp1	1	-1	51505021	51517584	1.01643	5.46751	3.04832	0.00676462	0.0764616	-2.91161	4.96672	5.31629	5.4733	6.1921	6.31468	6.29638	6.26772	5.2521
ENSMUSG00000048755	Mcat	15	-1	83430998	83447988	-0.65384	4.58664	-3.06584	0.00650854	0.0745082	-2.91167	4.92237	5.05383	5.1447	4.57943	4.24148	4.3385	4.38647	5.0403
ENSMUSG00000033618	Map3k13	16	1	21613096	21752189	-0.515046	1.92799	-2.82135	0.0111043	0.100764	-2.91274	2.38953	2.15207	1.85795	1.6948	1.76195	1.29249	1.58308	2.13318
ENSMUSG00000077440	Gm23130	10	-1	23662368	23662441	1.59247	-0.4938	2.67334	0.015265	0.120408	-2.91476	-1.71667	-3.66385	-0.596227	-0.524037	-0.412826	-0.292472	-0.409778	-1.99225
ENSMUSG00000050846	Zfp623	15	1	75812801	75821249	0.39163	2.89654	2.92441	0.00887565	0.0886412	-2.91825	2.6603	2.65206	2.82061	3.19918	3.01445	3.10746	3.10703	2.71099
ENSMUSG00000052675	Zfp112	7	1	23811739	23827377	-0.587714	2.09548	-2.83742	0.0107246	0.0992317	-2.91959	2.51429	2.53909	2.0173	1.81765	1.5762	1.91842	1.77076	2.35689
ENSMUSG00000042506	Usp22	11	-1	61042611	61065881	0.244695	5.24138	3.0651	0.00651917	0.0745466	-2.92081	5.11763	5.32956	5.09195	5.38865	5.47278	5.4131	5.42484	5.17971
ENSMUSG00000050148	Ubqln2	X	1	152281223	152284566	-0.317665	4.23142	-3.0465	0.0067917	0.0767138	-2.9209	4.53337	4.37872	4.40197	4.21231	4.04462	4.09475	4.11722	4.43802
ENSMUSG00000022602	Arc	15	-1	74540932	74544419	1.34478	1.18512	2.76066	0.0126589	0.107427	-2.92102	0.728117	0.773556	0.487837	2.25461	2.33068	1.29249	1.95926	0.66317
ENSMUSG00000041189	Chrnb1	11	-1	69674862	69686769	0.8029	2.67818	2.91502	0.00905953	0.0892488	-2.92347	2.67565	2.57774	2.22752	3.02312	3.35335	3.51106	3.29585	2.49364
ENSMUSG00000057572	Zbtb8os	4	1	129229488	129248340	0.402991	3.4378	2.98624	0.00775293	0.0827999	-2.92449	3.42175	3.42007	3.19871	3.71864	3.51145	4.0533	3.76113	3.34684
ENSMUSG00000022040	Ephx2	14	-1	66321823	66361949	-0.677693	7.88987	-2.90937	0.00917181	0.0900246	-2.92565	8.03952	8.38111	8.27229	7.53181	7.46741	7.62308	7.54076	8.23097
ENSMUSG00000092596	Gm20490	2	-1	172864296	172864749	-1.47111	-0.531726	-2.66882	0.015413	0.12116	-2.92652	0.728117	0.243041	0.314505	-0.9897	-1.0649	-1.14047	-1.06502	0.428555
ENSMUSG00000021585	Cast	13	-1	74840487	74956929	0.446033	7.44716	2.92702	0.00882529	0.0884011	-2.92671	7.31889	7.46779	7.44401	7.71157	7.71786	8.09235	7.84059	7.41023
ENSMUSG00000050668	Gpatch11	17	1	79142996	79155737	0.352673	4.14368	3.03546	0.00695875	0.0778906	-2.92842	3.97449	4.1284	3.95221	4.38119	4.37725	4.35991	4.37278	4.01837
ENSMUSG00000049164	Zfp518a	19	1	40883149	40906391	0.429034	3.24608	2.94864	0.00841822	0.0863033	-2.93019	2.93996	3.22286	2.79884	3.45403	3.41622	3.38309	3.41778	2.98722
ENSMUSG00000040812	Agbl2	2	1	90613071	90664781	-1.69903	1.23435	-2.73552	0.0133619	0.111109	-2.94098	1.98377	2.26689	1.77114	0.54872	0.565147	-0.292472	0.273798	2.00727
ENSMUSG00000016494	Cd34	1	1	194621127	194643587	0.611122	7.32503	2.94656	0.0084566	0.0864787	-2.94107	6.88366	6.6002	7.31235	7.65192	7.9136	7.1235	7.56301	6.93207
ENSMUSG00000051007	Gatd1	7	-1	140987707	140994049	-0.599474	3.2002	-2.93002	0.00876763	0.0880425	-2.94217	3.36607	3.30194	3.40016	2.89875	2.50278	2.90101	2.76751	3.35606
ENSMUSG00000006021	Kptn	7	1	15853820	15861441	-0.561432	3.79574	-3.00485	0.00744287	0.0810564	-2.94257	4.15507	4.23299	3.97666	3.7854	3.35976	3.53384	3.55967	4.12157
ENSMUSG00000024776	Stambpl1	19	1	34169629	34217733	0.671407	1.67593	2.76173	0.0126296	0.107331	-2.94276	0.841327	1.22692	1.0637	1.60667	1.96063	1.582	1.71643	1.04398
ENSMUSG00000086670	Gm13194	2	1	4946985	4947295	-1.34129	-0.696372	-2.65024	0.0160356	0.124164	-2.94535	-0.638665	-0.0393583	0.0453187	-0.738161	-1.99779	-1.87743	-1.53779	-0.210902
ENSMUSG00000118387	Gm50415	18	1	83508539	83512542	-1.61504	-1.90513	-2.66913	0.0154027	0.121138	-2.94709	-0.494276	-0.493924	-1.78065	-3.06009	-2.64987	-1.87743	-2.52913	-0.922951
ENSMUSG00000025486	Sirt3	7	-1	140443579	140462222	-0.668773	5.03123	-3.05299	0.00669542	0.0759993	-2.94801	5.43195	5.48844	5.48699	4.90685	4.75588	4.73564	4.79946	5.46912
ENSMUSG00000040078	Ptges3-ps	6	1	85820962	85821441	0.461182	1.39264	2.76873	0.0124406	0.106529	-2.9498	1.26315	1.22692	1.29908	1.71601	1.80017	1.63914	1.71844	1.26305
ENSMUSG00000101028	Gm28723	1	1	90208180	90211634	1.68671	-1.03136	2.64986	0.0160487	0.124164	-2.95032	-2.56466	-0.604956	-0.847766	0.64035	-0.0996685	0.785531	0.442071	-1.33913
ENSMUSG00000024539	Ptpn2	18	-1	67798581	67857665	0.498786	3.848	3.00575	0.00742819	0.081038	-2.95144	3.78229	3.71986	3.58964	4.07125	4.12962	4.39351	4.19813	3.69726
ENSMUSG00000020260	Pofut2	10	1	77095052	77105409	0.36815	5.3249	3.04882	0.00675712	0.0764304	-2.95237	5.26696	4.99555	5.19559	5.46269	5.50928	5.58654	5.51951	5.1527
ENSMUSG00000068699	Flnc	6	1	29433255	29461882	1.216	8.73521	2.80379	0.0115342	0.102134	-2.95247	8.4534	8.73017	8.82777	9.61406	9.8952	10.0981	9.86913	8.67044
ENSMUSG00000028861	Mrps15	4	1	125940718	125949325	-0.471447	5.27201	-3.05061	0.00673051	0.0762525	-2.95312	5.54281	5.53664	5.50559	4.98102	4.97428	5.21591	5.05707	5.52835
ENSMUSG00000096956	Snhg18	15	-1	32240711	32244848	1.19745	3.05832	2.89921	0.00937709	0.0913904	-2.95461	2.67565	1.91106	2.52147	3.37621	3.49988	3.80126	3.55912	2.36939
ENSMUSG00000025140	Pycr1	11	-1	120526538	120534595	1.52885	0.813308	2.69802	0.0144806	0.116329	-2.95474	0.24269	-0.204418	-0.110801	1.5128	1.41314	1.55255	1.49283	-0.024176
ENSMUSG00000022756	Slc7a4	16	-1	17389882	17401078	-1.74275	0.985842	-2.68272	0.0149622	0.119128	-2.95558	1.45326	1.29035	1.35983	-0.172564	0.0346326	-1.14047	-0.426133	1.36781
ENSMUSG00000031393	Mecp2	X	-1	73070198	73129296	-0.433758	5.65184	-3.04043	0.00688313	0.0774208	-2.9556	6.12533	5.83533	5.70316	5.43577	5.41699	5.52345	5.45873	5.88794
ENSMUSG00000038347	Tcte2	17	-1	13932706	13982087	1.09339	0.222655	2.67679	0.015153	0.120061	-2.95666	-0.494276	-0.0393583	-0.195689	1.24734	0.692527	0.625066	0.854977	-0.243108
ENSMUSG00002076083	Klhl17	4	-1	156313792	156319314	-0.415615	4.06528	-3.008	0.00739156	0.0807362	-2.95762	4.19822	4.10213	4.2173	3.74984	3.8397	3.66345	3.75099	4.17255
ENSMUSG00000103476	Strit1	3	-1	63388533	63391300	-1.834	1.06356	-2.74339	0.013138	0.110063	-2.95781	2.37079	2.35852	2.24373	1.24734	0.473517	-0.403503	0.439118	2.32435
ENSMUSG00000020472	Zkscan17	11	-1	59376346	59417577	-0.30348	4.22844	-3.03047	0.00703546	0.0781127	-2.95826	4.37785	4.51772	4.48272	4.13958	4.1371	4.20294	4.15988	4.45943
ENSMUSG00000112640	Gm32687	10	1	81699768	81716915	0.973766	-1.01469	2.64206	0.0163172	0.125272	-2.96015	-1.42716	-0.72525	-1.53964	-0.0244655	-0.503024	-0.189378	-0.238956	-1.23068
ENSMUSG00000117905	Gm50230	19	-1	4218741	4241046	-0.8858	4.71509	-3.03386	0.00698332	0.0778949	-2.96088	5.18621	5.05839	4.62255	3.9556	3.8804	4.40591	4.08064	4.95572
ENSMUSG00000024422	Dhx16	17	1	36190711	36203562	-0.253574	4.5458	-3.03844	0.00691332	0.0775979	-2.96213	4.75546	4.63536	4.58488	4.38451	4.43	4.39351	4.40267	4.65856
ENSMUSG00000098134	Rnf113a2	12	1	84463970	84465352	-0.414884	2.98631	-2.91146	0.00913003	0.0897786	-2.9632	3.39418	3.18998	2.95467	2.7728	2.5484	2.98055	2.76725	3.17961
ENSMUSG00000120208	Gm36703	13	1	102486158	102494740	-3.83268	3.48569	-2.81643	0.0112232	0.100974	-2.96346	5.23364	4.9022	4.54945	2.06919	1.01851	-0.093163	0.998181	4.8951
ENSMUSG00000025159	Mms19	19	-1	41929525	41969596	-0.259088	4.71609	-3.0417	0.00686383	0.0772576	-2.96683	4.96672	4.7666	4.8084	4.51734	4.63421	4.60907	4.58687	4.84724
ENSMUSG00000020648	Dus4l	12	-1	31690049	31704825	-0.692599	2.38469	-2.84876	0.0104641	0.0981121	-2.9688	2.79289	2.77909	2.74291	2.24003	1.94366	2.05067	2.07812	2.77163
ENSMUSG00000036275	9530068E07Rik	11	1	52287255	52299555	0.301865	6.83255	2.95887	0.00823198	0.0856258	-2.96949	6.70726	6.72165	6.87398	6.97746	7.03538	7.17332	7.06205	6.76763
ENSMUSG00000032932	Hspa13	16	-1	75542319	75563992	0.485483	4.18694	3.01119	0.00733998	0.0803426	-2.97056	3.91107	3.92362	3.89691	4.30973	4.40231	4.48207	4.39804	3.91053
ENSMUSG00000025613	Cct8	16	-1	87280214	87292761	0.445571	6.97988	2.93602	0.00865351	0.0875624	-2.97069	6.9009	7.0863	6.99144	7.31386	7.30246	7.65416	7.4235	6.99288
ENSMUSG00000055923	Aasdh	5	-1	77021506	77053361	-0.630565	4.30176	-3.02129	0.00717898	0.0791998	-2.97227	4.71518	4.57615	4.5785	3.98212	4.12586	3.84442	3.98413	4.62327
ENSMUSG00000021699	Pde4d	13	1	108586482	110089995	-0.454948	4.24518	-3.01309	0.00730937	0.080174	-2.9729	4.1714	4.56337	4.3505	3.93765	3.76437	4.05855	3.92019	4.36176
ENSMUSG00000038335	Tsr1	11	1	74788897	74800168	0.419446	4.40022	3.03399	0.00698129	0.0778949	-2.97523	4.2758	4.49434	4.65322	4.90685	4.71895	5.07547	4.90042	4.47445
ENSMUSG00000119994	A430046D13Rik	10	1	128334642	128340114	-0.607722	3.98696	-2.98599	0.00775719	0.0827999	-2.97608	4.39186	4.08881	3.87626	3.60382	3.33394	3.57835	3.50537	4.11898
ENSMUSG00000052727	Map1b	13	-1	99557954	99653048	1.86621	3.94577	2.94827	0.00842489	0.0863033	-2.97619	2.87496	2.60294	3.19037	4.41402	4.93617	4.92275	4.75765	2.88942
ENSMUSG00000050359	Sprr1a	3	-1	92391259	92393202	6.3051	-1.69732	2.65716	0.015801	0.122772	-2.97814	-2.56466	-2.44146	-5.24008	1.09372	3.81191	3.75677	2.88746	-3.4154
ENSMUSG00000056671	Prelid2	18	-1	42008665	42084307	0.690948	1.87398	2.81255	0.0113179	0.101109	-2.97832	2.03227	1.51937	1.87886	2.4945	2.55959	2.38727	2.48045	1.81017
ENSMUSG00000006378	Gcat	15	1	78915074	78922553	-0.75257	3.17992	-2.91838	0.00899328	0.0892212	-2.97928	4.01125	3.69663	2.87366	2.73172	2.68744	2.84138	2.75352	3.52718
ENSMUSG00000035397	Klf16	10	-1	80402958	80413155	0.884788	2.21957	2.82326	0.0110587	0.100645	-2.97967	2.29332	1.62155	1.65473	2.82255	2.68744	2.61798	2.70932	1.85653
ENSMUSG00000117284	Gm7072	17	-1	22504852	22533818	0.3754	3.3976	2.93416	0.00868886	0.0876888	-2.98016	3.08495	3.11313	3.10421	3.54576	3.32741	3.57835	3.48384	3.10076
ENSMUSG00000038550	Ciart	3	-1	95785815	95789563	1.25041	3.21565	2.94542	0.00847758	0.0865326	-2.98085	3.05004	2.44468	3.40016	4.41077	4.20278	3.9943	4.20262	2.96496
ENSMUSG00000020877	Scrn2	11	1	96920764	96924784	-0.582509	3.15915	-2.9315	0.00873935	0.0878682	-2.98173	3.67183	3.50273	3.49801	3.08151	2.90472	2.91264	2.96629	3.55752
ENSMUSG00000024219	Anks1	17	1	28128280	28281749	-0.75593	6.22959	-2.99461	0.007612	0.0819867	-2.98453	6.75501	6.70647	6.50265	5.99356	6.05601	5.67971	5.90976	6.65471
ENSMUSG00000097039	Pvt1	15	1	61909817	62249945	0.806347	0.98181	2.73122	0.0134859	0.111795	-2.98557	0.0676033	1.32104	1.20286	1.48835	1.64081	2.09219	1.74045	0.863836
ENSMUSG00000001942	Siae	9	1	37466994	37560951	-0.499105	4.03755	-2.98691	0.00774156	0.0827999	-2.98975	4.14407	4.10213	4.20907	3.7854	3.74979	3.38309	3.63943	4.15176
ENSMUSG00000120169	9130004C02Rik	9	-1	25161617	25163752	-0.831128	0.402328	-2.6595	0.0157221	0.122337	-2.99044	0.60526	0.859713	0.592806	0.109836	0.0346326	-0.655042	-0.170191	0.685926
ENSMUSG00000030534	Vps33b	7	1	79919397	79941502	0.387541	3.33521	2.94906	0.00841051	0.0862854	-2.99119	3.28833	3.24704	3.36354	3.61516	3.61156	3.86253	3.69642	3.29964
ENSMUSG00000024581	Napg	18	1	63110902	63132521	0.290371	4.62653	3.02695	0.00709019	0.0784891	-2.99165	4.48191	4.474	4.61634	4.69613	4.74368	5.01199	4.81727	4.52408
ENSMUSG00000020534	Shmt1	11	-1	60678930	60702544	-0.706097	3.48577	-2.97139	0.00800941	0.0843738	-2.99387	3.7464	4.31152	4.22956	3.42855	3.36615	3.42432	3.40634	4.09583
ENSMUSG00000024782	Ak3	19	-1	28998233	29025361	-0.49484	6.9738	-2.93807	0.00861481	0.0873592	-2.99512	7.17444	7.40471	7.26449	6.87566	6.80223	6.68014	6.78601	7.28121
ENSMUSG00000029575	Mmab	5	-1	114569095	114582121	-0.567379	5.2652	-3.0278	0.00707694	0.0783963	-2.99546	5.74549	5.64221	5.73361	5.32275	4.93402	5.16331	5.14003	5.70711
ENSMUSG00000023345	Poc1a	9	1	106158260	106227720	-0.540641	2.08029	-2.8199	0.0111393	0.100856	-2.99668	2.53126	2.43067	2.66078	1.96671	2.01039	2.02946	2.00218	2.5409
ENSMUSG00000021271	Zfp839	12	1	110816687	110836430	-0.393928	3.62613	-2.95921	0.00822571	0.0856258	-3.00043	3.87828	3.90347	3.6995	3.42211	3.5343	3.31458	3.42367	3.82708
ENSMUSG00000035142	Nubpl	12	1	52144520	52359527	-0.511172	3.25986	-2.93198	0.00873025	0.0878682	-3.00166	3.58508	3.70247	3.55758	3.25098	3.09353	2.94699	3.09717	3.61504
ENSMUSG00000025402	Nab2	10	-1	127496787	127504437	0.927443	3.35611	2.90963	0.0091665	0.0900246	-3.00278	3.20616	2.45855	2.71992	3.53982	4.16666	3.31458	3.67369	2.79488
ENSMUSG00000027806	Tsc22d2	3	1	58322136	58374204	0.296891	4.70014	3.02255	0.00715913	0.079035	-3.00329	4.60325	4.49434	4.61634	4.77659	4.88152	4.94558	4.8679	4.57131
ENSMUSG00000041779	Tram2	1	-1	21066523	21149453	0.829525	3.18022	2.89531	0.00945699	0.091872	-3.00436	2.84812	2.34365	2.85267	3.41564	3.61692	3.45647	3.49634	2.68148
ENSMUSG00000038648	Creb3l2	6	-1	37304190	37419081	1.15223	5.80823	3.00159	0.00749627	0.0813628	-3.00454	5.21538	5.22793	5.12951	6.14007	6.33354	6.53431	6.33597	5.19094
ENSMUSG00000028795	Ccdc28b	4	-1	129513067	129517740	-0.561791	3.13689	-2.89559	0.00945125	0.091872	-3.00541	3.33741	3.34738	3.25577	3.09776	2.59263	2.53007	2.74015	3.31352
ENSMUSG00000106643	Gm43422	5	-1	107279984	107283554	-0.700934	2.46398	-2.80222	0.0115734	0.102256	-3.00591	2.54804	2.59039	2.41097	1.81765	2.04263	1.5225	1.79426	2.51647
ENSMUSG00000108366	Gm5586	7	-1	16453041	16453835	1.34791	-0.854779	2.61364	0.0173327	0.129309	-3.00658	-1.18615	-1.00088	-2.07016	-0.524037	-0.0309558	0.378905	-0.0586956	-1.41907
ENSMUSG00000032409	Atr	9	1	95739650	95833834	0.329423	4.04076	2.99569	0.00759394	0.081926	-3.00663	3.90457	4.01563	4.03837	4.47752	4.20634	4.27231	4.31872	3.98619
ENSMUSG00000028645	Slc2a1	4	1	118965908	118995180	0.809866	4.34593	3.01104	0.00734241	0.0803426	-3.00665	4.35896	4.24504	4.01021	4.43016	5.01547	5.58473	5.01012	4.20474
ENSMUSG00000040112	Mrps35	6	1	146944262	146975489	-0.987241	5.81166	-3.00381	0.00745993	0.0811872	-3.00677	6.33801	6.43988	6.31114	5.46112	5.34449	5.32006	5.37522	6.36301
ENSMUSG00000032449	Slc25a36	9	-1	96957014	96993210	0.362308	5.57733	3.01261	0.00731705	0.080174	-3.00776	5.67278	5.54642	5.38654	5.75945	5.78059	6.13566	5.8919	5.53525
ENSMUSG00000026502	Desi2	1	1	178014983	178084867	0.337148	4.75864	3.01949	0.00720735	0.0794585	-3.00888	4.37315	4.55693	4.70682	4.88125	4.87258	4.90829	4.88737	4.54564
ENSMUSG00000039759	Thap3	4	-1	152067096	152073454	-0.410961	3.47961	-2.92296	0.00890384	0.0888563	-3.0094	3.72443	3.30961	3.47759	3.04844	2.96484	3.26098	3.09142	3.50388
ENSMUSG00000035828	Pim3	15	1	88746389	88749929	-0.872339	5.98395	-3.00273	0.00747754	0.0812143	-3.01106	6.4086	6.31677	6.20648	5.49986	5.26131	5.55719	5.43946	6.31062
ENSMUSG00000053353	2310001K24Rik	2	1	163313877	163314925	-1.47445	-1.09299	-2.61257	0.017372	0.1295	-3.01257	-0.242737	-0.119529	-1.33319	-2.21209	-1.75678	-2.24	-2.06963	-0.565153
ENSMUSG00000090083	Rnf8	17	1	29833764	29863965	-0.45153	3.94038	-2.98407	0.00778986	0.0829545	-3.01447	4.23494	4.21675	4.24976	3.99085	3.57345	3.78869	3.78433	4.23382
ENSMUSG00000114309	Gm48295	13	-1	58302955	58305389	-1.70257	-0.646218	-2.60702	0.0175779	0.130234	-3.0169	-0.79913	0.10874	-0.0306302	-0.858456	-2.64987	-2.24	-1.91611	-0.24034
ENSMUSG00000027002	Nckap1	2	-1	80330856	80411724	0.370533	6.60042	2.95481	0.00830529	0.0860279	-3.01697	6.21604	6.50064	6.69545	6.75145	6.83596	6.89918	6.82886	6.47071
ENSMUSG00000044162	Tnip3	6	1	65502297	65611024	-1.16661	0.922946	-2.66154	0.015654	0.122038	-3.01887	1.58914	1.29035	0.690654	0.500626	-0.327937	-0.189378	-0.00556344	1.19005
ENSMUSG00000029661	Col1a2	6	1	4504814	4541544	1.19125	7.63618	2.88989	0.00956929	0.0926278	-3.01957	6.52439	6.64107	7.37117	8.02033	8.48575	7.62661	8.04423	6.84554
ENSMUSG00000029419	Ajm1	2	-1	25465428	25471769	-2.05559	-1.12606	-2.61223	0.0173845	0.1295	-3.02262	0.0676033	-0.856494	-0.382103	-2.57466	-1.55033	-3.4624	-2.52913	-0.390331
ENSMUSG00000022698	Naa50	16	1	43960193	43983729	0.388807	5.98058	2.9922	0.00765225	0.0822247	-3.02317	5.64186	5.8901	5.88727	6.2267	6.21122	6.14308	6.19367	5.80641
ENSMUSG00000060882	Kcnd2	6	1	21215502	21729804	-1.45042	4.4484	-2.98924	0.00770206	0.08261	-3.02613	5.05445	5.22996	5.2825	4.10783	3.53996	3.54883	3.73221	5.18897
ENSMUSG00000001870	Ltbp1	17	1	75312563	75699507	-0.638326	5.74468	-3.00817	0.00738875	0.0807362	-3.02789	5.9534	5.83001	5.87691	5.20388	5.29349	5.25299	5.25012	5.88677
ENSMUSG00000090202	4930503B20Rik	3	-1	146350948	146357072	-1.32156	-0.0952482	-2.61497	0.0172839	0.129064	-3.02914	0.60526	0.728468	0.117468	-0.337623	-1.36976	-0.799432	-0.835604	0.483732
ENSMUSG00000022387	Brd1	15	-1	88571237	88618436	-0.284992	5.35162	-3.01384	0.00729744	0.080174	-3.03112	5.57181	5.39414	5.38654	5.14644	5.3035	5.05199	5.16731	5.45083
ENSMUSG00000037234	Hook3	8	-1	26511449	26609252	0.301737	5.81985	2.9958	0.00759209	0.081926	-3.03153	5.71053	5.76591	5.64332	5.90396	6.0471	6.06963	6.0069	5.70659
ENSMUSG00000015016	Acsf3	8	1	123502225	123544619	-0.475842	4.53705	-3.00289	0.00747484	0.0812143	-3.03399	4.49927	4.96672	4.7892	4.22716	4.2724	4.3471	4.28222	4.75173
ENSMUSG00000034457	Eda2r	X	-1	96377446	96420822	0.782045	1.80269	2.73362	0.0134167	0.111393	-3.03471	0.99605	1.12623	1.55433	1.77785	2.26388	2.00792	2.01655	1.22554
ENSMUSG00000020709	Adap2	11	1	80044931	80069784	-0.745526	3.52178	-2.91585	0.009043	0.0892212	-3.03551	3.57693	3.70829	4.06141	3.54576	3.33394	2.09219	2.99063	3.78221
ENSMUSG00000035969	Rusc2	4	1	43381979	43427088	0.645672	5.6175	2.98374	0.00779549	0.0829545	-3.04012	5.74731	5.73774	5.45079	5.96947	6.10645	6.74827	6.27473	5.64528
ENSMUSG00000105904	Mir24-1	13	1	63449022	63449089	1.07875	0.329059	2.64253	0.016301	0.125224	-3.04152	0.32286	-0.72525	0.374626	0.54872	1.48529	1.10239	1.04547	-0.00925436
ENSMUSG00000061474	Mrps36	13	-1	100872463	100881167	-0.638662	5.04739	-3.00788	0.00739343	0.0807362	-3.04331	5.34822	5.54642	5.27266	4.82378	4.86583	4.55441	4.74801	5.3891
ENSMUSG00000039990	Edrf1	7	1	133239272	133274700	-0.338299	3.9307	-2.95976	0.0082158	0.0856258	-3.04621	3.89148	4.17535	4.07507	3.72389	3.68489	3.7438	3.71753	4.0473
ENSMUSG00000024312	Wdr46	17	1	34159634	34168671	0.423948	3.32366	2.91434	0.00907281	0.0893251	-3.04885	3.19556	3.12188	3.33356	3.54576	3.55121	3.86253	3.65317	3.217
ENSMUSG00000026782	Abi2	1	1	60448778	60520317	0.478487	3.83291	2.95956	0.00821953	0.0856258	-3.05023	3.51001	3.81997	3.81791	4.063	4.17396	4.39766	4.21154	3.71596
ENSMUSG00000034105	Meak7	8	-1	120486815	120505155	-0.609485	3.87559	-2.96679	0.00809053	0.0849396	-3.05123	4.19822	4.49434	4.30874	3.82011	3.68998	3.67032	3.7268	4.33376
ENSMUSG00000078453	Abracl	10	-1	17887008	17899036	-0.66398	3.85686	-2.92868	0.0087934	0.0882463	-3.05296	3.94313	3.9582	3.86058	2.98867	3.41622	3.37471	3.25987	3.92064
ENSMUSG00000067825	Pex26	6	1	121160626	121175796	-0.335347	3.22143	-2.88626	0.0096453	0.0930838	-3.05424	3.34703	3.40582	3.207	3.04844	2.90472	3.00249	2.98522	3.31995
ENSMUSG00000054939	Zfp174	16	1	3665132	3676744	-0.549831	1.83579	-2.73505	0.0133755	0.111109	-3.05441	1.74276	2.08211	2.10864	1.27619	1.64081	1.39558	1.43753	1.97784
ENSMUSG00000086866	4930512H18Rik	8	1	62302040	62375868	3.32261	-2.33298	2.66252	0.0156215	0.121914	-3.05472	-3.30163	-3.66385	-5.24008	-0.738161	-0.933659	-0.523797	-0.731872	-4.06852
ENSMUSG00000021930	Spryd7	14	-1	61769442	61794335	-0.629349	5.00166	-3.00123	0.00750214	0.0813717	-3.05744	5.35539	5.42979	5.24474	4.75112	4.73384	4.65481	4.71326	5.34331
ENSMUSG00000072837	Mir546	10	1	126834309	126834429	-0.411946	4.02949	-2.95985	0.00821427	0.0856258	-3.05855	4.14958	4.17955	4.18408	3.77027	3.76919	3.73728	3.75891	4.17107
ENSMUSG00000022787	Wdr53	16	1	32066045	32075901	-0.394594	2.48594	-2.80607	0.0114776	0.101857	-3.05997	2.6603	2.57774	2.67281	2.36618	2.22226	2.11251	2.23365	2.63695
ENSMUSG00000058443	Rpl10-ps3	9	-1	50255501	50256268	1.65712	-0.715766	2.57877	0.0186608	0.135209	-3.06203	-0.979702	-0.856494	-3.65512	-1.13409	0.425423	0.0819237	-0.208915	-1.83044
ENSMUSG00000017631	Abr	11	-1	76307560	76514384	-0.51821	5.10901	-2.99739	0.00756572	0.0818409	-3.06332	5.29456	5.04236	4.99951	4.63061	4.65	4.49374	4.59145	5.11214
ENSMUSG00000106515	Gm30382	3	-1	148990055	149151112	-1.4855	-1.25249	-2.58175	0.0185436	0.134663	-3.06334	-0.638665	-1.00088	-0.285887	-2.21209	-1.55033	-2.72543	-2.16262	-0.641812
ENSMUSG00000070427	Il18bp	7	-1	101664092	101667897	0.647015	3.19896	2.91985	0.00896449	0.0890204	-3.06462	3.01427	3.32484	3.47759	3.80038	3.8351	4.20294	3.94614	3.27223
ENSMUSG00000041346	Wrap53	11	-1	69452584	69471081	-0.356398	2.61155	-2.81115	0.0113521	0.101189	-3.06523	2.69084	2.65206	2.71992	2.53087	2.25014	2.19105	2.32402	2.6876
ENSMUSG00000021417	Eci2	13	-1	35161731	35211079	-0.678426	6.813	-2.92143	0.00893372	0.0889891	-3.06676	6.97022	7.26566	7.12597	6.49565	6.48126	6.3412	6.43937	7.12061
ENSMUSG00000040123	Zmym5	14	-1	57028042	57049173	-0.335905	5.29924	-2.996	0.00758881	0.081926	-3.07086	5.43195	5.44031	5.1746	5.07434	5.06536	4.89955	5.01308	5.34895
ENSMUSG00000014837	Matcap1	8	-1	106007041	106016496	0.715154	1.33232	2.68037	0.0150374	0.11949	-3.07181	0.785832	0.980007	0.826006	1.58377	1.8189	1.29249	1.56505	0.863948
ENSMUSG00000046699	Slitrk4	X	-1	63308491	63320602	1.84454	1.35134	2.70402	0.0142958	0.115652	-3.07244	1.34223	0.10874	0.868441	2.01886	2.86921	2.90101	2.59636	0.773136
ENSMUSG00000018217	Pmp22	11	1	63019808	63050373	0.774189	6.12267	2.95352	0.00832877	0.0861547	-3.07669	5.81124	5.44031	6.05741	6.58341	6.79928	6.28971	6.55746	5.76965
ENSMUSG00000031176	Dynlt3	X	-1	9520506	9529242	0.288558	5.82258	2.97521	0.00794259	0.0838197	-3.07683	5.60626	5.74625	5.72209	5.85937	6.00988	6.06051	5.97659	5.69153
ENSMUSG00000038949	Cnst	1	1	179373935	179455043	-0.563138	6.0752	-2.96995	0.00803467	0.0845293	-3.07918	6.13647	6.30049	6.20234	5.6834	5.49625	5.75435	5.64467	6.2131
ENSMUSG00000018486	Wnt9b	11	-1	103618190	103640647	2.23426	-1.26835	2.56858	0.0190667	0.137152	-3.08002	-2.56466	-1.54837	-2.43273	-0.524037	0.157489	0.680561	0.104671	-2.18192
ENSMUSG00000000751	Rpa1	11	-1	75188992	75239150	-0.316544	5.62293	-2.98205	0.00782457	0.0830787	-3.0806	5.85572	5.77564	5.7802	5.49986	5.41391	5.5479	5.48722	5.80385
ENSMUSG00000045573	Penk	4	-1	4133531	4138819	-2.79987	1.47499	-2.59496	0.0180325	0.13256	-3.08085	1.90782	1.64601	1.87886	-0.0244655	-1.20929	-1.87743	-1.03706	1.8109
ENSMUSG00000120826	Gm57409	11	-1	103022147	103023712	1.44773	-0.41448	2.56529	0.0191993	0.137601	-3.08366	-0.638665	-1.78938	-2.91816	-0.0244655	-1.0649	-0.00296521	-0.364111	-1.78207
ENSMUSG00000046312	Myorg	4	-1	41495604	41503076	-1.03406	3.76046	-2.88768	0.00961551	0.0929076	-3.08379	3.70212	3.87789	4.10199	2.98867	2.92216	2.66	2.85694	3.894
ENSMUSG00000030259	Rassf8	6	1	145692474	145766805	0.416449	5.52032	2.97852	0.00788516	0.0834181	-3.08442	5.33136	5.48844	5.43323	5.72847	5.69823	6.05527	5.82732	5.41768
ENSMUSG00000025013	Tll2	19	-1	41071192	41195274	-2.53799	-0.522409	-2.56474	0.0192216	0.137601	-3.08474	-1.42716	1.828	0.868441	-1.68158	-2.64987	-1.58793	-1.97312	0.423094
ENSMUSG00000064647	Gm23301	18	1	75134526	75134590	1.4718	-0.887603	2.56578	0.0191798	0.137601	-3.08524	-1.42716	-2.44146	-2.07016	-0.738161	-0.702333	-0.093163	-0.511219	-1.97959
ENSMUSG00000054474	Thnsl2	6	-1	71105150	71121423	-0.595372	2.58421	-2.80441	0.0115188	0.102063	-3.0855	3.01427	2.82265	2.70828	2.33908	2.08967	2.31896	2.24924	2.8484
ENSMUSG00000055371	Stam2	2	-1	52581676	52632293	0.28338	4.5138	2.98159	0.00783234	0.0831064	-3.08591	4.51642	4.45682	4.56566	4.78665	4.71396	4.89075	4.79712	4.51297
ENSMUSG00000025357	Dgka	10	-1	128556003	128580724	-0.481011	4.43564	-2.96673	0.00809143	0.0849396	-3.08638	4.56668	4.5537	4.44467	4.09574	4.02861	3.98881	4.03772	4.52168
ENSMUSG00000003752	Itpkc	7	-1	26906597	26928086	0.342888	2.66587	2.84819	0.0104769	0.0981687	-3.08813	2.82077	2.87531	2.70828	3.08966	3.17577	3.16696	3.14413	2.80145
ENSMUSG00000121374		7	1	29653046	29669777	0.872329	0.400805	2.60851	0.0175225	0.130023	-3.08992	0.32286	-0.0393583	-0.485196	0.345903	0.732604	1.36203	0.813513	-0.0672313
ENSMUSG00000019820	Utrn	10	-1	12257932	12745109	0.359186	6.61204	2.91709	0.00901866	0.0892212	-3.09304	6.27517	6.61576	6.5749	6.8253	6.82558	6.86441	6.83843	6.48861
ENSMUSG00000029014	Dnajc2	5	-1	21962265	21990249	0.484401	4.67307	2.98056	0.00785013	0.0832403	-3.09648	4.82249	4.65055	4.74148	5.2753	5.02357	5.36097	5.21995	4.73817
ENSMUSG00000021287	Xrcc3	12	-1	111769626	111780307	-1.15014	0.441009	-2.57308	0.0188865	0.136414	-3.09655	0.0676033	0.243041	0.592806	-0.337623	-1.0649	-1.14047	-0.847665	0.30115
ENSMUSG00000024143	Rhoq	17	1	87270510	87307497	0.481214	7.2074	2.85707	0.010277	0.0968584	-3.09664	7.06506	7.35782	7.18749	7.72569	7.60331	7.70104	7.67668	7.20346
ENSMUSG00000020831	0610010K14Rik	11	-1	70126032	70128740	-0.317942	3.47076	-2.89297	0.00950534	0.0922304	-3.09883	3.66415	3.51606	3.60227	3.50368	3.18302	3.10746	3.26472	3.59416
ENSMUSG00000041115	Iqsec2	X	1	150927193	151008232	-0.483996	5.5613	-2.9745	0.00795501	0.0838556	-3.09918	5.81471	5.86167	5.80772	5.39195	5.37488	5.26666	5.34449	5.82804
ENSMUSG00000027086	Fastkd1	2	-1	69517159	69543860	-0.654052	4.39732	-2.96503	0.0081217	0.085056	-3.09927	4.68136	4.86363	4.62565	4.20482	4.02458	3.97223	4.06721	4.72355
ENSMUSG00000067369	Trmt2b	X	-1	133123088	133177733	-0.648005	5.83447	-2.96309	0.00815629	0.0853073	-3.09953	6.12394	6.24053	6.18251	5.63409	5.50495	5.46143	5.53349	6.18233
ENSMUSG00000121503	H2-K2	17	-1	34193608	34197811	-0.760498	2.01893	-2.719	0.0138441	0.113537	-3.10009	2.31308	2.21879	1.99832	1.53685	1.14269	1.582	1.42051	2.17673
ENSMUSG00000030199	Etv6	6	1	134012663	134247121	0.460927	4.34286	2.95872	0.00823458	0.0856258	-3.10127	4.0471	4.10213	4.12405	4.44612	4.58581	4.63388	4.55527	4.09109
ENSMUSG00000046318	Ccbe1	18	-1	66178373	66435812	-1.16567	3.20082	-2.79899	0.0116544	0.102746	-3.10138	3.64088	2.74554	3.39291	2.46973	2.25014	1.36203	2.0273	3.25978
ENSMUSG00000116378	Gcat	15	1	78915101	78926731	-0.751842	3.08419	-2.8493	0.0104517	0.0981034	-3.10147	3.92398	3.61228	2.78782	2.6569	2.62493	2.71419	2.66534	3.44136
ENSMUSG00000116604	Gm49745	16	1	20385108	20387258	-1.37201	0.0150774	-2.56201	0.0193329	0.138213	-3.10167	-0.242737	0.681926	0.0453187	-1.13409	-1.55033	-0.799432	-1.16128	0.161502
ENSMUSG00000021963	Sap18	14	1	58035637	58044095	-0.288141	5.48631	-2.97499	0.0079464	0.0838197	-3.10248	5.69555	5.64828	5.70755	5.39195	5.39687	5.39869	5.39583	5.68379
ENSMUSG00000061374	Fiz1	7	-1	5010058	5017696	-0.369758	3.89821	-2.9302	0.0087643	0.0880425	-3.10842	4.12743	4.08881	4.00547	3.77533	3.60077	3.73728	3.70446	4.0739
ENSMUSG00000055067	Smyd3	1	-1	178779525	179345606	-0.52033	2.57769	-2.78987	0.0118863	0.103881	-3.10971	2.98992	2.61537	2.77672	2.35269	2.29097	2.11251	2.25206	2.79401
ENSMUSG00000038301	Snx10	6	1	51500881	51567659	1.09085	3.91087	2.90824	0.00919441	0.0901915	-3.11415	2.95261	3.3769	3.58964	4.23085	4.36455	4.67886	4.42475	3.30638
ENSMUSG00000045008	9030612E09Rik	10	1	43050695	43052558	-1.32364	0.765941	-2.63454	0.0165803	0.126686	-3.11575	1.9589	1.46543	1.55433	0.450872	0.520059	-0.093163	0.29259	1.65955
ENSMUSG00000060121	Gemin2	12	1	59060179	59075256	-0.505936	2.63341	-2.79342	0.0117955	0.103199	-3.11751	2.79289	2.77909	2.95467	2.37953	2.33068	2.30137	2.33719	2.84222
ENSMUSG00000120162	Gm5817	17	-1	86463116	86474942	-0.608829	2.63466	-2.78217	0.0120855	0.104713	-3.1205	2.69084	2.92611	2.80977	2.24003	2.23627	2.13255	2.20295	2.8089
ENSMUSG00000028553	Angptl3	4	1	98919191	98934348	-2.12254	-0.211056	-2.54234	0.0201507	0.141671	-3.12096	0.0676033	1.25898	-0.485196	-1.47513	-0.813364	-3.4624	-1.91696	0.280463
ENSMUSG00000120319	Gm35113	6	1	43359415	43369464	1.32028	-0.926191	2.57055	0.0189876	0.137022	-3.12152	-0.494276	-0.294615	-0.992156	0.172571	0.732604	1.36203	0.755736	-0.593682
ENSMUSG00000037938	Chchd5	2	1	128971620	128976054	-0.461801	2.8935	-2.82435	0.0110326	0.100645	-3.12327	3.26823	3.13921	2.98392	3.006	2.31757	2.67374	2.66577	3.13045
ENSMUSG00000024883	Rin1	19	1	5100509	5107099	1.4671	1.58035	2.66427	0.0155632	0.121783	-3.12411	1.65257	0.584078	-0.0306302	1.46347	2.22226	2.87745	2.18773	0.735338
ENSMUSG00000047298	Kcnv2	19	1	27299988	27314579	-2.57613	2.60115	-2.72457	0.0136798	0.112706	-3.1256	3.82421	3.49602	3.64561	1.75753	1.08194	0.238043	1.02584	3.65528
ENSMUSG00000025137	Pcyt2	11	-1	120500913	120508762	-0.52281	5.46077	-2.96376	0.00814432	0.0852375	-3.12636	5.77429	5.9079	5.59202	5.31234	5.18031	5.21356	5.2354	5.75807
ENSMUSG00000027132	Katnbl1	2	1	112209556	112244585	0.728311	2.70144	2.77439	0.01229	0.105576	-3.12641	2.10209	2.13489	2.19454	2.7421	3.03863	2.82916	2.86997	2.14384
ENSMUSG00000060739	Nsa2	13	-1	97265932	97274445	0.266787	5.57039	2.95738	0.00825885	0.0857395	-3.12783	5.55739	5.53501	5.52396	5.73498	5.71833	5.95194	5.80175	5.53878
ENSMUSG00000041836	Ptpre	7	1	135139210	135288022	0.580309	2.79937	2.79547	0.0117435	0.103007	-3.12929	2.56462	2.21879	2.46728	2.91719	3.21166	2.79184	2.97357	2.4169
ENSMUSG00000047910	Pcdhb16	18	1	37610867	37616091	1.05956	0.763733	2.60304	0.0177268	0.130915	-3.13226	-0.494276	-0.204418	1.13496	1.15714	1.78118	0.680561	1.2063	0.145421
ENSMUSG00000033152	Podxl2	6	-1	88819540	88852026	-0.500314	2.9404	-2.81894	0.0111626	0.100952	-3.13236	3.05004	3.22286	3.10421	2.51885	2.43152	3.01334	2.65457	3.12571
ENSMUSG00000039304	Tnfsf10	3	1	27371177	27396576	-1.01423	4.06695	-2.91572	0.00904565	0.0892212	-3.13261	4.22975	4.46027	4.66229	3.87773	3.08581	3.36627	3.44327	4.45077
ENSMUSG00000021070	Bdkrb2	12	1	105529485	105561496	1.37425	-0.638908	2.55506	0.0196182	0.139633	-3.1333	-0.242737	-1.54837	-0.596227	-0.524037	0.917819	1.36203	0.585271	-0.795779
ENSMUSG00000029022	Miip	4	-1	147945235	147953273	-0.437517	3.66635	-2.89062	0.00955405	0.0926278	-3.13396	4.08207	3.61228	3.72281	3.39606	3.1538	3.54883	3.36623	3.80572
ENSMUSG00000047420	Fam180a	6	-1	35289603	35303076	2.33194	0.10206	2.56035	0.0194005	0.138627	-3.13456	-1.42716	-0.604956	-0.716522	1.53685	1.50856	1.25642	1.43394	-0.916213
ENSMUSG00000028062	Lamtor2	3	-1	88457126	88460381	-0.306903	4.72152	-2.96246	0.00816746	0.0853275	-3.13461	4.93518	4.93978	4.86189	4.50825	4.59671	4.71585	4.60694	4.91228
ENSMUSG00000025555	Farp1	14	1	121272612	121521156	0.555065	3.7814	2.89893	0.00938283	0.0913904	-3.13604	3.41262	3.30194	3.6758	3.89178	4.16666	3.99976	4.0194	3.46345
ENSMUSG00000072919	Noxred1	12	-1	87267814	87285506	-1.51381	-0.556279	-2.53148	0.0206162	0.143379	-3.13744	0.398809	-0.72525	-0.596227	-0.9897	-3.13529	-1.34692	-1.82397	-0.307556
ENSMUSG00000045102	Poln	5	-1	34164523	34326792	-1.22652	1.26173	-2.62238	0.0170142	0.128559	-3.13747	1.1795	1.62155	1.89947	0.921763	0.2707	-0.189378	0.334362	1.56684
ENSMUSG00000038342	Mlxip	5	1	123532861	123595995	-0.390862	6.07369	-2.93597	0.00865458	0.0875624	-3.13845	6.38429	6.16323	6.18461	6.00331	5.76859	5.80361	5.8585	6.24404
ENSMUSG00000046441	Cmtr2	8	1	110942297	110951118	0.674719	1.43767	2.64644	0.0161659	0.124619	-3.13892	0.60526	1.29035	0.782284	1.62921	1.72269	1.36203	1.57131	0.89263
ENSMUSG00000115099	1700087I21Rik	14	1	103584343	103687303	1.05492	0.690455	2.61754	0.0171901	0.128842	-3.1394	-0.028612	0.532548	0.64256	1.5128	1.14269	1.79813	1.48454	0.382165
ENSMUSG00000097183	Gm17501	3	1	145356067	145383764	0.939507	1.5786	2.7005	0.014404	0.115995	-3.14017	1.30323	1.49266	1.35983	1.9126	2.22226	2.96945	2.3681	1.38524
ENSMUSG00000036781	Rps27l	9	1	66853368	66856798	0.284034	4.96869	2.96164	0.00818217	0.0854117	-3.14023	4.86662	4.85579	4.97545	5.03267	5.25617	5.26212	5.18365	4.89929
ENSMUSG00000036002	Atosb	4	-1	43032414	43046220	0.487947	5.19645	2.9555	0.00829277	0.0859535	-3.14137	5.21801	5.18894	5.18513	5.48758	5.54207	6.00453	5.67806	5.19736
ENSMUSG00000025132	Arhgdia	11	-1	120468930	120472450	0.451639	6.91891	2.86737	0.0100497	0.0953863	-3.14253	6.90579	6.62809	6.80192	7.04503	7.25208	7.39013	7.22908	6.7786
ENSMUSG00000027900	Dram2	3	1	106455114	106483206	-0.401934	5.8597	-2.94561	0.00847415	0.0865326	-3.14546	5.83536	6.15686	5.95406	5.69413	5.5561	5.48305	5.57776	5.98209
ENSMUSG00000030761	Myo7a	7	-1	97700267	97768731	0.502114	3.88826	2.90467	0.00926619	0.0906746	-3.14719	3.52703	3.41297	3.89177	4.13565	4.0916	4.12507	4.11744	3.61059
ENSMUSG00000059734	Ndufs8	19	-1	3958863	3962774	-0.837429	7.27734	-2.83736	0.0107259	0.0992317	-3.14757	7.69578	7.84807	7.80755	7.09751	6.98546	6.76842	6.95047	7.7838
ENSMUSG00000097467	Gm26737	9	1	44024220	44033257	1.54732	-0.912701	2.5266	0.0208283	0.144092	-3.14793	-1.42716	-2.44146	-0.847766	-0.172564	-0.59924	0.835284	0.02116	-1.57213
ENSMUSG00000029569	Tmem168	6	-1	13580686	13608099	0.328683	4.58904	2.94299	0.00852285	0.0867747	-3.14829	4.07051	4.41118	4.31642	4.53535	4.66819	4.6019	4.60181	4.26604
ENSMUSG00000034902	Pip5k1c	10	1	81128797	81155807	0.355073	5.46374	2.95072	0.00837989	0.0861984	-3.14861	5.34102	5.43155	5.31738	5.7008	5.76134	5.69495	5.71903	5.36332
ENSMUSG00000030256	Bhlhe41	6	-1	145803969	145811284	0.755226	4.56432	2.94996	0.00839389	0.0862797	-3.14964	4.02929	4.59825	4.81384	5.22068	5.19831	5.32442	5.2478	4.48046
ENSMUSG00000048832	Vps37c	19	1	10666099	10691991	0.468744	4.50953	2.95116	0.00837188	0.0861984	-3.15051	4.57897	4.474	4.47588	4.85519	4.91019	5.16574	4.97704	4.50962
ENSMUSG00000032340	Neo1	9	-1	58781970	58943724	-0.336624	6.4098	-2.91788	0.00900308	0.0892212	-3.15078	6.47371	6.4897	6.32549	6.05209	6.0727	6.15293	6.09257	6.42963
ENSMUSG00000015488	Cacfd1	2	1	26899938	26911101	-0.383846	5.35616	-2.95636	0.00827732	0.0858485	-3.151	5.47425	5.52185	5.50054	5.18308	5.18573	4.9764	5.11507	5.49888
ENSMUSG00000118646	Gm56820	10	-1	78123868	78143453	-0.522203	3.45577	-2.86044	0.0102021	0.0964411	-3.1515	3.38487	3.86232	3.6272	3.10582	3.11643	3.12757	3.11661	3.6248
ENSMUSG00000064880	Gm24201	16	1	22929133	22929257	1.14062	-0.0366708	2.54071	0.0202199	0.141917	-3.15229	0.157801	-1.34192	-1.15262	-0.172564	0.608869	0.50723	0.314511	-0.778914
ENSMUSG00000047867	Gimap6	6	-1	48678516	48685159	0.570968	5.1472	2.95282	0.00834156	0.0861581	-3.15298	4.58711	4.86363	4.99234	5.3737	5.35094	5.43948	5.38804	4.81436
ENSMUSG00000026853	Crat	2	-1	30290483	30305825	-0.828365	8.74124	-2.73656	0.013332	0.110976	-3.15322	9.05087	9.32726	9.12069	8.48265	8.35626	8.17981	8.33957	9.16628
ENSMUSG00000034312	Iqsec1	6	-1	90633070	90965667	-0.408548	6.37772	-2.9161	0.00903809	0.0892212	-3.15461	6.47261	6.48547	6.42747	6.00546	6.03112	6.11818	6.05159	6.46185
ENSMUSG00000086502	B130055M24Rik	7	1	127047807	127059532	0.926319	0.702982	2.58307	0.018492	0.134349	-3.15492	-0.242737	0.423614	0.0453187	1.06093	0.985723	1.01873	1.02179	0.0753985
ENSMUSG00000111496	Gm47483	10	-1	29227875	29229889	1.21578	-0.540558	2.52861	0.0207409	0.14406	-3.15616	-0.494276	-1.78938	-0.992156	0.172571	0.157489	-0.093163	0.0789659	-1.09194
ENSMUSG00000120555	Gm56672	19	1	58807294	58810372	-1.26995	0.124835	-2.55133	0.019773	0.140487	-3.15722	0.894767	0.900935	0.374626	0.500626	-0.503024	-1.87743	-0.626611	0.723443
ENSMUSG00000085069	Prdm16os	4	1	154722033	154729181	-0.858022	2.32142	-2.72452	0.0136812	0.112706	-3.15935	2.73546	2.52598	2.5347	1.58377	1.78118	1.84746	1.73747	2.59871
ENSMUSG00000040435	Ppp1r15a	7	-1	45172340	45175692	0.759262	4.56032	2.94438	0.00849696	0.0866206	-3.15994	4.45992	4.36774	4.50307	4.79665	5.05946	5.74462	5.20024	4.44358
ENSMUSG00000031807	Pgls	8	1	72044820	72053736	-0.44357	5.00538	-2.95178	0.00836058	0.0861984	-3.163	5.25424	5.26393	5.42969	4.848	4.81074	4.95967	4.8728	5.31595
ENSMUSG00000032314	Etfa	9	-1	55361792	55419527	-0.883096	8.84851	-2.72263	0.0137367	0.113002	-3.16344	9.25958	9.442	9.27432	8.60462	8.37062	8.35205	8.44243	9.3253
ENSMUSG00000019906	Lin7a	10	1	107107547	107257335	-1.26105	-0.482139	-2.53167	0.0206077	0.143379	-3.16402	0.32286	0.728468	-0.0306302	-0.337623	-0.933659	-1.58793	-0.95307	0.340233
ENSMUSG00000047181	Samd14	11	1	94900705	94916913	0.878216	1.41592	2.63156	0.0166858	0.127012	-3.1653	0.841327	0.633831	0.949741	1.83715	1.6196	1.582	1.67958	0.8083
ENSMUSG00000110697	Gm31718	8	-1	127539378	127634965	1.25684	-1.00425	2.51893	0.0211665	0.145489	-3.16545	-1.71667	-1.34192	-0.847766	-0.0966153	-0.327937	0.444494	0.00664699	-1.30212
ENSMUSG00000023912	Slc25a27	17	-1	43952782	43978105	-0.445436	3.01581	-2.81706	0.011208	0.100974	-3.16562	3.22715	3.50941	2.99354	2.94441	2.64607	2.81683	2.80244	3.24337
ENSMUSG00000102411	Gm36936	9	1	72635422	72638170	0.819235	1.63185	2.62031	0.0170892	0.128681	-3.16599	0.841327	0.728468	0.541276	1.67326	1.48529	1.36203	1.50686	0.703691
ENSMUSG00000055093	Rps27a-ps3	6	1	122433863	122434333	1.15314	-0.234381	2.53976	0.0202601	0.141944	-3.16638	-0.79913	-0.390831	-0.716522	0.290408	0.771598	0.50723	0.523079	-0.635494
ENSMUSG00000120144	Gm56517	12	1	69421378	69422754	0.930176	3.32	2.81271	0.0113138	0.101109	-3.16643	2.79289	2.44468	2.64866	3.59812	3.80722	3.17664	3.52733	2.62874
ENSMUSG00000039901	Armh3	19	-1	45805803	45986927	-0.60991	4.33811	-2.93466	0.00867929	0.0876626	-3.1687	4.79465	4.71841	4.75851	4.12379	4.11074	4.21238	4.14897	4.75719
ENSMUSG00000118024	Gm50419	18	-1	83825742	83846159	-2.0401	0.400138	-2.53172	0.0206058	0.143379	-3.1691	0.946297	1.25898	0.592806	-0.427821	-1.36976	-1.58793	-1.1285	0.932695
ENSMUSG00000033099	Nol12	15	1	78819133	78827838	0.395148	3.0917	2.82664	0.0109778	0.100523	-3.17095	2.93996	2.98481	2.95467	3.45403	3.23975	3.38309	3.35896	2.95981
ENSMUSG00000023959	Clic5	17	1	44445659	44591059	1.5411	8.3014	2.70482	0.0142715	0.115547	-3.17146	8.15865	8.41219	8.21332	9.49282	9.59122	10.2535	9.77919	8.26139
ENSMUSG00000054612	Mgmt	7	1	136496343	136731995	-0.36603	2.50211	-2.75538	0.0128034	0.108206	-3.17289	2.61325	2.63993	2.75427	2.50673	2.10502	2.31896	2.31024	2.66915
ENSMUSG00000120920	Gm56812	3	-1	95189522	95190787	0.826158	1.03339	2.61826	0.0171635	0.128762	-3.17297	0.157801	1.05497	0.868441	1.48835	1.28425	1.96387	1.57882	0.693737
ENSMUSG00000019866	Crybg1	10	-1	43826632	44024849	-0.986193	2.46192	-2.72498	0.0136678	0.112706	-3.17344	3.00215	2.61537	2.69655	1.96671	1.9091	1.36203	1.74595	2.77136
ENSMUSG00000005682	Pan2	10	1	128139204	128157227	-0.321444	4.69169	-2.93634	0.00864755	0.0875624	-3.17439	4.88655	4.61692	4.54945	4.36785	4.48383	4.21238	4.35469	4.68431
ENSMUSG00000038838	Vars2	17	-1	35966526	35978484	-0.483966	4.69973	-2.94194	0.00854227	0.0869174	-3.1762	4.8733	5.19517	4.95836	4.61375	4.45117	4.51297	4.52597	5.00894
ENSMUSG00000120028	Gm56926	6	1	51306781	51308395	1.68704	2.11425	2.78144	0.0121045	0.104821	-3.17744	1.30323	2.768	2.42525	3.75497	3.86696	4.13006	3.91733	2.16549
ENSMUSG00000027679	Dnajc19	3	-1	34110169	34135470	-0.50966	5.0661	-2.94396	0.00850482	0.0866459	-3.17824	5.37197	5.40851	5.45601	4.99194	4.86808	4.84594	4.90199	5.41216
ENSMUSG00000038644	Pold1	7	-1	44182170	44198273	-0.473365	3.57664	-2.85742	0.0102693	0.0968584	-3.17874	3.67946	3.54235	3.89177	3.22901	3.19024	3.28803	3.23576	3.70453
ENSMUSG00000024925	Rnaseh2c	19	1	5651901	5657047	-0.383052	3.11723	-2.81216	0.0113274	0.101109	-3.18341	3.23753	3.19827	3.31834	3.06507	2.80487	2.71419	2.86138	3.25138
ENSMUSG00000035062	Zc4h2	X	-1	94682799	94702115	1.10288	0.749296	2.57543	0.0187929	0.13586	-3.18349	0.470959	0.177453	-0.195689	1.06093	1.5762	1.01873	1.21862	0.150908
ENSMUSG00000110185	Igip	18	1	36431732	36434570	0.476569	4.14123	2.90379	0.00928398	0.0907936	-3.18378	3.97449	3.836	3.71702	4.34079	4.15196	4.45845	4.31707	3.8425
ENSMUSG00000000093	Tbx2	11	1	85723377	85732774	-0.681179	2.82402	-2.77811	0.0121917	0.10518	-3.18381	2.88819	3.03196	3.38563	2.61234	2.38198	2.28356	2.42596	3.10193
ENSMUSG00000120324	Gm57007	10	1	127017655	127018448	-1.60688	-0.501704	-2.51568	0.0213115	0.145909	-3.18623	0.32286	0.633831	0.432342	-0.524037	-1.55033	-1.34692	-1.14043	0.463011
ENSMUSG00000062232	Rapgef2	3	-1	78969823	79193824	-0.505461	5.01268	-2.93938	0.00859031	0.0873511	-3.18773	5.2022	5.35574	5.24272	4.94329	4.79426	4.53948	4.75901	5.26689
ENSMUSG00000074676	Foxs1	2	-1	152773818	152775128	0.779891	0.727223	2.58546	0.0183988	0.134156	-3.18775	-0.028612	0.859713	0.432342	1.2179	1.64081	0.734	1.19757	0.421148
ENSMUSG00000046876	Atxn1	13	-1	45703231	46118484	-0.379985	4.88335	-2.93824	0.0086117	0.0873592	-3.18926	5.13439	5.1931	4.92608	4.71996	4.71646	4.67545	4.70395	5.08452
ENSMUSG00000091896	Ube2d2a	18	1	35904611	35942547	0.256342	5.44401	2.93155	0.0087385	0.0878682	-3.19019	5.39534	5.40851	5.41902	5.62431	5.63488	5.72825	5.66248	5.40762
ENSMUSG00000030087	Klf15	6	1	90439558	90452220	-0.772678	5.61884	-2.92731	0.00881975	0.0884011	-3.1905	6.13091	5.91295	5.98331	5.32102	4.99708	5.39662	5.23824	6.00906
ENSMUSG00000032602	Slc25a20	9	1	108539287	108561840	-0.846773	7.3104	-2.81831	0.0111777	0.100974	-3.19308	7.53889	7.89601	7.80482	7.00627	6.88012	6.79695	6.89445	7.74657
ENSMUSG00000049090	Ptgr3	18	1	84106188	84115653	-0.381207	6.43701	-2.89004	0.00956616	0.0926278	-3.19325	6.48573	6.58763	6.62372	6.23958	6.07951	6.21884	6.17931	6.56569
ENSMUSG00000032571	Pik3r4	9	1	105520177	105564856	-0.293547	4.7082	-2.93329	0.0087054	0.0878008	-3.19392	4.84981	4.83467	4.93609	4.61092	4.54981	4.58017	4.5803	4.87352
ENSMUSG00000020241	Col6a2	10	-1	76431596	76459464	0.893183	6.58263	2.87759	0.00982881	0.0942899	-3.19469	5.54281	5.79216	6.63144	7.0894	7.28066	6.32496	6.89834	5.9888
ENSMUSG00000028859	Csf3r	4	1	125918343	125938233	-1.90154	2.01971	-2.64042	0.0163744	0.125591	-3.19505	2.95261	2.51274	2.36725	1.02737	0.608869	0.378905	0.671716	2.61087
ENSMUSG00000048007	Timm8a1	X	-1	133438005	133442614	0.636618	1.56294	2.64576	0.0161891	0.124619	-3.19845	1.5228	1.05497	1.20286	1.73692	1.8189	2.13255	1.89613	1.26021
ENSMUSG00000102143	Gm38057	9	-1	71759283	71762485	1.31939	-0.976719	2.49467	0.02227	0.149647	-3.19865	-1.42716	-1.54837	-1.53964	0.290408	-0.0309558	-0.959896	-0.233481	-1.50506
ENSMUSG00000052188	Gm14964	19	-1	6580741	6582041	-1.21463	1.46378	-2.64532	0.0162045	0.124645	-3.19919	2.53126	1.95086	2.0728	0.500626	0.520059	2.00792	1.00954	2.18497
ENSMUSG00000039450	Dcxr	11	-1	120616225	120618107	-0.73082	2.85152	-2.77958	0.0121531	0.105016	-3.19972	3.46655	3.3399	2.8632	2.56635	2.30433	2.58927	2.48665	3.22322
ENSMUSG00000097222	Gata6os	18	-1	10987944	11052936	-0.662506	3.71673	-2.8445	0.0105611	0.0986701	-3.2006	4.2758	3.76521	3.40016	3.07331	3.24668	3.0454	3.1218	3.81372
ENSMUSG00000001098	Kctd10	5	-1	114501628	114518569	0.488249	5.77091	2.91657	0.00902883	0.0892212	-3.20232	5.5449	5.38509	5.59518	5.83655	6.09208	6.0592	5.99594	5.50839
ENSMUSG00000030735	Gm9755	8	-1	67966887	67968242	-1.66282	0.540015	-2.55825	0.0194865	0.13888	-3.20436	0.99605	2.31343	1.0637	-0.172564	-0.247767	-0.093163	-0.171165	1.45773
ENSMUSG00000056941	Commd7	2	-1	153458853	153474701	0.371776	3.62868	2.85741	0.0102693	0.0968584	-3.20459	3.43984	3.3399	3.53799	3.825	3.82123	3.78236	3.80953	3.43924
ENSMUSG00000021550	Qng1	13	-1	58527631	58533039	-0.290393	4.38085	-2.9205	0.00895181	0.0890204	-3.20471	4.50358	4.57615	4.8084	4.30273	4.29934	4.4304	4.34416	4.62938
ENSMUSG00000048720	Tbc1d12	19	1	38825023	38908367	0.371899	3.10575	2.81571	0.0112407	0.100974	-3.205	2.98992	3.04121	3.04994	3.38947	3.47647	3.32333	3.39642	3.02702
ENSMUSG00000015806	Qdpr	5	-1	45591363	45607578	-0.380188	5.52415	-2.92462	0.00887167	0.0886412	-3.20925	5.70306	5.63765	5.71774	5.31755	5.33801	5.26439	5.30665	5.68615
ENSMUSG00000000804	Usp32	11	-1	84875268	85030987	0.43605	5.17019	2.92436	0.00887678	0.0886412	-3.21071	4.96359	5.30482	5.1447	5.35185	5.53784	5.82069	5.57013	5.1377
ENSMUSG00000020695	Mrc2	11	1	105183469	105241965	0.651005	5.18061	2.92157	0.00893091	0.0889891	-3.2125	4.81904	4.81053	5.30391	5.68205	5.85736	5.36944	5.63628	4.97783
ENSMUSG00000120528	Gm56744	15	-1	84015274	84016273	-1.50864	-1.12008	-2.48138	0.0228973	0.152148	-3.21632	-0.979702	-0.0393583	-0.195689	-2.57466	-1.20929	-1.87743	-1.88713	-0.404917
ENSMUSG00000038069	Cdkn2aip	8	-1	48162379	48166967	0.389009	3.00748	2.77531	0.0122655	0.105478	-3.2164	3.05004	2.59039	2.48102	3.14546	3.05453	3.01334	3.07111	2.70715
ENSMUSG00000039648	Kyat1	2	-1	30075136	30095859	-0.723228	4.64839	-2.91669	0.00902652	0.0892212	-3.21847	4.92879	5.20343	4.90075	4.25642	4.35496	4.24956	4.28698	5.01099
ENSMUSG00000042734	Ttc9	12	1	81678023	81714331	2.74817	1.28047	2.55674	0.0195486	0.139217	-3.22188	-0.638665	-0.493924	0.374626	1.77785	3.18302	2.57469	2.51186	-0.252654
ENSMUSG00000037017	Zscan21	5	1	138115165	138132527	0.266804	3.9972	2.88294	0.00971512	0.0934217	-3.22224	3.87828	3.81997	3.94727	4.27441	4.11453	4.04804	4.14566	3.88184
ENSMUSG00000046417	Lrrc75a	11	-1	62495710	62539349	0.605233	1.98629	2.67808	0.0151111	0.119899	-3.22233	1.68326	1.57137	1.93983	2.14936	2.4193	2.46834	2.34567	1.73149
ENSMUSG00000033319	Fem1c	18	-1	46634813	46659038	0.378083	4.64452	2.91523	0.0090552	0.0892488	-3.22281	4.59521	4.40403	4.43764	4.77659	4.69886	5.09091	4.85546	4.47896
ENSMUSG00000030872	Gga2	7	-1	121585945	121620445	-0.316045	5.51675	-2.91625	0.0090352	0.0892212	-3.22289	5.79025	5.72201	5.66606	5.27351	5.36376	5.59017	5.40915	5.7261
ENSMUSG00000054716	Zfp771	7	1	126843446	126853975	-0.573256	2.75583	-2.76383	0.0125728	0.107119	-3.22348	2.98992	2.89585	3.38563	2.68944	2.39453	2.48402	2.52267	3.09047
ENSMUSG00000034353	Ramp1	1	1	91107544	91152918	-1.40877	2.71821	-2.67918	0.0150758	0.119678	-3.2236	3.62516	2.15207	2.84207	1.60667	1.74245	0.785531	1.37822	2.8731
ENSMUSG00000032038	St3gal4	9	-1	34957872	35030564	-0.595697	4.55005	-2.89561	0.00945094	0.091872	-3.22528	4.61922	4.57296	4.39109	4.02525	4.02458	3.71086	3.92023	4.52776
ENSMUSG00000005683	Cs	10	1	128173603	128198348	-0.856699	10.2926	-2.60448	0.0176726	0.130695	-3.22626	10.7612	10.8981	10.7567	9.9803	9.96553	9.90078	9.94887	10.8053
ENSMUSG00000040269	Mrps28	3	-1	8867206	8988978	-0.587886	4.69333	-2.91651	0.00903002	0.0892212	-3.22662	4.94471	5.151	5.03953	4.47129	4.62892	4.2587	4.45297	5.04508
ENSMUSG00000026180	Cxcr2	1	1	74193150	74200405	-3.65294	-0.907285	-2.48045	0.0229417	0.152255	-3.22677	1.48845	0.532548	-0.0306302	-2.57466	-3.13529	-3.4624	-3.05745	0.663455
ENSMUSG00000034173	Zbed5	5	1	129924564	129932464	1.4367	-0.775457	2.48177	0.022879	0.152105	-3.22723	-0.638665	-1.54837	-1.78065	-0.0244655	-0.171818	0.50723	0.103649	-1.32256
ENSMUSG00000017713	Tha1	11	-1	117758778	117764307	-0.55365	3.08595	-2.80692	0.0114565	0.101726	-3.22769	3.47535	3.77078	3.2397	2.89875	2.96484	2.96945	2.94435	3.49528
ENSMUSG00000031790	Mmp15	8	1	96078896	96101708	-1.13561	6.02053	-2.88738	0.00962163	0.092911	-3.22788	6.67422	6.70502	6.41947	5.52713	5.65977	5.22527	5.47072	6.59957
ENSMUSG00000023153	Tmem52	4	1	155553571	155555315	-2.752	-0.273178	-2.47636	0.0231384	0.152868	-3.22884	-0.028612	0.177453	0.186181	-0.524037	-2.64987	-5.04736	-2.74042	0.111674
ENSMUSG00000024176	Sox8	17	-1	25784634	25789726	1.3446	-1.05863	2.47575	0.0231682	0.153001	-3.22921	-1.42716	-1.34192	-1.78065	0.109836	-0.171818	-0.523797	-0.19526	-1.51658
ENSMUSG00000019088	Dnase1l1	X	-1	73316823	73325943	0.459061	3.87005	2.87296	0.00992824	0.0945678	-3.23208	3.7964	3.86753	3.5769	4.20107	4.14455	4.27231	4.20598	3.74694
ENSMUSG00000045871	Slitrk6	14	-1	110986012	110992581	-2.51171	-0.275311	-2.47089	0.0234041	0.154117	-3.23316	-0.131706	0.980007	0.186181	-1.47513	-2.2873	-2.72543	-2.16262	0.344828
ENSMUSG00000019779	Frk	10	1	34359395	34487274	1.01747	1.47952	2.58954	0.0182406	0.133506	-3.23443	0.0676033	0.728468	1.26771	1.60667	2.0266	1.55255	1.72861	0.687928
ENSMUSG00000033581	Igf2bp2	16	-1	21877759	21982049	0.990138	2.15904	2.68558	0.0148711	0.118707	-3.23457	2.10209	2.04581	1.0267	2.44453	2.62493	3.07676	2.71541	1.72487
ENSMUSG00000024766	Lipo3	19	-1	33532560	33739351	0.500871	3.13608	2.77534	0.0122646	0.105478	-3.23643	2.67565	2.94595	2.61167	3.30798	3.25359	3.17664	3.24607	2.74442
ENSMUSG00000042210	Abhd14a	9	-1	106317253	106324877	-0.411536	3.45744	-2.83281	0.0108321	0.0996532	-3.23817	3.67183	3.77078	3.7112	3.21417	3.41006	3.29694	3.30706	3.71794
ENSMUSG00000036473	Tbc1d24	17	-1	24394405	24424536	-0.583405	4.53461	-2.90197	0.00932082	0.0910986	-3.23822	4.72996	4.95698	4.58169	4.04634	4.16666	4.32115	4.17805	4.75621
ENSMUSG00000001783	Rtcb	10	-1	85774501	85793687	-0.254859	6.11606	-2.87641	0.0098541	0.0943337	-3.23877	6.41319	6.39189	6.31786	6.1223	5.97689	6.24784	6.11568	6.37431
ENSMUSG00000045503	Sys1	2	1	164298884	164321558	-0.346437	3.89905	-2.86585	0.0100828	0.0955879	-3.24144	4.133	3.8933	4.17143	3.76519	3.68489	3.69747	3.71585	4.06591
ENSMUSG00000039763	Dnajc28	16	-1	91411142	91415914	-1.02683	5.26169	-2.90683	0.00922266	0.0904135	-3.24191	5.63991	6.0703	5.78159	5.05365	4.83165	4.50531	4.79687	5.8306
ENSMUSG00000112376	Gm40649	10	1	53057276	53096559	1.76356	-1.20732	2.46609	0.0236398	0.155011	-3.24259	-2.07924	-1.16135	-2.07016	-0.524037	-0.0996685	0.785531	0.0539419	-1.77025
ENSMUSG00000089998	Phtf1os	3	-1	103871852	103875897	1.85627	-1.47819	2.49503	0.0222532	0.149647	-3.24325	-3.30163	-3.66385	-2.43273	-0.337623	-1.36976	-2.24	-1.3158	-3.13274
ENSMUSG00000112800	Gm40604	10	-1	15573744	15635760	-3.4518	-0.935987	-2.48534	0.022709	0.15147	-3.24335	0.157801	-0.119529	-0.110801	-1.47513	-5.45722	-3.4624	-3.46491	-0.024176
ENSMUSG00000031060	Rbm10	X	1	20483742	20517140	-0.313111	4.88166	-2.9096	0.00916709	0.0900246	-3.24434	4.96672	4.84262	4.94107	4.65827	4.78238	4.35565	4.59877	4.9168
ENSMUSG00000001833	Septin7	9	1	25163735	25219867	0.378913	6.99632	2.81401	0.0112821	0.101012	-3.24465	6.85023	6.84163	6.90043	7.16608	7.19943	7.34684	7.23745	6.8641
ENSMUSG00000006527	Sfmbt1	14	1	30436806	30544678	-0.302076	3.75381	-2.85104	0.0104124	0.0979058	-3.24739	3.82421	3.93854	3.92231	3.5924	3.49406	3.72413	3.60353	3.89502
ENSMUSG00000019718	L3hypdh	12	-1	72120202	72132213	-1.01546	3.07965	-2.73853	0.0132759	0.110638	-3.24866	3.15233	3.3769	3.2397	2.43176	2.40697	1.82301	2.22058	3.25631
ENSMUSG00000084667	Gm23212	1	1	160864252	160864311	1.09183	0.192354	2.48645	0.0226562	0.151345	-3.24938	-2.07924	-0.204418	0.0453187	0.807807	0.0346326	0.444494	0.428978	-0.746112
ENSMUSG00000095366	G530011O06Riky	Y	-1	90763696	90766736	3.23956	-2.35558	2.51497	0.0213431	0.145978	-3.25046	-3.30163	-5.24881	-3.65512	-1.92259	-0.702333	0.310193	-0.771575	-4.06852
ENSMUSG00000066175	2510046G10Rik	7	-1	126247715	126248773	-1.2196	-0.964573	-2.46194	0.023845	0.15581	-3.25067	-0.494276	-0.390831	-0.110801	-1.68158	-1.36976	-1.58793	-1.54642	-0.331969
ENSMUSG00000024246	Thumpd2	17	-1	81333761	81372511	-0.559497	1.77043	-2.63	0.0167411	0.127193	-3.25368	2.00822	1.9311	1.95959	1.4124	1.22928	1.61085	1.41751	1.9663
ENSMUSG00000031029	Eif3f	7	1	108533624	108542158	-0.274386	6.20282	-2.86515	0.0100982	0.0956774	-3.25515	6.51589	6.32909	6.45122	6.22855	6.09208	6.16027	6.1603	6.43207
ENSMUSG00000097184	4632428C04Rik	16	1	29827446	29840251	-1.14546	2.42274	-2.69827	0.0144727	0.116323	-3.25586	2.61325	3.28646	3.02201	2.16488	1.55401	1.84746	1.85545	2.97391
ENSMUSG00000086015	4833417C18Rik	11	1	95749664	95751870	-1.37788	-1.33965	-2.4592	0.0239816	0.156258	-3.25646	-0.363031	-0.72525	-1.78065	-1.68158	-3.13529	-2.24	-2.35229	-0.956311
ENSMUSG00000027663	Zmat3	3	-1	32388941	32420163	0.460129	3.63292	2.83961	0.0106736	0.0992317	-3.2588	3.51001	3.40582	3.58964	3.86828	4.07221	3.93848	3.95966	3.50183
ENSMUSG00000072623	Zfp9	6	-1	118438911	118456281	0.768518	2.93128	2.7186	0.0138562	0.113578	-3.25892	1.93359	2.44468	2.2913	3.07331	2.9308	3.03479	3.01297	2.22319
ENSMUSG00000032855	Pkd1	17	1	24768808	24815482	0.410524	6.79203	2.82383	0.011045	0.100645	-3.26046	6.67517	6.4998	6.63835	7.05547	7.15956	6.86291	7.02598	6.60444
ENSMUSG00000021186	Fbln5	12	-1	101712824	101785314	1.33925	4.96047	2.88592	0.00965227	0.0930953	-3.26143	4.15507	4.22489	4.57209	5.76328	5.67656	5.55348	5.66444	4.31735
ENSMUSG00000106463	Mir1291	15	-1	98417643	98417759	1.11898	0.228518	2.49607	0.0222049	0.149521	-3.26186	0.667996	-1.34192	-0.485196	0.76773	0.565147	0.680561	0.671146	-0.386374
ENSMUSG00000086806	Gm13054	4	-1	148085548	148088471	5.50247	0.265417	2.45552	0.0241658	0.157141	-3.26295	-0.638665	-5.24881	-0.716522	2.32534	3.44666	3.9943	3.25543	-2.20133
ENSMUSG00000020721	Helz	11	1	107438756	107584652	-0.29105	4.8642	-2.90119	0.00933671	0.0911985	-3.26333	4.92237	5.07199	4.82735	4.7434	4.51576	4.69242	4.65053	4.94057
ENSMUSG00000066798	Zbtb6	2	-1	37315512	37333183	0.53546	2.86522	2.71634	0.0139232	0.113896	-3.26466	2.58101	2.2024	2.21113	2.908	2.8328	2.80439	2.8484	2.33151
ENSMUSG00000043421	Hilpda	6	1	29272487	29275445	0.703861	1.51657	2.5993	0.0178675	0.131472	-3.26601	0.894767	1.09104	1.32977	1.33223	2.07416	2.09219	1.83286	1.10519
ENSMUSG00000030138	Bms1	6	-1	118360342	118396435	0.319219	5.14933	2.89981	0.00936482	0.0913623	-3.26667	5.05739	5.21573	4.98029	5.36366	5.39062	5.45547	5.40325	5.08447
ENSMUSG00000022114	Spry2	14	-1	106129381	106134253	-0.477351	3.36443	-2.79479	0.0117607	0.103007	-3.26734	3.52703	3.48928	3.56405	2.97993	3.1538	3.00249	3.04541	3.52679
ENSMUSG00000052310	Slc39a1	3	1	90155479	90160919	0.355757	5.84517	2.88315	0.00971067	0.0934217	-3.26913	5.63991	5.49181	5.74505	5.89353	6.1329	5.92634	5.98425	5.62559
ENSMUSG00000028167	Bdh2	3	1	134986982	135010187	2.1768	-0.633374	2.44936	0.0244777	0.158148	-3.26955	-2.07924	-2.44146	-0.992156	0.399342	1.11264	-0.655042	0.285645	-1.83762
ENSMUSG00000056383	AI987944	7	-1	41022347	41042803	0.358896	3.27722	2.78637	0.0119764	0.104239	-3.27113	3.00215	3.10434	3.07733	3.3493	3.48236	3.44048	3.42405	3.06127
ENSMUSG00000019945	Cabcoco1	10	-1	68266783	68377726	-1.55049	3.22029	-2.73899	0.0132627	0.110638	-3.27124	4.0233	3.90854	3.27955	2.39277	2.1794	1.89516	2.15578	3.73713
ENSMUSG00000086341	Gm15932	14	-1	55803616	55813448	-1.68641	-1.26004	-2.44561	0.0246694	0.158496	-3.27168	0.470959	-0.72525	-0.716522	-2.21209	-1.75678	-2.24	-2.06963	-0.323604
ENSMUSG00000052656	Rnf103	6	1	71470878	71487865	0.382163	4.65907	2.89533	0.00945665	0.091872	-3.27185	4.57489	4.79968	4.56243	4.81397	4.91673	5.35885	5.02985	4.64566
ENSMUSG00000032342	Mto1	9	1	78355490	78382630	-0.500868	4.42976	-2.88901	0.0095877	0.0927502	-3.27372	4.66991	4.89457	4.86452	4.47441	4.18483	4.27231	4.31052	4.80967
ENSMUSG00000041560	Nop53	7	-1	15670108	15679999	-0.282827	6.1996	-2.86147	0.0101793	0.0963327	-3.27419	6.45159	6.36267	6.22905	6.00869	6.08823	6.10556	6.06749	6.34777
ENSMUSG00000030386	Zfp606	7	1	12212220	12230162	-0.549254	3.78817	-2.82502	0.0110166	0.100645	-3.27485	3.83792	4.07986	3.78506	3.47285	3.2741	3.31458	3.35384	3.90095
ENSMUSG00000041482	Piezo2	18	-1	63143284	63520254	2.71894	1.04611	2.52033	0.0211046	0.145332	-3.27627	-0.638665	0.0365905	-0.382103	2.29746	2.78595	2.07158	2.385	-0.328059
ENSMUSG00000019689	Fmc1	6	1	38510437	38516384	-0.592998	4.73987	-2.89324	0.00949987	0.0922304	-3.2779	5.302	5.03775	5.00666	4.55315	4.65	4.35138	4.51818	5.11547
ENSMUSG00000030000	Add2	6	1	86005663	86101391	2.58989	-1.87372	2.44637	0.0246303	0.158372	-3.27851	-2.56466	-2.07889	-3.65512	-0.172564	-0.412826	0.0819237	-0.167822	-2.76622
ENSMUSG00000029499	Pxmp2	5	-1	110422148	110434052	-1.14151	5.33673	-2.88561	0.00965888	0.0931033	-3.27962	6.18151	6.06804	5.66305	5.0432	4.66302	4.79656	4.83426	5.97086
ENSMUSG00000022754	Tmem45a	16	-1	56625524	56706529	1.53376	1.98889	2.6201	0.0170968	0.128681	-3.27989	0.785832	0.773556	1.79334	2.36618	2.98157	2.64613	2.66462	1.11758
ENSMUSG00000092868	Mir5113	15	1	80824240	80824321	-0.51153	1.62504	-2.58399	0.0184559	0.134231	-3.28069	1.71332	1.43769	1.65473	1.24734	0.84656	1.18146	1.09179	1.60191
ENSMUSG00000035236	Scai	2	-1	38956226	39080746	0.389331	3.50648	2.81004	0.0113794	0.10132	-3.28083	3.38487	3.23097	3.3783	3.71338	3.82587	3.59289	3.71071	3.33138
ENSMUSG00000020098	Pcbd1	10	1	60925110	60930103	1.06252	-0.305639	2.47681	0.0231169	0.152868	-3.28085	-0.242737	-1.54837	0.186181	0.232692	0.473517	0.883378	0.529862	-0.534976
ENSMUSG00000102062	Gm29246	10	1	43049259	43049954	-1.64873	-1.10312	-2.4454	0.02468	0.158501	-3.28103	-0.494276	0.177453	0.432342	-1.13409	-1.99779	-1.58793	-1.57327	0.0385064
ENSMUSG00000030717	Nupr1	7	-1	126222421	126230033	3.02482	3.30572	2.70754	0.0141884	0.11528	-3.28105	2.05592	1.51937	1.83673	4.33737	4.95958	5.15109	4.81601	1.80401
ENSMUSG00000022215	Fitm1	14	1	55813074	55814411	-1.33715	5.66052	-2.87601	0.00986266	0.0943337	-3.28252	6.2055	6.42229	6.17619	5.16584	5.13617	4.47816	4.92672	6.26799
ENSMUSG00000121788	4930431P19Rik	7	1	109351477	109354485	-0.811357	0.0804016	-2.48274	0.0228324	0.151968	-3.28773	0.99605	0.365898	0.186181	-0.252735	-0.503024	-0.189378	-0.315046	0.516043
ENSMUSG00000034731	Dgkh	14	-1	78796190	78970216	0.540883	3.53554	2.80777	0.0114354	0.10165	-3.28803	3.19556	3.42007	3.24776	3.72912	4.11832	3.62153	3.82299	3.2878
ENSMUSG00000025584	Pde8a	7	1	80863344	80984281	0.563163	4.59271	2.88363	0.00970058	0.0933934	-3.29271	4.31553	4.74696	4.66229	5.08864	5.1694	5.17544	5.14449	4.57493
ENSMUSG00000076437	Selenoh	2	-1	84499559	84501114	-0.465919	3.26027	-2.77972	0.0121496	0.105016	-3.29344	3.68705	3.36957	3.45688	3.21417	2.89593	2.96945	3.02652	3.5045
ENSMUSG00000039069	Mtg2	2	1	179712381	179727695	-0.563704	4.34743	-2.87343	0.00991806	0.0945268	-3.29426	4.81558	4.7526	4.58488	4.35438	4.10311	3.98331	4.14693	4.71768
ENSMUSG00000030423	Pop4	7	-1	37961420	37970847	0.30977	3.54811	2.81247	0.0113198	0.101109	-3.29526	3.41262	3.39143	3.55108	3.69747	3.63289	3.9943	3.77489	3.45171
ENSMUSG00000058407	Txndc9	1	-1	38024270	38036974	0.292537	5.29079	2.88448	0.00968263	0.0932764	-3.29567	5.06323	5.234	5.31546	5.48294	5.4338	5.57011	5.49562	5.20423
ENSMUSG00000041915	Ammecr1l	18	1	31892879	31915796	0.414451	4.43078	2.86797	0.0100366	0.0953177	-3.29595	4.40573	4.07086	4.043	4.70146	4.59127	4.43444	4.57572	4.1732
ENSMUSG00000037343	Taf2	15	-1	54878527	54935548	0.321597	4.57375	2.87616	0.00985944	0.0943337	-3.2963	4.1768	4.51772	4.45166	4.61092	4.71145	4.81218	4.71152	4.38206
ENSMUSG00000022842	Ece2	16	1	20448578	20465235	1.16943	0.470453	2.51983	0.0211266	0.145421	-3.29939	0.157801	0.0365905	0.541276	1.60667	1.97741	0.50723	1.36377	0.245223
ENSMUSG00000079462	Gm15737	6	1	92846338	92861392	-2.22029	-0.775719	-2.44157	0.024877	0.159097	-3.3001	-0.242737	-0.390831	-1.78065	-3.79706	-1.99779	-3.4624	-3.08575	-0.80474
ENSMUSG00000025465	Echs1	7	-1	139685623	139696389	-0.719286	8.05505	-2.70952	0.0141283	0.11499	-3.3003	8.51095	8.48304	8.29166	7.80549	7.65994	7.67609	7.71384	8.42855
ENSMUSG00000073563	Csnk1g3	18	1	53995194	54088620	0.352407	4.07417	2.84475	0.0105553	0.0986701	-3.30056	3.71703	3.9582	3.87105	4.1668	4.24841	4.20767	4.20763	3.84876
ENSMUSG00000116164	1110013H19Rik	15	-1	100511054	100511724	-1.17176	-1.10126	-2.42812	0.0255816	0.161792	-3.30163	-0.028612	-0.390831	-0.847766	-0.738161	-1.55033	-2.72543	-1.67131	-0.422403
ENSMUSG00000027820	Mme	3	1	63148958	63293451	-2.16563	3.26196	-2.66069	0.0156825	0.122146	-3.30169	3.43082	3.70247	3.621	1.87537	1.4376	0.883378	1.39878	3.58477
ENSMUSG00000052563	D930048N14Rik	11	1	51541781	51548508	-0.768888	1.77089	-2.61401	0.017319	0.129267	-3.30237	2.25296	2.32862	1.97908	1.53685	1.31096	1.39558	1.41446	2.18689
ENSMUSG00000006587	Snai3	8	-1	123180947	123187472	-1.72599	1.41001	-2.54767	0.0199257	0.141261	-3.30241	2.33258	2.32862	1.60541	0.595262	0.324139	0.0819237	0.333775	2.08887
ENSMUSG00000030469	Zfp719	7	1	43229034	43242659	0.513911	2.48669	2.66201	0.0156385	0.121981	-3.30293	1.98377	2.06407	1.99832	2.50673	2.59263	2.48402	2.52779	2.01539
ENSMUSG00000024411	Aqp4	18	-1	15522553	15544039	-4.57331	2.12882	-2.44303	0.024802	0.158778	-3.30494	3.1741	2.26689	3.19037	-1.47513	-0.503024	-3.4624	-1.81352	2.87712
ENSMUSG00000067203	H2-K2	17	-1	34194050	34197764	-0.717923	1.82294	-2.59439	0.0180544	0.13256	-3.30517	2.07919	2.09992	1.7257	1.4124	0.985723	1.36203	1.25338	1.96827
ENSMUSG00000032579	Hemk1	9	-1	107204283	107215549	-0.626665	3.96693	-2.83853	0.0106987	0.0992317	-3.3054	4.0763	4.44642	4.29713	3.81028	3.50568	3.64961	3.65519	4.27328
ENSMUSG00000021235	Coq6	12	1	84408431	84420570	-0.70457	5.42065	-2.87396	0.00990678	0.0945268	-3.30644	5.82679	5.93916	5.96632	5.2446	5.2001	5.16817	5.20429	5.91076
ENSMUSG00000028436	Dcaf12	4	-1	41291300	41314889	0.240967	4.95572	2.88071	0.00976236	0.0937641	-3.30647	4.79113	4.78048	4.79472	4.97223	5.08097	5.03612	5.02977	4.78877
ENSMUSG00000041559	Fmod	1	1	133964992	133976015	2.49847	3.76287	2.78287	0.0120673	0.104643	-3.3075	2.92719	3.21471	2.42525	5.05157	5.95058	5.06247	5.35487	2.85572
ENSMUSG00000026176	Ctdsp1	1	1	74430668	74436444	-0.339662	6.4006	-2.83158	0.010861	0.0998472	-3.30814	6.69884	6.50399	6.52603	6.28554	6.28129	6.16635	6.24439	6.57629
ENSMUSG00000038244	Mical2	7	1	111825063	112012313	1	6.77252	2.77087	0.0123834	0.10625	-3.30924	6.68469	6.68819	6.60109	7.31386	7.38139	8.20338	7.63288	6.65799
ENSMUSG00000041120	Nbl1	4	-1	138809595	138820304	1.57652	4.25063	2.81651	0.0112212	0.100974	-3.30994	3.39418	3.0504	3.47759	4.66374	5.20723	4.7616	4.87752	3.30739
ENSMUSG00000014551	Mrps25	6	-1	92146506	92161014	-0.540254	4.82147	-2.87687	0.00984415	0.0943337	-3.31437	4.96046	5.25601	5.25077	4.79166	4.58307	4.46637	4.6137	5.15575
ENSMUSG00000071653	1810009A15Rik	19	1	8866217	8868245	0.41275	3.36636	2.78718	0.0119554	0.104217	-3.31785	3.10776	3.23097	3.45688	3.67055	3.5568	3.86253	3.69663	3.2652
ENSMUSG00000022674	Ube2v2	16	-1	15369941	15413637	0.47375	2.45188	2.67644	0.0151641	0.120061	-3.31917	2.31308	2.00858	2.41097	2.75241	2.78595	2.57469	2.70435	2.24421
ENSMUSG00000073771	Btbd19	4	-1	116976416	116982922	0.699747	1.34298	2.53897	0.020294	0.14212	-3.31956	0.728117	0.243041	1.32977	1.4124	1.72269	1.21943	1.4515	0.766977
ENSMUSG00000051306	Usp42	5	-1	143696080	143718035	0.31377	3.35203	2.76553	0.0125268	0.107082	-3.32045	3.14131	3.03196	3.17354	3.43497	3.41006	3.44048	3.4285	3.11561
ENSMUSG00000049907	Rasl11b	5	1	74355947	74360142	1.32761	5.00671	2.85209	0.0103887	0.0977404	-3.32054	5.06615	4.9022	4.81655	5.59168	6.24712	6.86216	6.23365	4.9283
ENSMUSG00000032028	Nxpe2	9	-1	48229306	48264754	0.736591	1.17742	2.51638	0.02128	0.145854	-3.3219	0.60526	0.584078	0.314505	1.48835	1.22928	0.929921	1.21585	0.501281
ENSMUSG00000019997	Ccn2	10	1	24471340	24474581	3.17567	7.2726	2.67178	0.0153157	0.120631	-3.32225	6.61375	6.07142	6.7028	8.73571	9.51311	10.5738	9.60754	6.46266
ENSMUSG00000030352	Tspan9	6	-1	127938359	128120557	1.02854	6.22682	2.80289	0.0115567	0.102165	-3.32228	5.75636	6.25452	6.30343	6.94918	7.03238	7.35485	7.11214	6.10477
ENSMUSG00000064225	Paqr9	9	1	95441710	95450076	-0.701456	5.76745	-2.86041	0.0102027	0.0964411	-3.32316	6.04193	6.11696	6.05051	5.46895	5.28509	5.34817	5.3674	6.0698
ENSMUSG00000040721	Zfhx2	14	-1	55297719	55329781	0.532009	3.04529	2.77027	0.0123994	0.106289	-3.32423	2.91431	3.56817	2.77672	3.49757	3.57895	3.84442	3.64031	3.0864
ENSMUSG00000062604	Srpk2	5	-1	23708262	23889615	0.56139	5.90594	2.84363	0.0105811	0.098743	-3.32548	5.54281	5.84064	5.84539	6.2811	6.21388	6.39507	6.29668	5.74295
ENSMUSG00000098926	Mir6904	1	1	180414766	180414832	-0.455396	1.76158	-2.60626	0.017606	0.130381	-3.32589	2.21144	2.2024	1.77114	1.5605	1.5762	1.66689	1.6012	2.06166
ENSMUSG00000029001	Fbxo44	4	-1	148237257	148244939	-0.775554	3.89459	-2.82459	0.0110266	0.100645	-3.32656	4.46876	4.34178	4.14146	3.40915	3.30765	3.96107	3.55929	4.31733
ENSMUSG00000027589	Pcmtd2	2	1	181479647	181499254	-0.372054	5.93147	-2.85349	0.0103572	0.0975001	-3.32691	6.00443	6.25153	5.94417	5.74533	5.6082	5.72165	5.69173	6.06671
ENSMUSG00000071856	Mcc	18	-1	44558127	44945249	-0.603152	3.65028	-2.79438	0.0117711	0.103042	-3.32892	4.01125	3.87789	3.80704	3.61516	3.10883	3.12757	3.28385	3.89873
ENSMUSG00000116851	Gm35576	17	-1	15482976	15505620	-1.6496	0.14199	-2.44457	0.0247228	0.158559	-3.32896	0.785832	0.859713	0.868441	-0.0966153	-0.327937	-2.24	-0.888186	0.837995
ENSMUSG00000089662	Gm14057	2	-1	130645421	130645902	-1.19232	-0.246147	-2.41836	0.0261042	0.163858	-3.32898	0.0676033	-0.294615	-0.110801	-0.62713	-1.75678	-1.58793	-1.32395	-0.112604
ENSMUSG00000039556	Ppp1r3f	X	-1	7423535	7440522	-0.611101	1.8451	-2.60362	0.0177049	0.130814	-3.33033	2.16869	2.02731	2.17777	1.38617	1.22928	2.00792	1.54112	2.12459
ENSMUSG00000022622	Acr	15	1	89452529	89458788	-1.0547	-0.725367	-2.43302	0.0253226	0.160832	-3.33089	-0.242737	0.423614	0.314505	-0.9897	-1.20929	-0.292472	-0.830488	0.165127
ENSMUSG00000021877	Arf4	14	1	26359229	26386239	0.522605	6.16511	2.83815	0.0107074	0.0992317	-3.3319	5.76715	5.78392	5.87301	6.20248	6.40037	6.38257	6.32847	5.80803
ENSMUSG00000076236	Mir682	13	1	75793165	75793260	1.12074	1.16141	2.53572	0.0204333	0.142489	-3.33272	1.09069	0.900935	-0.0306302	1.33223	1.85566	2.11251	1.7668	0.653664
ENSMUSG00000022142	Nup155	15	1	8138757	8190731	0.349531	4.04521	2.83276	0.0108334	0.0996532	-3.33416	4.04118	3.70247	4.00071	4.26364	4.2724	4.23573	4.25726	3.91479
ENSMUSG00000046679	C87436	6	1	86415356	86450482	0.362791	3.3593	2.76429	0.0125603	0.107119	-3.33468	3.25807	3.0504	3.13929	3.52186	3.34691	3.67715	3.51531	3.14925
ENSMUSG00000071054	Safb	17	1	56891825	56913294	-0.372273	6.12974	-2.83681	0.0107386	0.0992862	-3.33513	6.48246	6.25452	6.1709	6.02684	5.9601	5.83146	5.93947	6.30262
ENSMUSG00000047786	Lix1	17	1	17622934	17679649	-0.710012	1.40148	-2.54027	0.0202386	0.141917	-3.33563	1.41719	1.67005	1.5801	0.993022	0.95217	0.567351	0.837514	1.55578
ENSMUSG00000031148	Gpkow	X	1	7563370	7576501	0.234208	4.91762	2.86599	0.0100798	0.0955879	-3.3369	4.66223	4.84527	4.86713	4.95226	5.00528	5.12632	5.02795	4.79154
ENSMUSG00000051242	Pcdhb9	18	1	37533908	37536962	2.13225	-1.11163	2.40631	0.0267635	0.166307	-3.33736	-4.88659	-2.44146	-0.716522	-0.337623	-0.247767	-0.799432	-0.461607	-2.68152
ENSMUSG00000019087	Atp6ap1	X	1	73340703	73348327	0.351094	7.06246	2.75635	0.0127768	0.108143	-3.33782	6.92358	7.01768	7.15465	7.26116	7.34509	7.51034	7.3722	7.03197
ENSMUSG00000028389	Zfp37	4	-1	62107777	62149284	0.923969	1.15165	2.53655	0.0203974	0.142473	-3.33818	0.667996	1.01797	0.541276	1.33223	1.28425	2.55997	1.72548	0.742416
ENSMUSG00000031824	6430548M08Rik	8	1	120840891	120892045	0.840289	4.21728	2.82726	0.0109633	0.100447	-3.34284	3.8034	3.74837	3.76273	4.37787	4.46015	5.01199	4.61667	3.7715
ENSMUSG00000070315	4930581F22Rik	9	1	35028024	35042218	-0.593134	2.1445	-2.60506	0.0176511	0.130595	-3.34321	2.49711	2.18582	1.97908	1.71601	1.55401	1.55255	1.60752	2.22067
ENSMUSG00000019726	Lyst	13	1	13764982	13953388	0.967235	3.85058	2.80708	0.0114525	0.101726	-3.34334	3.42175	3.48928	3.49124	3.99953	4.36136	4.98744	4.44944	3.46742
ENSMUSG00000050821	Fam131a	16	1	20511991	20521798	-1.0031	4.27422	-2.83334	0.0108197	0.0996532	-3.34767	4.87994	4.74978	4.7329	4.03372	3.8351	3.43242	3.76708	4.78754
ENSMUSG00000014776	Nol3	8	1	106002772	106008571	0.765866	5.54431	2.83896	0.0106887	0.0992317	-3.34769	5.49603	5.40493	5.48869	6.05729	6.13757	6.46686	6.22058	5.46322
ENSMUSG00000021996	Esd	14	1	74969737	74988205	0.523241	6.08113	2.81716	0.0112055	0.100974	-3.34799	6.0105	6.02789	6.07789	6.28642	6.35215	6.98778	6.54212	6.03876
ENSMUSG00000032316	Clk3	9	-1	57657907	57673143	-0.236144	5.18111	-2.86187	0.0101703	0.0963042	-3.35011	5.29952	5.20549	5.2101	4.93426	4.99502	5.07805	5.00245	5.23837
ENSMUSG00000120990	Gm52698	4	-1	43397468	43399837	-1.17646	1.43764	-2.53301	0.0205497	0.143102	-3.35126	1.90782	2.13489	1.50138	0.957832	0.520059	0.50723	0.661707	1.84803
ENSMUSG00000019738	Polr2i	7	1	29931373	29932815	-0.35305	3.45817	-2.77738	0.0122108	0.105289	-3.35128	3.81037	3.48928	3.77951	3.38947	3.28761	3.32333	3.33347	3.69305
ENSMUSG00000098686	Mir6973b	2	-1	130882239	130882318	-1.38838	-0.951663	-2.39456	0.0274213	0.168319	-3.35215	0.157801	-1.34192	-1.53964	-1.47513	-2.2873	-3.4624	-2.40827	-0.907921
ENSMUSG00000021577	Sdha	13	-1	74470373	74498399	-0.808132	10.3032	-2.53799	0.0203357	0.142226	-3.35302	10.8024	10.864	10.5862	10.0452	9.92706	9.86903	9.9471	10.7509
ENSMUSG00000049401	Ogfr	2	1	180231038	180237629	-0.373091	5.03276	-2.859	0.0102339	0.096679	-3.35525	5.46324	5.09215	5.12515	4.89759	4.94473	4.71585	4.85272	5.22685
ENSMUSG00000114073	Spata31e1	13	-1	49938241	49952477	-2.2293	-1.57007	-2.39017	0.027671	0.169145	-3.35604	-1.18615	0.423614	0.25177	-1.68158	-2.64987	-2.72543	-2.35229	-0.170257
ENSMUSG00000032557	Uba5	9	-1	103923798	103940333	0.36375	4.62584	2.84765	0.0104892	0.0982265	-3.3568	4.3253	4.49434	4.38014	4.65553	4.71646	4.93135	4.76778	4.39992
ENSMUSG00000020527	Myo19	11	1	84770974	84802052	-0.421644	3.43569	-2.75534	0.0128046	0.108206	-3.35902	3.66415	3.63077	3.3783	3.24369	3.12398	3.00249	3.12339	3.55774
ENSMUSG00000024101	Washc1	17	1	66418540	66427498	-0.385093	4.2571	-2.83613	0.0107546	0.0992862	-3.35922	4.75184	4.35296	4.36169	4.11583	3.99605	4.18865	4.10018	4.48883
ENSMUSG00000056124	B4galt6	18	-1	20817656	20879461	0.567195	4.63018	2.84964	0.0104439	0.0980878	-3.36088	4.72996	4.55693	4.27759	4.73563	4.84313	5.66946	5.08274	4.52149
ENSMUSG00000033849	B3galt2	1	1	143516402	143530352	2.15855	3.5052	2.73015	0.0135171	0.111938	-3.36128	2.49711	2.34365	2.76554	4.66919	4.48089	4.94841	4.6995	2.53543
ENSMUSG00000121866	Zfp133-ps	2	1	144301200	144342187	-0.826029	0.34279	-2.46639	0.0236248	0.155011	-3.36132	0.894767	1.09104	0.690654	0.232692	0.0346326	-0.093163	0.058054	0.892153
ENSMUSG00000000359	Rem1	2	1	152468871	152477118	-0.774573	2.22937	-2.61203	0.017392	0.1295	-3.36226	2.31308	2.34365	2.73146	1.6948	1.6196	1.79813	1.70417	2.46273
ENSMUSG00000044149	Nkrf	X	-1	36151193	36167166	0.524922	1.77056	2.58391	0.0184592	0.134231	-3.36383	1.6212	1.46543	1.60541	1.93087	2.10502	2.24726	2.09438	1.56401
ENSMUSG00000026966	Ssna1	2	-1	25161051	25162450	0.27819	3.83642	2.79517	0.0117511	0.103007	-3.36391	3.75365	3.7256	3.47072	3.81028	4.00426	3.95546	3.92333	3.64999
ENSMUSG00000027012	Dync1i2	2	1	71042050	71093647	0.240783	6.06708	2.82074	0.011119	0.100785	-3.36424	5.94234	6.02207	6.08353	6.13516	6.30308	6.3206	6.25295	6.01598
ENSMUSG00000037621	Atoh8	6	-1	72183161	72212561	0.758919	3.21865	2.75449	0.0128279	0.108206	-3.36558	3.39418	2.77909	3.04994	3.82987	3.98365	3.59289	3.80214	3.0744
ENSMUSG00000045064	Zc2hc1c	12	1	85321060	85346132	-0.680758	1.47277	-2.54499	0.0200385	0.14141	-3.36656	1.88159	1.62155	1.83673	0.993022	1.28425	0.975008	1.08409	1.77996
ENSMUSG00000063623	C230062I16Rik	7	1	29656427	29669046	0.918365	-0.4441	2.40195	0.0270058	0.167365	-3.36686	-0.979702	-1.00088	-0.992156	-0.427821	-0.247767	0.567351	-0.0360793	-0.990914
ENSMUSG00000093701	Gm21970	16	1	91180749	91222722	-0.483646	7.01149	-2.75009	0.0129501	0.10898	-3.36708	7.41975	7.42428	7.17961	7.01485	6.84227	6.74095	6.86603	7.34121
ENSMUSG00000025260	Hsd17b10	X	1	150784841	150787438	-0.653545	6.34625	-2.80304	0.0115531	0.102165	-3.36712	6.87952	6.68156	6.56767	6.14497	5.92918	6.10809	6.06075	6.70958
ENSMUSG00000101655	2310040G24Rik	6	-1	86460343	86465355	-1.11466	2.8798	-2.69046	0.0147167	0.117872	-3.36769	3.33741	3.77633	3.16506	2.73172	2.23627	1.91842	2.29547	3.42626
ENSMUSG00000006390	Elovl1	4	1	118285290	118290150	0.584119	4.21656	2.816	0.0112338	0.100974	-3.36898	4.20352	3.58091	3.77394	4.28154	4.46908	4.51297	4.4212	3.85279
ENSMUSG00000007815	Rhoa	9	1	108183328	108215133	0.268098	7.58273	2.70638	0.0142237	0.115337	-3.3694	7.51935	7.50503	7.52541	7.63914	7.81992	7.88356	7.78087	7.5166
ENSMUSG00000106867	Gm43800	6	1	31265898	31268628	1.38233	-1.57401	2.38176	0.028155	0.171034	-3.37003	-2.56466	-1.78938	-2.43273	-0.0966153	-1.20929	-1.34692	-0.884276	-2.26226
ENSMUSG00000069895	Atxn1l	8	-1	110453083	110464371	0.307856	4.59048	2.84163	0.0106271	0.0989426	-3.37042	4.36371	4.36774	4.55596	4.69078	4.86132	4.66172	4.73794	4.42913
ENSMUSG00000061689	Dlgap4	2	1	156455625	156606283	0.450374	5.83261	2.82398	0.0110414	0.100645	-3.37144	5.92799	5.53664	5.82129	5.93822	6.29139	6.40024	6.20995	5.76197
ENSMUSG00000115100	Gm34934	14	-1	47104033	47120214	-0.842682	2.69716	-2.67415	0.0152384	0.120316	-3.37167	3.24783	3.34738	2.77672	2.22531	2.35656	2.22877	2.27021	3.12398
ENSMUSG00000056737	Capg	6	1	72521374	72539966	1.2088	3.90589	2.77908	0.0121664	0.105018	-3.37226	3.35658	2.81188	3.60854	4.21975	4.78238	4.3726	4.45824	3.259
ENSMUSG00000026767	Mindy3	2	-1	12352074	12424281	0.348007	3.63843	2.77611	0.0122444	0.105478	-3.37398	3.48409	3.44816	3.46382	3.54576	3.8804	4.03745	3.8212	3.46536
ENSMUSG00000036944	Tmem71	15	-1	66398061	66432952	0.53343	3.32599	2.76535	0.0125317	0.107082	-3.374	3.23753	3.46199	3.14793	3.6208	3.70517	4.17905	3.83501	3.28249
[truncated: 14,108 more rows]

## Sheet: enrich_up
#category	term ID	term description	observed gene count	background gene count	strength	signal	false discovery rate	matching proteins in your network (IDs)	matching proteins in your network (labels)
GO Component	GO:0062023	Collagen-containing extracellular matrix	48	397	0.97	3.11	5.82e-27	10090.ENSMUSP00000000707,10090.ENSMUSP00000000769,10090.ENSMUSP00000001547,10090.ENSMUSP00000003659,10090.ENSMUSP00000003687,10090.ENSMUSP00000022213,10090.ENSMUSP00000022660,10090.ENSMUSP00000023610,10090.ENSMUSP00000025409,10090.ENSMUSP00000027467,10090.ENSMUSP00000027753,10090.ENSMUSP00000028280,10090.ENSMUSP00000030372,10090.ENSMUSP00000030840,10090.ENSMUSP00000031447,10090.ENSMUSP00000033741…	Loxl3,Serpinf1,Col1a1,Comp,Tgfb3,Thbs4,Loxl2,Adamts1,Lox,Serpine2,Lamc2,Col5a1,Col9a2,Angptl7,Anxa3,Bgn,Col4a1,Col4a2,Sfrp1,Col16a1,Cilp,P3h2,Serpine1,Adamts2,Thbs1,Fgl2,Prelp,Ssc5d,Loxl1,Col8a2,Frem1,Col12a1,Postn,Col5a2,Col8a1,Hsp90aa1,Fbn1,Col15a1,Vcan,Ltbp2,Srpx2,Timp1,Mfap5,Col22a1,Loxl4,Igfbp7,Aspn,Tgfb2
GO Component	GO:0031012	Extracellular matrix	51	528	0.87	2.64	6.28e-25	10090.ENSMUSP00000000707,10090.ENSMUSP00000000769,10090.ENSMUSP00000001547,10090.ENSMUSP00000003659,10090.ENSMUSP00000003687,10090.ENSMUSP00000022213,10090.ENSMUSP00000022660,10090.ENSMUSP00000023610,10090.ENSMUSP00000025409,10090.ENSMUSP00000027467,10090.ENSMUSP00000027753,10090.ENSMUSP00000028280,10090.ENSMUSP00000029188,10090.ENSMUSP00000030372,10090.ENSMUSP00000030840,10090.ENSMUSP00000031447…	Loxl3,Serpinf1,Col1a1,Comp,Tgfb3,Thbs4,Loxl2,Adamts1,Lox,Serpine2,Lamc2,Col5a1,Ccn5,Col9a2,Angptl7,Anxa3,Bgn,Col4a1,Col4a2,Sfrp1,Col16a1,Adamts20,Cilp,P3h2,Serpine1,Adamts2,Thbs1,Fgl2,Prelp,Ssc5d,Loxl1,Col8a2,Frem1,Col12a1,Postn,Col5a2,Col8a1,Adamtsl2,Hsp90aa1,Fbn1,Col15a1,Vcan,Ltbp2,Srpx2,Timp1,Mfap5,Col22a1,Loxl4,Igfbp7,Aspn,Tgfb2
STRING clusters	CL:2916	Collagen formation, and Molecules associated with elastic fibres	29	119	1.27	3.88	2.16e-22	10090.ENSMUSP00000000707,10090.ENSMUSP00000001547,10090.ENSMUSP00000015664,10090.ENSMUSP00000022660,10090.ENSMUSP00000023610,10090.ENSMUSP00000025409,10090.ENSMUSP00000028280,10090.ENSMUSP00000030372,10090.ENSMUSP00000033741,10090.ENSMUSP00000033898,10090.ENSMUSP00000033899,10090.ENSMUSP00000035802,10090.ENSMUSP00000038056,10090.ENSMUSP00000040171,10090.ENSMUSP00000057406,10090.ENSMUSP00000070270…	Loxl3,Col1a1,Ctsk,Loxl2,Adamts1,Lox,Col5a1,Col9a2,Bgn,Col4a1,Col4a2,Col16a1,P3h2,Adamts2,Loxl1,Col8a2,Col12a1,Postn,Col5a2,Col8a1,Adamtsl2,Fbn1,Col15a1,Vcan,Ltbp2,Timp1,Mfap5,Col22a1,Loxl4
UniProt Keywords	KW-0964	Secreted	76	1626	0.56	1.5	8.26e-20	10090.ENSMUSP00000000187,10090.ENSMUSP00000000707,10090.ENSMUSP00000000769,10090.ENSMUSP00000001547,10090.ENSMUSP00000001963,10090.ENSMUSP00000003659,10090.ENSMUSP00000003687,10090.ENSMUSP00000003808,10090.ENSMUSP00000008032,10090.ENSMUSP00000014957,10090.ENSMUSP00000015664,10090.ENSMUSP00000020575,10090.ENSMUSP00000021506,10090.ENSMUSP00000021685,10090.ENSMUSP00000022213,10090.ENSMUSP00000022660…	Fgf6,Loxl3,Serpinf1,Col1a1,Ace,Comp,Tgfb3,Gdf15,Crlf1,Stc1,Ctsk,Fstl3,Serpina3n,Hhipl1,Thbs4,Loxl2,C1qtnf6,Adamts1,Hbegf,Lox,Serpine2,Lamc2,Col5a1,Frzb,Pamr1,Edn3,Ccn5,Col9a2,Angptl7,Ereg,Bgn,Col4a1,Col4a2,Sfrp1,Pdgfrl,Cx3cl1,Qsox1,Col16a1,Adamts20,Cilp,Igsf10,Serpine1,Adamts2,Thbs1,Fgl2,Prelp,Pthlh,Ssc5d,Loxl1,Itgbl1,Col8a2,Frem1,Col12a1,Postn,Col5a2,Col8a1,Masp1,Adamtsl2,Crispld1,Fibin,Fbn1,Col…
Reactome	MMU-1474244	Extracellular matrix organization	33	247	1.01	2.75	5.55e-19	10090.ENSMUSP00000000707,10090.ENSMUSP00000001547,10090.ENSMUSP00000003659,10090.ENSMUSP00000003687,10090.ENSMUSP00000009789,10090.ENSMUSP00000015664,10090.ENSMUSP00000022660,10090.ENSMUSP00000025409,10090.ENSMUSP00000028280,10090.ENSMUSP00000030372,10090.ENSMUSP00000033741,10090.ENSMUSP00000033898,10090.ENSMUSP00000033899,10090.ENSMUSP00000035802,10090.ENSMUSP00000038056,10090.ENSMUSP00000039586…	Loxl3,Col1a1,Comp,Tgfb3,P4ha1,Ctsk,Loxl2,Lox,Col5a1,Col9a2,Bgn,Col4a1,Col4a2,Col16a1,P3h2,Serpine1,Adamts2,Itga9,Thbs1,Loxl1,Col8a2,Col12a1,Col5a2,Col8a1,Fbn1,Col15a1,Vcan,Ltbp2,Timp1,Mfap5,Col22a1,Loxl4,Tgfb2
COMPARTMENTS	GOCC:0062023	Collagen-containing extracellular matrix	32	229	1.03	2.79	9.49e-19	10090.ENSMUSP00000000769,10090.ENSMUSP00000001547,10090.ENSMUSP00000003659,10090.ENSMUSP00000003687,10090.ENSMUSP00000022213,10090.ENSMUSP00000022660,10090.ENSMUSP00000023610,10090.ENSMUSP00000025409,10090.ENSMUSP00000027467,10090.ENSMUSP00000027753,10090.ENSMUSP00000028280,10090.ENSMUSP00000033741,10090.ENSMUSP00000033898,10090.ENSMUSP00000033899,10090.ENSMUSP00000033952,10090.ENSMUSP00000035802…	Serpinf1,Col1a1,Comp,Tgfb3,Thbs4,Loxl2,Adamts1,Lox,Serpine2,Lamc2,Col5a1,Bgn,Col4a1,Col4a2,Sfrp1,Col16a1,Cilp,P3h2,Serpine1,Thbs1,Ssc5d,Loxl1,Col8a2,Frem1,Postn,Col5a2,Col8a1,Fbn1,Col15a1,Vcan,Timp1,Tgfb2
COMPARTMENTS	GOCC:0030312	External encapsulating structure	36	325	0.93	2.5	9.7e-19	10090.ENSMUSP00000000769,10090.ENSMUSP00000001547,10090.ENSMUSP00000003659,10090.ENSMUSP00000003687,10090.ENSMUSP00000022213,10090.ENSMUSP00000022660,10090.ENSMUSP00000023610,10090.ENSMUSP00000025409,10090.ENSMUSP00000027467,10090.ENSMUSP00000027753,10090.ENSMUSP00000028280,10090.ENSMUSP00000033741,10090.ENSMUSP00000033898,10090.ENSMUSP00000033899,10090.ENSMUSP00000033952,10090.ENSMUSP00000036631…	Serpinf1,Col1a1,Comp,Tgfb3,Thbs4,Loxl2,Adamts1,Lox,Serpine2,Lamc2,Col5a1,Bgn,Col4a1,Col4a2,Sfrp1,Cilp,P3h2,Serpine1,Adamts2,Thbs1,Tlr4,Ssc5d,Loxl1,Col8a2,Frem1,Postn,Col5a2,Col8a1,Adamtsl2,Fbn1,Col15a1,Vcan,Timp1,Mfap5,Aspn,Tgfb2
COMPARTMENTS	GOCC:0031012	Extracellular matrix	36	322	0.93	2.51	9.7e-19	10090.ENSMUSP00000000769,10090.ENSMUSP00000001547,10090.ENSMUSP00000003659,10090.ENSMUSP00000003687,10090.ENSMUSP00000022213,10090.ENSMUSP00000022660,10090.ENSMUSP00000023610,10090.ENSMUSP00000025409,10090.ENSMUSP00000027467,10090.ENSMUSP00000027753,10090.ENSMUSP00000028280,10090.ENSMUSP00000033741,10090.ENSMUSP00000033898,10090.ENSMUSP00000033899,10090.ENSMUSP00000033952,10090.ENSMUSP00000035802…	Serpinf1,Col1a1,Comp,Tgfb3,Thbs4,Loxl2,Adamts1,Lox,Serpine2,Lamc2,Col5a1,Bgn,Col4a1,Col4a2,Sfrp1,Col16a1,Cilp,P3h2,Serpine1,Adamts2,Thbs1,Ssc5d,Loxl1,Col8a2,Frem1,Postn,Col5a2,Col8a1,Adamtsl2,Fbn1,Col15a1,Vcan,Timp1,Mfap5,Aspn,Tgfb2
UniProt Keywords	KW-0272	Extracellular matrix	31	240	1	2.63	4.27e-18	10090.ENSMUSP00000001547,10090.ENSMUSP00000003659,10090.ENSMUSP00000003687,10090.ENSMUSP00000022213,10090.ENSMUSP00000022660,10090.ENSMUSP00000023610,10090.ENSMUSP00000027753,10090.ENSMUSP00000028280,10090.ENSMUSP00000030372,10090.ENSMUSP00000033741,10090.ENSMUSP00000033898,10090.ENSMUSP00000033899,10090.ENSMUSP00000035802,10090.ENSMUSP00000036330,10090.ENSMUSP00000036631,10090.ENSMUSP00000040171…	Col1a1,Comp,Tgfb3,Thbs4,Loxl2,Adamts1,Lamc2,Col5a1,Col9a2,Bgn,Col4a1,Col4a2,Col16a1,Adamts20,Cilp,Adamts2,Thbs1,Prelp,Col8a2,Frem1,Col12a1,Postn,Col5a2,Col8a1,Fbn1,Col15a1,Vcan,Ltbp2,Mfap5,Aspn,Tgfb2
Reactome	MMU-1474290	Collagen formation	20	77	1.3	3.09	7.1e-16	10090.ENSMUSP00000000707,10090.ENSMUSP00000001547,10090.ENSMUSP00000009789,10090.ENSMUSP00000022660,10090.ENSMUSP00000025409,10090.ENSMUSP00000028280,10090.ENSMUSP00000030372,10090.ENSMUSP00000033898,10090.ENSMUSP00000033899,10090.ENSMUSP00000035802,10090.ENSMUSP00000038056,10090.ENSMUSP00000040171,10090.ENSMUSP00000057406,10090.ENSMUSP00000070270,10090.ENSMUSP00000071662,10090.ENSMUSP00000083620…	Loxl3,Col1a1,P4ha1,Loxl2,Lox,Col5a1,Col9a2,Col4a1,Col4a2,Col16a1,P3h2,Adamts2,Loxl1,Col8a2,Col12a1,Col5a2,Col8a1,Col15a1,Col22a1,Loxl4
COMPARTMENTS	GOCC:0005576	Extracellular region	70	1660	0.51	1.3	1.34e-15	10090.ENSMUSP00000000187,10090.ENSMUSP00000000707,10090.ENSMUSP00000000769,10090.ENSMUSP00000001547,10090.ENSMUSP00000001963,10090.ENSMUSP00000003659,10090.ENSMUSP00000003687,10090.ENSMUSP00000003808,10090.ENSMUSP00000008032,10090.ENSMUSP00000014957,10090.ENSMUSP00000015664,10090.ENSMUSP00000020575,10090.ENSMUSP00000021506,10090.ENSMUSP00000021834,10090.ENSMUSP00000022213,10090.ENSMUSP00000022660…	Fgf6,Loxl3,Serpinf1,Col1a1,Ace,Comp,Tgfb3,Gdf15,Crlf1,Stc1,Ctsk,Fstl3,Serpina3n,Serpinb1c,Thbs4,Loxl2,C1qtnf6,Tfrc,Adamts1,Hbegf,Lox,Slc1a1,Serpine2,Lamc2,Col5a1,Frzb,Pamr1,Edn3,Ccn5,Angptl7,Ereg,Bgn,Col4a1,Col4a2,Sfrp1,Cx3cl1,Qsox1,Col16a1,Adamts20,Cilp,P3h2,Serpine1,Adamts2,Tubb4b,Thbs1,Fgl2,Pthlh,Ssc5d,Loxl1,Tubb2a,Col8a2,Tubb3,Frem1,Postn,Col5a2,Col8a1,Masp1,Adamtsl2,Fbn1,Col15a1,Lrp8,Cp,Vcan…
GO Component	GO:0005576	Extracellular region	87	2609	0.41	1.07	4.69e-14	10090.ENSMUSP00000000187,10090.ENSMUSP00000000707,10090.ENSMUSP00000000769,10090.ENSMUSP00000001547,10090.ENSMUSP00000001963,10090.ENSMUSP00000003659,10090.ENSMUSP00000003687,10090.ENSMUSP00000003808,10090.ENSMUSP00000008032,10090.ENSMUSP00000014957,10090.ENSMUSP00000015664,10090.ENSMUSP00000020575,10090.ENSMUSP00000021506,10090.ENSMUSP00000021685,10090.ENSMUSP00000021834,10090.ENSMUSP00000022213…	Fgf6,Loxl3,Serpinf1,Col1a1,Ace,Comp,Tgfb3,Gdf15,Crlf1,Stc1,Ctsk,Fstl3,Serpina3n,Hhipl1,Serpinb1c,Thbs4,Loxl2,C1qtnf6,Tfrc,Adamts1,Hbegf,Lox,Slc1a1,Serpine2,Lamc2,Col5a1,Frzb,Pamr1,Edn3,Ccn5,Col9a2,Angptl7,Ereg,Bgn,Col4a1,Col4a2,Sfrp1,Pdgfrl,Cx3cl1,Qsox1,Col16a1,Adamts20,Cilp,Igsf10,Serpine1,Adamts2,Tubb4b,Thbs1,Fgl2,Prelp,Pthlh,Ssc5d,Loxl1,Itgbl1,Tubb2a,Col8a2,Tubb3,Frem1,Col12a1,Postn,Col5a2,Col…
UniProt Keywords	KW-0325	Glycoprotein	107	3819	0.33	0.93	1.81e-13	10090.ENSMUSP00000000187,10090.ENSMUSP00000000707,10090.ENSMUSP00000000769,10090.ENSMUSP00000001547,10090.ENSMUSP00000001963,10090.ENSMUSP00000003659,10090.ENSMUSP00000003687,10090.ENSMUSP00000003808,10090.ENSMUSP00000008032,10090.ENSMUSP00000009789,10090.ENSMUSP00000009831,10090.ENSMUSP00000014957,10090.ENSMUSP00000015664,10090.ENSMUSP00000020575,10090.ENSMUSP00000020586,10090.ENSMUSP00000021506…	Fgf6,Loxl3,Serpinf1,Col1a1,Ace,Comp,Tgfb3,Gdf15,Crlf1,P4ha1,Fxyd5,Stc1,Ctsk,Fstl3,Slc22a4,Serpina3n,Hhipl1,Drd1,F2rl1,Thbs4,Loxl2,Ednrb,C1qtnf6,Slc38a2,Tfrc,Adamts1,Hbegf,Lox,Slc1a1,Tspan17,Serpine2,Lamc2,Frzb,Pamr1,Ccn5,Col9a2,Angptl7,Uchl1,Ereg,Gxylt2,Nox4,Bgn,Col4a1,Col4a2,Sfrp1,Pdgfrl,Qsox1,Col16a1,Adamts20,Cilp,Igsf10,Gabrb3,P3h2,Serpine1,Adamts2,Dsel,Itga9,Thbs1,Tlr4,Fgl2,Htr2a,Prelp,Ssc5d,…
GO Component	GO:0005615	Extracellular space	68	1814	0.46	1.12	1.08e-12	10090.ENSMUSP00000000187,10090.ENSMUSP00000000707,10090.ENSMUSP00000000769,10090.ENSMUSP00000001547,10090.ENSMUSP00000001963,10090.ENSMUSP00000003659,10090.ENSMUSP00000003687,10090.ENSMUSP00000003808,10090.ENSMUSP00000008032,10090.ENSMUSP00000014957,10090.ENSMUSP00000015664,10090.ENSMUSP00000020575,10090.ENSMUSP00000021506,10090.ENSMUSP00000021834,10090.ENSMUSP00000022213,10090.ENSMUSP00000022660…	Fgf6,Loxl3,Serpinf1,Col1a1,Ace,Comp,Tgfb3,Gdf15,Crlf1,Stc1,Ctsk,Fstl3,Serpina3n,Serpinb1c,Thbs4,Loxl2,C1qtnf6,Tfrc,Hbegf,Lox,Serpine2,Lamc2,Col5a1,Frzb,Edn3,Ccn5,Col9a2,Angptl7,Ereg,Bgn,Col4a1,Col4a2,Sfrp1,Cx3cl1,Qsox1,Col16a1,Adamts20,Cilp,Serpine1,Thbs1,Fgl2,Prelp,Pthlh,Ssc5d,Loxl1,Col8a2,Col12a1,Postn,Col5a2,Col8a1,Masp1,Crispld1,Fbn1,Col15a1,Lrp8,Cp,Srpx2,Fstl1,Timp1,Dpysl3,Slmap,Col22a1,Loxl…
Reactome	MMU-2022090	Assembly of collagen fibrils and other multimeric structures	15	48	1.38	2.68	1.15e-12	10090.ENSMUSP00000000707,10090.ENSMUSP00000001547,10090.ENSMUSP00000022660,10090.ENSMUSP00000025409,10090.ENSMUSP00000028280,10090.ENSMUSP00000030372,10090.ENSMUSP00000033898,10090.ENSMUSP00000033899,10090.ENSMUSP00000057406,10090.ENSMUSP00000070270,10090.ENSMUSP00000071662,10090.ENSMUSP00000083620,10090.ENSMUSP00000086745,10090.ENSMUSP00000099981,10090.ENSMUSP00000125803	Loxl3,Col1a1,Loxl2,Lox,Col5a1,Col9a2,Col4a1,Col4a2,Loxl1,Col8a2,Col12a1,Col5a2,Col8a1,Col15a1,Loxl4
UniProt Keywords	KW-0732	Signal	100	3618	0.33	0.89	4.87e-12	10090.ENSMUSP00000000187,10090.ENSMUSP00000000707,10090.ENSMUSP00000000769,10090.ENSMUSP00000001547,10090.ENSMUSP00000001963,10090.ENSMUSP00000003659,10090.ENSMUSP00000003687,10090.ENSMUSP00000003808,10090.ENSMUSP00000008032,10090.ENSMUSP00000009789,10090.ENSMUSP00000009831,10090.ENSMUSP00000014957,10090.ENSMUSP00000015664,10090.ENSMUSP00000020575,10090.ENSMUSP00000021506,10090.ENSMUSP00000021685…	Fgf6,Loxl3,Serpinf1,Col1a1,Ace,Comp,Tgfb3,Gdf15,Crlf1,P4ha1,Fxyd5,Stc1,Ctsk,Fstl3,Serpina3n,Hhipl1,F2rl1,Thbs4,Loxl2,Ednrb,C1qtnf6,Adamts1,Tnfrsf12a,Hbegf,Lox,Cst6,Serpine2,Lamc2,Col5a1,Frzb,Pamr1,Edn3,Ccn5,Col9a2,Angptl7,Ereg,Bgn,Col4a1,Col4a2,Sfrp1,Pdgfrl,Cx3cl1,Qsox1,Col16a1,Adamts20,Cilp,Igsf10,Gabrb3,P3h2,Serpine1,Adamts2,Dsel,Itga9,Thbs1,Tlr4,Shisa4,Fgl2,Prelp,Pthlh,Ssc5d,Lhfp,Loxl1,Itgbl1,…
GO Process	GO:0032502	Developmental process	143	6028	0.26	0.79	1.12e-11	10090.ENSMUSP00000000187,10090.ENSMUSP00000000579,10090.ENSMUSP00000000707,10090.ENSMUSP00000000769,10090.ENSMUSP00000001547,10090.ENSMUSP00000001963,10090.ENSMUSP00000002303,10090.ENSMUSP00000002640,10090.ENSMUSP00000003313,10090.ENSMUSP00000003451,10090.ENSMUSP00000003659,10090.ENSMUSP00000003687,10090.ENSMUSP00000004622,10090.ENSMUSP00000007248,10090.ENSMUSP00000008032,10090.ENSMUSP00000009157…	Fgf6,Sox9,Loxl3,Serpinf1,Col1a1,Ace,Rhoc,Scin,Grk5,Rnd1,Comp,Tgfb3,Gab2,Hspa1l,Crlf1,Dynll1,Stc1,Etv4,Fstl3,Drd1,Dbn1,F2rl1,Thbs4,Loxl2,Ednrb,Slc38a2,Tfrc,Adamts1,Tnfrsf12a,Sik1,Kif5b,Hbegf,Lox,Atp8b1,Cst6,Slc1a1,Serpine2,Lamc2,Col5a1,Frzb,Xirp2,Slc20a1,Edn3,Angptl7,Fosl2,Uchl1,Ereg,Anxa3,Gsdme,Bhlhe40,Nav3,Nox4,Bgn,Col4a1,Col4a2,Sfrp1,Star,Cx3cl1,Adamts20,Igsf10,Gabrb3,Serpine1,Adamts2,Egr2,Slc7…
GO Process	GO:0048731	System development	112	4105	0.32	0.87	1.12e-11	10090.ENSMUSP00000000187,10090.ENSMUSP00000000579,10090.ENSMUSP00000000707,10090.ENSMUSP00000000769,10090.ENSMUSP00000001547,10090.ENSMUSP00000001963,10090.ENSMUSP00000002640,10090.ENSMUSP00000003451,10090.ENSMUSP00000003659,10090.ENSMUSP00000003687,10090.ENSMUSP00000004622,10090.ENSMUSP00000008032,10090.ENSMUSP00000014957,10090.ENSMUSP00000017868,10090.ENSMUSP00000020575,10090.ENSMUSP00000021932…	Fgf6,Sox9,Loxl3,Serpinf1,Col1a1,Ace,Scin,Rnd1,Comp,Tgfb3,Gab2,Crlf1,Stc1,Etv4,Fstl3,Drd1,Dbn1,F2rl1,Thbs4,Loxl2,Ednrb,Slc38a2,Tfrc,Adamts1,Tnfrsf12a,Sik1,Kif5b,Hbegf,Lox,Atp8b1,Slc1a1,Serpine2,Lamc2,Col5a1,Frzb,Xirp2,Edn3,Angptl7,Uchl1,Ereg,Anxa3,Gsdme,Nav3,Nox4,Bgn,Col4a1,Col4a2,Sfrp1,Star,Cx3cl1,Gabrb3,Serpine1,Adamts2,Egr2,Slc7a5,Scx,Ttll7,Thbs1,Tlr4,Meox1,Pthlh,Bend6,Loxl1,Otulin,Tubb2a,Zfp36…
GO Process	GO:0048856	Anatomical structure development	135	5513	0.27	0.81	1.12e-11	10090.ENSMUSP00000000187,10090.ENSMUSP00000000579,10090.ENSMUSP00000000707,10090.ENSMUSP00000000769,10090.ENSMUSP00000001547,10090.ENSMUSP00000001963,10090.ENSMUSP00000002303,10090.ENSMUSP00000002640,10090.ENSMUSP00000003451,10090.ENSMUSP00000003659,10090.ENSMUSP00000003687,10090.ENSMUSP00000004622,10090.ENSMUSP00000008032,10090.ENSMUSP00000009157,10090.ENSMUSP00000014957,10090.ENSMUSP00000017868…	Fgf6,Sox9,Loxl3,Serpinf1,Col1a1,Ace,Rhoc,Scin,Rnd1,Comp,Tgfb3,Gab2,Crlf1,Dynll1,Stc1,Etv4,Fstl3,Drd1,Dbn1,F2rl1,Thbs4,Loxl2,Ednrb,Slc38a2,Tfrc,Adamts1,Tnfrsf12a,Sik1,Kif5b,Hbegf,Lox,Atp8b1,Cst6,Slc1a1,Serpine2,Lamc2,Col5a1,Frzb,Xirp2,Slc20a1,Edn3,Angptl7,Fosl2,Uchl1,Ereg,Anxa3,Gsdme,Bhlhe40,Nav3,Nox4,Bgn,Col4a1,Col4a2,Sfrp1,Star,Cx3cl1,Igsf10,Gabrb3,Serpine1,Adamts2,Egr2,Slc7a5,Scx,Ttll7,Thbs1,Tl…
STRING clusters	CL:3045	Mixed, incl. Elastic fibre formation, and Matrix metalloproteinases	15	52	1.35	2.45	1.36e-11	10090.ENSMUSP00000000707,10090.ENSMUSP00000015664,10090.ENSMUSP00000022660,10090.ENSMUSP00000023610,10090.ENSMUSP00000025409,10090.ENSMUSP00000033741,10090.ENSMUSP00000057406,10090.ENSMUSP00000072773,10090.ENSMUSP00000088774,10090.ENSMUSP00000099524,10090.ENSMUSP00000105173,10090.ENSMUSP00000105883,10090.ENSMUSP00000110999,10090.ENSMUSP00000122863,10090.ENSMUSP00000125803	Loxl3,Ctsk,Loxl2,Adamts1,Lox,Bgn,Loxl1,Postn,Adamtsl2,Fbn1,Vcan,Ltbp2,Timp1,Mfap5,Loxl4
GO Process	GO:0030198	Extracellular matrix organization	27	281	0.87	1.77	1.74e-11	10090.ENSMUSP00000000579,10090.ENSMUSP00000000707,10090.ENSMUSP00000001547,10090.ENSMUSP00000003659,10090.ENSMUSP00000009789,10090.ENSMUSP00000022660,10090.ENSMUSP00000023610,10090.ENSMUSP00000025409,10090.ENSMUSP00000028280,10090.ENSMUSP00000030372,10090.ENSMUSP00000033898,10090.ENSMUSP00000033899,10090.ENSMUSP00000035658,10090.ENSMUSP00000035802,10090.ENSMUSP00000036330,10090.ENSMUSP00000040171…	Sox9,Loxl3,Col1a1,Comp,P4ha1,Loxl2,Adamts1,Lox,Col5a1,Col9a2,Col4a1,Col4a2,Qsox1,Col16a1,Adamts20,Adamts2,Scx,Loxl1,Col8a2,Postn,Col5a2,Col8a1,Adamtsl2,Col15a1,Col22a1,Loxl4,Tgfb2
Reactome	MMU-1650814	Collagen biosynthesis and modifying enzymes	15	63	1.26	2.31	2.6e-11	10090.ENSMUSP00000001547,10090.ENSMUSP00000009789,10090.ENSMUSP00000028280,10090.ENSMUSP00000030372,10090.ENSMUSP00000033898,10090.ENSMUSP00000033899,10090.ENSMUSP00000035802,10090.ENSMUSP00000038056,10090.ENSMUSP00000040171,10090.ENSMUSP00000070270,10090.ENSMUSP00000071662,10090.ENSMUSP00000083620,10090.ENSMUSP00000086745,10090.ENSMUSP00000099981,10090.ENSMUSP00000125069	Col1a1,P4ha1,Col5a1,Col9a2,Col4a1,Col4a2,Col16a1,P3h2,Adamts2,Col8a2,Col12a1,Col5a2,Col8a1,Col15a1,Col22a1
UniProt Keywords	KW-1015	Disulfide bond	89	3108	0.34	0.89	2.85e-11	10090.ENSMUSP00000000187,10090.ENSMUSP00000000707,10090.ENSMUSP00000001547,10090.ENSMUSP00000001963,10090.ENSMUSP00000003659,10090.ENSMUSP00000003687,10090.ENSMUSP00000003808,10090.ENSMUSP00000008032,10090.ENSMUSP00000014957,10090.ENSMUSP00000015664,10090.ENSMUSP00000020575,10090.ENSMUSP00000021685,10090.ENSMUSP00000021932,10090.ENSMUSP00000022185,10090.ENSMUSP00000022213,10090.ENSMUSP00000022660…	Fgf6,Loxl3,Col1a1,Ace,Comp,Tgfb3,Gdf15,Crlf1,Stc1,Ctsk,Fstl3,Hhipl1,Drd1,F2rl1,Thbs4,Loxl2,Ednrb,Slc38a2,Tfrc,Adamts1,Tnfrsf12a,Hbegf,Lox,Lamc2,Frzb,Pamr1,Edn3,Col9a2,Angptl7,Ereg,Gsdme,Nox4,Bgn,Col4a1,Col4a2,Sfrp1,Pdgfrl,Cx3cl1,Qsox1,Adamts20,Cilp,Igsf10,Gabrb3,Adamts2,Slc7a5,Itga9,Thbs1,Tlr4,Fgl2,Htr2a,Prelp,Ssc5d,Loxl1,Cox19,Frem1,Col12a1,Postn,Megf10,Col5a2,Masp1,Adamtsl2,Prnp,Lman1l,Crispld1…
GO Process	GO:0009653	Anatomical structure morphogenesis	78	2406	0.4	0.96	6.45e-11	10090.ENSMUSP00000000187,10090.ENSMUSP00000000579,10090.ENSMUSP00000001547,10090.ENSMUSP00000001963,10090.ENSMUSP00000002303,10090.ENSMUSP00000003659,10090.ENSMUSP00000003687,10090.ENSMUSP00000014957,10090.ENSMUSP00000017868,10090.ENSMUSP00000021950,10090.ENSMUSP00000022213,10090.ENSMUSP00000022660,10090.ENSMUSP00000023610,10090.ENSMUSP00000024698,10090.ENSMUSP00000025083,10090.ENSMUSP00000025363…	Fgf6,Sox9,Col1a1,Ace,Rhoc,Comp,Tgfb3,Stc1,Etv4,Dbn1,Thbs4,Loxl2,Adamts1,Tnfrsf12a,Kif5b,Hbegf,Lox,Atp8b1,Slc1a1,Serpine2,Lamc2,Col5a1,Frzb,Xirp2,Edn3,Uchl1,Ereg,Nox4,Col4a1,Col4a2,Sfrp1,Cx3cl1,Serpine1,Egr2,Slc7a5,Scx,Thbs1,Meox1,Pthlh,Otulin,Zfp365,Col8a2,Tubb3,Frem1,Col12a1,Postn,Col5a2,Col8a1,Nes,Hsp90aa1,Map1a,Crispld1,Ccdc136,Fbn1,Fmn1,Myh10,Rtn4,Col15a1,Prkar1a,Lrp8,B4galt5,Bcl2,Amot,Pak3,S…
GO Process	GO:0050793	Regulation of developmental process	85	2777	0.37	0.93	6.45e-11	10090.ENSMUSP00000000188,10090.ENSMUSP00000000579,10090.ENSMUSP00000000707,10090.ENSMUSP00000000769,10090.ENSMUSP00000001547,10090.ENSMUSP00000001963,10090.ENSMUSP00000002303,10090.ENSMUSP00000002640,10090.ENSMUSP00000003451,10090.ENSMUSP00000003659,10090.ENSMUSP00000003687,10090.ENSMUSP00000003808,10090.ENSMUSP00000005069,10090.ENSMUSP00000005077,10090.ENSMUSP00000015664,10090.ENSMUSP00000017868…	Ccnd2,Sox9,Loxl3,Serpinf1,Col1a1,Ace,Rhoc,Scin,Rnd1,Comp,Tgfb3,Gdf15,Nmrk2,Hspb1,Ctsk,Etv4,Fstl3,Nedd9,Dbn1,Thbs4,Loxl2,Ednrb,Tfrc,Adamts1,Tnfrsf12a,Sik1,Lox,Serpine2,Col5a1,Frzb,Edn3,Ddah1,Angptl7,Ereg,Anxa3,Bhlhe40,Col4a2,Sfrp1,Star,Cx3cl1,Adamts20,Serpine1,Egr2,Slc7a5,Scx,Thbs1,Fgl2,Htr2a,Vat1,Pthlh,Bend6,Trim16,Rbp1,Rcan1,Zfp365,Nr1d1,Tiam2,Postn,Megf10,Etv5,Col5a2,Hsp90aa1,Maff,Fbn1,Myh10,Rt…
GO Process	GO:0007275	Multicellular organism development	115	4513	0.29	0.81	6.87e-11	10090.ENSMUSP00000000187,10090.ENSMUSP00000000579,10090.ENSMUSP00000000707,10090.ENSMUSP00000000769,10090.ENSMUSP00000001547,10090.ENSMUSP00000001963,10090.ENSMUSP00000002640,10090.ENSMUSP00000003451,10090.ENSMUSP00000003659,10090.ENSMUSP00000003687,10090.ENSMUSP00000004622,10090.ENSMUSP00000008032,10090.ENSMUSP00000014957,10090.ENSMUSP00000017868,10090.ENSMUSP00000020575,10090.ENSMUSP00000021932…	Fgf6,Sox9,Loxl3,Serpinf1,Col1a1,Ace,Scin,Rnd1,Comp,Tgfb3,Gab2,Crlf1,Stc1,Etv4,Fstl3,Drd1,Dbn1,F2rl1,Thbs4,Loxl2,Ednrb,Slc38a2,Tfrc,Adamts1,Tnfrsf12a,Sik1,Kif5b,Hbegf,Lox,Atp8b1,Slc1a1,Serpine2,Lamc2,Col5a1,Frzb,Xirp2,Edn3,Angptl7,Uchl1,Ereg,Anxa3,Gsdme,Bhlhe40,Nav3,Nox4,Bgn,Col4a1,Col4a2,Sfrp1,Star,Cx3cl1,Gabrb3,Serpine1,Adamts2,Egr2,Slc7a5,Scx,Ttll7,Thbs1,Tlr4,Meox1,Pthlh,Bend6,Loxl1,Otulin,Tubb…
STRING clusters	CL:2919	Collagen biosynthesis and modifying enzymes	14	52	1.32	2.22	1.67e-10	10090.ENSMUSP00000001547,10090.ENSMUSP00000028280,10090.ENSMUSP00000030372,10090.ENSMUSP00000033898,10090.ENSMUSP00000033899,10090.ENSMUSP00000035802,10090.ENSMUSP00000038056,10090.ENSMUSP00000040171,10090.ENSMUSP00000070270,10090.ENSMUSP00000071662,10090.ENSMUSP00000083620,10090.ENSMUSP00000086745,10090.ENSMUSP00000099981,10090.ENSMUSP00000125069	Col1a1,Col5a1,Col9a2,Col4a1,Col4a2,Col16a1,P3h2,Adamts2,Col8a2,Col12a1,Col5a2,Col8a1,Col15a1,Col22a1
GO Process	GO:0051239	Regulation of multicellular organismal process	89	3060	0.35	0.88	1.73e-10	10090.ENSMUSP00000000188,10090.ENSMUSP00000000579,10090.ENSMUSP00000000707,10090.ENSMUSP00000000769,10090.ENSMUSP00000001547,10090.ENSMUSP00000001963,10090.ENSMUSP00000002640,10090.ENSMUSP00000003659,10090.ENSMUSP00000003687,10090.ENSMUSP00000003808,10090.ENSMUSP00000004622,10090.ENSMUSP00000005077,10090.ENSMUSP00000014957,10090.ENSMUSP00000015664,10090.ENSMUSP00000017868,10090.ENSMUSP00000020575…	Ccnd2,Sox9,Loxl3,Serpinf1,Col1a1,Ace,Scin,Comp,Tgfb3,Gdf15,Gab2,Hspb1,Stc1,Ctsk,Etv4,Fstl3,Traf3,Nedd9,Serpinb1c,Drd1,Dbn1,F2rl1,Thbs4,Loxl2,Ednrb,Tfrc,Adamts1,Tnfrsf12a,Hbegf,Lox,Slc1a1,Serpine2,Frzb,Edn3,Ddah1,Angptl7,Ereg,Anxa3,Bhlhe40,Nav3,Col4a2,Sfrp1,Star,Cx3cl1,Serpine1,Egr2,Slc7a5,Scx,Thbs1,Tlr4,Fgl2,Htr2a,Pthlh,Ssc5d,Trim16,Rbp1,Zfp365,Nr1d1,Tiam2,Postn,Etv5,Plcg2,Prnp,Hsp90aa1,Maff,Arid…
COMPARTMENTS	GOCC:0005604	Basement membrane	17	111	1.07	1.91	3.27e-10	10090.ENSMUSP00000000769,10090.ENSMUSP00000022213,10090.ENSMUSP00000022660,10090.ENSMUSP00000023610,10090.ENSMUSP00000027753,10090.ENSMUSP00000028280,10090.ENSMUSP00000033898,10090.ENSMUSP00000033899,10090.ENSMUSP00000038056,10090.ENSMUSP00000057406,10090.ENSMUSP00000070270,10090.ENSMUSP00000071627,10090.ENSMUSP00000086745,10090.ENSMUSP00000099524,10090.ENSMUSP00000099981,10090.ENSMUSP00000110999…	Serpinf1,Thbs4,Loxl2,Adamts1,Lamc2,Col5a1,Col4a1,Col4a2,P3h2,Loxl1,Col8a2,Frem1,Col8a1,Fbn1,Col15a1,Timp1,Tgfb2
GO Process	GO:2000026	Regulation of multicellular organismal development	59	1595	0.45	1	7.09e-10	10090.ENSMUSP00000000188,10090.ENSMUSP00000000579,10090.ENSMUSP00000000707,10090.ENSMUSP00000000769,10090.ENSMUSP00000001963,10090.ENSMUSP00000002640,10090.ENSMUSP00000003659,10090.ENSMUSP00000003687,10090.ENSMUSP00000005077,10090.ENSMUSP00000015664,10090.ENSMUSP00000017868,10090.ENSMUSP00000020575,10090.ENSMUSP00000021794,10090.ENSMUSP00000021950,10090.ENSMUSP00000022213,10090.ENSMUSP00000022660…	Ccnd2,Sox9,Loxl3,Serpinf1,Ace,Scin,Comp,Tgfb3,Hspb1,Ctsk,Etv4,Fstl3,Nedd9,Dbn1,Thbs4,Loxl2,Adamts1,Tnfrsf12a,Lox,Serpine2,Frzb,Ddah1,Angptl7,Anxa3,Bhlhe40,Col4a2,Sfrp1,Star,Cx3cl1,Serpine1,Egr2,Slc7a5,Scx,Thbs1,Fgl2,Pthlh,Trim16,Rbp1,Zfp365,Nr1d1,Tiam2,Etv5,Hsp90aa1,Maff,Fbn1,Rtn4,Lrp8,B4galt5,Amot,Pak3,Srpx2,Sphk1,Apold1,Aspn,Sema3f,Tgfb2,Map6,Egr3,Kctd11
GO Component	GO:0005604	Basement membrane	17	121	1.03	1.8	8.82e-10	10090.ENSMUSP00000000769,10090.ENSMUSP00000022213,10090.ENSMUSP00000022660,10090.ENSMUSP00000023610,10090.ENSMUSP00000027753,10090.ENSMUSP00000028280,10090.ENSMUSP00000033898,10090.ENSMUSP00000033899,10090.ENSMUSP00000038056,10090.ENSMUSP00000057406,10090.ENSMUSP00000070270,10090.ENSMUSP00000071627,10090.ENSMUSP00000086745,10090.ENSMUSP00000099524,10090.ENSMUSP00000099981,10090.ENSMUSP00000110999…	Serpinf1,Thbs4,Loxl2,Adamts1,Lamc2,Col5a1,Col4a1,Col4a2,P3h2,Loxl1,Col8a2,Frem1,Col8a1,Fbn1,Col15a1,Timp1,Tgfb2
GO Function	GO:0005201	Extracellular matrix structural constituent	15	71	1.21	1.95	1.38e-09	10090.ENSMUSP00000001547,10090.ENSMUSP00000003659,10090.ENSMUSP00000028280,10090.ENSMUSP00000030372,10090.ENSMUSP00000033898,10090.ENSMUSP00000033899,10090.ENSMUSP00000035802,10090.ENSMUSP00000048803,10090.ENSMUSP00000070270,10090.ENSMUSP00000083620,10090.ENSMUSP00000086745,10090.ENSMUSP00000099524,10090.ENSMUSP00000099981,10090.ENSMUSP00000122863,10090.ENSMUSP00000125069	Col1a1,Comp,Col5a1,Col9a2,Col4a1,Col4a2,Col16a1,Prelp,Col8a2,Col5a2,Col8a1,Fbn1,Col15a1,Mfap5,Col22a1
GO Process	GO:0009888	Tissue development	64	1902	0.41	0.92	3.18e-09	10090.ENSMUSP00000000187,10090.ENSMUSP00000000579,10090.ENSMUSP00000000707,10090.ENSMUSP00000001547,10090.ENSMUSP00000002303,10090.ENSMUSP00000003659,10090.ENSMUSP00000008032,10090.ENSMUSP00000014957,10090.ENSMUSP00000017868,10090.ENSMUSP00000022185,10090.ENSMUSP00000022660,10090.ENSMUSP00000022718,10090.ENSMUSP00000024839,10090.ENSMUSP00000025363,10090.ENSMUSP00000025409,10090.ENSMUSP00000025764…	Fgf6,Sox9,Loxl3,Col1a1,Rhoc,Comp,Crlf1,Stc1,Etv4,F2rl1,Loxl2,Ednrb,Sik1,Hbegf,Lox,Cst6,Serpine2,Lamc2,Col5a1,Frzb,Xirp2,Slc20a1,Edn3,Fosl2,Gsdme,Nox4,Bgn,Col4a1,Col4a2,Sfrp1,Egr2,Scx,Thbs1,Meox1,Pthlh,Rcan1,Tubb3,Col12a1,Postn,Megf10,Krt80,Col8a1,Adamtsl2,Maff,Arid5a,Fmn1,Myh10,Rtn4,Col15a1,Prkar1a,Vcan,Bcl2,Fstl1,Timp1,Msn,Zfp568,Col22a1,Gcnt4,Aspn,Fat1,Sema3f,Tgfb2,Creb5,Adam9
GO Process	GO:0030199	Collagen fibril organization	13	54	1.27	1.94	3.25e-09	10090.ENSMUSP00000000707,10090.ENSMUSP00000001547,10090.ENSMUSP00000003659,10090.ENSMUSP00000009789,10090.ENSMUSP00000022660,10090.ENSMUSP00000025409,10090.ENSMUSP00000028280,10090.ENSMUSP00000040171,10090.ENSMUSP00000043668,10090.ENSMUSP00000057406,10090.ENSMUSP00000083620,10090.ENSMUSP00000125803,10090.ENSMUSP00000142149	Loxl3,Col1a1,Comp,P4ha1,Loxl2,Lox,Col5a1,Adamts2,Scx,Loxl1,Col5a2,Loxl4,Tgfb2
STRING clusters	CL:2921	Collagen chain trimerization, and Procollagen-lysine 5-dioxygenase activity	12	42	1.34	1.99	3.31e-09	10090.ENSMUSP00000001547,10090.ENSMUSP00000028280,10090.ENSMUSP00000030372,10090.ENSMUSP00000035802,10090.ENSMUSP00000038056,10090.ENSMUSP00000040171,10090.ENSMUSP00000070270,10090.ENSMUSP00000071662,10090.ENSMUSP00000083620,10090.ENSMUSP00000086745,10090.ENSMUSP00000099981,10090.ENSMUSP00000125069	Col1a1,Col5a1,Col9a2,Col16a1,P3h2,Adamts2,Col8a2,Col12a1,Col5a2,Col8a1,Col15a1,Col22a1
STRING clusters	CL:3105	Elastic fibre formation, and TGF beta-induced protein/periostin	10	22	1.54	2.09	4.27e-09	10090.ENSMUSP00000000707,10090.ENSMUSP00000022660,10090.ENSMUSP00000025409,10090.ENSMUSP00000057406,10090.ENSMUSP00000072773,10090.ENSMUSP00000088774,10090.ENSMUSP00000099524,10090.ENSMUSP00000105883,10090.ENSMUSP00000122863,10090.ENSMUSP00000125803	Loxl3,Loxl2,Lox,Loxl1,Postn,Adamtsl2,Fbn1,Ltbp2,Mfap5,Loxl4
GO Process	GO:0030334	Regulation of cell migration	44	1007	0.53	1.06	4.82e-09	10090.ENSMUSP00000000187,10090.ENSMUSP00000000579,10090.ENSMUSP00000000769,10090.ENSMUSP00000001547,10090.ENSMUSP00000001963,10090.ENSMUSP00000002303,10090.ENSMUSP00000004622,10090.ENSMUSP00000005077,10090.ENSMUSP00000014957,10090.ENSMUSP00000021794,10090.ENSMUSP00000021932,10090.ENSMUSP00000022185,10090.ENSMUSP00000022213,10090.ENSMUSP00000023610,10090.ENSMUSP00000025363,10090.ENSMUSP00000027753…	Fgf6,Sox9,Serpinf1,Col1a1,Ace,Rhoc,Gab2,Hspb1,Stc1,Nedd9,Drd1,F2rl1,Thbs4,Adamts1,Hbegf,Lamc2,Edn3,Anxa3,Nav3,Nox4,Sfrp1,Cx3cl1,Igsf10,Serpine1,Thbs1,Tlr4,Rras2,Postn,Plcg2,Srgap3,Rtn4,Dusp3,Lpar1,Bcl2,Amot,Pak3,Srpx2,Timp1,Dpysl3,Msn,Sphk1,Sema3f,Tgfb2,Adam9
GO Process	GO:0097435	Supramolecular fiber organization	32	562	0.64	1.19	8.88e-09	10090.ENSMUSP00000000707,10090.ENSMUSP00000001547,10090.ENSMUSP00000002303,10090.ENSMUSP00000002640,10090.ENSMUSP00000003451,10090.ENSMUSP00000003659,10090.ENSMUSP00000009789,10090.ENSMUSP00000021794,10090.ENSMUSP00000021950,10090.ENSMUSP00000022145,10090.ENSMUSP00000022660,10090.ENSMUSP00000025409,10090.ENSMUSP00000028280,10090.ENSMUSP00000028410,10090.ENSMUSP00000040171,10090.ENSMUSP00000043668…	Loxl3,Col1a1,Rhoc,Scin,Rnd1,Comp,P4ha1,Nedd9,Dbn1,Serf1,Loxl2,Lox,Col5a1,Xirp2,Adamts2,Scx,Pakap,Loxl1,Krt80,Col5a2,Gas2l3,Fmn1,Myh10,Prkar1a,Ltbp2,Bcl2,Synpo2l,Dpysl3,Mfap5,Loxl4,Fat1,Tgfb2
GO Component	GO:0005581	Collagen trimer	14	86	1.1	1.69	1.15e-08	10090.ENSMUSP00000001547,10090.ENSMUSP00000023075,10090.ENSMUSP00000025409,10090.ENSMUSP00000028280,10090.ENSMUSP00000030372,10090.ENSMUSP00000033898,10090.ENSMUSP00000033899,10090.ENSMUSP00000035802,10090.ENSMUSP00000070270,10090.ENSMUSP00000071662,10090.ENSMUSP00000083620,10090.ENSMUSP00000086745,10090.ENSMUSP00000099981,10090.ENSMUSP00000125069	Col1a1,C1qtnf6,Lox,Col5a1,Col9a2,Col4a1,Col4a2,Col16a1,Col8a2,Col12a1,Col5a2,Col8a1,Col15a1,Col22a1
COMPARTMENTS	GOCC:0071944	Cell periphery	94	3688	0.29	0.75	1.19e-08	10090.ENSMUSP00000000187,10090.ENSMUSP00000000769,10090.ENSMUSP00000001547,10090.ENSMUSP00000001963,10090.ENSMUSP00000002303,10090.ENSMUSP00000003313,10090.ENSMUSP00000003659,10090.ENSMUSP00000003687,10090.ENSMUSP00000005077,10090.ENSMUSP00000015664,10090.ENSMUSP00000020586,10090.ENSMUSP00000021706,10090.ENSMUSP00000021794,10090.ENSMUSP00000021932,10090.ENSMUSP00000021950,10090.ENSMUSP00000022051…	Fgf6,Serpinf1,Col1a1,Ace,Rhoc,Grk5,Comp,Tgfb3,Hspb1,Ctsk,Slc22a4,Traf3,Nedd9,Drd1,Dbn1,Nkd2,F2rl1,Thbs4,Loxl2,Ednrb,Slc38a2,Tfrc,Adamts1,Tnfrsf12a,Hbegf,Lox,Atp8b1,Cst6,Slc1a1,Serpine2,Lamc2,Col5a1,Slc20a1,Ccn5,Nox4,Bgn,Col4a1,Col4a2,Sfrp1,Cx3cl1,Cilp,Gabrb3,P3h2,Serpine1,Adamts2,Slc7a5,Itga9,Thbs1,Tlr4,Htr2a,Ssc5d,Loxl1,Slc39a6,Rab31,Col8a2,Tubb3,Frem1,Postn,Megf10,Slc1a2,Plcg2,Fxyd6,Col5a2,Col8…
Monarch	MP:0005164	Abnormal response to injury	34	592	0.65	1.19	1.23e-08	10090.ENSMUSP00000000188,10090.ENSMUSP00000001547,10090.ENSMUSP00000001963,10090.ENSMUSP00000003313,10090.ENSMUSP00000003659,10090.ENSMUSP00000003808,10090.ENSMUSP00000005077,10090.ENSMUSP00000020586,10090.ENSMUSP00000021506,10090.ENSMUSP00000022185,10090.ENSMUSP00000022213,10090.ENSMUSP00000022718,10090.ENSMUSP00000027467,10090.ENSMUSP00000031845,10090.ENSMUSP00000032781,10090.ENSMUSP00000034230…	Ccnd2,Col1a1,Ace,Grk5,Comp,Gdf15,Hspb1,Slc22a4,Serpina3n,F2rl1,Thbs4,Ednrb,Serpine2,Gsdme,Nox4,Cx3cl1,Serpine1,Itga9,Thbs1,Tlr4,Abra,Rcan1,Postn,Prnp,Prmt2,Mgat5b,Prkar1a,Cp,Fstl1,Fhl1,Timp1,Msn,Panx1,Adam9
GO Process	GO:0051241	Negative regulation of multicellular organismal process	47	1172	0.49	0.99	1.25e-08	10090.ENSMUSP00000000188,10090.ENSMUSP00000000579,10090.ENSMUSP00000000707,10090.ENSMUSP00000000769,10090.ENSMUSP00000001963,10090.ENSMUSP00000003687,10090.ENSMUSP00000003808,10090.ENSMUSP00000005077,10090.ENSMUSP00000014957,10090.ENSMUSP00000015664,10090.ENSMUSP00000017868,10090.ENSMUSP00000020575,10090.ENSMUSP00000021834,10090.ENSMUSP00000021932,10090.ENSMUSP00000021950,10090.ENSMUSP00000022185…	Ccnd2,Sox9,Loxl3,Serpinf1,Ace,Tgfb3,Gdf15,Hspb1,Stc1,Ctsk,Etv4,Fstl3,Serpinb1c,Drd1,Dbn1,F2rl1,Thbs4,Loxl2,Adamts1,Serpine2,Frzb,Angptl7,Nav3,Col4a2,Sfrp1,Cx3cl1,Serpine1,Thbs1,Tlr4,Fgl2,Pthlh,Ssc5d,Nr1d1,Prnp,Fbn1,Rtn4,Bcl2,Amot,Napepld,Timp1,Comt,Adcy7,Aspn,Nlrc3,Sema3f,Tgfb2,Kctd11
GO Process	GO:0045595	Regulation of cell differentiation	60	1782	0.41	0.9	1.26e-08	10090.ENSMUSP00000000188,10090.ENSMUSP00000000579,10090.ENSMUSP00000000707,10090.ENSMUSP00000000769,10090.ENSMUSP00000001547,10090.ENSMUSP00000001963,10090.ENSMUSP00000002640,10090.ENSMUSP00000003687,10090.ENSMUSP00000005069,10090.ENSMUSP00000005077,10090.ENSMUSP00000017868,10090.ENSMUSP00000020575,10090.ENSMUSP00000021794,10090.ENSMUSP00000021950,10090.ENSMUSP00000022660,10090.ENSMUSP00000022718…	Ccnd2,Sox9,Loxl3,Serpinf1,Col1a1,Ace,Scin,Tgfb3,Nmrk2,Hspb1,Etv4,Fstl3,Nedd9,Dbn1,Loxl2,Ednrb,Tnfrsf12a,Sik1,Lox,Serpine2,Col5a1,Frzb,Edn3,Ereg,Bhlhe40,Sfrp1,Star,Cx3cl1,Adamts20,Serpine1,Egr2,Slc7a5,Fgl2,Htr2a,Pthlh,Bend6,Trim16,Rbp1,Rcan1,Zfp365,Nr1d1,Tiam2,Postn,Megf10,Etv5,Col5a2,Hsp90aa1,Maff,Fbn1,Rtn4,Lrp8,Bcl2,Pak3,Napepld,Apold1,Sema3f,Tgfb2,Map6,Egr3,Kctd11
STRING clusters	CL:2922	Collagen chain trimerization, and Procollagen-lysine 5-dioxygenase activity	11	37	1.36	1.88	1.34e-08	10090.ENSMUSP00000001547,10090.ENSMUSP00000028280,10090.ENSMUSP00000035802,10090.ENSMUSP00000038056,10090.ENSMUSP00000040171,10090.ENSMUSP00000070270,10090.ENSMUSP00000071662,10090.ENSMUSP00000083620,10090.ENSMUSP00000086745,10090.ENSMUSP00000099981,10090.ENSMUSP00000125069	Col1a1,Col5a1,Col16a1,P3h2,Adamts2,Col8a2,Col12a1,Col5a2,Col8a1,Col15a1,Col22a1
GO Process	GO:0040012	Regulation of locomotion	45	1114	0.49	0.98	2.45e-08	10090.ENSMUSP00000000187,10090.ENSMUSP00000000579,10090.ENSMUSP00000000769,10090.ENSMUSP00000001547,10090.ENSMUSP00000001963,10090.ENSMUSP00000002303,10090.ENSMUSP00000004622,10090.ENSMUSP00000005077,10090.ENSMUSP00000014957,10090.ENSMUSP00000021794,10090.ENSMUSP00000021932,10090.ENSMUSP00000021950,10090.ENSMUSP00000022185,10090.ENSMUSP00000022213,10090.ENSMUSP00000023610,10090.ENSMUSP00000025363…	Fgf6,Sox9,Serpinf1,Col1a1,Ace,Rhoc,Gab2,Hspb1,Stc1,Nedd9,Drd1,Dbn1,F2rl1,Thbs4,Adamts1,Hbegf,Lamc2,Edn3,Anxa3,Nav3,Nox4,Sfrp1,Cx3cl1,Igsf10,Serpine1,Thbs1,Tlr4,Rras2,Postn,Plcg2,Srgap3,Rtn4,Dusp3,Lpar1,Bcl2,Amot,Pak3,Srpx2,Timp1,Dpysl3,Msn,Sphk1,Sema3f,Tgfb2,Adam9
Reactome	MMU-216083	Integrin cell surface interactions	13	73	1.14	1.67	2.47e-08	10090.ENSMUSP00000001547,10090.ENSMUSP00000003659,10090.ENSMUSP00000028280,10090.ENSMUSP00000030372,10090.ENSMUSP00000033898,10090.ENSMUSP00000033899,10090.ENSMUSP00000035802,10090.ENSMUSP00000044227,10090.ENSMUSP00000044903,10090.ENSMUSP00000070270,10090.ENSMUSP00000083620,10090.ENSMUSP00000086745,10090.ENSMUSP00000099524	Col1a1,Comp,Col5a1,Col9a2,Col4a1,Col4a2,Col16a1,Itga9,Thbs1,Col8a2,Col5a2,Col8a1,Fbn1
GO Process	GO:0030335	Positive regulation of cell migration	32	595	0.62	1.12	2.7e-08	10090.ENSMUSP00000000579,10090.ENSMUSP00000001547,10090.ENSMUSP00000002303,10090.ENSMUSP00000004622,10090.ENSMUSP00000005077,10090.ENSMUSP00000021794,10090.ENSMUSP00000021932,10090.ENSMUSP00000022185,10090.ENSMUSP00000022213,10090.ENSMUSP00000023610,10090.ENSMUSP00000025363,10090.ENSMUSP00000027753,10090.ENSMUSP00000029030,10090.ENSMUSP00000031447,10090.ENSMUSP00000032781,10090.ENSMUSP00000034230…	Sox9,Col1a1,Rhoc,Gab2,Hspb1,Nedd9,Drd1,F2rl1,Thbs4,Adamts1,Hbegf,Lamc2,Edn3,Anxa3,Nox4,Cx3cl1,Serpine1,Thbs1,Tlr4,Rras2,Postn,Plcg2,Rtn4,Lpar1,Bcl2,Amot,Pak3,Srpx2,Sphk1,Sema3f,Tgfb2,Adam9
GO Process	GO:0071310	Cellular response to organic substance	67	2191	0.37	0.83	3.11e-08	10090.ENSMUSP00000000187,10090.ENSMUSP00000000579,10090.ENSMUSP00000000769,10090.ENSMUSP00000001547,10090.ENSMUSP00000001963,10090.ENSMUSP00000003659,10090.ENSMUSP00000003687,10090.ENSMUSP00000003808,10090.ENSMUSP00000005077,10090.ENSMUSP00000007248,10090.ENSMUSP00000008032,10090.ENSMUSP00000014957,10090.ENSMUSP00000021706,10090.ENSMUSP00000021932,10090.ENSMUSP00000021950,10090.ENSMUSP00000022718…	Fgf6,Sox9,Serpinf1,Col1a1,Ace,Comp,Tgfb3,Gdf15,Hspb1,Hspa1l,Crlf1,Stc1,Traf3,Drd1,Dbn1,Ednrb,Tfrc,Kif5b,Lox,Slc1a1,Casp12,Ereg,Gsdme,Nox4,Col4a1,Col4a2,Sfrp1,Star,Cx3cl1,Col16a1,Cilp,Gabrb3,Serpine1,Egr2,Slc7a5,Scx,Thbs1,Tlr4,Htr2a,Rab31,Nr1d1,Ackr4,Tuba1b,Slc1a2,Plcg2,Col5a2,Prnp,Arid5a,Prmt2,Fbn1,Tnip1,Ass1,Lrp8,Dusp3,Lpar1,Lpin3,Bcl2,Pak3,Dpysl3,Msn,Tnfrsf23,Pfkp,Sphk1,Adcy7,Tgfb2,Adam9,Egr3
GO Process	GO:0001568	Blood vessel development	31	568	0.62	1.12	3.6e-08	10090.ENSMUSP00000000187,10090.ENSMUSP00000001547,10090.ENSMUSP00000001963,10090.ENSMUSP00000003659,10090.ENSMUSP00000022660,10090.ENSMUSP00000024698,10090.ENSMUSP00000025363,10090.ENSMUSP00000025409,10090.ENSMUSP00000025875,10090.ENSMUSP00000028280,10090.ENSMUSP00000031324,10090.ENSMUSP00000033898,10090.ENSMUSP00000033899,10090.ENSMUSP00000034230,10090.ENSMUSP00000039586,10090.ENSMUSP00000041053…	Fgf6,Col1a1,Ace,Comp,Loxl2,Tnfrsf12a,Hbegf,Lox,Slc1a1,Col5a1,Ereg,Col4a1,Col4a2,Cx3cl1,Serpine1,Egr2,Thbs1,Loxl1,Otulin,Col8a2,Col8a1,Myh10,Rtn4,Col15a1,Amot,Srpx2,Col22a1,Sphk1,Apold1,Tgfb2,Egr3
GO Process	GO:0048513	Animal organ development	91	3588	0.29	0.72	6.9e-08	10090.ENSMUSP00000000187,10090.ENSMUSP00000000579,10090.ENSMUSP00000000707,10090.ENSMUSP00000000769,10090.ENSMUSP00000001547,10090.ENSMUSP00000001963,10090.ENSMUSP00000003659,10090.ENSMUSP00000003687,10090.ENSMUSP00000004622,10090.ENSMUSP00000008032,10090.ENSMUSP00000014957,10090.ENSMUSP00000017868,10090.ENSMUSP00000020575,10090.ENSMUSP00000021932,10090.ENSMUSP00000022185,10090.ENSMUSP00000022660…	Fgf6,Sox9,Loxl3,Serpinf1,Col1a1,Ace,Comp,Tgfb3,Gab2,Crlf1,Stc1,Etv4,Fstl3,Drd1,F2rl1,Loxl2,Ednrb,Slc38a2,Tfrc,Adamts1,Sik1,Kif5b,Lox,Atp8b1,Slc1a1,Serpine2,Lamc2,Col5a1,Frzb,Xirp2,Slc20a1,Edn3,Angptl7,Fosl2,Ereg,Anxa3,Gsdme,Nox4,Bgn,Col4a1,Sfrp1,Star,Gabrb3,Serpine1,Adamts2,Egr2,Slc7a5,Scx,Thbs1,Meox1,Pthlh,Rcan1,Zfp365,Col8a2,Tubb3,Frem1,Megf10,Krt80,Slc1a2,Plcg2,Col5a2,Col8a1,Nes,Adamtsl2,Maff,…
Reactome	MMU-8948216	Collagen chain trimerization	10	36	1.33	1.7	7.87e-08	10090.ENSMUSP00000001547,10090.ENSMUSP00000028280,10090.ENSMUSP00000030372,10090.ENSMUSP00000035802,10090.ENSMUSP00000070270,10090.ENSMUSP00000071662,10090.ENSMUSP00000083620,10090.ENSMUSP00000086745,10090.ENSMUSP00000099981,10090.ENSMUSP00000125069	Col1a1,Col5a1,Col9a2,Col16a1,Col8a2,Col12a1,Col5a2,Col8a1,Col15a1,Col22a1
GO Process	GO:0051130	Positive regulation of cellular component organization	46	1213	0.46	0.91	8.2e-08	10090.ENSMUSP00000000579,10090.ENSMUSP00000000769,10090.ENSMUSP00000002303,10090.ENSMUSP00000002640,10090.ENSMUSP00000003687,10090.ENSMUSP00000003808,10090.ENSMUSP00000005077,10090.ENSMUSP00000009157,10090.ENSMUSP00000021794,10090.ENSMUSP00000021950,10090.ENSMUSP00000022185,10090.ENSMUSP00000023486,10090.ENSMUSP00000023610,10090.ENSMUSP00000024698,10090.ENSMUSP00000025083,10090.ENSMUSP00000027467…	Sox9,Serpinf1,Rhoc,Scin,Tgfb3,Gdf15,Hspb1,Dynll1,Nedd9,Dbn1,F2rl1,Tfrc,Adamts1,Tnfrsf12a,Kif5b,Serpine2,Edn3,Ereg,Nav3,Nox4,Cx3cl1,Col16a1,Serpine1,Resf1,Tlr4,Ppm1e,Mllt11,Rab31,Tiam2,Plcg2,Nes,Hsp90aa1,Fmn1,Lrp8,Dusp3,Lpar1,Pak3,Srpx2,Synpo2l,Dpysl3,Msn,Grip1,Sphk1,Tgfb2,Adam9,Map6
GO Process	GO:0072359	Circulatory system development	41	993	0.5	0.96	8.2e-08	10090.ENSMUSP00000000187,10090.ENSMUSP00000000579,10090.ENSMUSP00000001547,10090.ENSMUSP00000001963,10090.ENSMUSP00000003659,10090.ENSMUSP00000022660,10090.ENSMUSP00000023610,10090.ENSMUSP00000024698,10090.ENSMUSP00000024839,10090.ENSMUSP00000025363,10090.ENSMUSP00000025409,10090.ENSMUSP00000025875,10090.ENSMUSP00000028280,10090.ENSMUSP00000028410,10090.ENSMUSP00000031324,10090.ENSMUSP00000032781…	Fgf6,Sox9,Col1a1,Ace,Comp,Loxl2,Adamts1,Tnfrsf12a,Sik1,Hbegf,Lox,Slc1a1,Col5a1,Xirp2,Ereg,Nox4,Col4a1,Col4a2,Cx3cl1,Serpine1,Egr2,Scx,Thbs1,Loxl1,Otulin,Col8a2,Col8a1,Fbn1,Myh10,Rtn4,Col15a1,Prkar1a,Vcan,Amot,Srpx2,Synpo2l,Col22a1,Sphk1,Apold1,Tgfb2,Egr3
Reactome	MMU-162582	Signal Transduction	65	2212	0.35	0.79	9.86e-08	10090.ENSMUSP00000000187,10090.ENSMUSP00000000579,10090.ENSMUSP00000001547,10090.ENSMUSP00000002303,10090.ENSMUSP00000003313,10090.ENSMUSP00000003451,10090.ENSMUSP00000003687,10090.ENSMUSP00000004622,10090.ENSMUSP00000005077,10090.ENSMUSP00000009157,10090.ENSMUSP00000017868,10090.ENSMUSP00000020575,10090.ENSMUSP00000021932,10090.ENSMUSP00000022185,10090.ENSMUSP00000022213,10090.ENSMUSP00000022718…	Fgf6,Sox9,Col1a1,Rhoc,Grk5,Rnd1,Tgfb3,Gab2,Hspb1,Dynll1,Etv4,Fstl3,Drd1,F2rl1,Thbs4,Ednrb,Tfrc,Kif5b,Hbegf,Col5a1,Edn3,Col9a2,Ereg,Col4a1,Col4a2,Cx3cl1,Cilp,Pmepa1,Egr2,Tubb4b,Efhd2,Thbs1,Htr2a,Ckap4,Tuba1c,Pthlh,Otulin,Tubb2a,Arfgap3,Rras2,Tubb3,Tiam2,Ackr4,Tuba1b,Col5a2,Srgap3,Mapk4,Camkk1,Hsp90aa1,Tuba1a,Fbn1,Myh10,Rtn4,Otud1,Prkar1a,Dusp3,Lpar1,Ltbp2,Amot,Pak3,Fstl1,Atp6v0a4,Sphk1,Adcy7,Tgfb2
Reactome	MMU-2243919	Crosslinking of collagen fibrils	8	16	1.58	1.79	9.86e-08	10090.ENSMUSP00000000707,10090.ENSMUSP00000001547,10090.ENSMUSP00000022660,10090.ENSMUSP00000025409,10090.ENSMUSP00000033898,10090.ENSMUSP00000033899,10090.ENSMUSP00000057406,10090.ENSMUSP00000125803	Loxl3,Col1a1,Loxl2,Lox,Col4a1,Col4a2,Loxl1,Loxl4
GO Process	GO:0070887	Cellular response to chemical stimulus	77	2827	0.32	0.75	1.17e-07	10090.ENSMUSP00000000187,10090.ENSMUSP00000000579,10090.ENSMUSP00000000769,10090.ENSMUSP00000001547,10090.ENSMUSP00000001963,10090.ENSMUSP00000003659,10090.ENSMUSP00000003687,10090.ENSMUSP00000003808,10090.ENSMUSP00000005077,10090.ENSMUSP00000007248,10090.ENSMUSP00000008032,10090.ENSMUSP00000014957,10090.ENSMUSP00000021706,10090.ENSMUSP00000021932,10090.ENSMUSP00000021950,10090.ENSMUSP00000022718…	Fgf6,Sox9,Serpinf1,Col1a1,Ace,Comp,Tgfb3,Gdf15,Hspb1,Hspa1l,Crlf1,Stc1,Traf3,Drd1,Dbn1,Ednrb,Slc38a2,Tfrc,Kif5b,Hbegf,Lox,Slc1a1,Casp12,Edn3,Uchl1,Ereg,Gsdme,Nox4,Col4a1,Col4a2,Sfrp1,Star,Cx3cl1,Col16a1,Cilp,Gabrb3,Serpine1,Egr2,Slc7a5,Scx,Itga9,Thbs1,Tlr4,Htr2a,Syt12,Ppm1e,Rab31,Nr1d1,Postn,Ackr4,Tuba1b,Etv5,Slc1a2,Plcg2,Col5a2,Prnp,Arid5a,Prmt2,Fbn1,Tnip1,Ass1,Rtn4,Lrp8,Dusp3,Lpar1,Lpin3,Bcl2,P…
Reactome	MMU-1566948	Elastic fibre formation	10	40	1.28	1.64	1.26e-07	10090.ENSMUSP00000000707,10090.ENSMUSP00000003687,10090.ENSMUSP00000022660,10090.ENSMUSP00000025409,10090.ENSMUSP00000057406,10090.ENSMUSP00000099524,10090.ENSMUSP00000105883,10090.ENSMUSP00000122863,10090.ENSMUSP00000125803,10090.ENSMUSP00000142149	Loxl3,Tgfb3,Loxl2,Lox,Loxl1,Fbn1,Ltbp2,Mfap5,Loxl4,Tgfb2
GO Process	GO:0009719	Response to endogenous stimulus	51	1478	0.42	0.85	1.47e-07	10090.ENSMUSP00000000187,10090.ENSMUSP00000000579,10090.ENSMUSP00000000769,10090.ENSMUSP00000001547,10090.ENSMUSP00000001963,10090.ENSMUSP00000003659,10090.ENSMUSP00000003687,10090.ENSMUSP00000003808,10090.ENSMUSP00000014957,10090.ENSMUSP00000021506,10090.ENSMUSP00000021932,10090.ENSMUSP00000021950,10090.ENSMUSP00000022718,10090.ENSMUSP00000025409,10090.ENSMUSP00000025875,10090.ENSMUSP00000031324…	Fgf6,Sox9,Serpinf1,Col1a1,Ace,Comp,Tgfb3,Gdf15,Stc1,Serpina3n,Drd1,Dbn1,Ednrb,Lox,Slc1a1,Ereg,Anxa3,Nox4,Col4a1,Col4a2,Sfrp1,Star,Col16a1,Cilp,Gabrb3,Serpine1,Egr2,Slc7a5,Scx,Tlr4,Htr2a,Trim16,Rcan1,Rab31,Nr1d1,Slc1a2,Col5a2,Prnp,Hsp90aa1,Arid5a,Prmt2,Fibin,Fbn1,Ass1,Dusp3,Lpin3,Bcl2,Timp1,Tgfb2,Adam9,Egr3
GO Process	GO:0051094	Positive regulation of developmental process	52	1529	0.42	0.85	1.51e-07	10090.ENSMUSP00000000188,10090.ENSMUSP00000000579,10090.ENSMUSP00000000769,10090.ENSMUSP00000001547,10090.ENSMUSP00000001963,10090.ENSMUSP00000002640,10090.ENSMUSP00000003687,10090.ENSMUSP00000003808,10090.ENSMUSP00000005077,10090.ENSMUSP00000017868,10090.ENSMUSP00000021794,10090.ENSMUSP00000021950,10090.ENSMUSP00000022660,10090.ENSMUSP00000023486,10090.ENSMUSP00000024698,10090.ENSMUSP00000027467…	Ccnd2,Sox9,Serpinf1,Col1a1,Ace,Scin,Tgfb3,Gdf15,Hspb1,Etv4,Nedd9,Dbn1,Loxl2,Tfrc,Tnfrsf12a,Serpine2,Frzb,Edn3,Ddah1,Anxa3,Sfrp1,Star,Cx3cl1,Adamts20,Serpine1,Egr2,Slc7a5,Scx,Thbs1,Htr2a,Bend6,Trim16,Zfp365,Tiam2,Etv5,Hsp90aa1,Rtn4,Lrp8,Lpar1,B4galt5,Bcl2,Amot,Pak3,Srpx2,Napepld,Grip1,Sphk1,Tgfb2,Adam9,Map6,Egr3,Kctd11
KEGG	mmu04974	Protein digestion and absorption	14	106	1.01	1.43	1.58e-07	10090.ENSMUSP00000001547,10090.ENSMUSP00000023099,10090.ENSMUSP00000025875,10090.ENSMUSP00000028280,10090.ENSMUSP00000030372,10090.ENSMUSP00000033898,10090.ENSMUSP00000033899,10090.ENSMUSP00000035802,10090.ENSMUSP00000070270,10090.ENSMUSP00000071662,10090.ENSMUSP00000083620,10090.ENSMUSP00000086745,10090.ENSMUSP00000099981,10090.ENSMUSP00000125069	Col1a1,Slc38a2,Slc1a1,Col5a1,Col9a2,Col4a1,Col4a2,Col16a1,Col8a2,Col12a1,Col5a2,Col8a1,Col15a1,Col22a1
UniProt Keywords	KW-0176	Collagen	12	78	1.07	1.48	1.61e-07	10090.ENSMUSP00000001547,10090.ENSMUSP00000023075,10090.ENSMUSP00000028280,10090.ENSMUSP00000030372,10090.ENSMUSP00000033898,10090.ENSMUSP00000033899,10090.ENSMUSP00000035802,10090.ENSMUSP00000070270,10090.ENSMUSP00000071662,10090.ENSMUSP00000083620,10090.ENSMUSP00000086745,10090.ENSMUSP00000099981	Col1a1,C1qtnf6,Col5a1,Col9a2,Col4a1,Col4a2,Col16a1,Col8a2,Col12a1,Col5a2,Col8a1,Col15a1
STRING clusters	CL:3106	Lysyl oxidase, and Microfibril	8	16	1.58	1.69	2.52e-07	10090.ENSMUSP00000000707,10090.ENSMUSP00000022660,10090.ENSMUSP00000025409,10090.ENSMUSP00000057406,10090.ENSMUSP00000072773,10090.ENSMUSP00000099524,10090.ENSMUSP00000122863,10090.ENSMUSP00000125803	Loxl3,Loxl2,Lox,Loxl1,Postn,Fbn1,Mfap5,Loxl4
GO Process	GO:0051128	Regulation of cellular component organization	71	2546	0.33	0.74	2.55e-07	10090.ENSMUSP00000000579,10090.ENSMUSP00000000769,10090.ENSMUSP00000001963,10090.ENSMUSP00000002303,10090.ENSMUSP00000002640,10090.ENSMUSP00000003451,10090.ENSMUSP00000003687,10090.ENSMUSP00000003808,10090.ENSMUSP00000005077,10090.ENSMUSP00000008528,10090.ENSMUSP00000009157,10090.ENSMUSP00000021794,10090.ENSMUSP00000021950,10090.ENSMUSP00000022185,10090.ENSMUSP00000023486,10090.ENSMUSP00000023610…	Sox9,Serpinf1,Ace,Rhoc,Scin,Rnd1,Tgfb3,Gdf15,Hspb1,Sertad1,Dynll1,Nedd9,Dbn1,F2rl1,Tfrc,Adamts1,Tnfrsf12a,Kif5b,Hbegf,Atp8b1,Serpine2,Col5a1,Frzb,Edn3,Ccn5,Cda,Angptl7,Ereg,Nav3,Nox4,Sfrp1,Cx3cl1,Col16a1,Serpine1,Pmepa1,Resf1,Tlr4,Vat1,Ppm1e,Mllt11,Zfp365,Rab31,Tiam2,Etv5,Plcg2,Nes,Prnp,Hsp90aa1,Map1a,Tuba1a,Fmn1,Myh10,Rtn4,Lrp8,Dusp3,Lpar1,Bcl2,Pak3,Srpx2,Fhl1,Synpo2l,Dpysl3,Msn,Grip1,Igfbp7,Sph…
UniProt Keywords	KW-0379	Hydroxylation	14	125	0.94	1.34	2.59e-07	10090.ENSMUSP00000001547,10090.ENSMUSP00000028280,10090.ENSMUSP00000030372,10090.ENSMUSP00000033898,10090.ENSMUSP00000033899,10090.ENSMUSP00000035802,10090.ENSMUSP00000070270,10090.ENSMUSP00000071662,10090.ENSMUSP00000083620,10090.ENSMUSP00000086745,10090.ENSMUSP00000087327,10090.ENSMUSP00000088833,10090.ENSMUSP00000099981,10090.ENSMUSP00000105883	Col1a1,Col5a1,Col9a2,Col4a1,Col4a2,Col16a1,Col8a2,Col12a1,Col5a2,Col8a1,Masp1,Prnp,Col15a1,Ltbp2
GO Process	GO:0010033	Response to organic substance	83	3234	0.3	0.71	2.75e-07	10090.ENSMUSP00000000187,10090.ENSMUSP00000000579,10090.ENSMUSP00000000769,10090.ENSMUSP00000001547,10090.ENSMUSP00000001963,10090.ENSMUSP00000003659,10090.ENSMUSP00000003687,10090.ENSMUSP00000003808,10090.ENSMUSP00000005077,10090.ENSMUSP00000007248,10090.ENSMUSP00000008032,10090.ENSMUSP00000014957,10090.ENSMUSP00000021506,10090.ENSMUSP00000021706,10090.ENSMUSP00000021932,10090.ENSMUSP00000021950…	Fgf6,Sox9,Serpinf1,Col1a1,Ace,Comp,Tgfb3,Gdf15,Hspb1,Hspa1l,Crlf1,Stc1,Serpina3n,Traf3,Drd1,Dbn1,Thbs4,Ednrb,Tfrc,Kif5b,Lox,Slc1a1,Casp12,Cda,Fosl2,Ereg,Anxa3,Gsdme,Nox4,Col4a1,Col4a2,Sfrp1,Star,Cx3cl1,Col16a1,Cilp,Gabrb3,Serpine1,Egr2,Slc7a5,Scx,Thbs1,Tlr4,Htr2a,Ssc5d,Trim16,Loxl1,Rbp1,Rcan1,Rab31,Nr1d1,Postn,Ackr4,Tuba1b,Slc1a2,Plcg2,Col5a2,Prnp,Hsp90aa1,Arid5a,Prmt2,Fibin,Fbn1,Tnip1,Ass1,Lrp8,…
GO Process	GO:0048869	Cellular developmental process	95	3955	0.27	0.68	2.83e-07	10090.ENSMUSP00000000187,10090.ENSMUSP00000000579,10090.ENSMUSP00000000707,10090.ENSMUSP00000001547,10090.ENSMUSP00000003313,10090.ENSMUSP00000003451,10090.ENSMUSP00000003659,10090.ENSMUSP00000004622,10090.ENSMUSP00000007248,10090.ENSMUSP00000009157,10090.ENSMUSP00000014957,10090.ENSMUSP00000017868,10090.ENSMUSP00000020575,10090.ENSMUSP00000021932,10090.ENSMUSP00000021950,10090.ENSMUSP00000022185…	Fgf6,Sox9,Loxl3,Col1a1,Grk5,Rnd1,Comp,Gab2,Hspa1l,Dynll1,Stc1,Etv4,Fstl3,Drd1,Dbn1,F2rl1,Thbs4,Loxl2,Ednrb,Tfrc,Tnfrsf12a,Sik1,Kif5b,Lox,Atp8b1,Slc1a1,Serpine2,Lamc2,Frzb,Edn3,Fosl2,Uchl1,Ereg,Gsdme,Nav3,Nox4,Col4a1,Col4a2,Sfrp1,Cx3cl1,Adamts20,Gabrb3,Egr2,Shc4,Scx,Ttll7,Tlr4,Meox1,Pthlh,Tubb2a,Rcan1,Zfp365,Nr1d1,Rras2,Tubb3,Col12a1,Postn,Megf10,Krt80,Etv5,Plcg2,Col8a1,Nes,Hsp90aa1,Map1a,Ccdc136,…
COMPARTMENTS	GOCC:0110165	Cellular anatomical entity	221	13279	0.11	0.53	3.11e-07	10090.ENSMUSP00000000187,10090.ENSMUSP00000000188,10090.ENSMUSP00000000579,10090.ENSMUSP00000000707,10090.ENSMUSP00000000769,10090.ENSMUSP00000001112,10090.ENSMUSP00000001547,10090.ENSMUSP00000001963,10090.ENSMUSP00000002303,10090.ENSMUSP00000002640,10090.ENSMUSP00000003313,10090.ENSMUSP00000003451,10090.ENSMUSP00000003659,10090.ENSMUSP00000003687,10090.ENSMUSP00000003808,10090.ENSMUSP00000004622…	Fgf6,Ccnd2,Sox9,Loxl3,Serpinf1,Grk4,Col1a1,Ace,Rhoc,Scin,Grk5,Rnd1,Comp,Tgfb3,Gdf15,Gab2,Hspb1,Slc30a4,Hspa1l,Crlf1,Sertad1,Carhsp1,Dynll1,P4ha1,Fxyd5,Stc1,Ctsk,Etv4,Cyb5r3,Nuak1,Fstl3,Slc22a4,Upp1,Jpt1,Serpina3n,Traf3,Nedd9,Serpinb1c,Drd1,Dbn1,Nkd2,Serf1,F2rl1,Thbs4,Loxl2,Ednrb,C1qtnf6,Slc38a2,Tfrc,Adamts1,Tnfrsf12a,Sik1,Kif5b,Hbegf,Lox,Atp8b1,Cst6,Slc1a1,Casp12,Serpine2,Lamc2,Col5a1,Frzb,Xirp2,…
GO Process	GO:0030154	Cell differentiation	94	3918	0.27	0.67	3.8e-07	10090.ENSMUSP00000000187,10090.ENSMUSP00000000579,10090.ENSMUSP00000000707,10090.ENSMUSP00000001547,10090.ENSMUSP00000003313,10090.ENSMUSP00000003451,10090.ENSMUSP00000003659,10090.ENSMUSP00000004622,10090.ENSMUSP00000007248,10090.ENSMUSP00000009157,10090.ENSMUSP00000014957,10090.ENSMUSP00000017868,10090.ENSMUSP00000020575,10090.ENSMUSP00000021932,10090.ENSMUSP00000021950,10090.ENSMUSP00000022185…	Fgf6,Sox9,Loxl3,Col1a1,Grk5,Rnd1,Comp,Gab2,Hspa1l,Dynll1,Stc1,Etv4,Fstl3,Drd1,Dbn1,F2rl1,Thbs4,Loxl2,Ednrb,Tfrc,Tnfrsf12a,Sik1,Kif5b,Lox,Atp8b1,Slc1a1,Serpine2,Lamc2,Frzb,Edn3,Fosl2,Uchl1,Ereg,Gsdme,Nav3,Nox4,Col4a1,Col4a2,Sfrp1,Cx3cl1,Adamts20,Gabrb3,Egr2,Shc4,Scx,Ttll7,Tlr4,Meox1,Pthlh,Tubb2a,Rcan1,Zfp365,Nr1d1,Rras2,Tubb3,Col12a1,Postn,Megf10,Krt80,Etv5,Plcg2,Col8a1,Hsp90aa1,Map1a,Ccdc136,Maff…
GO Process	GO:0035295	Tube development	40	1016	0.48	0.89	3.83e-07	10090.ENSMUSP00000000187,10090.ENSMUSP00000000579,10090.ENSMUSP00000000707,10090.ENSMUSP00000001963,10090.ENSMUSP00000003659,10090.ENSMUSP00000003687,10090.ENSMUSP00000008032,10090.ENSMUSP00000017868,10090.ENSMUSP00000022660,10090.ENSMUSP00000022718,10090.ENSMUSP00000024698,10090.ENSMUSP00000025363,10090.ENSMUSP00000025409,10090.ENSMUSP00000025875,10090.ENSMUSP00000027467,10090.ENSMUSP00000031324…	Fgf6,Sox9,Loxl3,Ace,Comp,Tgfb3,Crlf1,Etv4,Loxl2,Ednrb,Tnfrsf12a,Hbegf,Lox,Slc1a1,Serpine2,Ereg,Col4a1,Col4a2,Sfrp1,Cx3cl1,Serpine1,Adamts2,Thbs1,Pthlh,Otulin,Col8a2,Col8a1,Adamtsl2,Fmn1,Ass1,Rtn4,Col15a1,Vcan,Bcl2,Amot,Srpx2,Col22a1,Apold1,Tgfb2,Egr3
GO Process	GO:0048519	Negative regulation of biological process	122	5717	0.22	0.62	3.95e-07	10090.ENSMUSP00000000188,10090.ENSMUSP00000000579,10090.ENSMUSP00000000707,10090.ENSMUSP00000000769,10090.ENSMUSP00000001112,10090.ENSMUSP00000001547,10090.ENSMUSP00000001963,10090.ENSMUSP00000002640,10090.ENSMUSP00000003313,10090.ENSMUSP00000003451,10090.ENSMUSP00000003659,10090.ENSMUSP00000003687,10090.ENSMUSP00000003808,10090.ENSMUSP00000005069,10090.ENSMUSP00000005077,10090.ENSMUSP00000008032…	Ccnd2,Sox9,Loxl3,Serpinf1,Grk4,Col1a1,Ace,Scin,Grk5,Rnd1,Comp,Tgfb3,Gdf15,Nmrk2,Hspb1,Crlf1,Sertad1,Dynll1,Stc1,Ctsk,Etv4,Fstl3,Serpina3n,Nedd9,Serpinb1c,Drd1,Dbn1,Nkd2,F2rl1,Thbs4,Loxl2,Ednrb,Tfrc,Adamts1,Sik1,Hbegf,Atp8b1,Cst6,Slc1a1,Serpine2,Col5a1,Frzb,Edn3,Ccn5,Ddah1,Cda,Angptl7,Uchl1,Ereg,Gsdme,Bhlhe40,Nav3,Nox4,Col4a2,Sfrp1,Star,Cx3cl1,Qsox1,Adamts20,Cilp,Gabrb3,P3h2,Serpine1,Pmepa1,Resf1,…
Monarch	MP:0005385	Cardiovascular system phenotype	80	2947	0.32	0.72	4.17e-07	10090.ENSMUSP00000000188,10090.ENSMUSP00000000579,10090.ENSMUSP00000000707,10090.ENSMUSP00000000769,10090.ENSMUSP00000001547,10090.ENSMUSP00000001963,10090.ENSMUSP00000003313,10090.ENSMUSP00000003659,10090.ENSMUSP00000003687,10090.ENSMUSP00000003808,10090.ENSMUSP00000005077,10090.ENSMUSP00000009157,10090.ENSMUSP00000018186,10090.ENSMUSP00000020575,10090.ENSMUSP00000021685,10090.ENSMUSP00000021950…	Ccnd2,Sox9,Loxl3,Serpinf1,Col1a1,Ace,Grk5,Comp,Tgfb3,Gdf15,Hspb1,Dynll1,Cyb5r3,Fstl3,Hhipl1,Dbn1,Serf1,F2rl1,Thbs4,Loxl2,Ednrb,Tfrc,Adamts1,Sik1,Hbegf,Lox,Atp8b1,Xirp2,Slc20a1,Ddah1,Fosl2,Uchl1,Anxa3,Nox4,Col4a1,Col4a2,Sfrp1,Qsox1,P3h2,Serpine1,Egr2,Tubb4b,Scx,Itga9,Thbs1,Tlr4,Pthlh,Abra,Loxl1,Otulin,Rcan1,Nr1d1,Rras2,Postn,Col5a2,Masp1,Gas2l3,Prmt2,Fbn1,Myh10,Tnip1,Col15a1,Prkar1a,Dusp3,Cp,Vcan,…
GO Process	GO:0048522	Positive regulation of cellular process	125	5948	0.21	0.61	5.37e-07	10090.ENSMUSP00000000187,10090.ENSMUSP00000000188,10090.ENSMUSP00000000579,10090.ENSMUSP00000000707,10090.ENSMUSP00000000769,10090.ENSMUSP00000001547,10090.ENSMUSP00000001963,10090.ENSMUSP00000002303,10090.ENSMUSP00000002640,10090.ENSMUSP00000003313,10090.ENSMUSP00000003659,10090.ENSMUSP00000003687,10090.ENSMUSP00000003808,10090.ENSMUSP00000004622,10090.ENSMUSP00000005077,10090.ENSMUSP00000007248…	Fgf6,Ccnd2,Sox9,Loxl3,Serpinf1,Col1a1,Ace,Rhoc,Scin,Grk5,Comp,Tgfb3,Gdf15,Gab2,Hspb1,Hspa1l,Crlf1,Sertad1,Dynll1,Etv4,Fstl3,Traf3,Nedd9,Drd1,Dbn1,Nkd2,F2rl1,Thbs4,Loxl2,Ednrb,Slc38a2,Tfrc,Adamts1,Tnfrsf12a,Sik1,Kif5b,Hbegf,Slc1a1,Casp12,Serpine2,Lamc2,Frzb,Edn3,Ddah1,Fosl2,Ereg,Anxa3,Gsdme,Nav3,Nox4,Sfrp1,Star,Cx3cl1,Col16a1,Adamts20,Serpine1,Egr2,Resf1,Slc7a5,Shc4,Scx,Thbs1,Tlr4,Htr2a,Meox1,Pthl…
GO Component	GO:0071944	Cell periphery	140	7050	0.18	0.59	6.77e-07	10090.ENSMUSP00000000187,10090.ENSMUSP00000000707,10090.ENSMUSP00000000769,10090.ENSMUSP00000001112,10090.ENSMUSP00000001547,10090.ENSMUSP00000001963,10090.ENSMUSP00000002303,10090.ENSMUSP00000003313,10090.ENSMUSP00000003451,10090.ENSMUSP00000003659,10090.ENSMUSP00000003687,10090.ENSMUSP00000004622,10090.ENSMUSP00000005069,10090.ENSMUSP00000005077,10090.ENSMUSP00000005952,10090.ENSMUSP00000007248…	Fgf6,Loxl3,Serpinf1,Grk4,Col1a1,Ace,Rhoc,Grk5,Rnd1,Comp,Tgfb3,Gab2,Nmrk2,Hspb1,Slc30a4,Hspa1l,Crlf1,Stc1,Ctsk,Slc22a4,Traf3,Nedd9,Drd1,Dbn1,Nkd2,F2rl1,Thbs4,Loxl2,Ednrb,Slc38a2,Tfrc,Adamts1,Tnfrsf12a,Hbegf,Lox,Atp8b1,Cst6,Slc1a1,Tspan17,Serpine2,Lamc2,Col5a1,Slc20a1,Ccn5,Col9a2,Angptl7,Uchl1,Ereg,Anxa3,Gsdme,Nox4,Bgn,Col4a1,Col4a2,Sfrp1,Cx3cl1,Col16a1,Adamts20,Cilp,Gabrb3,P3h2,Serpine1,Adamts2,Sl…
InterPro	IPR008160	Collagen triple helix repeat	13	75	1.12	1.4	7e-07	10090.ENSMUSP00000001547,10090.ENSMUSP00000023075,10090.ENSMUSP00000028280,10090.ENSMUSP00000030372,10090.ENSMUSP00000033898,10090.ENSMUSP00000033899,10090.ENSMUSP00000035802,10090.ENSMUSP00000070270,10090.ENSMUSP00000071662,10090.ENSMUSP00000083620,10090.ENSMUSP00000086745,10090.ENSMUSP00000099981,10090.ENSMUSP00000125069	Col1a1,C1qtnf6,Col5a1,Col9a2,Col4a1,Col4a2,Col16a1,Col8a2,Col12a1,Col5a2,Col8a1,Col15a1,Col22a1
Reactome	MMU-422475	Axon guidance	19	268	0.74	1.09	1.09e-06	10090.ENSMUSP00000002303,10090.ENSMUSP00000003451,10090.ENSMUSP00000004622,10090.ENSMUSP00000028280,10090.ENSMUSP00000030372,10090.ENSMUSP00000033898,10090.ENSMUSP00000033899,10090.ENSMUSP00000042342,10090.ENSMUSP00000044227,10090.ENSMUSP00000051033,10090.ENSMUSP00000060246,10090.ENSMUSP00000071134,10090.ENSMUSP00000076777,10090.ENSMUSP00000083620,10090.ENSMUSP00000091921,10090.ENSMUSP00000094778…	Rhoc,Rnd1,Gab2,Col5a1,Col9a2,Col4a1,Col4a2,Tubb4b,Itga9,Tuba1c,Tubb2a,Tubb3,Tuba1b,Col5a2,Hsp90aa1,Tuba1a,Pak3,Dpysl3,Msn
Pfam	PF01391	Collagen triple helix repeat (20 copies)	12	69	1.13	1.36	1.16e-06	10090.ENSMUSP00000001547,10090.ENSMUSP00000028280,10090.ENSMUSP00000030372,10090.ENSMUSP00000033898,10090.ENSMUSP00000033899,10090.ENSMUSP00000035802,10090.ENSMUSP00000070270,10090.ENSMUSP00000071662,10090.ENSMUSP00000083620,10090.ENSMUSP00000086745,10090.ENSMUSP00000099981,10090.ENSMUSP00000125069	Col1a1,Col5a1,Col9a2,Col4a1,Col4a2,Col16a1,Col8a2,Col12a1,Col5a2,Col8a1,Col15a1,Col22a1
Reactome	MMU-1442490	Collagen degradation	10	55	1.15	1.36	1.39e-06	10090.ENSMUSP00000001547,10090.ENSMUSP00000015664,10090.ENSMUSP00000028280,10090.ENSMUSP00000033898,10090.ENSMUSP00000033899,10090.ENSMUSP00000070270,10090.ENSMUSP00000071662,10090.ENSMUSP00000083620,10090.ENSMUSP00000086745,10090.ENSMUSP00000099981	Col1a1,Ctsk,Col5a1,Col4a1,Col4a2,Col8a2,Col12a1,Col5a2,Col8a1,Col15a1
GO Process	GO:0048646	Anatomical structure formation involved in morphogenesis	39	1028	0.47	0.83	1.59e-06	10090.ENSMUSP00000000187,10090.ENSMUSP00000000579,10090.ENSMUSP00000001547,10090.ENSMUSP00000001963,10090.ENSMUSP00000022660,10090.ENSMUSP00000023610,10090.ENSMUSP00000024698,10090.ENSMUSP00000025363,10090.ENSMUSP00000025482,10090.ENSMUSP00000025875,10090.ENSMUSP00000031324,10090.ENSMUSP00000033898,10090.ENSMUSP00000033899,10090.ENSMUSP00000033952,10090.ENSMUSP00000034230,10090.ENSMUSP00000039586…	Fgf6,Sox9,Col1a1,Ace,Loxl2,Adamts1,Tnfrsf12a,Hbegf,Atp8b1,Slc1a1,Ereg,Col4a1,Col4a2,Sfrp1,Cx3cl1,Serpine1,Egr2,Scx,Thbs1,Meox1,Pthlh,Otulin,Col8a2,Col12a1,Col8a1,Ccdc136,Fmn1,Myh10,Rtn4,Col15a1,Prkar1a,Lrp8,Amot,Srpx2,Synpo2l,Col22a1,Apold1,Tgfb2,Egr3
GO Process	GO:0048514	Blood vessel morphogenesis	25	461	0.62	0.96	1.83e-06	10090.ENSMUSP00000000187,10090.ENSMUSP00000001963,10090.ENSMUSP00000003659,10090.ENSMUSP00000022660,10090.ENSMUSP00000024698,10090.ENSMUSP00000025363,10090.ENSMUSP00000025409,10090.ENSMUSP00000025875,10090.ENSMUSP00000031324,10090.ENSMUSP00000033898,10090.ENSMUSP00000033899,10090.ENSMUSP00000034230,10090.ENSMUSP00000039586,10090.ENSMUSP00000044903,10090.ENSMUSP00000057893,10090.ENSMUSP00000070270…	Fgf6,Ace,Comp,Loxl2,Tnfrsf12a,Hbegf,Lox,Slc1a1,Ereg,Col4a1,Col4a2,Cx3cl1,Serpine1,Thbs1,Otulin,Col8a2,Col8a1,Rtn4,Col15a1,Amot,Srpx2,Col22a1,Apold1,Tgfb2,Egr3
[truncated: 601 more rows]

## Sheet: enrich_down
#category	term ID	term description	observed gene count	background gene count	strength	signal	false discovery rate	matching proteins in your network (IDs)	matching proteins in your network (labels)
[truncated: 84 more rows]
